# Supplementary material for: Discovering proteins for chemoprevention and chemotherapy by curcumin in liver fluke infection-induced bile duct cancer
Source: PLoS One. 2018 Nov 15;13(11):e0207405. doi: 10.1371/journal.pone.0207405 (PMC6237386; doi:10.1371/journal.pone.0207405)
Supplement: S1 Table — (XLSX) [file pone.0207405.s001.xlsx]

## Sheet: rep1
Supplemental Table 1a: Peptides used in iTRAQ quantitation from Rep 1.
N	Unused	Total	%Cov	%Cov(50)	%Cov(95)	Accessions	Names	Used	Annotation	Contrib	Conf	Sequence	Modifications	Cleavages	dMass	Prec MW	Prec m/z	Theor MW	Theor m/z	Theor z	Sc	Spectrum	Time	PrecursorSignal	PrecursorElution	Area 113	Area 114	Area 115	Area 116	Area 117	Area 118	Background
1	87.19	87.19	59.66	46.45	43.39	sp|G3H4W9	Carbamoyl-phosphate synthase [ammonia], mitochondrial OS=Cricetulus griseus GN=I79_005332 PE=4 SV=1	1	auto	2	99	ETLVDLGTK	iTRAQ8plex@N-term; iTRAQ8plex(K)@9		-0.0385472	1582.9	792.458	1582.94	792.477	2	16	4.1.1.2503.3	53.0307	58.0998	52.6502	817.17	242.26	733.25	570.11	598.16	1055.6	0
1	87.19	87.19	59.66	46.45	43.39	sp|G3H4W9	Carbamoyl-phosphate synthase [ammonia], mitochondrial OS=Cricetulus griseus GN=I79_005332 PE=4 SV=1	1	auto	2	99	FVHDNYVIR	iTRAQ8plex@N-term		0.0152457	1465.81	489.612	1465.8	489.607	3	15	13.1.1.1841.2	48.7817	532.282	48.4195	180.71	43.12	155.6	80.62	128.52	189.65	0
1	87.19	87.19	59.66	46.45	43.39	sp|G3H4W9	Carbamoyl-phosphate synthase [ammonia], mitochondrial OS=Cricetulus griseus GN=I79_005332 PE=4 SV=1	1	auto	2	99	GYSFGHPSSVAGEVVFNTGLGGYPEALTDPAYK	iTRAQ8plex@N-term; iTRAQ8plex(K)@33		0.120696	3995.14	999.793	3995.02	999.762	4	26	5.1.1.3186.2	71.0923	11.6911	71.1096	24.36	12.1	13.76	13.62	15.74	17.39	0
1	87.19	87.19	59.66	46.45	43.39	sp|G3H4W9	Carbamoyl-phosphate synthase [ammonia], mitochondrial OS=Cricetulus griseus GN=I79_005332 PE=4 SV=1	1	auto	2	99	IAPSFAVESMEDALK	iTRAQ8plex@N-term; iTRAQ8plex(K)@15		0.0177189	2215.22	1108.62	2215.2	1108.61	2	23	3.1.1.2754.2	72.8051	67.7142	72.7688	245.55	69.01	198.72	157.79	177.1	260.05	0
1	87.19	87.19	59.66	46.45	43.39	sp|G3H4W9	Carbamoyl-phosphate synthase [ammonia], mitochondrial OS=Cricetulus griseus GN=I79_005332 PE=4 SV=1	1	auto	2	99	IEFDGQSVDFVDPNKQNLIAEVSTK	iTRAQ8plex@N-term; iTRAQ8plex(K)@15; iTRAQ8plex(K)@25	missed K-Q@15	0.00314428	3705.01	927.259	3705	927.258	4	21	3.1.1.2733.3	70.4886	84.6974	70.6383	308.02	94.02	213.82	217.13	233.55	326.57	0
1	87.19	87.19	59.66	46.45	43.39	sp|G3H4W9	Carbamoyl-phosphate synthase [ammonia], mitochondrial OS=Cricetulus griseus GN=I79_005332 PE=4 SV=1	1	auto	2	99	QADAVYFLPITPQFVTEVIK	iTRAQ8plex@N-term; iTRAQ8plex(K)@20		-0.0577366	2886.58	963.2	2886.64	963.219	3	19	3.1.1.2880.3	86.5476	5.1947	86.4761	7.51	0.34	8.3	4.98	2.03	2.88	0
1	87.19	87.19	59.66	46.45	43.39	sp|G3H4W9	Carbamoyl-phosphate synthase [ammonia], mitochondrial OS=Cricetulus griseus GN=I79_005332 PE=4 SV=1	1	auto	2	99	SIFSAVLDELK	iTRAQ8plex@N-term; iTRAQ8plex(K)@11		-0.0348646	1829.04	915.528	1829.08	915.545	2	19	5.1.1.3557.2	82.5094	2.9198	82.5267	91.65	18.56	83.62	65.75	57.19	134.97	0
1	87.19	87.19	59.66	46.45	43.39	sp|G3H4W9	Carbamoyl-phosphate synthase [ammonia], mitochondrial OS=Cricetulus griseus GN=I79_005332 PE=4 SV=1	1	auto	2	99	SLGQWLQEEK	iTRAQ8plex@N-term; iTRAQ8plex(K)@10		-0.0142995	1825.01	913.51	1825.02	913.517	2	18	5.1.1.2928.2	59.7444	43.6631	59.8501	499.27	136.8	524.24	289.56	329.97	559	0
1	87.19	87.19	59.66	46.45	43.39	sp|G3H4W9	Carbamoyl-phosphate synthase [ammonia], mitochondrial OS=Cricetulus griseus GN=I79_005332 PE=4 SV=1	1	auto	2	99	TLGVDFIDVATK	iTRAQ8plex@N-term; iTRAQ8plex(K)@12		-0.00773694	1886.09	944.052	1886.1	944.056	2	21	3.1.1.2698.2	66.6765	202.728	66.1546	561.13	123.86	445.21	313.23	368.97	615.17	0
1	87.19	87.19	59.66	46.45	43.39	sp|G3H4W9	Carbamoyl-phosphate synthase [ammonia], mitochondrial OS=Cricetulus griseus GN=I79_005332 PE=4 SV=1	1	auto	2	99	VLGTSVESIMATEDR	iTRAQ8plex@N-term		0.0192243	1911.01	956.513	1910.99	956.504	2	22	2.1.1.2731.3	68.3553	15.4134	68.3133	247.93	70.5	212.57	136.85	179.6	284.82	0
1	87.19	87.19	59.66	46.45	43.39	sp|G3H4W9	Carbamoyl-phosphate synthase [ammonia], mitochondrial OS=Cricetulus griseus GN=I79_005332 PE=4 SV=1	1	auto	2	99	VLILGSGGLSIGQAGEFDYSGSQAVK	iTRAQ8plex@N-term; iTRAQ8plex(K)@26		0.0464311	3160.77	1054.6	3160.72	1054.58	3	27	4.1.1.2732.2	73.5503	13.8683	73.5145	64.81	22.74	42.4	30.49	40.98	64.46	0
1	87.19	87.19	59.66	46.45	43.39	sp|G3H4W9	Carbamoyl-phosphate synthase [ammonia], mitochondrial OS=Cricetulus griseus GN=I79_005332 PE=4 SV=1	1	auto	1.92082	98.78	LFAEAVQK	iTRAQ8plex@N-term; iTRAQ8plex(K)@8		-0.0165895	1512.9	757.455	1512.91	757.464	2	14	8.1.1.2420.4	57.121	31.481	57.1383	550.22	164.61	458.85	348.19	403.52	647.42	0
1	87.19	87.19	59.66	46.45	43.39	sp|G3H4W9	Carbamoyl-phosphate synthase [ammonia], mitochondrial OS=Cricetulus griseus GN=I79_005332 PE=4 SV=1	1	auto	0	99	AADTIGYPVMIR	iTRAQ8plex@N-term		0.0248174	1609.91	805.96	1609.88	805.948	2	21	9.1.1.2416.3	59.2182	21.8393	59.4045	249.73	47.85	240.18	119.68	130.73	259.23	0
1	87.19	87.19	59.66	46.45	43.39	sp|G3H4W9	Carbamoyl-phosphate synthase [ammonia], mitochondrial OS=Cricetulus griseus GN=I79_005332 PE=4 SV=1	1	auto	0	99	AADTIGYPVMIR	iTRAQ8plex@N-term		0.0156726	1609.9	805.955	1609.88	805.948	2	21	10.1.1.2242.2	61.7234	38.2068	61.8364	62.92	13.56	59.6	36.96	49.43	61.29	0
1	87.19	87.19	59.66	46.45	43.39	sp|G3H4W9	Carbamoyl-phosphate synthase [ammonia], mitochondrial OS=Cricetulus griseus GN=I79_005332 PE=4 SV=1	1	auto	0	99	AADTIGYPVMIR	iTRAQ8plex@N-term		0.017626	1609.9	805.956	1609.88	805.948	2	22	8.1.1.2445.2	59.4034	31.2514	59.6381	370.52	96.88	407.43	198.96	275.39	437.04	0
1	87.19	87.19	59.66	46.45	43.39	sp|G3H4W9	Carbamoyl-phosphate synthase [ammonia], mitochondrial OS=Cricetulus griseus GN=I79_005332 PE=4 SV=1	1	auto	0	99	AFAMTNQILVER	iTRAQ8plex@N-term		0.0127732	1695.94	848.978	1695.93	848.971	2	20	7.1.1.3236.2	66.1409	6.0318	66.1585	37.42	6.72	23.57	14.72	10.32	32.62	0
1	87.19	87.19	59.66	46.45	43.39	sp|G3H4W9	Carbamoyl-phosphate synthase [ammonia], mitochondrial OS=Cricetulus griseus GN=I79_005332 PE=4 SV=1	1	auto	0	99	AFAMTNQILVER	iTRAQ8plex@N-term		0.0166562	1695.95	848.98	1695.93	848.971	2	21	9.1.1.2641.2	65.4159	27.057	65.5918	51.94	21.75	30.63	31.44	31.33	58.49	0
1	87.19	87.19	59.66	46.45	43.39	sp|G3H4W9	Carbamoyl-phosphate synthase [ammonia], mitochondrial OS=Cricetulus griseus GN=I79_005332 PE=4 SV=1	1	auto	0	99	AFAMTNQILVER	iTRAQ8plex@N-term		0.00444987	1695.93	848.974	1695.93	848.971	2	21	9.1.1.2672.2	66.0906	20.9217	65.8186	32	5.8	26.8	15.05	20.98	48.04	0
1	87.19	87.19	59.66	46.45	43.39	sp|G3H4W9	Carbamoyl-phosphate synthase [ammonia], mitochondrial OS=Cricetulus griseus GN=I79_005332 PE=4 SV=1	1	auto	0	99	AFAMTNQILVER	iTRAQ8plex@N-term		0.0257149	1695.95	848.984	1695.93	848.971	2	21	10.1.1.2383.2	67.2596	16.532	67.3832	4.25	1.59	8.15	6.94	5.19	7.56	0
1	87.19	87.19	59.66	46.45	43.39	sp|G3H4W9	Carbamoyl-phosphate synthase [ammonia], mitochondrial OS=Cricetulus griseus GN=I79_005332 PE=4 SV=1	1	auto	0	99	AFAMTNQILVER	iTRAQ8plex@N-term		0.0145612	1695.94	848.979	1695.93	848.971	2	20	8.1.1.2526.2	65.529	32.42	65.7455	246.71	76.05	156.32	142.97	160.17	289.08	0
1	87.19	87.19	59.66	46.45	43.39	sp|G3H4W9	Carbamoyl-phosphate synthase [ammonia], mitochondrial OS=Cricetulus griseus GN=I79_005332 PE=4 SV=1	1	auto	0	99	AFAMTNQILVER	iTRAQ8plex@N-term		0.0150494	1695.94	848.979	1695.93	848.971	2	20	8.1.1.2537.3	66.4375	32.3214	65.7455	218.7	51.6	160.88	137.97	134.59	277.92	0
1	87.19	87.19	59.66	46.45	43.39	sp|G3H4W9	Carbamoyl-phosphate synthase [ammonia], mitochondrial OS=Cricetulus griseus GN=I79_005332 PE=4 SV=1	1	auto	0	99	DGSIDLVINLPNNNTK	iTRAQ8plex@N-term; iTRAQ8plex(K)@16		-0.0507452	2334.25	1168.13	2334.3	1168.16	2	19	3.1.1.2665.3	63.0838	197.529	63.2163	157.45	42.77	88.2	101.15	89.6	164.04	0
1	87.19	87.19	59.66	46.45	43.39	sp|G3H4W9	Carbamoyl-phosphate synthase [ammonia], mitochondrial OS=Cricetulus griseus GN=I79_005332 PE=4 SV=1	1	auto	0	99	DGSIDLVINLPNNNTK	iTRAQ8plex@N-term; iTRAQ8plex(K)@16		-0.083909	2334.22	779.08	2334.3	779.107	3	18	3.1.1.2667.3	63.2589	7.2932	63.2163	398.89	91.11	247.21	234.82	260.7	444.59	0
1	87.19	87.19	59.66	46.45	43.39	sp|G3H4W9	Carbamoyl-phosphate synthase [ammonia], mitochondrial OS=Cricetulus griseus GN=I79_005332 PE=4 SV=1	1	auto	0	99	ETLVDLGTK	iTRAQ8plex@N-term; iTRAQ8plex(K)@9		-0.0385472	1582.9	792.458	1582.94	792.477	2	15	4.1.1.2490.4	52.3432	58.3341	52.6502	772.26	199.7	573.66	437.24	484.8	810.7	0
1	87.19	87.19	59.66	46.45	43.39	sp|G3H4W9	Carbamoyl-phosphate synthase [ammonia], mitochondrial OS=Cricetulus griseus GN=I79_005332 PE=4 SV=1	1	auto	0	99	ETLVDLGTK	iTRAQ8plex@N-term; iTRAQ8plex(K)@9		-0.0497787	1582.89	792.452	1582.94	792.477	2	16	4.1.1.2512.4	53.8262	11.968	53.6239	502.71	104.41	471.37	322.03	369.74	657.47	0
1	87.19	87.19	59.66	46.45	43.39	sp|G3H4W9	Carbamoyl-phosphate synthase [ammonia], mitochondrial OS=Cricetulus griseus GN=I79_005332 PE=4 SV=1	1	auto	0	99	EVEMDAVGK	iTRAQ8plex@N-term; iTRAQ8plex(K)@9		-0.0732751	1584.79	793.403	1584.86	793.439	2	14	3.1.1.2492.2	47.3942	116.912	47.8059	750.51	192.64	458.91	423.03	494.83	774.61	0
1	87.19	87.19	59.66	46.45	43.39	sp|G3H4W9	Carbamoyl-phosphate synthase [ammonia], mitochondrial OS=Cricetulus griseus GN=I79_005332 PE=4 SV=1	1	auto	0	99	EVEMDAVGK	iTRAQ8plex@N-term; iTRAQ8plex(K)@9		-0.0732751	1584.79	793.403	1584.86	793.439	2	14	3.1.1.2503.2	48.099	117.05	47.8059	569.59	167.05	424.8	424.28	456.47	694.84	0
1	87.19	87.19	59.66	46.45	43.39	sp|G3H4W9	Carbamoyl-phosphate synthase [ammonia], mitochondrial OS=Cricetulus griseus GN=I79_005332 PE=4 SV=1	1	auto	0	99	FVHDNYVIR	iTRAQ8plex@N-term		0.0152457	1465.81	489.612	1465.8	489.607	3	14	13.1.1.1833.2	48.0575	532.282	48.4195	179.15	34.79	151.91	76.09	116.92	157.21	0
1	87.19	87.19	59.66	46.45	43.39	sp|G3H4W9	Carbamoyl-phosphate synthase [ammonia], mitochondrial OS=Cricetulus griseus GN=I79_005332 PE=4 SV=1	1	auto	0	99	FVHDNYVIR	iTRAQ8plex@N-term		0.0167105	1465.82	489.612	1465.8	489.607	3	13	13.1.1.1849.3	49.4795	280.473	48.6268	88.07	29.95	98.51	58.45	63.85	109.78	0
1	87.19	87.19	59.66	46.45	43.39	sp|G3H4W9	Carbamoyl-phosphate synthase [ammonia], mitochondrial OS=Cricetulus griseus GN=I79_005332 PE=4 SV=1	1	auto	0	99	FVHDNYVIR	iTRAQ8plex@N-term		0.0167105	1465.82	489.612	1465.8	489.607	3	14	13.1.1.1858.2	50.2299	47.2109	49.657	102.42	19.73	120.41	57.39	70.31	106.59	0
1	87.19	87.19	59.66	46.45	43.39	sp|G3H4W9	Carbamoyl-phosphate synthase [ammonia], mitochondrial OS=Cricetulus griseus GN=I79_005332 PE=4 SV=1	1	auto	0	99	FVHDNYVIR	iTRAQ8plex@N-term		0.0197318	1465.82	489.613	1465.8	489.607	3	13	13.1.1.1872.4	51.4274	21.7703	51.3134	116.54	45.68	122.5	99.42	100.48	120.32	0
1	87.19	87.19	59.66	46.45	43.39	sp|G3H4W9	Carbamoyl-phosphate synthase [ammonia], mitochondrial OS=Cricetulus griseus GN=I79_005332 PE=4 SV=1	1	auto	0	99	IAPSFAVESMEDALK	iTRAQ8plex@N-term; iTRAQ8plex(K)@15		0.03501	2215.24	1108.63	2215.2	1108.61	2	21	4.1.1.2710.2	71.3387	152.773	71.5515	181.51	27.78	162.05	114.69	111.62	236.34	0
1	87.19	87.19	59.66	46.45	43.39	sp|G3H4W9	Carbamoyl-phosphate synthase [ammonia], mitochondrial OS=Cricetulus griseus GN=I79_005332 PE=4 SV=1	1	auto	0	99	IAPSFAVESMEDALK	iTRAQ8plex@N-term; iTRAQ8plex(K)@15		0.03501	2215.24	1108.63	2215.2	1108.61	2	22	4.1.1.2717.2	72.0557	152.773	71.5515	65.14	13.69	53.59	28.3	53.8	91.62	0
1	87.19	87.19	59.66	46.45	43.39	sp|G3H4W9	Carbamoyl-phosphate synthase [ammonia], mitochondrial OS=Cricetulus griseus GN=I79_005332 PE=4 SV=1	1	auto	0	99	IAPSFAVESMEDALK	iTRAQ8plex@N-term; iTRAQ8plex(K)@15		0.0271966	2215.23	1108.62	2215.2	1108.61	2	17	4.1.1.2724.3	72.7942	101.147	71.7333	33.01	7.61	33.66	26.12	29.36	38.11	0
1	87.19	87.19	59.66	46.45	43.39	sp|G3H4W9	Carbamoyl-phosphate synthase [ammonia], mitochondrial OS=Cricetulus griseus GN=I79_005332 PE=4 SV=1	1	auto	0	99	IAPSFAVESMEDALK	iTRAQ8plex@N-term; iTRAQ8plex(K)@15		0.0352541	2215.24	1108.63	2215.2	1108.61	2	16	4.1.1.2721.3	72.4574	165.257	71.5515	66.15	13.61	54.13	39.57	26.86	65.35	0
1	87.19	87.19	59.66	46.45	43.39	sp|G3H4W9	Carbamoyl-phosphate synthase [ammonia], mitochondrial OS=Cricetulus griseus GN=I79_005332 PE=4 SV=1	1	auto	0	99	IEFDGQSVDFVDPNK	iTRAQ8plex@N-term; iTRAQ8plex(K)@15		-0.0304012	2317.18	1159.6	2317.21	1159.61	2	16	2.1.1.2704.4	65.2899	50.1528	65.182	18.19	2.84	11.96	14.76	15.7	23.88	0
1	87.19	87.19	59.66	46.45	43.39	sp|G3H4W9	Carbamoyl-phosphate synthase [ammonia], mitochondrial OS=Cricetulus griseus GN=I79_005332 PE=4 SV=1	1	auto	0	99	IEFDGQSVDFVDPNK	iTRAQ8plex@N-term; iTRAQ8plex(K)@15		-0.0702104	2317.14	1159.58	2317.21	1159.61	2	18	1.1.1.2260.2	66.3998	118.045	66.5502	80.9	20.31	106.39	100.1	115.49	109.97	0
1	87.19	87.19	59.66	46.45	43.39	sp|G3H4W9	Carbamoyl-phosphate synthase [ammonia], mitochondrial OS=Cricetulus griseus GN=I79_005332 PE=4 SV=1	1	auto	0	99	IEFDGQSVDFVDPNK	iTRAQ8plex@N-term; iTRAQ8plex(K)@15		0.0177034	2317.22	773.415	2317.21	773.409	3	21	1.1.1.2264.4	66.8717	10.5285	66.5502	91.72	21.21	71.33	52.3	55.53	65.18	0
1	87.19	87.19	59.66	46.45	43.39	sp|G3H4W9	Carbamoyl-phosphate synthase [ammonia], mitochondrial OS=Cricetulus griseus GN=I79_005332 PE=4 SV=1	1	auto	0	99	IEFDGQSVDFVDPNK	iTRAQ8plex@N-term; iTRAQ8plex(K)@15		-0.0450616	2317.16	1159.59	2317.21	1159.61	2	14	1.1.1.2267.3	67.1858	99.3175	66.7804	26.58	6.87	33.71	25.72	35.79	39.11	0
1	87.19	87.19	59.66	46.45	43.39	sp|G3H4W9	Carbamoyl-phosphate synthase [ammonia], mitochondrial OS=Cricetulus griseus GN=I79_005332 PE=4 SV=1	1	auto	0	99	IMGTSPLQIDR	iTRAQ8plex@N-term		0.0091717	1533.86	767.937	1533.85	767.932	2	18	7.1.1.2926.2	60.1895	8.3171	60.2068	97.44	9.64	84.91	47.47	57.65	106.04	0
1	87.19	87.19	59.66	46.45	43.39	sp|G3H4W9	Carbamoyl-phosphate synthase [ammonia], mitochondrial OS=Cricetulus griseus GN=I79_005332 PE=4 SV=1	1	auto	0	99	IMGTSPLQIDR	iTRAQ8plex@N-term		0.0081952	1533.86	767.936	1533.85	767.932	2	17	7.1.1.2932.2	60.3322	18.119	60.3496	131.04	35.52	116.94	69.26	88.17	144.25	0
1	87.19	87.19	59.66	46.45	43.39	sp|G3H4W9	Carbamoyl-phosphate synthase [ammonia], mitochondrial OS=Cricetulus griseus GN=I79_005332 PE=4 SV=1	1	auto	0	99	IMGTSPLQIDR	iTRAQ8plex@N-term		0.00636153	1533.86	767.935	1533.85	767.932	2	17	9.1.1.2417.2	59.2457	22.3321	59.2355	319.58	82.19	254.06	173.32	210.88	325.03	0
1	87.19	87.19	59.66	46.45	43.39	sp|G3H4W9	Carbamoyl-phosphate synthase [ammonia], mitochondrial OS=Cricetulus griseus GN=I79_005332 PE=4 SV=1	1	auto	0	99	IMGTSPLQIDR	iTRAQ8plex@N-term		0.0217885	1533.87	767.943	1533.85	767.932	2	19	8.1.1.2446.2	59.4387	48.0593	59.4319	528.65	129.75	527.11	321.87	361.39	580.6	0
1	87.19	87.19	59.66	46.45	43.39	sp|G3H4W9	Carbamoyl-phosphate synthase [ammonia], mitochondrial OS=Cricetulus griseus GN=I79_005332 PE=4 SV=1	1	auto	0	98.83	KEPLFGISTGNIITGLAAGAK	iTRAQ8plex@N-term; iTRAQ8plex(K)@1; iTRAQ8plex(K)@21	missed K-E@1	0.230313	2970	743.507	2969.77	743.449	4	27	15.1.1.2810.2	73.6023	22.3869	73.7453	3.23	0	0.98	1.73	6.37	6.57	0
1	87.19	87.19	59.66	46.45	43.39	sp|G3H4W9	Carbamoyl-phosphate synthase [ammonia], mitochondrial OS=Cricetulus griseus GN=I79_005332 PE=4 SV=1	1	auto	0	98.47	LFAEAVQK	iTRAQ8plex@N-term; iTRAQ8plex(K)@8		0.000202708	1512.91	757.464	1512.91	757.464	2	14	9.1.1.2366.2	57.0414	4.1329	57.2471	261.58	56.4	224.95	157.62	184.46	308.29	0
1	87.19	87.19	59.66	46.45	43.39	sp|G3H4W9	Carbamoyl-phosphate synthase [ammonia], mitochondrial OS=Cricetulus griseus GN=I79_005332 PE=4 SV=1	1	auto	0	99	LPTLEQPIIPADYVAIK	iTRAQ8plex@N-term; iTRAQ8plex(K)@17		-0.0289106	2488.45	830.49	2488.48	830.5	3	21	4.1.1.2718.2	72.1507	55.2469	72.386	354.36	86.12	322.36	217.33	228.02	383.71	0
1	87.19	87.19	59.66	46.45	43.39	sp|G3H4W9	Carbamoyl-phosphate synthase [ammonia], mitochondrial OS=Cricetulus griseus GN=I79_005332 PE=4 SV=1	1	auto	0	99	LPTLEQPIIPADYVAIK	iTRAQ8plex@N-term; iTRAQ8plex(K)@17		-0.0742728	2488.4	1245.21	2488.48	1245.25	2	19	4.1.1.2724.2	72.7586	210.418	72.386	14.7	10.97	27.6	16.93	7.06	33.91	0
1	87.19	87.19	59.66	46.45	43.39	sp|G3H4W9	Carbamoyl-phosphate synthase [ammonia], mitochondrial OS=Cricetulus griseus GN=I79_005332 PE=4 SV=1	1	auto	0	99	LPTLEQPIIPADYVAIK	iTRAQ8plex@N-term; iTRAQ8plex(K)@17		-0.0289106	2488.45	830.49	2488.48	830.5	3	18	4.1.1.2725.2	72.855	55.2469	72.386	194.34	58.57	179.27	128.84	151.99	252.98	0
1	87.19	87.19	59.66	46.45	43.39	sp|G3H4W9	Carbamoyl-phosphate synthase [ammonia], mitochondrial OS=Cricetulus griseus GN=I79_005332 PE=4 SV=1	1	auto	0	99	QADAVYFLPITPQFVTEVIK	iTRAQ8plex@N-term; iTRAQ8plex(K)@20		0.0210207	2886.66	963.226	2886.64	963.219	3	26	4.1.1.2957.3	85.377	97.1976	85.5702	10.64	3.57	3.87	4.85	6.32	4.26	0
1	87.19	87.19	59.66	46.45	43.39	sp|G3H4W9	Carbamoyl-phosphate synthase [ammonia], mitochondrial OS=Cricetulus griseus GN=I79_005332 PE=4 SV=1	1	auto	0	99	SIFSAVLDELK	iTRAQ8plex@N-term; iTRAQ8plex(K)@11		-0.0198459	1829.06	915.535	1829.08	915.545	2	20	5.1.1.3479.2	81.0234	34.8868	81.1631	227.77	31.18	177.4	103.64	126.91	211.5	0
1	87.19	87.19	59.66	46.45	43.39	sp|G3H4W9	Carbamoyl-phosphate synthase [ammonia], mitochondrial OS=Cricetulus griseus GN=I79_005332 PE=4 SV=1	1	auto	0	99	SIFSAVLDELK	iTRAQ8plex@N-term; iTRAQ8plex(K)@11		-0.00897869	1829.07	915.541	1829.08	915.545	2	20	5.1.1.3514.2	81.6904	19.884	81.7251	254.35	70.98	219.02	136.42	165.66	289.59	0
1	87.19	87.19	59.66	46.45	43.39	sp|G3H4W9	Carbamoyl-phosphate synthase [ammonia], mitochondrial OS=Cricetulus griseus GN=I79_005332 PE=4 SV=1	1	auto	0	99	SVGEVMAIGR	iTRAQ8plex@N-term		-0.0161066	1321.72	661.866	1321.73	661.874	2	18	7.1.1.2650.2	54.2465	31.5882	54.2943	294.81	78.88	262.14	165.85	188.63	288.82	0
1	87.19	87.19	59.66	46.45	43.39	sp|G3H4W9	Carbamoyl-phosphate synthase [ammonia], mitochondrial OS=Cricetulus griseus GN=I79_005332 PE=4 SV=1	1	auto	0	99	SVGEVMAIGR	iTRAQ8plex@N-term		-0.0177638	1321.72	661.865	1321.73	661.874	2	18	9.1.1.2297.2	53.1892	80.1962	53.3782	439.9	107.78	365.23	238.77	276.66	457.23	0
1	87.19	87.19	59.66	46.45	43.39	sp|G3H4W9	Carbamoyl-phosphate synthase [ammonia], mitochondrial OS=Cricetulus griseus GN=I79_005332 PE=4 SV=1	1	auto	0	99	SVGEVMAIGR	iTRAQ8plex@N-term		-0.0191445	1321.71	661.864	1321.73	661.874	2	18	10.1.1.2169.2	55.9254	97.2537	56.042	238.55	63.27	192.08	103.94	149.37	225.24	0
1	87.19	87.19	59.66	46.45	43.39	sp|G3H4W9	Carbamoyl-phosphate synthase [ammonia], mitochondrial OS=Cricetulus griseus GN=I79_005332 PE=4 SV=1	1	auto	0	99	SVGEVMAIGR	iTRAQ8plex@N-term		-0.0196394	1321.71	661.864	1321.73	661.874	2	17	8.1.1.2377.2	53.2751	80.0914	53.4581	577.16	159.49	498	320.93	356.05	579.4	0
1	87.19	87.19	59.66	46.45	43.39	sp|G3H4W9	Carbamoyl-phosphate synthase [ammonia], mitochondrial OS=Cricetulus griseus GN=I79_005332 PE=4 SV=1	1	auto	0	99	TFEESFQK	iTRAQ8plex@N-term; iTRAQ8plex(K)@8		-0.0554539	1622.82	812.418	1622.88	812.446	2	13	5.1.1.2609.2	49.6744	36.9107	49.8504	391.11	96.15	291.83	238.8	260.57	464.22	0
1	87.19	87.19	59.66	46.45	43.39	sp|G3H4W9	Carbamoyl-phosphate synthase [ammonia], mitochondrial OS=Cricetulus griseus GN=I79_005332 PE=4 SV=1	1	auto	0	99	TFEESFQK	iTRAQ8plex@N-term; iTRAQ8plex(K)@8		-0.0517909	1622.82	812.42	1622.88	812.446	2	13	5.1.1.2635.2	50.3569	17.5216	50.3743	356.11	85.15	264.42	239.46	263.78	460.16	0
1	87.19	87.19	59.66	46.45	43.39	sp|G3H4W9	Carbamoyl-phosphate synthase [ammonia], mitochondrial OS=Cricetulus griseus GN=I79_005332 PE=4 SV=1	1	auto	0	99	TLGVDFIDVATK	iTRAQ8plex@N-term; iTRAQ8plex(K)@12		-0.00773694	1886.09	944.052	1886.1	944.056	2	22	3.1.1.2692.2	65.9604	202.728	66.1546	554.59	125.53	411.65	339.7	373.73	632.66	0
1	87.19	87.19	59.66	46.45	43.39	sp|G3H4W9	Carbamoyl-phosphate synthase [ammonia], mitochondrial OS=Cricetulus griseus GN=I79_005332 PE=4 SV=1	1	auto	0	99	TLGVDFIDVATK	iTRAQ8plex@N-term; iTRAQ8plex(K)@12		-0.00232146	1886.1	944.055	1886.1	944.056	2	21	4.1.1.2655.3	65.3903	140.358	65.555	528.52	126.67	443.58	343.49	383.37	606.03	0
1	87.19	87.19	59.66	46.45	43.39	sp|G3H4W9	Carbamoyl-phosphate synthase [ammonia], mitochondrial OS=Cricetulus griseus GN=I79_005332 PE=4 SV=1	1	auto	0	99	TLGVDFIDVATK	iTRAQ8plex@N-term; iTRAQ8plex(K)@12		-0.00232146	1886.1	944.055	1886.1	944.056	2	19	4.1.1.2662.2	66.1019	140.358	65.555	395.79	91.35	351.08	256.53	309.39	498.99	0
1	87.19	87.19	59.66	46.45	43.39	sp|G3H4W9	Carbamoyl-phosphate synthase [ammonia], mitochondrial OS=Cricetulus griseus GN=I79_005332 PE=4 SV=1	1	auto	0	99	VLGTSVESIMATEDR	iTRAQ8plex@N-term		-0.00215382	1910.99	956.503	1910.99	956.504	2	24	3.1.1.2699.2	66.7512	348.02	67.079	525.01	94.52	422.07	288.07	336.43	558.3	0
1	87.19	87.19	59.66	46.45	43.39	sp|G3H4W9	Carbamoyl-phosphate synthase [ammonia], mitochondrial OS=Cricetulus griseus GN=I79_005332 PE=4 SV=1	1	auto	0	99	VLGTSVESIMATEDR	iTRAQ8plex@N-term		-0.00215382	1910.99	956.503	1910.99	956.504	2	26	3.1.1.2705.2	67.4235	348.02	67.079	574.82	119.81	474.09	317.57	370.99	625.85	0
1	87.19	87.19	59.66	46.45	43.39	sp|G3H4W9	Carbamoyl-phosphate synthase [ammonia], mitochondrial OS=Cricetulus griseus GN=I79_005332 PE=4 SV=1	1	auto	0	99	VLGTSVESIMATEDR	iTRAQ8plex@N-term		-0.00129917	1910.99	956.503	1910.99	956.504	2	24	3.1.1.2713.3	68.347	291.537	67.2031	390.39	82.1	296.03	209.64	262.28	447.47	0
1	87.19	87.19	59.66	46.45	43.39	sp|G3H4W9	Carbamoyl-phosphate synthase [ammonia], mitochondrial OS=Cricetulus griseus GN=I79_005332 PE=4 SV=1	1	auto	0	99	VLGTSVESIMATEDR	iTRAQ8plex@N-term		0.00126475	1910.99	956.504	1910.99	956.504	2	24	3.1.1.2720.3	69.0585	22.0431	69.0095	383.54	97.53	294.91	199.19	222.93	419.8	0
1	87.19	87.19	59.66	46.45	43.39	sp|G3H4W9	Carbamoyl-phosphate synthase [ammonia], mitochondrial OS=Cricetulus griseus GN=I79_005332 PE=4 SV=1	1	auto	0	99	VLGTSVESIMATEDR	iTRAQ8plex@N-term		0.0165126	1911.01	956.512	1910.99	956.504	2	24	4.1.1.2664.3	66.3518	30.622	66.4046	609.92	108.24	476.35	303.27	358.43	622.55	0
1	87.19	87.19	59.66	46.45	43.39	sp|G3H4W9	Carbamoyl-phosphate synthase [ammonia], mitochondrial OS=Cricetulus griseus GN=I79_005332 PE=4 SV=1	1	auto	0	99	VLGTSVESIMATEDR	iTRAQ8plex@N-term		0.0165126	1911.01	956.512	1910.99	956.504	2	19	4.1.1.2671.4	67.1396	30.622	66.4046	131.76	46.91	125.58	100.11	122.86	155.11	0
1	87.19	87.19	59.66	46.45	43.39	sp|G3H4W9	Carbamoyl-phosphate synthase [ammonia], mitochondrial OS=Cricetulus griseus GN=I79_005332 PE=4 SV=1	1	auto	0	99	VLILGSGGLSIGQAGEFDYSGSQAVK	iTRAQ8plex@N-term; iTRAQ8plex(K)@26		0.131115	3160.85	1054.62	3160.72	1054.58	3	26	5.1.1.3256.4	74.1996	4.9385	74.2344	11.55	4.38	9.27	3.29	11.69	9.05	0
1	87.19	87.19	59.66	46.45	43.39	sp|G3H4W9	Carbamoyl-phosphate synthase [ammonia], mitochondrial OS=Cricetulus griseus GN=I79_005332 PE=4 SV=1	1	auto	0	99	VPAIYGVDTR	iTRAQ8plex@N-term		-0.0203815	1393.77	697.891	1393.79	697.901	2	16	7.1.1.2679.2	55.0657	7.3055	55.0831	123.92	21.94	117.67	45.41	74.79	123.66	0
1	87.19	87.19	59.66	46.45	43.39	sp|G3H4W9	Carbamoyl-phosphate synthase [ammonia], mitochondrial OS=Cricetulus griseus GN=I79_005332 PE=4 SV=1	1	auto	0	99	VPAIYGVDTR	iTRAQ8plex@N-term		-0.0189216	1393.77	697.891	1393.79	697.901	2	17	10.1.1.2177.2	56.5235	45.1694	56.6818	42.52	15.06	49.13	31.62	36.71	49.25	0
1	87.19	87.19	59.66	46.45	43.39	sp|G3H4W9	Carbamoyl-phosphate synthase [ammonia], mitochondrial OS=Cricetulus griseus GN=I79_005332 PE=4 SV=1	1	auto	0	99	VPAIYGVDTR	iTRAQ8plex@N-term		-0.0142046	1393.77	697.894	1393.79	697.901	2	16	9.1.1.2315.2	54.137	38.3412	54.1898	380.16	108.74	339.93	231.58	248.95	455.22	0
1	87.19	87.19	59.66	46.45	43.39	sp|G3H4W9	Carbamoyl-phosphate synthase [ammonia], mitochondrial OS=Cricetulus griseus GN=I79_005332 PE=4 SV=1	1	auto	0	98.97	VPAIYGVDTR	iTRAQ8plex@N-term		0.00912197	1393.8	697.905	1393.79	697.901	2	14	8.1.1.2396.3	54.9747	17.0008	54.9919	310.73	80.51	306.29	201.41	233.75	368	0
2	37.54	37.54	53.28	45.7	42.01	sp|G3IH98	Keratin, type II cytoskeletal 8 OS=Cricetulus griseus GN=I79_023186 PE=3 SV=1	1	auto	2	99	AEAESMYQIK	iTRAQ8plex@N-term; iTRAQ8plex(K)@10		-0.00301764	1776.95	889.483	1776.95	889.484	2	18	5.1.1.2612.2	49.7626	3.0853	49.7271	73.64	16.96	64.49	167.22	161.32	89.83	0
2	37.54	37.54	53.28	45.7	42.01	sp|G3IH98	Keratin, type II cytoskeletal 8 OS=Cricetulus griseus GN=I79_023186 PE=3 SV=1	1	auto	2	99	DVDEAYMNK	iTRAQ8plex@N-term; iTRAQ8plex(K)@9		-0.0363381	1691.83	846.922	1691.86	846.94	2	16	2.1.1.2533.2	48.6477	4.3489	48.6136	102.23	28.11	120.51	276.09	263.98	129.69	0
2	37.54	37.54	53.28	45.7	42.01	sp|G3IH98	Keratin, type II cytoskeletal 8 OS=Cricetulus griseus GN=I79_023186 PE=3 SV=1	1	auto	2	99	ELQSQISDTSVVLSMDNSR	iTRAQ8plex@N-term		-0.035826	2412.18	1207.1	2412.21	1207.11	2	22	2.1.1.2692.4	63.8949	63.8236	64.0107	23.36	9.2	33	37.12	60.26	19.64	0
2	37.54	37.54	53.28	45.7	42.01	sp|G3IH98	Keratin, type II cytoskeletal 8 OS=Cricetulus griseus GN=I79_023186 PE=3 SV=1	1	auto	2	99	EYQELMNVK	iTRAQ8plex@N-term; iTRAQ8plex(K)@9		-0.0320339	1760.93	881.471	1760.96	881.487	2	16	5.1.1.2787.2	54.6886	15.7202	54.8119	195.96	55.31	219.55	637.96	556.23	255.13	0
2	37.54	37.54	53.28	45.7	42.01	sp|G3IH98	Keratin, type II cytoskeletal 8 OS=Cricetulus griseus GN=I79_023186 PE=3 SV=1	1	auto	2	99	LEAELGNMQGLVEDFK	iTRAQ8plex@N-term; iTRAQ8plex(K)@16		-0.063408	2400.22	1201.12	2400.28	1201.15	2	21	3.1.1.2829.2	81.2921	25.1842	81.3798	5.17	6.39	19.67	49.96	32.17	8.78	0
2	37.54	37.54	53.28	45.7	42.01	sp|G3IH98	Keratin, type II cytoskeletal 8 OS=Cricetulus griseus GN=I79_023186 PE=3 SV=1	1	auto	2	99	LEGLTDEINFLR	iTRAQ8plex@N-term		-0.00830944	1722.94	862.476	1722.95	862.48	2	19	2.1.1.2825.4	79.4666	11.0593	79.359	107.19	34.48	143.6	217.39	248.07	120.7	0
2	37.54	37.54	53.28	45.7	42.01	sp|G3IH98	Keratin, type II cytoskeletal 8 OS=Cricetulus griseus GN=I79_023186 PE=3 SV=1	1	auto	2	99	LKLEAELGNMQGLVEDFK	iTRAQ8plex@N-term; iTRAQ8plex(K)@2; iTRAQ8plex(K)@18	missed K-L@2	0.0230202	2945.69	982.904	2945.67	982.896	3	19	5.1.1.3340.2	77.3889	12.6561	77.3535	13.78	6.04	16.91	61.49	55.5	10.58	0
2	37.54	37.54	53.28	45.7	42.01	sp|G3IH98	Keratin, type II cytoskeletal 8 OS=Cricetulus griseus GN=I79_023186 PE=3 SV=1	1	auto	2	99	LQAEIEGLK	iTRAQ8plex@N-term; iTRAQ8plex(K)@9		-0.0652031	1607.91	804.96	1607.97	804.993	2	16	5.1.1.2930.2	59.8582	17.2149	59.9284	326.63	119.74	363.05	771.36	704.27	361.54	0
2	37.54	37.54	53.28	45.7	42.01	sp|G3IH98	Keratin, type II cytoskeletal 8 OS=Cricetulus griseus GN=I79_023186 PE=3 SV=1	1	auto	2	99	LVSESSDILPK	iTRAQ8plex@N-term; iTRAQ8plex(K)@11		-0.0296794	1795.03	898.52	1795.06	898.535	2	18	4.1.1.2547.2	56.8274	24.3248	56.9125	281.75	92.74	377.91	568.2	565.01	304.16	0
2	37.54	37.54	53.28	45.7	42.01	sp|G3IH98	Keratin, type II cytoskeletal 8 OS=Cricetulus griseus GN=I79_023186 PE=3 SV=1	1	auto	2	99	QLEALGQEK	iTRAQ8plex@N-term; iTRAQ8plex(K)@9		-0.0597327	1622.89	812.45	1622.95	812.48	2	16	5.1.1.2575.2	48.6529	11.4741	48.7518	170.45	47.6	131.59	354.87	355.48	167.15	0
2	37.54	37.54	53.28	45.7	42.01	sp|G3IH98	Keratin, type II cytoskeletal 8 OS=Cricetulus griseus GN=I79_023186 PE=3 SV=1	1	auto	2	99	SLDMDSIIAEVR	iTRAQ8plex@N-term		-0.0356908	1651.84	826.927	1651.88	826.945	2	21	2.1.1.2739.3	69.2516	46.2271	69.4293	256.05	83.89	309.67	653.37	574.07	273.24	0
2	37.54	37.54	53.28	45.7	42.01	sp|G3IH98	Keratin, type II cytoskeletal 8 OS=Cricetulus griseus GN=I79_023186 PE=3 SV=1	1	auto	2	99	SNMDNMFESYINNLR	iTRAQ8plex@N-term		0.0328985	2151.04	1076.53	2151	1076.51	2	21	4.1.1.2722.2	72.5459	19.9208	72.7227	57.46	12.18	46.59	82.63	80.69	41.53	0
2	37.54	37.54	53.28	45.7	42.01	sp|G3IH98	Keratin, type II cytoskeletal 8 OS=Cricetulus griseus GN=I79_023186 PE=3 SV=1	1	auto	2	99	TEISEMNR	iTRAQ8plex@N-term		-0.0468028	1282.6	642.309	1282.65	642.332	2	14	4.1.1.2332.3	42.0133	5.385	42.0305	86.03	28.42	108.71	214.43	208.55	96.43	0
2	37.54	37.54	53.28	45.7	42.01	sp|G3IH98	Keratin, type II cytoskeletal 8 OS=Cricetulus griseus GN=I79_023186 PE=3 SV=1	1	auto	2	99	YEELQTLAGK	iTRAQ8plex@N-term; iTRAQ8plex(K)@10		-0.0174171	1758.98	880.497	1759	880.506	2	18	4.1.1.2576.3	59.4944	12.2051	59.5468	403.99	132.44	501.05	972.58	850.9	473.54	0
2	37.54	37.54	53.28	45.7	42.01	sp|G3IH98	Keratin, type II cytoskeletal 8 OS=Cricetulus griseus GN=I79_023186 PE=3 SV=1	1	auto	1.50864	97.1	FASFIDK	iTRAQ8plex@N-term; iTRAQ8plex(K)@7		0.00740139	1434.84	718.428	1434.83	718.424	2	12	8.1.1.2490.2	63.0837	13.285	63.0732	269.33	78.2	327.07	653.98	537.59	288.67	0
2	37.54	37.54	53.28	45.7	42.01	sp|G3IH98	Keratin, type II cytoskeletal 8 OS=Cricetulus griseus GN=I79_023186 PE=3 SV=1	1	auto	0	99	DVDEAYMNK	iTRAQ8plex@N-term; iTRAQ8plex(K)@9		-0.0145938	1691.85	846.933	1691.86	846.94	2	16	3.1.1.2487.4	46.9843	8.879	46.8326	284.55	106.24	302.38	710.05	738.8	340.6	0
2	37.54	37.54	53.28	45.7	42.01	sp|G3IH98	Keratin, type II cytoskeletal 8 OS=Cricetulus griseus GN=I79_023186 PE=3 SV=1	1	auto	0	96.82	FASFIDK	iTRAQ8plex@N-term; iTRAQ8plex(K)@7		0.00740139	1434.84	718.428	1434.83	718.424	2	12	8.1.1.2489.2	62.9963	13.285	63.0732	237.24	108.96	272.48	605.72	565.36	289.4	0
2	37.54	37.54	53.28	45.7	42.01	sp|G3IH98	Keratin, type II cytoskeletal 8 OS=Cricetulus griseus GN=I79_023186 PE=3 SV=1	1	auto	0	99	LEAELGNMQGLVEDFK	iTRAQ8plex@N-term; iTRAQ8plex(K)@16		-0.063408	2400.22	1201.12	2400.28	1201.15	2	19	3.1.1.2830.3	81.4291	25.1842	81.3798	18.03	8.07	14.72	39.67	45.2	20.62	0
2	37.54	37.54	53.28	45.7	42.01	sp|G3IH98	Keratin, type II cytoskeletal 8 OS=Cricetulus griseus GN=I79_023186 PE=3 SV=1	1	auto	0	99	LEGLTDEINFLR	iTRAQ8plex@N-term		-0.0343771	1722.91	862.463	1722.95	862.48	2	21	3.1.1.2797.2	77.6799	92.5372	77.8749	233.91	95.18	351.63	620.65	561.91	263.92	0
2	37.54	37.54	53.28	45.7	42.01	sp|G3IH98	Keratin, type II cytoskeletal 8 OS=Cricetulus griseus GN=I79_023186 PE=3 SV=1	1	auto	0	99	LEGLTDEINFLR	iTRAQ8plex@N-term		-0.0343771	1722.91	862.463	1722.95	862.48	2	20	3.1.1.2803.2	78.3667	92.5372	77.8749	263.23	91.27	409.13	671.14	636.89	285.05	0
2	37.54	37.54	53.28	45.7	42.01	sp|G3IH98	Keratin, type II cytoskeletal 8 OS=Cricetulus griseus GN=I79_023186 PE=3 SV=1	1	auto	0	99	LKLEAELGNMQGLVEDFK	iTRAQ8plex@N-term; iTRAQ8plex(K)@2; iTRAQ8plex(K)@18	missed K-L@2	0.0230202	2945.69	982.904	2945.67	982.896	3	25	5.1.1.3338.2	77.2834	12.6561	77.3535	14.83	6.88	21.58	53.74	39.55	23.6	0
2	37.54	37.54	53.28	45.7	42.01	sp|G3IH98	Keratin, type II cytoskeletal 8 OS=Cricetulus griseus GN=I79_023186 PE=3 SV=1	1	auto	0	99	SNMDNMFESYINNLR	iTRAQ8plex@N-term		0.0328985	2151.04	1076.53	2151	1076.51	2	22	4.1.1.2723.3	72.6699	19.9208	72.7227	67.8	25.05	84.86	139.1	172.66	72.73	0
2	37.54	37.54	53.28	45.7	42.01	sp|G3IH98	Keratin, type II cytoskeletal 8 OS=Cricetulus griseus GN=I79_023186 PE=3 SV=1	1	auto	0	99	TEMENEFVLIK	iTRAQ8plex@N-term; iTRAQ8plex(K)@11		0.0162842	1960.1	981.056	1960.08	981.047	2	20	4.1.1.2622.4	62.5523	72.3801	62.8271	174.29	59.65	172.29	407.01	429.29	212.02	0
2	37.54	37.54	53.28	45.7	42.01	sp|G3IH98	Keratin, type II cytoskeletal 8 OS=Cricetulus griseus GN=I79_023186 PE=3 SV=1	1	auto	0	99	TEMENEFVLIK	iTRAQ8plex@N-term; iTRAQ8plex(K)@11		0.00883709	1960.09	981.052	1960.08	981.047	2	16	4.1.1.2635.4	63.4101	75.2245	62.7274	247.43	89.67	289.91	407.53	431.17	298.12	0
2	37.54	37.54	53.28	45.7	42.01	sp|G3IH98	Keratin, type II cytoskeletal 8 OS=Cricetulus griseus GN=I79_023186 PE=3 SV=1	1	auto	0	99	TEMENEFVLIK	iTRAQ8plex@N-term; iTRAQ8plex(K)@11		0.0162842	1960.1	981.056	1960.08	981.047	2	15	4.1.1.2634.2	63.2628	72.0575	62.8271	174.61	47.86	226.13	349.84	372.56	226.2	0
2	37.54	37.54	53.28	45.7	42.01	sp|G3IH98	Keratin, type II cytoskeletal 8 OS=Cricetulus griseus GN=I79_023186 PE=3 SV=1	1	auto	0	99	YEELQTLAGK	iTRAQ8plex@N-term; iTRAQ8plex(K)@10		-0.0391915	1758.96	880.487	1759	880.506	2	18	5.1.1.2938.3	60.1685	10.9516	60.289	194.19	77.48	261	481.37	448.02	246.78	0
3	37.23	37.23	58.2	41.08	38.74	sp|G3GYY6	Catalase OS=Cricetulus griseus GN=I79_003036 PE=3 SV=1	1	auto	2	99	EAETFPFNPFDLTK	iTRAQ8plex@N-term; iTRAQ8plex(K)@14		-0.0511652	2263.15	1132.58	2263.2	1132.61	2	13	2.1.1.2805.3	77.0321	16.9762	77.0848	13.91	2.15	8.33	2.7	4.19	13.92	0
3	37.23	37.23	58.2	41.08	38.74	sp|G3GYY6	Catalase OS=Cricetulus griseus GN=I79_003036 PE=3 SV=1	1	auto	2	99	FSTVAGESGSADTVR	iTRAQ8plex@N-term		-0.00348174	1786.9	894.456	1786.9	894.457	2	26	4.1.1.2420.2	47.4232	131.963	46.9121	536.33	162.13	537.46	386.59	384.44	672.88	0
3	37.23	37.23	58.2	41.08	38.74	sp|G3GYY6	Catalase OS=Cricetulus griseus GN=I79_003036 PE=3 SV=1	1	auto	2	99	FSTVAGESGSADTVRDPR	iTRAQ8plex@N-term	missed R-D@15	0.0546764	2155.14	1078.58	2155.08	1078.55	2	14	4.1.1.2398.4	46.0244	13.9811	46.0415	11.59	7.82	3.64	6	5.22	5.47	0
3	37.23	37.23	58.2	41.08	38.74	sp|G3GYY6	Catalase OS=Cricetulus griseus GN=I79_003036 PE=3 SV=1	1	auto	2	99	GPLLVQDVVFTDEMAHFDR	iTRAQ8plex@N-term		-0.0673469	2492.2	1247.11	2492.27	1247.14	2	26	3.1.1.2780.2	75.7092	94.5448	75.9113	114.02	26	161.91	79.49	55.9	115.79	0
3	37.23	37.23	58.2	41.08	38.74	sp|G3GYY6	Catalase OS=Cricetulus griseus GN=I79_003036 PE=3 SV=1	1	auto	2	99	GPLLVQDVVFTDEMAHFDRER	iTRAQ8plex@N-term	missed R-E@19	0.00450628	2777.42	926.813	2777.41	926.811	3	18	4.1.1.2705.3	70.7947	18.0545	70.7304	407.18	96.19	271.33	179.51	188.26	320.11	0
3	37.23	37.23	58.2	41.08	38.74	sp|G3GYY6	Catalase OS=Cricetulus griseus GN=I79_003036 PE=3 SV=1	1	auto	2	99	LNIMTAGSR	iTRAQ8plex@N-term		0.00057982	1265.71	633.861	1265.71	633.861	2	15	20.1.1.2529.2	53.9158	26.1095	53.4857	11.53	9.63	12.15	5.6	7.36	9.85	0
3	37.23	37.23	58.2	41.08	38.74	sp|G3GYY6	Catalase OS=Cricetulus griseus GN=I79_003036 PE=3 SV=1	1	auto	2	99	VFEHIGK	iTRAQ8plex@N-term; iTRAQ8plex(K)@7		-0.0364805	1436.82	719.419	1436.86	719.437	2	12	13.1.1.1845.2	49.1276	20.5663	49.114	158.03	30.62	175.83	95.49	85.29	212.66	0
3	37.23	37.23	58.2	41.08	38.74	sp|G3GYY6	Catalase OS=Cricetulus griseus GN=I79_003036 PE=3 SV=1	1	auto	0	99	EAETFPFNPFDLTK	iTRAQ8plex@N-term; iTRAQ8plex(K)@14		0.0328018	2263.23	1132.62	2263.2	1132.61	2	21	3.1.1.2783.2	76.0721	350.156	75.5483	350.31	65.64	278.87	164.45	132.64	393.36	0
3	37.23	37.23	58.2	41.08	38.74	sp|G3GYY6	Catalase OS=Cricetulus griseus GN=I79_003036 PE=3 SV=1	1	auto	0	99	EAETFPFNPFDLTK	iTRAQ8plex@N-term; iTRAQ8plex(K)@14		-0.0731759	2263.13	1132.57	2263.2	1132.61	2	16	3.1.1.2791.2	76.9719	196.732	75.798	73.7	14.47	76.33	23.66	30.32	92.49	0
3	37.23	37.23	58.2	41.08	38.74	sp|G3GYY6	Catalase OS=Cricetulus griseus GN=I79_003036 PE=3 SV=1	1	auto	0	99	EAETFPFNPFDLTK	iTRAQ8plex@N-term; iTRAQ8plex(K)@14		-0.0731759	2263.13	1132.57	2263.2	1132.61	2	16	3.1.1.2791.3	77.0071	196.732	75.798	57.82	7.03	42.13	28.13	27.12	55.4	0
3	37.23	37.23	58.2	41.08	38.74	sp|G3GYY6	Catalase OS=Cricetulus griseus GN=I79_003036 PE=3 SV=1	1	auto	0	99	EAETFPFNPFDLTK	iTRAQ8plex@N-term; iTRAQ8plex(K)@14		-0.0575478	2263.14	1132.58	2263.2	1132.61	2	15	3.1.1.2797.4	77.7419	54.6316	76.4848	46.99	9.79	41.2	23.71	12.22	53.4	0
3	37.23	37.23	58.2	41.08	38.74	sp|G3GYY6	Catalase OS=Cricetulus griseus GN=I79_003036 PE=3 SV=1	1	auto	0	99	EAETFPFNPFDLTK	iTRAQ8plex@N-term; iTRAQ8plex(K)@14		0.0467205	2263.25	1132.63	2263.2	1132.61	2	15	3.1.1.2799.3	77.9463	36.223	76.6865	29.84	8.25	21.69	29.74	11.09	31.53	0
3	37.23	37.23	58.2	41.08	38.74	sp|G3GYY6	Catalase OS=Cricetulus griseus GN=I79_003036 PE=3 SV=1	1	auto	0	99	EAETFPFNPFDLTK	iTRAQ8plex@N-term; iTRAQ8plex(K)@14		-0.0619432	2263.14	1132.58	2263.2	1132.61	2	15	3.1.1.2793.4	77.2908	125.412	76.036	63.72	20.95	35.05	29.23	30.22	87.92	0
3	37.23	37.23	58.2	41.08	38.74	sp|G3GYY6	Catalase OS=Cricetulus griseus GN=I79_003036 PE=3 SV=1	1	auto	0	99	FSTVAGESGSADTVR	iTRAQ8plex@N-term		-0.00348174	1786.9	894.456	1786.9	894.457	2	23	4.1.1.2409.3	46.7286	131.963	46.9121	638.79	212.76	583.91	419.96	393.24	728.45	0
3	37.23	37.23	58.2	41.08	38.74	sp|G3GYY6	Catalase OS=Cricetulus griseus GN=I79_003036 PE=3 SV=1	1	auto	0	99	FYTEDGNWDLVGNNTPIFFIR	iTRAQ8plex@N-term		-0.0194955	2821.38	941.468	2821.4	941.475	3	23	3.1.1.2845.3	83.1873	35.024	83.3604	24.43	9.48	25.25	21.79	16.61	29.74	0
3	37.23	37.23	58.2	41.08	38.74	sp|G3GYY6	Catalase OS=Cricetulus griseus GN=I79_003036 PE=3 SV=1	1	auto	0	99	GPLLVQDVVFTDEMAHFDR	iTRAQ8plex@N-term		-0.0586334	2492.21	831.744	2492.27	831.763	3	25	3.1.1.2778.4	75.531	157.127	75.9113	151.18	34.22	201.87	86.87	72.88	120	0
3	37.23	37.23	58.2	41.08	38.74	sp|G3GYY6	Catalase OS=Cricetulus griseus GN=I79_003036 PE=3 SV=1	1	auto	0	99	GPLLVQDVVFTDEMAHFDR	iTRAQ8plex@N-term		-0.0586334	2492.21	831.744	2492.27	831.763	3	23	3.1.1.2784.2	76.1664	157.127	75.9113	252.27	64.53	328.19	125.17	118.97	212.59	0
3	37.23	37.23	58.2	41.08	38.74	sp|G3GYY6	Catalase OS=Cricetulus griseus GN=I79_003036 PE=3 SV=1	1	auto	0	99	GPLLVQDVVFTDEMAHFDR	iTRAQ8plex@N-term		-0.0673469	2492.2	1247.11	2492.27	1247.14	2	21	3.1.1.2786.2	76.4161	94.5448	75.9113	41.44	15.5	39.92	22.96	25.14	37.21	0
3	37.23	37.23	58.2	41.08	38.74	sp|G3GYY6	Catalase OS=Cricetulus griseus GN=I79_003036 PE=3 SV=1	1	auto	0	99	GPLLVQDVVFTDEMAHFDR	iTRAQ8plex@N-term		0.0108118	2492.28	831.767	2492.27	831.763	3	27	4.1.1.2746.3	74.784	10.8286	74.8365	94.84	18.65	130.4	52.52	39.44	69.54	0
3	37.23	37.23	58.2	41.08	38.74	sp|G3GYY6	Catalase OS=Cricetulus griseus GN=I79_003036 PE=3 SV=1	1	auto	0	99	LNIMTAGSR	iTRAQ8plex@N-term		0.00387627	1265.71	633.863	1265.71	633.861	2	14	20.1.1.2510.2	53.0757	42.333	53.2752	13.79	5.77	24.99	9.11	13.7	16.42	0
3	37.23	37.23	58.2	41.08	38.74	sp|G3GYY6	Catalase OS=Cricetulus griseus GN=I79_003036 PE=3 SV=1	1	auto	0	97.28	LNIMTAGSR	iTRAQ8plex@N-term		-0.0017399	1265.71	633.86	1265.71	633.861	2	14	20.1.1.2527.2	53.8043	35.1836	53.3102	24.39	8.52	22.5	13.48	13.6	18.41	0
3	37.23	37.23	58.2	41.08	38.74	sp|G3GYY6	Catalase OS=Cricetulus griseus GN=I79_003036 PE=3 SV=1	1	auto	0	99	NLPVAEAAR	iTRAQ8plex@N-term		-0.00522962	1243.71	622.864	1243.72	622.867	2	16	7.1.1.2295.2	44.2057	35.4017	44.3276	70.31	17.67	81.16	31.12	46.24	92.91	0
3	37.23	37.23	58.2	41.08	38.74	sp|G3GYY6	Catalase OS=Cricetulus griseus GN=I79_003036 PE=3 SV=1	1	auto	0	99	NLPVAEAAR	iTRAQ8plex@N-term		-0.0040481	1243.72	622.865	1243.72	622.867	2	16	10.1.1.2039.3	46.015	60.0566	46.2095	7.42	3.44	11.23	7.98	4.1	7.66	0
3	37.23	37.23	58.2	41.08	38.74	sp|G3GYY6	Catalase OS=Cricetulus griseus GN=I79_003036 PE=3 SV=1	1	auto	0	99	NLPVAEAAR	iTRAQ8plex@N-term		-0.0108584	1243.71	622.861	1243.72	622.867	2	16	9.1.1.2165.3	42.9919	73.5044	43.1424	302.81	63.16	375	173.14	170.16	328.07	0
3	37.23	37.23	58.2	41.08	38.74	sp|G3GYY6	Catalase OS=Cricetulus griseus GN=I79_003036 PE=3 SV=1	1	auto	0	99	NLPVAEAAR	iTRAQ8plex@N-term		-0.0058016	1243.71	622.864	1243.72	622.867	2	16	8.1.1.2256.2	43.1044	58.5583	43.19	349.63	76.39	409.97	231.65	212.62	421.18	0
3	37.23	37.23	58.2	41.08	38.74	sp|G3GYY6	Catalase OS=Cricetulus griseus GN=I79_003036 PE=3 SV=1	1	auto	0	99	VFEHIGK	iTRAQ8plex@N-term; iTRAQ8plex(K)@7		0.00800386	1436.87	479.963	1436.86	479.961	3	11	13.1.1.1840.3	48.7214	290.428	49.114	258	62.4	293.32	158.07	159.87	287.22	0
4	34.9	34.9	76.4	64.98	58.43	sp|G3HRN0	ATP synthase subunit beta OS=Cricetulus griseus GN=I79_013474 PE=3 SV=1	1	auto	2	99	AHGGYSVFAGVGER	iTRAQ8plex@N-term		-0.00121989	1709.88	570.967	1709.88	570.967	3	20	12.1.1.2098.2	51.0097	34.6767	51.0976	29.67	5.02	22.26	20.81	16.63	28.71	0
4	34.9	34.9	76.4	64.98	58.43	sp|G3HRN0	ATP synthase subunit beta OS=Cricetulus griseus GN=I79_013474 PE=3 SV=1	1	auto	2	99	AIAELGIYPAVDPLDSTSR	iTRAQ8plex@N-term		-0.0560397	2291.18	1146.6	2291.23	1146.62	2	22	2.1.1.2776.2	73.5991	292.889	73.8025	23.42	4.67	38.88	31.65	23.9	32.83	0
4	34.9	34.9	76.4	64.98	58.43	sp|G3HRN0	ATP synthase subunit beta OS=Cricetulus griseus GN=I79_013474 PE=3 SV=1	1	auto	2	99	EGNDLYHEMIESGVINLK	iTRAQ8plex@N-term; iTRAQ8plex(K)@18		0.0184407	2668.42	890.48	2668.4	890.474	3	25	4.1.1.2676.2	67.5691	25.6406	67.6568	330.84	137.79	400.9	273.12	310.4	403.17	0
4	34.9	34.9	76.4	64.98	58.43	sp|G3HRN0	ATP synthase subunit beta OS=Cricetulus griseus GN=I79_013474 PE=3 SV=1	1	auto	2	99	FTQAGSEVSALLGR	iTRAQ8plex@N-term		0.00464686	1738.96	870.486	1738.95	870.483	2	23	7.1.1.3585.2	72.6711	4.9456	72.6357	7.41	3.7	5.04	3	1.01	0.99	0
4	34.9	34.9	76.4	64.98	58.43	sp|G3HRN0	ATP synthase subunit beta OS=Cricetulus griseus GN=I79_013474 PE=3 SV=1	1	auto	2	99	IMNVIGEPIDER	iTRAQ8plex@N-term		-0.0434581	1688.86	845.439	1688.91	845.461	2	17	3.1.1.2683.3	64.9997	80.3619	65.0521	457.17	105.9	677.08	406.28	448.87	486.41	0
4	34.9	34.9	76.4	64.98	58.43	sp|G3HRN0	ATP synthase subunit beta OS=Cricetulus griseus GN=I79_013474 PE=3 SV=1	1	auto	2	99	IPVGPETLGR	iTRAQ8plex@N-term		-0.0174319	1341.77	671.895	1341.79	671.903	2	13	7.1.1.2675.2	54.8417	14.2158	54.8943	88.22	30.84	155.67	71.6	83.01	59.93	0
4	34.9	34.9	76.4	64.98	58.43	sp|G3HRN0	ATP synthase subunit beta OS=Cricetulus griseus GN=I79_013474 PE=3 SV=1	1	auto	2	99	TIAMDGTEGLVR	iTRAQ8plex@N-term		-0.0685253	1565.77	783.893	1565.84	783.927	2	21	3.1.1.2573.2	53.8831	13.3477	53.9435	311.22	112.48	441.73	291.9	333.73	353.27	0
4	34.9	34.9	76.4	64.98	58.43	sp|G3HRN0	ATP synthase subunit beta OS=Cricetulus griseus GN=I79_013474 PE=3 SV=1	1	auto	2	99	VVDLLAPYAK	iTRAQ8plex@N-term; iTRAQ8plex(K)@10		-0.0174277	1696.02	849.018	1696.04	849.026	2	18	8.1.1.2689.2	72.4244	3.5229	72.3906	78.76	24.4	114.78	80.06	88.15	75.55	0
4	34.9	34.9	76.4	64.98	58.43	sp|G3HRN0	ATP synthase subunit beta OS=Cricetulus griseus GN=I79_013474 PE=3 SV=1	1	auto	0	99	AHGGYSVFAGVGER	iTRAQ8plex@N-term		-0.0723608	1709.81	570.943	1709.88	570.967	3	19	13.1.1.1830.3	47.8523	30.6276	47.9049	287.03	105.28	254.94	199.15	279.07	275.69	0
4	34.9	34.9	76.4	64.98	58.43	sp|G3HRN0	ATP synthase subunit beta OS=Cricetulus griseus GN=I79_013474 PE=3 SV=1	1	auto	0	99	AIAELGIYPAVDPLDSTSR	iTRAQ8plex@N-term		-0.0494467	2291.18	1146.6	2291.23	1146.62	2	26	2.1.1.2782.2	74.3061	292.889	73.8025	31.97	8.78	32.46	27.88	18.62	32.83	0
4	34.9	34.9	76.4	64.98	58.43	sp|G3HRN0	ATP synthase subunit beta OS=Cricetulus griseus GN=I79_013474 PE=3 SV=1	1	auto	0	99	AIAELGIYPAVDPLDSTSR	iTRAQ8plex@N-term		-0.0147727	2291.22	1146.62	2291.23	1146.62	2	12	2.1.1.2811.2	77.7111	10.929	77.5483	2.16	0	7.26	4.95	3.09	8.75	0
4	34.9	34.9	76.4	64.98	58.43	sp|G3HRN0	ATP synthase subunit beta OS=Cricetulus griseus GN=I79_013474 PE=3 SV=1	1	auto	0	99	AIAELGIYPAVDPLDSTSR	iTRAQ8plex@N-term		-0.0305819	2291.2	1146.61	2291.23	1146.62	2	13	1.1.1.2335.3	75.1017	24.7671	75.1542	34.02	7.76	28.65	19.08	24.18	24.08	0
4	34.9	34.9	76.4	64.98	58.43	sp|G3HRN0	ATP synthase subunit beta OS=Cricetulus griseus GN=I79_013474 PE=3 SV=1	1	auto	0	99	FTQAGSEVSALLGR	iTRAQ8plex@N-term		0.0129315	1738.96	870.49	1738.95	870.483	2	24	8.1.1.2691.2	72.4951	9.4698	72.4594	95.68	32.72	152.76	63.47	94.82	108.96	0
4	34.9	34.9	76.4	64.98	58.43	sp|G3HRN0	ATP synthase subunit beta OS=Cricetulus griseus GN=I79_013474 PE=3 SV=1	1	auto	0	99	GFQQILAGDYDHLPEQAFYMVGPIEEAVAK	iTRAQ8plex@N-term; iTRAQ8plex(K)@30		0.0820995	3944.11	987.035	3944.03	987.014	4	20	3.1.1.2868.2	85.3998	94.8134	85.7359	8.59	0.37	6.11	5.6	10.59	2.08	0
4	34.9	34.9	76.4	64.98	58.43	sp|G3HRN0	ATP synthase subunit beta OS=Cricetulus griseus GN=I79_013474 PE=3 SV=1	1	auto	0	99	GFQQILAGDYDHLPEQAFYMVGPIEEAVAK	iTRAQ8plex@N-term; iTRAQ8plex(K)@30		0.0632892	3944.09	987.03	3944.03	987.014	4	23	4.1.1.2953.2	85.1488	17.9544	85.2367	16.88	10.17	18.15	13.22	20.03	20.1	0
4	34.9	34.9	76.4	64.98	58.43	sp|G3HRN0	ATP synthase subunit beta OS=Cricetulus griseus GN=I79_013474 PE=3 SV=1	1	auto	0	99	GFQQILAGDYDHLPEQAFYMVGPIEEAVAK	iTRAQ8plex@N-term; iTRAQ8plex(K)@30		0.0632892	3944.09	987.03	3944.03	987.014	4	23	4.1.1.2954.2	85.2019	17.9544	85.2367	0.95	3.99	6.12	2.57	7.44	3.09	0
4	34.9	34.9	76.4	64.98	58.43	sp|G3HRN0	ATP synthase subunit beta OS=Cricetulus griseus GN=I79_013474 PE=3 SV=1	1	auto	0	99	GFQQILAGDYDHLPEQAFYMVGPIEEAVAK	iTRAQ8plex@N-term; iTRAQ8plex(K)@30		0.0632892	3944.09	987.03	3944.03	987.014	4	23	4.1.1.2956.2	85.2722	17.9544	85.2367	4.31	0	7.48	0.71	2.11	5.27	0
4	34.9	34.9	76.4	64.98	58.43	sp|G3HRN0	ATP synthase subunit beta OS=Cricetulus griseus GN=I79_013474 PE=3 SV=1	1	auto	0	99	IMDPNIVGNEHYDVAR	iTRAQ8plex@N-term		0.0306149	2146.11	1074.06	2146.08	1074.05	2	21	4.1.1.2526.2	54.94	68.8903	55.0005	42.37	17.09	78.09	50.33	49.19	48.17	0
4	34.9	34.9	76.4	64.98	58.43	sp|G3HRN0	ATP synthase subunit beta OS=Cricetulus griseus GN=I79_013474 PE=3 SV=1	1	auto	0	99	IMDPNIVGNEHYDVAR	iTRAQ8plex@N-term		0.0306149	2146.11	1074.06	2146.08	1074.05	2	22	4.1.1.2526.3	54.9753	68.8903	55.0005	51.89	19.59	109.94	53.67	66.23	61.31	0
4	34.9	34.9	76.4	64.98	58.43	sp|G3HRN0	ATP synthase subunit beta OS=Cricetulus griseus GN=I79_013474 PE=3 SV=1	1	auto	0	99	IMNVIGEPIDER	iTRAQ8plex@N-term		-0.0211695	1688.89	845.45	1688.91	845.461	2	18	4.1.1.2648.2	64.6189	39.8876	64.8017	374.9	95.06	576.2	336.67	375.57	388.01	0
4	34.9	34.9	76.4	64.98	58.43	sp|G3HRN0	ATP synthase subunit beta OS=Cricetulus griseus GN=I79_013474 PE=3 SV=1	1	auto	0	99	IPSAVGYQPTLATDMGTMQER	iTRAQ8plex@N-term		0.0289541	2569.31	857.444	2569.28	857.435	3	23	4.1.1.2625.2	62.7388	13.0105	62.8271	101.93	31.98	188.72	94.07	119.9	109.97	0
4	34.9	34.9	76.4	64.98	58.43	sp|G3HRN0	ATP synthase subunit beta OS=Cricetulus griseus GN=I79_013474 PE=3 SV=1	1	auto	0	99	IPVGPETLGR	iTRAQ8plex@N-term		-0.00814209	1341.78	671.899	1341.79	671.903	2	16	10.1.1.2174.3	56.2828	36.7974	56.4238	210.56	69.14	373.73	174.16	171.58	199.61	0
4	34.9	34.9	76.4	64.98	58.43	sp|G3HRN0	ATP synthase subunit beta OS=Cricetulus griseus GN=I79_013474 PE=3 SV=1	1	auto	0	99	IPVGPETLGR	iTRAQ8plex@N-term		-0.007895	1341.78	671.899	1341.79	671.903	2	15	9.1.1.2308.2	53.707	32.5601	53.8658	172.63	75.96	413.66	163.62	183.59	197.83	0
4	34.9	34.9	76.4	64.98	58.43	sp|G3HRN0	ATP synthase subunit beta OS=Cricetulus griseus GN=I79_013474 PE=3 SV=1	1	auto	0	99	TIAMDGTEGLVR	iTRAQ8plex@N-term		-0.0276195	1565.81	783.913	1565.84	783.927	2	20	4.1.1.2491.2	52.3673	47.5853	52.5449	502.47	191.25	708.17	459.62	524.55	612.76	0
4	34.9	34.9	76.4	64.98	58.43	sp|G3HRN0	ATP synthase subunit beta OS=Cricetulus griseus GN=I79_013474 PE=3 SV=1	1	auto	0	99	TIAMDGTEGLVR	iTRAQ8plex@N-term		-0.0272532	1565.81	783.913	1565.84	783.927	2	20	4.1.1.2504.2	53.0936	24.0349	52.8083	389.32	105.86	528.42	359.06	437.13	433.8	0
4	34.9	34.9	76.4	64.98	58.43	sp|G3HRN0	ATP synthase subunit beta OS=Cricetulus griseus GN=I79_013474 PE=3 SV=1	1	auto	0	99	VALVYGQMNEPPGAR	iTRAQ8plex@N-term		0.0111256	1905.02	953.517	1905.01	953.512	2	21	8.1.1.2462.4	60.8721	10.0663	60.6852	36.9	16.39	49.84	37.58	44.05	63.38	0
5	33.64	33.64	54.03	51.66	46.92	sp|G3H289	Aldehyde dehydrogenase, mitochondrial OS=Cricetulus griseus GN=I79_004260 PE=3 SV=1	1	auto	2	99	DGMTIAK	iTRAQ8plex@N-term; iTRAQ8plex(K)@7		-0.0112715	1342.76	672.389	1342.77	672.394	2	12	7.1.1.2304.2	44.398	3.6393	44.4682	60.94	10.48	58.6	38.06	49.39	65.57	0
5	33.64	33.64	54.03	51.66	46.92	sp|G3H289	Aldehyde dehydrogenase, mitochondrial OS=Cricetulus griseus GN=I79_004260 PE=3 SV=1	1	auto	2	99	EAGFPPGVVNIVPGFGPTAGAAIASHEDVDK	iTRAQ8plex@N-term; iTRAQ8plex(K)@31		0.0766142	3627	907.756	3626.92	907.737	4	26	4.1.1.2702.4	70.4767	13.9434	70.4188	141.78	33.26	130.97	130.56	166.11	176.48	0
5	33.64	33.64	54.03	51.66	46.92	sp|G3H289	Aldehyde dehydrogenase, mitochondrial OS=Cricetulus griseus GN=I79_004260 PE=3 SV=1	1	auto	2	99	EEIFGPVMQILK	iTRAQ8plex@N-term; iTRAQ8plex(K)@12		0.00453178	2011.17	1006.59	2011.16	1006.59	2	18	4.1.1.2798.3	78.5591	33.3495	78.9169	209.01	46.7	188	156.74	147.16	246.11	0
5	33.64	33.64	54.03	51.66	46.92	sp|G3H289	Aldehyde dehydrogenase, mitochondrial OS=Cricetulus griseus GN=I79_004260 PE=3 SV=1	1	auto	2	99	ELGEYGLQAYTEVK	iTRAQ8plex@N-term; iTRAQ8plex(K)@14		0.0319657	2207.23	1104.62	2207.19	1104.6	2	19	3.1.1.2650.3	61.4867	89.4998	61.6342	74.62	13.52	45.07	48.66	40.58	73.32	0
5	33.64	33.64	54.03	51.66	46.92	sp|G3H289	Aldehyde dehydrogenase, mitochondrial OS=Cricetulus griseus GN=I79_004260 PE=3 SV=1	1	auto	2	99	KILGYIK	iTRAQ8plex@N-term; iTRAQ8plex(K)@1; iTRAQ8plex(K)@7	missed K-I@1	0.0399027	1746.19	583.072	1746.15	583.058	3	12	17.1.1.1295.4	59.209	18.2587	59.2263	261.05	65.43	214.01	176.54	160.76	217.4	0
5	33.64	33.64	54.03	51.66	46.92	sp|G3H289	Aldehyde dehydrogenase, mitochondrial OS=Cricetulus griseus GN=I79_004260 PE=3 SV=1	1	auto	2	99	TFVQEDVYDEFVER	iTRAQ8plex@N-term		0.0202304	2079.03	1040.52	2079.01	1040.51	2	21	2.1.1.2724.2	67.5584	527.092	67.7651	326.28	73.9	264.01	195.24	215.65	371.43	0
5	33.64	33.64	54.03	51.66	46.92	sp|G3H289	Aldehyde dehydrogenase, mitochondrial OS=Cricetulus griseus GN=I79_004260 PE=3 SV=1	1	auto	0	97.75	DGMTIAK	iTRAQ8plex@N-term; iTRAQ8plex(K)@7		-0.000394427	1342.77	672.394	1342.77	672.394	2	12	8.1.1.2257.2	43.2066	22.8665	43.3814	401.85	61.96	351.84	329.31	311.21	467.31	0
5	33.64	33.64	54.03	51.66	46.92	sp|G3H289	Aldehyde dehydrogenase, mitochondrial OS=Cricetulus griseus GN=I79_004260 PE=3 SV=1	1	auto	0	96.25	DGMTIAK	iTRAQ8plex@N-term; iTRAQ8plex(K)@7		-0.0062407	1342.77	672.391	1342.77	672.394	2	12	9.1.1.2169.4	43.3557	9.5225	43.373	418.89	100.54	356.73	348.37	329.76	584.05	0
5	33.64	33.64	54.03	51.66	46.92	sp|G3H289	Aldehyde dehydrogenase, mitochondrial OS=Cricetulus griseus GN=I79_004260 PE=3 SV=1	1	auto	0	99	EEIFGPVMQILK	iTRAQ8plex@N-term; iTRAQ8plex(K)@12		0.00795012	2011.17	1006.59	2011.16	1006.59	2	18	4.1.1.2810.2	79.1939	36.0065	79.1091	258.41	69.37	251.08	223.58	196.88	362.4	0
5	33.64	33.64	54.03	51.66	46.92	sp|G3H289	Aldehyde dehydrogenase, mitochondrial OS=Cricetulus griseus GN=I79_004260 PE=3 SV=1	1	auto	0	99	EEIFGPVMQILK	iTRAQ8plex@N-term; iTRAQ8plex(K)@12		0.0182834	2011.18	1006.6	2011.16	1006.59	2	19	5.1.1.3425.2	79.9094	20.9825	80.0495	83.16	19.88	61.94	69.37	61.56	80.69	0
5	33.64	33.64	54.03	51.66	46.92	sp|G3H289	Aldehyde dehydrogenase, mitochondrial OS=Cricetulus griseus GN=I79_004260 PE=3 SV=1	1	auto	0	99	EEIFGPVMQILK	iTRAQ8plex@N-term; iTRAQ8plex(K)@12		0.00802657	2011.17	1006.59	2011.16	1006.59	2	16	5.1.1.3460.2	80.6265	12.1858	80.5384	36.21	10.66	33.61	24.75	16.5	49.03	0
5	33.64	33.64	54.03	51.66	46.92	sp|G3H289	Aldehyde dehydrogenase, mitochondrial OS=Cricetulus griseus GN=I79_004260 PE=3 SV=1	1	auto	0	99	EEIFGPVMQILK	iTRAQ8plex@N-term; iTRAQ8plex(K)@12		-0.00743241	2011.16	1006.59	2011.16	1006.59	2	16	4.1.1.2823.2	79.6188	25.6039	79.2816	109.7	29.98	121.65	108.25	97.02	143.46	0
5	33.64	33.64	54.03	51.66	46.92	sp|G3H289	Aldehyde dehydrogenase, mitochondrial OS=Cricetulus griseus GN=I79_004260 PE=3 SV=1	1	auto	0	99	ELGEYGLQAYTEVK	iTRAQ8plex@N-term; iTRAQ8plex(K)@14		0.0154464	2207.21	1104.61	2207.19	1104.6	2	21	4.1.1.2586.3	60.5124	58.6101	60.6764	124.66	30.85	107.54	89.63	93.05	165.04	0
5	33.64	33.64	54.03	51.66	46.92	sp|G3H289	Aldehyde dehydrogenase, mitochondrial OS=Cricetulus griseus GN=I79_004260 PE=3 SV=1	1	auto	0	99	ELGEYGLQAYTEVK	iTRAQ8plex@N-term; iTRAQ8plex(K)@14		0.0281431	2207.22	1104.62	2207.19	1104.6	2	17	4.1.1.2600.2	61.1029	52.0539	60.805	39.34	11.83	27.19	23.29	26.19	40.49	0
5	33.64	33.64	54.03	51.66	46.92	sp|G3H289	Aldehyde dehydrogenase, mitochondrial OS=Cricetulus griseus GN=I79_004260 PE=3 SV=1	1	auto	0	99	ELGEYGLQAYTEVK	iTRAQ8plex@N-term; iTRAQ8plex(K)@14		0.0281431	2207.22	1104.62	2207.19	1104.6	2	20	4.1.1.2601.3	61.1958	52.0539	60.805	65.24	10.31	57.37	41.13	52.5	80.48	0
5	33.64	33.64	54.03	51.66	46.92	sp|G3H289	Aldehyde dehydrogenase, mitochondrial OS=Cricetulus griseus GN=I79_004260 PE=3 SV=1	1	auto	0	99	ELGEYGLQAYTEVK	iTRAQ8plex@N-term; iTRAQ8plex(K)@14		0.0291198	2207.22	1104.62	2207.19	1104.6	2	16	4.1.1.2606.2	61.4314	47.072	60.805	16	3.74	18.73	28.43	16.5	19.6	0
5	33.64	33.64	54.03	51.66	46.92	sp|G3H289	Aldehyde dehydrogenase, mitochondrial OS=Cricetulus griseus GN=I79_004260 PE=3 SV=1	1	auto	0	99	ELGEYGLQAYTEVK	iTRAQ8plex@N-term; iTRAQ8plex(K)@14		0.0219541	2207.22	1104.62	2207.19	1104.6	2	13	3.1.1.2658.4	62.3405	14.0184	62.4559	30.92	8.11	24.08	24.46	26.2	30.65	0
5	33.64	33.64	54.03	51.66	46.92	sp|G3H289	Aldehyde dehydrogenase, mitochondrial OS=Cricetulus griseus GN=I79_004260 PE=3 SV=1	1	auto	0	99	TEQGPQVDETQFK	iTRAQ8plex@N-term; iTRAQ8plex(K)@13		0.0494813	2114.16	1058.09	2114.11	1058.06	2	19	3.1.1.2492.3	47.43	101.295	47.6113	153.8	30.21	85.15	107.98	102.3	170.81	0
5	33.64	33.64	54.03	51.66	46.92	sp|G3H289	Aldehyde dehydrogenase, mitochondrial OS=Cricetulus griseus GN=I79_004260 PE=3 SV=1	1	auto	0	99	TEQGPQVDETQFK	iTRAQ8plex@N-term; iTRAQ8plex(K)@13		-0.00535365	2114.11	1058.06	2114.11	1058.06	2	20	4.1.1.2400.2	46.1421	14.805	46.1052	53.44	9.81	32.17	31.76	43.1	61.19	0
5	33.64	33.64	54.03	51.66	46.92	sp|G3H289	Aldehyde dehydrogenase, mitochondrial OS=Cricetulus griseus GN=I79_004260 PE=3 SV=1	1	auto	0	99	TFVQEDVYDEFVER	iTRAQ8plex@N-term		0.0202304	2079.03	1040.52	2079.01	1040.51	2	22	2.1.1.2730.2	68.2249	527.092	67.7651	382.2	63.59	312.38	241.7	238.16	409.14	0
5	33.64	33.64	54.03	51.66	46.92	sp|G3H289	Aldehyde dehydrogenase, mitochondrial OS=Cricetulus griseus GN=I79_004260 PE=3 SV=1	1	auto	0	99	TFVQEDVYDEFVER	iTRAQ8plex@N-term		0.0202304	2079.03	1040.52	2079.01	1040.51	2	18	2.1.1.2736.2	68.9116	580.27	67.7651	137.59	34.69	102.15	86.63	92.13	132.61	0
5	33.64	33.64	54.03	51.66	46.92	sp|G3H289	Aldehyde dehydrogenase, mitochondrial OS=Cricetulus griseus GN=I79_004260 PE=3 SV=1	1	auto	0	99	TFVQEDVYDEFVER	iTRAQ8plex@N-term		0.0339045	2079.04	1040.53	2079.01	1040.51	2	21	2.1.1.2742.2	69.5905	81.0375	68.4081	89.15	32.28	92.17	75.94	61.42	84.86	0
5	33.64	33.64	54.03	51.66	46.92	sp|G3H289	Aldehyde dehydrogenase, mitochondrial OS=Cricetulus griseus GN=I79_004260 PE=3 SV=1	1	auto	0	99	TFVQEDVYDEFVER	iTRAQ8plex@N-term		0.0246256	2079.04	1040.53	2079.01	1040.51	2	20	2.1.1.2748.4	70.331	39.2345	69.7738	114.38	18.15	90.45	78.52	73.06	114.6	0
5	33.64	33.64	54.03	51.66	46.92	sp|G3H289	Aldehyde dehydrogenase, mitochondrial OS=Cricetulus griseus GN=I79_004260 PE=3 SV=1	1	auto	0	99	TFVQEDVYDEFVER	iTRAQ8plex@N-term		0.0204746	2079.03	1040.52	2079.01	1040.51	2	17	2.1.1.2754.3	71.0087	19.0808	70.9369	22.21	11.65	27.7	13.68	25.34	31.54	0
5	33.64	33.64	54.03	51.66	46.92	sp|G3H289	Aldehyde dehydrogenase, mitochondrial OS=Cricetulus griseus GN=I79_004260 PE=3 SV=1	1	auto	0	99	TFVQEDVYDEFVER	iTRAQ8plex@N-term		0.0509972	2079.06	1040.54	2079.01	1040.51	2	16	2.1.1.2770.4	72.9509	12.546	72.8428	33.18	4.58	28.8	18.69	30.59	33.53	0
5	33.64	33.64	54.03	51.66	46.92	sp|G3H289	Aldehyde dehydrogenase, mitochondrial OS=Cricetulus griseus GN=I79_004260 PE=3 SV=1	1	auto	0	99	TFVQEDVYDEFVER	iTRAQ8plex@N-term		0.0419625	2079.05	1040.53	2079.01	1040.51	2	14	2.1.1.2779.4	74.0269	12.7853	73.9193	39.42	8.9	46.35	28.65	16.43	42.37	0
5	33.64	33.64	54.03	51.66	46.92	sp|G3H289	Aldehyde dehydrogenase, mitochondrial OS=Cricetulus griseus GN=I79_004260 PE=3 SV=1	1	auto	0	99	TFVQEDVYDEFVER	iTRAQ8plex@N-term		0.0324394	2079.04	1040.53	2079.01	1040.51	2	16	2.1.1.2788.4	75.0714	9.7993	74.394	16	3.94	14.32	9.77	8.32	17.11	0
5	33.64	33.64	54.03	51.66	46.92	sp|G3H289	Aldehyde dehydrogenase, mitochondrial OS=Cricetulus griseus GN=I79_004260 PE=3 SV=1	1	auto	0	99	TFVQEDVYDEFVER	iTRAQ8plex@N-term		0.0234708	2079.03	1040.52	2079.01	1040.51	2	22	3.1.1.2697.2	66.5653	50.257	66.6535	241.97	56.51	194.05	176.42	155.26	267.87	0
5	33.64	33.64	54.03	51.66	46.92	sp|G3H289	Aldehyde dehydrogenase, mitochondrial OS=Cricetulus griseus GN=I79_004260 PE=3 SV=1	1	auto	0	99	TFVQEDVYDEFVER	iTRAQ8plex@N-term		0.0423012	2079.05	1040.53	2079.01	1040.51	2	15	1.1.1.2288.3	69.7386	13.3355	69.7913	24.42	7.37	24.16	23.9	17.66	21.39	0
5	33.64	33.64	54.03	51.66	46.92	sp|G3H289	Aldehyde dehydrogenase, mitochondrial OS=Cricetulus griseus GN=I79_004260 PE=3 SV=1	1	auto	0	99	VVGNPFDSR	iTRAQ8plex@N-term		-0.0125545	1293.69	647.85	1293.7	647.857	2	15	8.1.1.2355.2	51.4225	47.2017	51.5407	400.47	81.27	248.46	302.01	301.13	439.44	0
5	33.64	33.64	54.03	51.66	46.92	sp|G3H289	Aldehyde dehydrogenase, mitochondrial OS=Cricetulus griseus GN=I79_004260 PE=3 SV=1	1	auto	0	98.15	VVGNPFDSR	iTRAQ8plex@N-term		-0.0178298	1293.68	647.847	1293.7	647.857	2	13	9.1.1.2266.3	51.4083	21.1285	51.4961	433.99	96.66	274.44	326.02	298.39	476.04	0
5	33.64	33.64	54.03	51.66	46.92	sp|G3H289	Aldehyde dehydrogenase, mitochondrial OS=Cricetulus griseus GN=I79_004260 PE=3 SV=1	1	auto	0	97.98	VVGNPFDSR	iTRAQ8plex@N-term		-0.0135685	1293.68	647.85	1293.7	647.857	2	13	10.1.1.2142.4	54.5456	23.6383	54.3017	27.62	10.64	18.73	22.08	32.69	26.28	0
6	32.18	32.18	56.8	52.53	52.53	sp|G3GVD0	Actin, cytoplasmic 1 OS=Cricetulus griseus GN=I79_001666 PE=3 SV=1	1	auto	2	99	VAPEEHPVLLTEAPLNPK	iTRAQ8plex@N-term; iTRAQ8plex(K)@18		-0.044753	2561.42	854.815	2561.47	854.83	3	24	5.1.1.2841.3	56.5941	63.0065	56.8511	176.75	43.78	218.09	344.73	301.96	219.91	0
6	32.18	32.18	56.8	52.53	52.53	sp|G3GVD0	Actin, cytoplasmic 1 OS=Cricetulus griseus GN=I79_001666 PE=3 SV=1	1	auto	0	99	DLYANTVLSGGTTMYPGIADR	iTRAQ8plex@N-term		-0.0419236	2518.23	1260.12	2518.27	1260.14	2	27	3.1.1.2691.2	65.8626	261.19	65.9496	37.49	3.79	41.95	54.97	61.97	41.62	0
6	32.18	32.18	56.8	52.53	52.53	sp|G3GVD0	Actin, cytoplasmic 1 OS=Cricetulus griseus GN=I79_001666 PE=3 SV=1	1	auto	0	99	DLYANTVLSGGTTMYPGIADR	iTRAQ8plex@N-term		-0.0419236	2518.23	1260.12	2518.27	1260.14	2	24	3.1.1.2697.3	66.6006	261.19	65.9496	7.48	1.34	9.93	13.87	13.62	9.86	0
6	32.18	32.18	56.8	52.53	52.53	sp|G3GVD0	Actin, cytoplasmic 1 OS=Cricetulus griseus GN=I79_001666 PE=3 SV=1	1	auto	0	99	GYSFTTTAER	iTRAQ8plex@N-term		0.00442098	1435.73	718.872	1435.72	718.87	2	17	9.1.1.2177.2	43.9606	20.2396	44.0208	258.49	110.29	296.7	384.79	378.15	268.44	0
6	32.18	32.18	56.8	52.53	52.53	sp|G3GVD0	Actin, cytoplasmic 1 OS=Cricetulus griseus GN=I79_001666 PE=3 SV=1	1	auto	0	99	GYSFTTTAER	iTRAQ8plex@N-term		0.0181355	1435.74	718.879	1435.72	718.87	2	17	8.1.1.2266.2	44.0054	24.2903	44.0669	293.89	110.3	330.2	377.84	404.98	300.86	0
6	32.18	32.18	56.8	52.53	52.53	sp|G3GVD0	Actin, cytoplasmic 1 OS=Cricetulus griseus GN=I79_001666 PE=3 SV=1	1	auto	0	99	VAPEEHPVLLTEAPLNPK	iTRAQ8plex@N-term; iTRAQ8plex(K)@18		-0.0366943	2561.43	854.818	2561.47	854.83	3	23	5.1.1.2866.2	57.2544	50.6513	56.993	172.05	53	208.3	341.32	257.07	207.94	0
7	29.5	29.5	39.14	32.26	31.04	sp|G3I8R9	78 kDa glucose-regulated protein OS=Cricetulus griseus GN=I79_019946 PE=1 SV=1	1	auto	2	99	ELEEIVQPIISK	iTRAQ8plex@N-term; iTRAQ8plex(K)@12		0.00092773	2005.19	1003.6	2005.19	1003.6	2	19	3.1.1.2731.3	70.2804	37.3131	70.4579	169.97	58.95	225.66	246.26	295.47	197.63	0
7	29.5	29.5	39.14	32.26	31.04	sp|G3I8R9	78 kDa glucose-regulated protein OS=Cricetulus griseus GN=I79_019946 PE=1 SV=1	1	auto	2	99	ETAEAYLGK	iTRAQ8plex@N-term; iTRAQ8plex(K)@9		-0.0496399	1588.84	795.428	1588.89	795.453	2	16	4.1.1.2425.3	47.7935	3.8645	47.7433	346.19	126.15	503.51	532.32	668.02	508.68	0
7	29.5	29.5	39.14	32.26	31.04	sp|G3I8R9	78 kDa glucose-regulated protein OS=Cricetulus griseus GN=I79_019946 PE=1 SV=1	1	auto	2	99	FEELNMDLFR	iTRAQ8plex@N-term		-0.0559596	1616.76	809.388	1616.82	809.416	2	18	3.1.1.2772.3	74.8354	12.7878	74.888	307.51	83.49	573.67	537.54	670.44	373.28	0
7	29.5	29.5	39.14	32.26	31.04	sp|G3I8R9	78 kDa glucose-regulated protein OS=Cricetulus griseus GN=I79_019946 PE=1 SV=1	1	auto	2	99	ITPSYVAFTPEGER	iTRAQ8plex@N-term		0.00308961	1869.98	935.998	1869.98	935.996	2	20	5.1.1.2872.2	57.5904	24.7844	57.6431	216.16	59.32	393.67	310.47	423.73	224.37	0
7	29.5	29.5	39.14	32.26	31.04	sp|G3I8R9	78 kDa glucose-regulated protein OS=Cricetulus griseus GN=I79_019946 PE=1 SV=1	1	auto	2	99	NELESYAYSLK	iTRAQ8plex@N-term; iTRAQ8plex(K)@11		0.0193044	1924.06	963.037	1924.04	963.027	2	18	5.1.1.2929.2	59.7974	8.9211	59.7617	128.64	36.87	216.25	198.82	234.45	145.37	0
7	29.5	29.5	39.14	32.26	31.04	sp|G3I8R9	78 kDa glucose-regulated protein OS=Cricetulus griseus GN=I79_019946 PE=1 SV=1	1	auto	2	99	SDIDEIVLVGGSTR	iTRAQ8plex@N-term		-0.00482298	1763.95	882.984	1763.96	882.986	2	21	2.1.1.2672.2	61.5857	18.151	61.5496	276.06	94.41	375.04	370.12	527.28	303.51	0
7	29.5	29.5	39.14	32.26	31.04	sp|G3I8R9	78 kDa glucose-regulated protein OS=Cricetulus griseus GN=I79_019946 PE=1 SV=1	1	auto	2	99	TFAPEEISAMVLTK	iTRAQ8plex@N-term; iTRAQ8plex(K)@14		0.0717919	2144.27	1073.14	2144.2	1073.11	2	22	5.1.1.3189.2	71.287	24.9016	71.4635	67.98	25.66	97.65	78.21	109.62	74.47	0
7	29.5	29.5	39.14	32.26	31.04	sp|G3I8R9	78 kDa glucose-regulated protein OS=Cricetulus griseus GN=I79_019946 PE=1 SV=1	1	auto	2	99	TWNDPSVQQDIK	iTRAQ8plex@N-term; iTRAQ8plex(K)@12		0.0183464	2038.11	1020.06	2038.09	1020.05	2	20	3.1.1.2541.2	51.2609	48.5839	51.3157	59.38	18.87	90.33	100.01	160.58	80.98	0
7	29.5	29.5	39.14	32.26	31.04	sp|G3I8R9	78 kDa glucose-regulated protein OS=Cricetulus griseus GN=I79_019946 PE=1 SV=1	1	auto	2	99	VMEHFIK	iTRAQ8plex@N-term; iTRAQ8plex(K)@7		0.001738	1510.88	504.634	1510.88	504.634	3	12	13.1.1.1877.2	51.7079	96.2126	51.9235	170.12	54.75	197.18	220.63	255.43	146.05	0
7	29.5	29.5	39.14	32.26	31.04	sp|G3I8R9	78 kDa glucose-regulated protein OS=Cricetulus griseus GN=I79_019946 PE=1 SV=1	1	auto	0	99	ELEEIVQPIISK	iTRAQ8plex@N-term; iTRAQ8plex(K)@12		-0.0248096	2005.17	1003.59	2005.19	1003.6	2	20	4.1.1.2693.4	69.4685	9.8074	69.4857	125.78	31.05	152.32	176.6	173.94	105.44	0
7	29.5	29.5	39.14	32.26	31.04	sp|G3I8R9	78 kDa glucose-regulated protein OS=Cricetulus griseus GN=I79_019946 PE=1 SV=1	1	auto	0	99	TFAPEEISAMVLTK	iTRAQ8plex@N-term; iTRAQ8plex(K)@14		0.0717919	2144.27	1073.14	2144.2	1073.11	2	20	5.1.1.3192.3	71.552	24.9016	71.4635	18.12	2.42	22.02	27.68	27.25	15.04	0
7	29.5	29.5	39.14	32.26	31.04	sp|G3I8R9	78 kDa glucose-regulated protein OS=Cricetulus griseus GN=I79_019946 PE=1 SV=1	1	auto	0	99	TWNDPSVQQDIK	iTRAQ8plex@N-term; iTRAQ8plex(K)@12		0.0321843	2038.13	1020.07	2038.09	1020.05	2	19	4.1.1.2457.2	49.9257	19.2385	49.8885	166.95	53.28	183.96	247.32	352.25	192.71	0
7	29.5	29.5	39.14	32.26	31.04	sp|G3I8R9	78 kDa glucose-regulated protein OS=Cricetulus griseus GN=I79_019946 PE=1 SV=1	1	auto	0	99	VMEHFIK	iTRAQ8plex@N-term; iTRAQ8plex(K)@7		0.001738	1510.88	504.634	1510.88	504.634	3	12	13.1.1.1878.3	51.7806	96.2126	51.9235	189.98	69.64	279.48	274.28	318.54	173.97	0
8	26.64	26.64	23.54	10.75	10.35	sp|G3HQI8	Myosin-Vb OS=Cricetulus griseus GN=I79_013090 PE=3 SV=1	1	auto	2	99	DFSATDLTEFAAR	iTRAQ8plex@N-term		-0.0104763	1746.86	874.439	1746.87	874.444	2	23	2.1.1.2697.2	64.3891	301.578	63.9121	507.27	158.08	569.54	369.06	444.99	607	0
8	26.64	26.64	23.54	10.75	10.35	sp|G3HQI8	Myosin-Vb OS=Cricetulus griseus GN=I79_013090 PE=3 SV=1	1	auto	2	99	ITAHLVHELR	iTRAQ8plex@N-term		0.0141105	1491.9	498.306	1491.88	498.302	3	13	13.1.1.1852.2	49.6926	51.9854	49.1922	173.08	54.89	192.32	107.61	141.86	203.83	0
8	26.64	26.64	23.54	10.75	10.35	sp|G3HQI8	Myosin-Vb OS=Cricetulus griseus GN=I79_013090 PE=3 SV=1	1	auto	2	99	LEDTLWAGLTDQHVK	iTRAQ8plex@N-term; iTRAQ8plex(K)@15		-0.070957	2333.21	1167.61	2333.28	1167.65	2	20	4.1.1.2675.3	67.5079	25.3595	67.6568	92.9	17.49	82.39	48.35	61.99	83.08	0
8	26.64	26.64	23.54	10.75	10.35	sp|G3HQI8	Myosin-Vb OS=Cricetulus griseus GN=I79_013090 PE=3 SV=1	1	auto	2	99	QMMQVDEHARPQTTLEQLQK	Gln->pyro-Glu@N-term; iTRAQ8plex(K)@20		-0.0184291	2697.33	900.119	2697.35	900.125	3	26	5.1.1.2810.2	55.4002	13.4812	55.3882	156.77	31.1	112.77	90.02	136.89	191.43	0
8	26.64	26.64	23.54	10.75	10.35	sp|G3HQI8	Myosin-Vb OS=Cricetulus griseus GN=I79_013090 PE=3 SV=1	1	auto	2	99	VPPETIDSVIVGNVMQSSSDAAYLAR	iTRAQ8plex@N-term		0.0620593	3022.62	1008.55	3022.56	1008.53	3	32	2.1.1.2817.2	78.4311	162.149	78.6219	22.5	2.13	24.06	9.21	12.62	15.32	0
8	26.64	26.64	23.54	10.75	10.35	sp|G3HQI8	Myosin-Vb OS=Cricetulus griseus GN=I79_013090 PE=3 SV=1	1	auto	1.76955	98.56	AALAAGK	iTRAQ8plex@N-term; iTRAQ8plex(K)@7		0.0419997	1208.81	605.413	1208.77	605.392	2	12	16.1.1.2282.2	41.4555	9.0295	41.3667	5.26	3.86	3.81	6.13	3.06	8.75	0
8	26.64	26.64	23.54	10.75	10.35	sp|G3HQI8	Myosin-Vb OS=Cricetulus griseus GN=I79_013090 PE=3 SV=1	1	auto	0	99	DFSATDLTEFAAR	iTRAQ8plex@N-term		-0.0104763	1746.86	874.439	1746.87	874.444	2	22	2.1.1.2690.2	63.604	301.578	63.9121	563.1	161.87	510.45	324.99	441.67	587.51	0
8	26.64	26.64	23.54	10.75	10.35	sp|G3HQI8	Myosin-Vb OS=Cricetulus griseus GN=I79_013090 PE=3 SV=1	1	auto	0	99	DFSATDLTEFAAR	iTRAQ8plex@N-term		-0.0103542	1746.86	874.439	1746.87	874.444	2	23	2.1.1.2703.3	65.1293	297.674	63.9121	428.71	91.47	357.92	267.53	354.22	479.59	0
8	26.64	26.64	23.54	10.75	10.35	sp|G3HQI8	Myosin-Vb OS=Cricetulus griseus GN=I79_013090 PE=3 SV=1	1	auto	0	99	DFSATDLTEFAAR	iTRAQ8plex@N-term		-0.00852284	1746.86	874.44	1746.87	874.444	2	22	2.1.1.2710.4	66.0023	53.1632	64.6988	351.62	94.31	336.42	205.96	302.17	388.08	0
8	26.64	26.64	23.54	10.75	10.35	sp|G3HQI8	Myosin-Vb OS=Cricetulus griseus GN=I79_013090 PE=3 SV=1	1	auto	0	99	DFSATDLTEFAAR	iTRAQ8plex@N-term		-0.00717987	1746.87	874.44	1746.87	874.444	2	21	2.1.1.2717.2	66.7334	20.847	65.5238	286.04	55.64	263.17	227.24	236.62	305.61	0
8	26.64	26.64	23.54	10.75	10.35	sp|G3HQI8	Myosin-Vb OS=Cricetulus griseus GN=I79_013090 PE=3 SV=1	1	auto	0	99	DFSATDLTEFAAR	iTRAQ8plex@N-term		-0.000953351	1746.87	874.443	1746.87	874.444	2	21	2.1.1.2727.4	67.9829	10.3866	67.6461	278.94	72.29	285.86	189.78	206.24	328.74	0
8	26.64	26.64	23.54	10.75	10.35	sp|G3HQI8	Myosin-Vb OS=Cricetulus griseus GN=I79_013090 PE=3 SV=1	1	auto	0	99	DFSATDLTEFAAR	iTRAQ8plex@N-term		-0.0109776	1746.86	874.438	1746.87	874.444	2	21	3.1.1.2665.4	63.1021	19.1516	63.1194	481.61	119.92	459.89	324.83	364.64	548.61	0
8	26.64	26.64	23.54	10.75	10.35	sp|G3HQI8	Myosin-Vb OS=Cricetulus griseus GN=I79_013090 PE=3 SV=1	1	auto	0	99	DFSATDLTEFAAR	iTRAQ8plex@N-term		0.0350436	1746.91	874.461	1746.87	874.444	2	22	1.1.1.2252.3	65.554	19.0975	65.6067	444.31	105.34	417.67	324.41	375.53	488.76	0
8	26.64	26.64	23.54	10.75	10.35	sp|G3HQI8	Myosin-Vb OS=Cricetulus griseus GN=I79_013090 PE=3 SV=1	1	auto	0	99	EGTVTAGNASGVSDGAGAVIIASEDAVK	iTRAQ8plex@N-term; iTRAQ8plex(K)@28		0.0754645	3153.74	1052.25	3153.66	1052.23	3	26	2.1.1.2691.2	63.7204	190.367	63.9121	99.12	25.15	70.53	42.96	68.51	89.65	0
8	26.64	26.64	23.54	10.75	10.35	sp|G3HQI8	Myosin-Vb OS=Cricetulus griseus GN=I79_013090 PE=3 SV=1	1	auto	0	99	EGTVTAGNASGVSDGAGAVIIASEDAVK	iTRAQ8plex@N-term; iTRAQ8plex(K)@28		0.0754645	3153.74	1052.25	3153.66	1052.23	3	23	2.1.1.2692.2	63.8244	190.367	63.9121	91.46	29.46	79.55	73.02	80.71	103.98	0
8	26.64	26.64	23.54	10.75	10.35	sp|G3HQI8	Myosin-Vb OS=Cricetulus griseus GN=I79_013090 PE=3 SV=1	1	auto	0	99	EIGALTLNR	iTRAQ8plex@N-term		-0.0215899	1289.74	645.877	1289.76	645.888	2	16	7.1.1.2656.2	54.4442	23.155	54.5636	185.04	57.45	167.26	92.03	146.46	203.57	0
8	26.64	26.64	23.54	10.75	10.35	sp|G3HQI8	Myosin-Vb OS=Cricetulus griseus GN=I79_013090 PE=3 SV=1	1	auto	0	99	EIGALTLNR	iTRAQ8plex@N-term		-0.0144632	1289.75	645.881	1289.76	645.888	2	16	10.1.1.2182.2	56.8234	8.461	56.876	51.21	9.74	63.14	34.02	43.04	65.36	0
8	26.64	26.64	23.54	10.75	10.35	sp|G3HQI8	Myosin-Vb OS=Cricetulus griseus GN=I79_013090 PE=3 SV=1	1	auto	0	99	EIGALTLNR	iTRAQ8plex@N-term		-0.0117777	1289.75	645.882	1289.76	645.888	2	15	10.1.1.2171.2	56.0652	64.7653	56.2388	129.87	38.27	129.75	88.51	117.78	143.28	0
8	26.64	26.64	23.54	10.75	10.35	sp|G3HQI8	Myosin-Vb OS=Cricetulus griseus GN=I79_013090 PE=3 SV=1	1	auto	0	99	EIGALTLNR	iTRAQ8plex@N-term		-0.01076	1289.75	645.882	1289.76	645.888	2	16	9.1.1.2297.4	53.2234	45.883	53.3782	326.32	91.02	317.98	192.87	280.04	353.43	0
8	26.64	26.64	23.54	10.75	10.35	sp|G3HQI8	Myosin-Vb OS=Cricetulus griseus GN=I79_013090 PE=3 SV=1	1	auto	0	99	EIGALTLNR	iTRAQ8plex@N-term		-0.0190949	1289.74	645.878	1289.76	645.888	2	16	8.1.1.2378.2	53.3698	57.1086	53.5332	358.28	79.31	406.07	239.86	308.87	427.63	0
8	26.64	26.64	23.54	10.75	10.35	sp|G3HQI8	Myosin-Vb OS=Cricetulus griseus GN=I79_013090 PE=3 SV=1	1	auto	0	99	ITAHLVHELR	iTRAQ8plex@N-term		0.0141105	1491.9	498.306	1491.88	498.302	3	16	13.1.1.1843.4	48.9976	51.9854	49.1922	104.52	24.15	88.07	57.18	72.49	92.73	0
8	26.64	26.64	23.54	10.75	10.35	sp|G3HQI8	Myosin-Vb OS=Cricetulus griseus GN=I79_013090 PE=3 SV=1	1	auto	0	99	LEDTLWAGLTDQHVK	iTRAQ8plex@N-term; iTRAQ8plex(K)@15		-0.070957	2333.21	1167.61	2333.28	1167.65	2	19	4.1.1.2676.4	67.6396	25.3595	67.6568	82.29	12.28	92.31	46.94	80.26	71.16	0
8	26.64	26.64	23.54	10.75	10.35	sp|G3HQI8	Myosin-Vb OS=Cricetulus griseus GN=I79_013090 PE=3 SV=1	1	auto	0	99	LEDTLWAGLTDQHVK	iTRAQ8plex@N-term; iTRAQ8plex(K)@15		-0.0174407	2333.27	1167.64	2333.28	1167.65	2	21	5.1.1.3137.2	68.9725	29.4442	68.7775	3.23	0	4.09	3.97	3.1	10.94	0
8	26.64	26.64	23.54	10.75	10.35	sp|G3HQI8	Myosin-Vb OS=Cricetulus griseus GN=I79_013090 PE=3 SV=1	1	auto	0	99	LPMGMTAENLAAK	iTRAQ8plex@N-term; iTRAQ8plex(K)@13		0.00142195	1954.09	978.05	1954.08	978.049	2	20	8.1.1.2462.2	60.8245	38.357	60.9357	63.98	13.46	86.99	46.26	58.84	74.43	0
8	26.64	26.64	23.54	10.75	10.35	sp|G3HQI8	Myosin-Vb OS=Cricetulus griseus GN=I79_013090 PE=3 SV=1	1	auto	0	99	VPPETIDSVIVGNVMQSSSDAAYLAR	iTRAQ8plex@N-term		0.0387391	3022.6	1008.54	3022.56	1008.53	3	26	3.1.1.2793.2	77.2201	32.9325	77.308	39.03	17.22	53.21	34.22	27.08	25.67	0
9	26.54	26.54	48.57	47.76	41.22	sp|G3H2Q4	Carbonic anhydrase 3 (Fragment) OS=Cricetulus griseus GN=I79_004474 PE=4 SV=1	1	auto	2	99	GEFQIFLDALDK	iTRAQ8plex@N-term; iTRAQ8plex(K)@12		0.0023051	2003.12	1002.57	2003.12	1002.57	2	20	3.1.1.2813.2	79.5158	113.349	79.0162	217.56	48.42	295.21	93.01	83.01	277.95	0
9	26.54	26.54	48.57	47.76	41.22	sp|G3H2Q4	Carbonic anhydrase 3 (Fragment) OS=Cricetulus griseus GN=I79_004474 PE=4 SV=1	1	auto	2	99	YNTFGEALK	iTRAQ8plex@N-term; iTRAQ8plex(K)@9		0.0310359	1649.95	825.985	1649.92	825.969	2	16	8.1.1.2386.4	54.0611	11.0621	54.0784	508.61	115.46	592.16	156.21	143.83	658.74	0
9	26.54	26.54	48.57	47.76	41.22	sp|G3H2Q4	Carbonic anhydrase 3 (Fragment) OS=Cricetulus griseus GN=I79_004474 PE=4 SV=1	1	auto	0	99	EKGEFQIFLDALDK	iTRAQ8plex@N-term; iTRAQ8plex(K)@2; iTRAQ8plex(K)@14	missed K-G@2	-0.0315213	2564.43	855.817	2564.46	855.828	3	20	4.1.1.2715.3	71.8783	15.6847	72.02	570.57	121.46	415.19	194.16	155.95	645.86	0
9	26.54	26.54	48.57	47.76	41.22	sp|G3H2Q4	Carbonic anhydrase 3 (Fragment) OS=Cricetulus griseus GN=I79_004474 PE=4 SV=1	1	auto	0	99	GEFQIFLDALDK	iTRAQ8plex@N-term; iTRAQ8plex(K)@12		0.0023051	2003.12	1002.57	2003.12	1002.57	2	20	3.1.1.2807.2	78.818	113.349	79.0162	696.53	143.74	788.61	186.32	165.54	719.25	0
9	26.54	26.54	48.57	47.76	41.22	sp|G3H2Q4	Carbonic anhydrase 3 (Fragment) OS=Cricetulus griseus GN=I79_004474 PE=4 SV=1	1	auto	0	99	GEFQIFLDALDK	iTRAQ8plex@N-term; iTRAQ8plex(K)@12		0.000351621	2003.12	1002.57	2003.12	1002.57	2	15	3.1.1.2823.2	80.6603	27.3186	79.4784	82.17	18.81	90.31	40.14	34.27	93.68	0
9	26.54	26.54	48.57	47.76	41.22	sp|G3H2Q4	Carbonic anhydrase 3 (Fragment) OS=Cricetulus griseus GN=I79_004474 PE=4 SV=1	1	auto	0	97.71	GGPLSGPYR	iTRAQ8plex@N-term		0.00336583	1206.67	604.342	1206.67	604.34	2	14	20.1.1.2385.2	42.6079	46.3052	42.7471	59.76	11.37	65.38	10.47	6.02	68.91	0
9	26.54	26.54	48.57	47.76	41.22	sp|G3H2Q4	Carbonic anhydrase 3 (Fragment) OS=Cricetulus griseus GN=I79_004474 PE=4 SV=1	1	auto	0	99	YAAELHLVHWNPK	iTRAQ8plex@N-term; iTRAQ8plex(K)@13		0.0355585	2185.26	547.323	2185.23	547.314	4	17	13.1.1.1971.2	59.8157	133.625	60.1554	176.43	54.48	119.64	64.07	48.5	188.86	0
9	26.54	26.54	48.57	47.76	41.22	sp|G3H2Q4	Carbonic anhydrase 3 (Fragment) OS=Cricetulus griseus GN=I79_004474 PE=4 SV=1	1	auto	0	99	YAAELHLVHWNPK	iTRAQ8plex@N-term; iTRAQ8plex(K)@13		0.0355585	2185.26	547.323	2185.23	547.314	4	15	13.1.1.1978.2	60.4858	133.625	60.1554	286.01	88.34	226.99	92.4	109.59	352.58	0
10	26.47	26.66	53.61	42.02	34.79	sp|G3HL13	60 kDa heat shock protein, mitochondrial OS=Cricetulus griseus GN=I79_011398 PE=3 SV=1	1	auto	2	99	LSDGVAVLK	iTRAQ8plex@N-term; iTRAQ8plex(K)@9		-0.00930801	1508.93	755.472	1508.94	755.477	2	16	8.1.1.2406.2	55.7978	8.2232	55.7841	349.9	106.45	459.72	340.17	429.98	446.43	0
10	26.47	26.66	53.61	42.02	34.79	sp|G3HL13	60 kDa heat shock protein, mitochondrial OS=Cricetulus griseus GN=I79_011398 PE=3 SV=1	1	auto	2	99	LVQDVANNTNEEAGDGTTTATVLAR	iTRAQ8plex@N-term		0.022113	2863.47	955.497	2863.45	955.49	3	27	2.1.1.2668.4	61.205	53.3608	61.5496	69.01	25.23	81.12	46.5	57.76	74.12	0
10	26.47	26.66	53.61	42.02	34.79	sp|G3HL13	60 kDa heat shock protein, mitochondrial OS=Cricetulus griseus GN=I79_011398 PE=3 SV=1	1	auto	2	99	NAGVEGSLIVEK	iTRAQ8plex@N-term; iTRAQ8plex(K)@12		-0.00310412	1823.06	912.536	1823.06	912.538	2	22	5.1.1.2679.2	51.477	11.4648	51.512	97.46	45.82	117.6	90.34	111.38	120.41	0
10	26.47	26.66	53.61	42.02	34.79	sp|G3HL13	60 kDa heat shock protein, mitochondrial OS=Cricetulus griseus GN=I79_011398 PE=3 SV=1	1	auto	2	99	TLNDELEIIEGMK	iTRAQ8plex@N-term; iTRAQ8plex(K)@13		0.02036	2112.18	1057.1	2112.16	1057.09	2	23	3.1.1.2750.2	72.355	137.554	71.8317	187.16	53.73	280.76	178.91	264.59	236.98	0
10	26.47	26.66	53.61	42.02	34.79	sp|G3HL13	60 kDa heat shock protein, mitochondrial OS=Cricetulus griseus GN=I79_011398 PE=3 SV=1	1	auto	2	99	TVIIEQSWGSPK	iTRAQ8plex@N-term; iTRAQ8plex(K)@12		-0.0137663	1952.11	977.06	1952.12	977.067	2	20	8.1.1.2435.3	58.5261	8.0113	58.5665	43.66	12.87	48.22	50.8	56.67	52.55	0
10	26.47	26.66	53.61	42.02	34.79	sp|G3HL13	60 kDa heat shock protein, mitochondrial OS=Cricetulus griseus GN=I79_011398 PE=3 SV=1	1	auto	0	99	TLNDELEIIEGMK	iTRAQ8plex@N-term; iTRAQ8plex(K)@13		0.02036	2112.18	1057.1	2112.16	1057.09	2	21	3.1.1.2744.2	71.6474	137.554	71.8317	416.04	79.88	632.05	363.32	508.79	447.29	0
10	26.47	26.66	53.61	42.02	34.79	sp|G3HL13	60 kDa heat shock protein, mitochondrial OS=Cricetulus griseus GN=I79_011398 PE=3 SV=1	1	auto	0	99	TLNDELEIIEGMK	iTRAQ8plex@N-term; iTRAQ8plex(K)@13		0.02036	2112.18	1057.1	2112.16	1057.09	2	23	3.1.1.2746.2	71.8643	137.554	71.8317	406.17	109.77	673.36	432.21	553.36	478.05	0
10	26.47	26.66	53.61	42.02	34.79	sp|G3HL13	60 kDa heat shock protein, mitochondrial OS=Cricetulus griseus GN=I79_011398 PE=3 SV=1	1	auto	0	99	VGGTSDVEVNEK	iTRAQ8plex@N-term; iTRAQ8plex(K)@12		0.0158177	1841.02	921.515	1841	921.507	2	20	4.1.1.2358.3	43.1788	7.1777	43.2142	12.67	7.29	15.16	11.3	17.92	20.8	0
10	26.47	26.66	53.61	42.02	34.79	sp|G3HL13	60 kDa heat shock protein, mitochondrial OS=Cricetulus griseus GN=I79_011398 PE=3 SV=1	1	auto	0	99	VTDALNATR	iTRAQ8plex@N-term		-0.0170117	1263.69	632.853	1263.71	632.862	2	16	10.1.1.2078.2	49.4084	18.4078	49.4966	64.69	20.64	120.24	60.87	66.1	53.45	0
10	26.47	26.66	53.61	42.02	34.79	sp|G3HL13	60 kDa heat shock protein, mitochondrial OS=Cricetulus griseus GN=I79_011398 PE=3 SV=1	1	auto	0	99	VTDALNATR	iTRAQ8plex@N-term		-0.0146995	1263.69	632.854	1263.71	632.862	2	16	8.1.1.2293.2	46.1959	41.9124	46.3086	267.87	82.1	427.45	259.71	377.24	355.7	0
10	26.47	26.66	53.61	42.02	34.79	sp|G3HL13	60 kDa heat shock protein, mitochondrial OS=Cricetulus griseus GN=I79_011398 PE=3 SV=1	1	auto	0	99	VTDALNATR	iTRAQ8plex@N-term		-0.00529731	1263.7	632.859	1263.71	632.862	2	15	9.1.1.2205.2	46.3655	17.4994	46.4286	242.13	75.21	418.74	270.7	306.52	279.08	0
11	25.99	25.99	48.51	33.38	30.81	sp|G3IKC3	Glutathione S-transferase Mu 6 OS=Cricetulus griseus GN=I79_024324 PE=4 SV=1	1	auto	2	99	IRVDIVENQAMDTR	iTRAQ8plex@N-term	missed R-V@2	0.0134417	1963.06	982.537	1963.05	982.53	2	15	2.1.1.2722.3	67.3429	120.137	67.0205	197.77	56.29	385.07	362.17	229.7	261.7	0
11	25.99	25.99	48.51	33.38	30.81	sp|G3IKC3	Glutathione S-transferase Mu 6 OS=Cricetulus griseus GN=I79_024324 PE=4 SV=1	1	auto	2	99	LLLEYTETSYEEKR	iTRAQ8plex@N-term; iTRAQ8plex(K)@13	missed K-R@13	-0.0787515	2381.22	1191.62	2381.29	1191.65	2	12	5.1.1.2950.3	60.7277	13.0419	60.7802	35.09	10.45	13.92	11.73	11.48	24.07	0
11	25.99	25.99	48.51	33.38	30.81	sp|G3IKC3	Glutathione S-transferase Mu 6 OS=Cricetulus griseus GN=I79_024324 PE=4 SV=1	1	auto	2	99	RPWFAGDK	iTRAQ8plex@N-term; iTRAQ8plex(K)@8		0.0312709	1583.93	528.986	1583.9	528.975	3	12	17.1.1.1178.2	49.2376	174.181	49.5392	593.66	207.13	726.47	509.42	436.24	788.18	0
11	25.99	25.99	48.51	33.38	30.81	sp|G3IKC3	Glutathione S-transferase Mu 6 OS=Cricetulus griseus GN=I79_024324 PE=4 SV=1	1	auto	0	99	IRVDIVENQAMDTR	iTRAQ8plex@N-term	missed R-V@2	-0.00502651	1963.04	982.528	1963.05	982.53	2	16	3.1.1.2690.2	65.7477	117.098	65.8264	326.13	87.37	478.09	606.88	477.3	351.01	0
11	25.99	25.99	48.51	33.38	30.81	sp|G3IKC3	Glutathione S-transferase Mu 6 OS=Cricetulus griseus GN=I79_024324 PE=4 SV=1	1	auto	0	99	LLLEYTETSYEEK	iTRAQ8plex@N-term; iTRAQ8plex(K)@13		-0.116442	2225.08	742.699	2225.19	742.738	3	17	3.1.1.2686.4	65.3677	23.7548	65.4941	458	153.58	376.69	229.84	223.1	516.25	0
11	25.99	25.99	48.51	33.38	30.81	sp|G3IKC3	Glutathione S-transferase Mu 6 OS=Cricetulus griseus GN=I79_024324 PE=4 SV=1	1	auto	0	99	LLLEYTETSYEEK	iTRAQ8plex@N-term; iTRAQ8plex(K)@13		0.035848	2225.23	1113.62	2225.19	1113.6	2	20	3.1.1.2694.2	66.1912	323.52	65.4941	189.04	63.14	153.45	107.58	91.49	207.69	0
11	25.99	25.99	48.51	33.38	30.81	sp|G3IKC3	Glutathione S-transferase Mu 6 OS=Cricetulus griseus GN=I79_024324 PE=4 SV=1	1	auto	0	99	LLLEYTETSYEEK	iTRAQ8plex@N-term; iTRAQ8plex(K)@13		-0.0615829	2225.13	1113.57	2225.19	1113.6	2	17	3.1.1.2709.4	67.9139	20.559	67.8067	50.93	19.31	38.87	40.29	22.6	51.43	0
11	25.99	25.99	48.51	33.38	30.81	sp|G3IKC3	Glutathione S-transferase Mu 6 OS=Cricetulus griseus GN=I79_024324 PE=4 SV=1	1	auto	0	99	LLLEYTETSYEEK	iTRAQ8plex@N-term; iTRAQ8plex(K)@13		0.0154951	2225.21	1113.61	2225.19	1113.6	2	18	4.1.1.2649.2	64.7228	91.5875	65.0269	139.46	43.71	115.16	98.2	71.47	156.27	0
11	25.99	25.99	48.51	33.38	30.81	sp|G3IKC3	Glutathione S-transferase Mu 6 OS=Cricetulus griseus GN=I79_024324 PE=4 SV=1	1	auto	0	99	LLLEYTETSYEEK	iTRAQ8plex@N-term; iTRAQ8plex(K)@13		0.0154951	2225.21	1113.61	2225.19	1113.6	2	17	4.1.1.2656.3	65.5022	91.5875	65.0269	74.38	25.81	59.86	42.96	38.49	94.99	0
11	25.99	25.99	48.51	33.38	30.81	sp|G3IKC3	Glutathione S-transferase Mu 6 OS=Cricetulus griseus GN=I79_024324 PE=4 SV=1	1	auto	0	99	LLLEYTETSYEEK	iTRAQ8plex@N-term; iTRAQ8plex(K)@13		0.0356038	2225.23	1113.62	2225.19	1113.6	2	15	3.1.1.2700.4	66.9467	222.623	65.7301	95.56	31.5	77.14	55.37	72.49	106.95	0
11	25.99	25.99	48.51	33.38	30.81	sp|G3IKC3	Glutathione S-transferase Mu 6 OS=Cricetulus griseus GN=I79_024324 PE=4 SV=1	1	auto	0	99	LLLEYTETSYEEK	iTRAQ8plex@N-term; iTRAQ8plex(K)@13		0.0356038	2225.23	1113.62	2225.19	1113.6	2	15	3.1.1.2700.2	66.8763	222.623	65.7301	105.34	30.17	97.07	65.39	56.14	130.5	0
11	25.99	25.99	48.51	33.38	30.81	sp|G3IKC3	Glutathione S-transferase Mu 6 OS=Cricetulus griseus GN=I79_024324 PE=4 SV=1	1	auto	0	99	LLLEYTETSYEEK	iTRAQ8plex@N-term; iTRAQ8plex(K)@13		0.0221735	2225.22	1113.62	2225.19	1113.6	2	14	3.1.1.2716.4	68.6724	19.758	68.1504	60.47	21.45	52.93	56.41	50.06	74.12	0
11	25.99	25.99	48.51	33.38	30.81	sp|G3IKC3	Glutathione S-transferase Mu 6 OS=Cricetulus griseus GN=I79_024324 PE=4 SV=1	1	auto	0	99	LLLEYTETSYEEK	iTRAQ8plex@N-term; iTRAQ8plex(K)@13		0.0154951	2225.21	1113.61	2225.19	1113.6	2	14	4.1.1.2659.3	65.7863	91.5875	65.0269	66.51	37.55	45.05	50.47	45.87	84.16	0
11	25.99	25.99	48.51	33.38	30.81	sp|G3IKC3	Glutathione S-transferase Mu 6 OS=Cricetulus griseus GN=I79_024324 PE=4 SV=1	1	auto	0	98.79	LLLEYTETSYEEK	iTRAQ8plex@N-term; iTRAQ8plex(K)@13		0.0356038	2225.23	1113.62	2225.19	1113.6	2	13	3.1.1.2706.4	67.6029	58.6367	66.4036	70.03	23.11	52.84	35.86	35.47	77.39	0
11	25.99	25.99	48.51	33.38	30.81	sp|G3IKC3	Glutathione S-transferase Mu 6 OS=Cricetulus griseus GN=I79_024324 PE=4 SV=1	1	auto	0	98.79	LLLEYTETSYEEK	iTRAQ8plex@N-term; iTRAQ8plex(K)@13		0.0246154	2225.22	1113.62	2225.19	1113.6	2	13	3.1.1.2745.3	71.779	13.4175	71.8317	66.99	19.28	45.16	42.54	35.39	57.9	0
11	25.99	25.99	48.51	33.38	30.81	sp|G3IKC3	Glutathione S-transferase Mu 6 OS=Cricetulus griseus GN=I79_024324 PE=4 SV=1	1	auto	0	99	LYSEFLGK	iTRAQ8plex@N-term; iTRAQ8plex(K)@8		0.0232836	1563.94	782.975	1563.91	782.963	2	14	8.1.1.2502.2	64.06	57.1732	64.4458	417.02	89.32	451.45	330.18	281.13	487.14	0
11	25.99	25.99	48.51	33.38	30.81	sp|G3IKC3	Glutathione S-transferase Mu 6 OS=Cricetulus griseus GN=I79_024324 PE=4 SV=1	1	auto	0	98.95	LYSEFLGK	iTRAQ8plex@N-term; iTRAQ8plex(K)@8		0.0232836	1563.94	782.975	1563.91	782.963	2	14	8.1.1.2512.4	64.8136	56.782	64.4458	435.93	105.7	472.55	344.77	259.4	489.4	0
11	25.99	25.99	48.51	33.38	30.81	sp|G3IKC3	Glutathione S-transferase Mu 6 OS=Cricetulus griseus GN=I79_024324 PE=4 SV=1	1	auto	0	99	RPWFAGDK	iTRAQ8plex@N-term; iTRAQ8plex(K)@8		0.0312709	1583.93	528.986	1583.9	528.975	3	12	17.1.1.1188.2	49.9443	174.181	49.5392	517.6	135.72	525.31	374.69	339.66	681.66	0
12	25.76	25.83	26.23	12.32	11.5	sp|G3IH63	Myosin-9 OS=Cricetulus griseus GN=I79_023145 PE=4 SV=1	1	auto	2	99	ANLQIDQINTDLNLER	iTRAQ8plex@N-term		0.0193519	2173.18	1087.6	2173.16	1087.59	2	19	2.1.1.2698.4	64.5842	23.9956	64.4773	33.98	12.91	59.82	54.73	56.66	27.09	0
12	25.76	25.83	26.23	12.32	11.5	sp|G3IH63	Myosin-9 OS=Cricetulus griseus GN=I79_023145 PE=4 SV=1	1	auto	2	99	ELEDATETADAMNR	iTRAQ8plex@N-term		0.0431504	1868.92	935.465	1868.87	935.444	2	20	1.1.1.2163.4	55.5252	23.8836	55.6493	7.35	5.57	11.38	23.97	23.05	10.86	0
12	25.76	25.83	26.23	12.32	11.5	sp|G3IH63	Myosin-9 OS=Cricetulus griseus GN=I79_023145 PE=4 SV=1	1	auto	2	99	EQADFAIEALAK	iTRAQ8plex@N-term; iTRAQ8plex(K)@12		-0.0141263	1913.06	957.536	1913.07	957.543	2	21	3.1.1.2653.3	61.8294	13.525	61.7578	102.08	34.91	138.96	246.06	219.59	133.32	0
12	25.76	25.83	26.23	12.32	11.5	sp|G3IH63	Myosin-9 OS=Cricetulus griseus GN=I79_023145 PE=4 SV=1	1	auto	2	99	IAQLEEQLDNETK	iTRAQ8plex@N-term; iTRAQ8plex(K)@13		0.0216268	2138.19	1070.1	2138.17	1070.09	2	20	3.1.1.2685.2	65.213	20.4818	65.0521	43.65	12.81	74.82	117.08	99.23	56.96	0
12	25.76	25.83	26.23	12.32	11.5	sp|G3IH63	Myosin-9 OS=Cricetulus griseus GN=I79_023145 PE=4 SV=1	1	auto	2	99	IMGIPEDEQMGLLR	iTRAQ8plex@N-term		-0.00126338	1905	953.507	1905	953.508	2	17	3.1.1.2709.2	67.8431	23.5972	67.9313	250.32	64.77	314.9	547.15	485.02	326.25	0
12	25.76	25.83	26.23	12.32	11.5	sp|G3IH63	Myosin-9 OS=Cricetulus griseus GN=I79_023145 PE=4 SV=1	1	auto	2	99	QLEEAEEEAQR	iTRAQ8plex@N-term		-0.0465371	1634.76	818.387	1634.81	818.41	2	18	2.1.1.2540.3	49.399	3.5453	49.4162	118.15	29.94	135.69	208.6	220.33	139.69	0
12	25.76	25.83	26.23	12.32	11.5	sp|G3IH63	Myosin-9 OS=Cricetulus griseus GN=I79_023145 PE=4 SV=1	1	auto	2	99	VAEFTTNLMEEEEK	iTRAQ8plex@N-term; iTRAQ8plex(K)@14		0.0295638	2277.2	1139.61	2277.17	1139.59	2	21	3.1.1.2713.2	68.3117	42.2285	68.3722	79.54	26.04	71.55	147.45	147.83	79.67	0
13	25.06	25.12	39.17	32.87	30.31	sp|G3HP76	Hydroxymethylglutaryl-CoA synthase, mitochondrial OS=Cricetulus griseus GN=I79_012582 PE=4 SV=1	1	auto	2	99	LEETYTNK	iTRAQ8plex@N-term; iTRAQ8plex(K)@8		-0.0651957	1604.82	803.418	1604.89	803.451	2	14	5.1.1.2486.2	45.8923	13.6104	45.9096	315.58	71.7	385.49	190.1	220.84	467.23	0
13	25.06	25.12	39.17	32.87	30.31	sp|G3HP76	Hydroxymethylglutaryl-CoA synthase, mitochondrial OS=Cricetulus griseus GN=I79_012582 PE=4 SV=1	1	auto	2	99	LEVGTETIIDK	iTRAQ8plex@N-term; iTRAQ8plex(K)@11		-0.0258726	1825.04	913.527	1825.07	913.54	2	20	3.1.1.2635.3	60.0829	75.1416	58.9887	180.51	36.4	162.26	124.05	133.86	257.84	0
13	25.06	25.12	39.17	32.87	30.31	sp|G3HP76	Hydroxymethylglutaryl-CoA synthase, mitochondrial OS=Cricetulus griseus GN=I79_012582 PE=4 SV=1	1	auto	2	99	LPWDAVGR	iTRAQ8plex@N-term		0.00397175	1216.69	609.353	1216.69	609.351	2	13	7.1.1.2880.2	59.2467	14.4254	59.3712	247.54	50.67	279.13	130.67	159.39	275.77	0
13	25.06	25.12	39.17	32.87	30.31	sp|G3HP76	Hydroxymethylglutaryl-CoA synthase, mitochondrial OS=Cricetulus griseus GN=I79_012582 PE=4 SV=1	1	auto	2	99	VNFSPPGDTR	iTRAQ8plex@N-term		-0.0151616	1392.72	697.365	1392.73	697.372	2	15	7.1.1.2408.2	47.7005	3.0097	47.6479	85.98	35.14	79.28	53.19	54.34	100.37	0
13	25.06	25.12	39.17	32.87	30.31	sp|G3HP76	Hydroxymethylglutaryl-CoA synthase, mitochondrial OS=Cricetulus griseus GN=I79_012582 PE=4 SV=1	1	auto	1.95861	99	ASLDMFNK	iTRAQ8plex@N-term; iTRAQ8plex(K)@8		0.0143854	1532.86	767.439	1532.85	767.431	2	14	8.1.1.2399.3	55.234	9.7969	55.1992	581.61	78.38	641.61	283.75	313.68	673.99	0
13	25.06	25.12	39.17	32.87	30.31	sp|G3HP76	Hydroxymethylglutaryl-CoA synthase, mitochondrial OS=Cricetulus griseus GN=I79_012582 PE=4 SV=1	1	auto	0	99	APLVLEQGLR	iTRAQ8plex@N-term		-0.0474712	1398.8	700.409	1398.85	700.432	2	13	12.1.1.2193.3	60.3712	5.5163	60.458	229.91	56.27	269.63	124.39	126.37	252.76	0
13	25.06	25.12	39.17	32.87	30.31	sp|G3HP76	Hydroxymethylglutaryl-CoA synthase, mitochondrial OS=Cricetulus griseus GN=I79_012582 PE=4 SV=1	1	auto	0	99	APLVLEQGLR	iTRAQ8plex@N-term		0.000583811	1398.85	700.433	1398.85	700.432	2	14	9.1.1.2429.2	59.6206	5.0474	59.6731	280.59	58.32	364.3	176.79	186.16	326.89	0
13	25.06	25.12	39.17	32.87	30.31	sp|G3HP76	Hydroxymethylglutaryl-CoA synthase, mitochondrial OS=Cricetulus griseus GN=I79_012582 PE=4 SV=1	1	auto	0	99	APLVLEQGLR	iTRAQ8plex@N-term		-0.0153224	1398.83	700.425	1398.85	700.432	2	14	10.1.1.2243.2	61.7662	12.8184	61.7835	147.47	17.75	163.45	75.55	84.74	174.77	0
13	25.06	25.12	39.17	32.87	30.31	sp|G3HP76	Hydroxymethylglutaryl-CoA synthase, mitochondrial OS=Cricetulus griseus GN=I79_012582 PE=4 SV=1	1	auto	0	99	APLVLEQGLR	iTRAQ8plex@N-term		-0.00937435	1398.84	700.428	1398.85	700.432	2	14	8.1.1.2441.3	59.0905	68.9174	58.7663	574.49	128.74	676.85	370.85	361.28	641.14	0
13	25.06	25.12	39.17	32.87	30.31	sp|G3HP76	Hydroxymethylglutaryl-CoA synthase, mitochondrial OS=Cricetulus griseus GN=I79_012582 PE=4 SV=1	1	auto	0	98.78	APLVLEQGLR	iTRAQ8plex@N-term		-0.00869302	1398.84	700.428	1398.85	700.432	2	14	9.1.1.2408.3	58.9007	42.2357	58.5765	405.86	104.33	494.86	244.33	260.5	448.16	0
13	25.06	25.12	39.17	32.87	30.31	sp|G3HP76	Hydroxymethylglutaryl-CoA synthase, mitochondrial OS=Cricetulus griseus GN=I79_012582 PE=4 SV=1	1	auto	0	98.64	FNNVEAGK	iTRAQ8plex@N-term; iTRAQ8plex(K)@8		0.0180443	1485.86	743.936	1485.84	743.927	2	13	8.1.1.2262.2	43.6554	8.2118	43.7257	412.12	81.29	420.55	206.02	276.21	474.03	0
13	25.06	25.12	39.17	32.87	30.31	sp|G3HP76	Hydroxymethylglutaryl-CoA synthase, mitochondrial OS=Cricetulus griseus GN=I79_012582 PE=4 SV=1	1	auto	0	99	LEETYTNK	iTRAQ8plex@N-term; iTRAQ8plex(K)@8		-0.0295123	1604.86	803.436	1604.89	803.451	2	14	4.1.1.2384.2	45.0861	7.8906	45.134	658.82	162.35	664.3	396.31	442.32	968.36	0
13	25.06	25.12	39.17	32.87	30.31	sp|G3HP76	Hydroxymethylglutaryl-CoA synthase, mitochondrial OS=Cricetulus griseus GN=I79_012582 PE=4 SV=1	1	auto	0	99	LEVGTETIIDK	iTRAQ8plex@N-term; iTRAQ8plex(K)@11		-0.0222099	1825.04	913.529	1825.07	913.54	2	20	3.1.1.2620.2	58.5205	262.742	58.7088	901.35	288.74	774.49	559.96	673.33	1069.98	0
13	25.06	25.12	39.17	32.87	30.31	sp|G3HP76	Hydroxymethylglutaryl-CoA synthase, mitochondrial OS=Cricetulus griseus GN=I79_012582 PE=4 SV=1	1	auto	0	99	LEVGTETIIDK	iTRAQ8plex@N-term; iTRAQ8plex(K)@11		-0.0222099	1825.04	913.529	1825.07	913.54	2	20	3.1.1.2627.2	59.2061	262.742	58.7088	650.4	149.62	460.59	344.6	426.74	792.15	0
13	25.06	25.12	39.17	32.87	30.31	sp|G3HP76	Hydroxymethylglutaryl-CoA synthase, mitochondrial OS=Cricetulus griseus GN=I79_012582 PE=4 SV=1	1	auto	0	99	LEVGTETIIDK	iTRAQ8plex@N-term; iTRAQ8plex(K)@11		-0.0246517	1825.04	913.528	1825.07	913.54	2	20	3.1.1.2634.4	59.9942	113.681	58.8861	324.04	86.02	259.34	192.2	232.67	437.31	0
13	25.06	25.12	39.17	32.87	30.31	sp|G3HP76	Hydroxymethylglutaryl-CoA synthase, mitochondrial OS=Cricetulus griseus GN=I79_012582 PE=4 SV=1	1	auto	0	99	LEVGTETIIDK	iTRAQ8plex@N-term; iTRAQ8plex(K)@11		0.00822656	1825.07	913.544	1825.07	913.54	2	20	4.1.1.2555.2	57.5409	21.7193	57.6099	480.66	123.37	428.1	357.28	358.26	670.39	0
13	25.06	25.12	39.17	32.87	30.31	sp|G3HP76	Hydroxymethylglutaryl-CoA synthase, mitochondrial OS=Cricetulus griseus GN=I79_012582 PE=4 SV=1	1	auto	0	99	LPWDAVGR	iTRAQ8plex@N-term		0.00748716	1216.69	609.355	1216.69	609.351	2	14	10.1.1.2229.2	60.6545	56.1674	60.866	135.66	17.32	163.15	61.05	76.53	150.81	0
13	25.06	25.12	39.17	32.87	30.31	sp|G3HP76	Hydroxymethylglutaryl-CoA synthase, mitochondrial OS=Cricetulus griseus GN=I79_012582 PE=4 SV=1	1	auto	0	98.26	LPWDAVGR	iTRAQ8plex@N-term		-0.0113657	1216.68	609.345	1216.69	609.351	2	13	8.1.1.2431.2	58.1778	117.069	58.4164	373.2	81.08	423.42	195.22	187.7	405.05	0
13	25.06	25.12	39.17	32.87	30.31	sp|G3HP76	Hydroxymethylglutaryl-CoA synthase, mitochondrial OS=Cricetulus griseus GN=I79_012582 PE=4 SV=1	1	auto	0	97.68	LPWDAVGR	iTRAQ8plex@N-term		0.0112545	1216.7	609.356	1216.69	609.351	2	13	9.1.1.2400.2	58.6655	27.4482	58.3637	213.34	46.23	274.55	118.97	177.92	249.62	0
13	25.06	25.12	39.17	32.87	30.31	sp|G3HP76	Hydroxymethylglutaryl-CoA synthase, mitochondrial OS=Cricetulus griseus GN=I79_012582 PE=4 SV=1	1	auto	0	97.16	LPWDAVGR	iTRAQ8plex@N-term		-0.052876	1216.63	609.324	1216.69	609.351	2	9	12.1.1.2188.3	59.826	7.4674	59.9811	127.7	33.59	168.6	88.32	83.44	161.43	0
13	25.06	25.12	39.17	32.87	30.31	sp|G3HP76	Hydroxymethylglutaryl-CoA synthase, mitochondrial OS=Cricetulus griseus GN=I79_012582 PE=4 SV=1	1	auto	0	95.22	LPWDAVGR	iTRAQ8plex@N-term		-0.0113657	1216.68	609.345	1216.69	609.351	2	12	8.1.1.2439.3	58.91	117.069	58.4164	405.71	68.17	434.56	216.66	235.25	481.44	0
13	25.06	25.12	39.17	32.87	30.31	sp|G3HP76	Hydroxymethylglutaryl-CoA synthase, mitochondrial OS=Cricetulus griseus GN=I79_012582 PE=4 SV=1	1	auto	0	99	NLFPGTWYLER	iTRAQ8plex@N-term		0.0276461	1698.93	850.473	1698.9	850.459	2	17	9.1.1.2920.2	71.2801	29.1564	71.3678	10.72	0.77	19.93	7.45	8.38	13.03	0
13	25.06	25.12	39.17	32.87	30.31	sp|G3HP76	Hydroxymethylglutaryl-CoA synthase, mitochondrial OS=Cricetulus griseus GN=I79_012582 PE=4 SV=1	1	auto	0	99	NLFPGTWYLER	iTRAQ8plex@N-term		0.0203673	1698.92	850.469	1698.9	850.459	2	17	8.1.1.2664.2	71.4278	27.1202	71.6182	139.21	13.49	147.08	64.22	67.94	134.29	0
13	25.06	25.12	39.17	32.87	30.31	sp|G3HP76	Hydroxymethylglutaryl-CoA synthase, mitochondrial OS=Cricetulus griseus GN=I79_012582 PE=4 SV=1	1	auto	0	99	VNFSPPGDTR	iTRAQ8plex@N-term		-0.0226319	1392.71	697.361	1392.73	697.372	2	16	10.1.1.2077.2	49.2867	12.3249	49.3745	8.59	0.37	6.11	5.6	10.57	12.04	0
13	25.06	25.12	39.17	32.87	30.31	sp|G3HP76	Hydroxymethylglutaryl-CoA synthase, mitochondrial OS=Cricetulus griseus GN=I79_012582 PE=4 SV=1	1	auto	0	99	VNFSPPGDTR	iTRAQ8plex@N-term		-0.0105524	1392.72	697.367	1392.73	697.372	2	15	8.1.1.2294.2	46.2572	29.6848	46.4038	408.92	80.17	426.17	202.88	236.75	431.43	0
13	25.06	25.12	39.17	32.87	30.31	sp|G3HP76	Hydroxymethylglutaryl-CoA synthase, mitochondrial OS=Cricetulus griseus GN=I79_012582 PE=4 SV=1	1	auto	0	99	VNFSPPGDTR	iTRAQ8plex@N-term		-0.0171741	1392.71	697.364	1392.73	697.372	2	14	9.1.1.2206.3	46.4566	17.2747	46.5857	248.51	56.86	257.56	129.19	124.02	289.25	0
13	25.06	25.12	39.17	32.87	30.31	sp|G3HP76	Hydroxymethylglutaryl-CoA synthase, mitochondrial OS=Cricetulus griseus GN=I79_012582 PE=4 SV=1	1	auto	0	98.78	VNFSPPGDTR	iTRAQ8plex@N-term		-0.0171741	1392.71	697.364	1392.73	697.372	2	14	9.1.1.2207.4	46.5685	17.2747	46.5857	203.66	45.13	234.56	127.67	143.36	283.4	0
13	25.06	25.12	39.17	32.87	30.31	sp|G3HP76	Hydroxymethylglutaryl-CoA synthase, mitochondrial OS=Cricetulus griseus GN=I79_012582 PE=4 SV=1	1	auto	0	99	YTVGLGQTR	iTRAQ8plex@N-term		-0.000868573	1297.73	649.872	1297.73	649.872	2	16	20.1.1.2407.4	44.8439	27.5155	44.9846	70.47	15.23	61.33	43.8	41.71	86.44	0
14	24.95	25.26	19.46	10.39	9.269	sp|G3GXD7	Fatty acid synthase OS=Cricetulus griseus GN=I79_002427 PE=4 SV=1	1	auto	2	99	DAMLENQTPELFQDVNKPK	iTRAQ8plex@N-term; iTRAQ8plex(K)@17; iTRAQ8plex(K)@19		0.0517519	3128.75	1043.92	3128.69	1043.91	3	21	4.1.1.2573.3	59.2694	21.2118	59.1978	246.07	33.03	160.69	115.49	81.41	300.54	0
14	24.95	25.26	19.46	10.39	9.269	sp|G3GXD7	Fatty acid synthase OS=Cricetulus griseus GN=I79_002427 PE=4 SV=1	1	auto	2	99	DNLEFFLTNLGK	iTRAQ8plex@N-term; iTRAQ8plex(K)@12		0.00541928	2018.14	1010.08	2018.13	1010.07	2	17	4.1.1.2736.4	74.0348	12.9734	74.052	182.5	38.38	217.92	83.17	72.61	239.57	0
14	24.95	25.26	19.46	10.39	9.269	sp|G3GXD7	Fatty acid synthase OS=Cricetulus griseus GN=I79_002427 PE=4 SV=1	1	auto	2	99	FPQLDDTSFANSR	iTRAQ8plex@N-term		-0.0242913	1800.87	901.443	1800.89	901.455	2	19	3.1.1.2631.3	59.6381	23.559	59.6907	539.33	67.66	538.65	232.68	253.89	592.4	0
14	24.95	25.26	19.46	10.39	9.269	sp|G3GXD7	Fatty acid synthase OS=Cricetulus griseus GN=I79_002427 PE=4 SV=1	1	auto	2	99	VLLPEDPLISGLLNSQALK	iTRAQ8plex@N-term; iTRAQ8plex(K)@19		-0.0206061	2627.55	876.858	2627.57	876.865	3	27	4.1.1.2877.2	82.7076	8.6689	82.7602	51.98	18.05	42.47	33.88	20.5	80.25	0
14	24.95	25.26	19.46	10.39	9.269	sp|G3GXD7	Fatty acid synthase OS=Cricetulus griseus GN=I79_002427 PE=4 SV=1	1	auto	1.35655	96.49	DGAWGAFR	iTRAQ8plex@N-term		0.0169729	1182.63	592.32	1182.61	592.312	2	13	10.1.1.2116.4	53.3921	8.345	53.4623	27.88	2.33	12.02	13.88	12.51	21.48	0
15	23.96	23.96	44.14	33.56	33.56	sp|G3H0U6	Protein disulfide-isomerase A3 OS=Cricetulus griseus GN=I79_003765 PE=4 SV=1	1	auto	2	99	DLFSDGHSEFLK	iTRAQ8plex@N-term; iTRAQ8plex(K)@12		0.0119108	2002.07	1002.04	2002.06	1002.04	2	20	4.1.1.2538.3	55.9971	12.2693	56.0496	119.79	50.48	183.55	177.28	234.87	151.43	0
15	23.96	23.96	44.14	33.56	33.56	sp|G3H0U6	Protein disulfide-isomerase A3 OS=Cricetulus griseus GN=I79_003765 PE=4 SV=1	1	auto	2	99	DLLTAYYDVDYEK	iTRAQ8plex@N-term; iTRAQ8plex(K)@13		0.0394036	2215.19	1108.6	2215.15	1108.58	2	19	2.1.1.2709.2	65.8086	62.6883	65.8949	35.15	10.04	49.92	40.44	67.64	37.25	0
15	23.96	23.96	44.14	33.56	33.56	sp|G3H0U6	Protein disulfide-isomerase A3 OS=Cricetulus griseus GN=I79_003765 PE=4 SV=1	1	auto	2	99	FAHTNVESLVK	iTRAQ8plex@N-term; iTRAQ8plex(K)@11		-0.0488914	1852.02	618.347	1852.07	618.363	3	18	12.1.1.2133.4	54.5186	12.6666	54.5359	285.66	134.49	483.94	449.57	593.03	348.72	0
15	23.96	23.96	44.14	33.56	33.56	sp|G3H0U6	Protein disulfide-isomerase A3 OS=Cricetulus griseus GN=I79_003765 PE=4 SV=1	1	auto	2	99	FLQDYFDGNLK	iTRAQ8plex@N-term; iTRAQ8plex(K)@11		0.0143566	1967.08	984.545	1967.06	984.538	2	19	4.1.1.2692.3	69.3089	39.0393	69.4857	318.1	122.04	563.79	448.29	608.93	417.72	0
15	23.96	23.96	44.14	33.56	33.56	sp|G3H0U6	Protein disulfide-isomerase A3 OS=Cricetulus griseus GN=I79_003765 PE=4 SV=1	1	auto	2	99	QAGPASVPLR	iTRAQ8plex@N-term		-0.0152402	1298.75	650.38	1298.76	650.388	2	14	20.1.1.2388.2	42.762	5.2111	42.7792	37.78	26.77	83.02	70.73	99.12	52.49	0
15	23.96	23.96	44.14	33.56	33.56	sp|G3H0U6	Protein disulfide-isomerase A3 OS=Cricetulus griseus GN=I79_003765 PE=4 SV=1	1	auto	2	99	SEPIPETNDGPVK	iTRAQ8plex@N-term; iTRAQ8plex(K)@13		0.0164365	1990.1	996.057	1990.08	996.049	2	22	3.1.1.2478.3	46.2735	17.8918	46.3262	7.32	6.38	18	19.6	20.99	14.24	0
15	23.96	23.96	44.14	33.56	33.56	sp|G3H0U6	Protein disulfide-isomerase A3 OS=Cricetulus griseus GN=I79_003765 PE=4 SV=1	1	auto	2	99	TADGIVSHLK	iTRAQ8plex@N-term; iTRAQ8plex(K)@10		0.00822033	1647.98	550.336	1647.98	550.333	3	17	13.1.1.1847.2	49.3045	18.9599	49.3784	116.65	46.62	229.29	207.42	280.25	177.23	0
15	23.96	23.96	44.14	33.56	33.56	sp|G3H0U6	Protein disulfide-isomerase A3 OS=Cricetulus griseus GN=I79_003765 PE=4 SV=1	1	auto	2	99	TFSHELSDFGLESTTGEVPVVAIR	iTRAQ8plex@N-term		0.00231016	2894.5	965.84	2894.5	965.84	3	32	4.1.1.2700.3	70.2424	13.0016	70.0473	48.75	20.22	45.36	59.05	45.75	64.46	0
15	23.96	23.96	44.14	33.56	33.56	sp|G3H0U6	Protein disulfide-isomerase A3 OS=Cricetulus griseus GN=I79_003765 PE=4 SV=1	1	auto	1.79588	98.75	LNFAVASR	iTRAQ8plex@N-term		-0.00496292	1180.68	591.348	1180.69	591.351	2	14	20.1.1.2518.2	53.4332	14.2558	53.5599	20.1	9.82	48.85	20.31	46.66	23.4	0
15	23.96	23.96	44.14	33.56	33.56	sp|G3H0U6	Protein disulfide-isomerase A3 OS=Cricetulus griseus GN=I79_003765 PE=4 SV=1	1	auto	0	99	DLLTAYYDVDYEK	iTRAQ8plex@N-term; iTRAQ8plex(K)@13		0.0530778	2215.2	1108.61	2215.15	1108.58	2	12	2.1.1.2718.3	66.8659	11.0943	66.7943	22.4	5.27	25.92	11.98	18.99	17.52	0
15	23.96	23.96	44.14	33.56	33.56	sp|G3H0U6	Protein disulfide-isomerase A3 OS=Cricetulus griseus GN=I79_003765 PE=4 SV=1	1	auto	0	98.42	DLLTAYYDVDYEK	iTRAQ8plex@N-term; iTRAQ8plex(K)@13		0.0433131	2215.19	1108.6	2215.15	1108.58	2	12	3.1.1.2680.4	64.7261	8.4441	64.6296	27.66	6.99	29.08	32.44	33.52	34.73	0
15	23.96	23.96	44.14	33.56	33.56	sp|G3H0U6	Protein disulfide-isomerase A3 OS=Cricetulus griseus GN=I79_003765 PE=4 SV=1	1	auto	0	99	EYDDNGEGITLFR	iTRAQ8plex@N-term	cleaved R-P@C-term	0.0114366	1831.9	916.958	1831.89	916.952	2	18	2.1.1.2657.4	60.0906	5.0328	59.9836	98.53	41.96	104.56	137.87	165.05	120.25	0
15	23.96	23.96	44.14	33.56	33.56	sp|G3H0U6	Protein disulfide-isomerase A3 OS=Cricetulus griseus GN=I79_003765 PE=4 SV=1	1	auto	0	99	FLQDYFDGNLK	iTRAQ8plex@N-term; iTRAQ8plex(K)@11		0.0143566	1967.08	984.545	1967.06	984.538	2	16	4.1.1.2699.4	70.154	39.0393	69.4857	182.92	60.1	312.65	263.35	287.61	202.28	0
16	23.84	23.91	40.96	32.04	30.66	sp|G3IH97	Keratin, type I cytoskeletal 18 OS=Cricetulus griseus GN=I79_023185 PE=3 SV=1	1	auto	2	99	AQYEELAQK	iTRAQ8plex@N-term; iTRAQ8plex(K)@9		-0.0420032	1686.9	844.456	1686.94	844.477	2	16	5.1.1.2530.3	47.0336	15.9262	47.101	254.37	103.72	325.28	662.01	759.15	312.18	0
16	23.84	23.91	40.96	32.04	30.66	sp|G3IH97	Keratin, type I cytoskeletal 18 OS=Cricetulus griseus GN=I79_023185 PE=3 SV=1	1	auto	2	99	DWGHYFK	iTRAQ8plex@N-term; iTRAQ8plex(K)@7		0.00908949	1559.84	520.955	1559.83	520.952	3	11	13.1.1.1872.2	51.3728	112.281	51.4979	339.34	109.12	476.05	809.63	828.79	381.04	0
16	23.84	23.91	40.96	32.04	30.66	sp|G3IH97	Keratin, type I cytoskeletal 18 OS=Cricetulus griseus GN=I79_023185 PE=3 SV=1	1	auto	2	99	GLEAQIASSGLTVEVDAPK	iTRAQ8plex@N-term; iTRAQ8plex(K)@19		-0.0327852	2492.36	1247.19	2492.39	1247.2	2	24	3.1.1.2675.3	64.1159	68.5179	64.2829	0	0.96	2.76	8.17	5.19	1.1	0
16	23.84	23.91	40.96	32.04	30.66	sp|G3IH97	Keratin, type I cytoskeletal 18 OS=Cricetulus griseus GN=I79_023185 PE=3 SV=1	1	auto	2	99	IVLQIDNAR	iTRAQ8plex@N-term		-0.00795125	1344.8	673.405	1344.8	673.409	2	15	10.1.1.2213.3	59.2233	13.7622	59.3999	41.09	24.47	55.14	114.75	112.14	54.59	0
16	23.84	23.91	40.96	32.04	30.66	sp|G3IH97	Keratin, type I cytoskeletal 18 OS=Cricetulus griseus GN=I79_023185 PE=3 SV=1	1	auto	2	99	LASYLDR	iTRAQ8plex@N-term		0.0374521	1140.68	571.348	1140.64	571.33	2	12	7.1.1.2807.2	57.8111	6.4103	57.916	108.44	31.19	142.8	256.99	249.39	125.5	0
16	23.84	23.91	40.96	32.04	30.66	sp|G3IH97	Keratin, type I cytoskeletal 18 OS=Cricetulus griseus GN=I79_023185 PE=3 SV=1	1	auto	2	99	LEAEIATYR	iTRAQ8plex@N-term		-0.0793881	1368.68	685.345	1368.76	685.385	2	15	4.1.1.2533.2	55.532	2.6833	55.4234	252.36	94.97	308.19	547.36	537.53	323.12	0
16	23.84	23.91	40.96	32.04	30.66	sp|G3IH97	Keratin, type I cytoskeletal 18 OS=Cricetulus griseus GN=I79_023185 PE=3 SV=1	1	auto	2	99	STNVWGGSVGSAGLVGMGGIQTEK	iTRAQ8plex@N-term; iTRAQ8plex(K)@24		0.0468218	2899.58	967.534	2899.53	967.518	3	21	1.1.1.2265.3	66.9613	0	-1	15.84	5.15	10.8	14.33	23.23	18.51	0
16	23.84	23.91	40.96	32.04	30.66	sp|G3IH97	Keratin, type I cytoskeletal 18 OS=Cricetulus griseus GN=I79_023185 PE=3 SV=1	1	auto	2	99	TFQALEIDLDAMK	iTRAQ8plex@N-term; iTRAQ8plex(K)@13		0.00834182	2102.16	1052.09	2102.15	1052.08	2	21	3.1.1.2771.2	74.7005	132.083	74.7882	274.88	100.82	342.92	698.71	693.08	296.69	0
16	23.84	23.91	40.96	32.04	30.66	sp|G3IH97	Keratin, type I cytoskeletal 18 OS=Cricetulus griseus GN=I79_023185 PE=3 SV=1	1	auto	0	99	IVLQIDNAR	iTRAQ8plex@N-term		-0.00618616	1344.8	673.406	1344.8	673.409	2	16	8.1.1.2412.2	56.3558	36.8011	56.5156	238.7	86.89	290.62	395.08	459.43	248.07	0
16	23.84	23.91	40.96	32.04	30.66	sp|G3IH97	Keratin, type I cytoskeletal 18 OS=Cricetulus griseus GN=I79_023185 PE=3 SV=1	1	auto	0	99	IVLQIDNAR	iTRAQ8plex@N-term		-0.0229858	1344.78	673.397	1344.8	673.409	2	15	9.1.1.2349.3	56.1884	13.674	56.2589	213.8	100.29	253.52	544.94	499.14	276.95	0
16	23.84	23.91	40.96	32.04	30.66	sp|G3IH97	Keratin, type I cytoskeletal 18 OS=Cricetulus griseus GN=I79_023185 PE=3 SV=1	1	auto	0	98.23	IVLQIDNAR	iTRAQ8plex@N-term		-0.00618616	1344.8	673.406	1344.8	673.409	2	13	8.1.1.2422.2	57.2894	36.8011	56.5156	194.25	74.11	214.85	341.42	287.09	198.01	0
16	23.84	23.91	40.96	32.04	30.66	sp|G3IH97	Keratin, type I cytoskeletal 18 OS=Cricetulus griseus GN=I79_023185 PE=3 SV=1	1	auto	0	99	TFQALEIDLDAMK	iTRAQ8plex@N-term; iTRAQ8plex(K)@13		0.00834182	2102.16	1052.09	2102.15	1052.08	2	16	3.1.1.2778.3	75.5233	132.083	74.7882	85.98	31.99	127.66	177.19	158.94	100.95	0
17	22.14	22.32	42.24	26.37	24.77	sp|G3GS02	10-formyltetrahydrofolate dehydrogenase OS=Cricetulus griseus GN=I79_000309 PE=3 SV=1	1	auto	2	99	EESFGPIMIISR	iTRAQ8plex@N-term		-0.0300743	1681.87	841.943	1681.9	841.958	2	20	4.1.1.2659.2	65.7507	16.0389	65.8391	469.6	113.97	384.03	306.17	286.87	524.71	0
17	22.14	22.32	42.24	26.37	24.77	sp|G3GS02	10-formyltetrahydrofolate dehydrogenase OS=Cricetulus griseus GN=I79_000309 PE=3 SV=1	1	auto	2	99	FADGDMDAVLSR	iTRAQ8plex@N-term		-0.054598	1599.73	800.874	1599.79	800.901	2	21	2.1.1.2665.3	60.8832	47.6063	60.9356	551.96	144.95	569.86	416.85	381.75	648.45	0
17	22.14	22.32	42.24	26.37	24.77	sp|G3GS02	10-formyltetrahydrofolate dehydrogenase OS=Cricetulus griseus GN=I79_000309 PE=3 SV=1	1	auto	2	99	GGFSIFWADDGLDTGDLLLQK	iTRAQ8plex@N-term; iTRAQ8plex(K)@21		0.0305722	2875.55	959.525	2875.52	959.515	3	23	2.1.1.2862.2	83.9621	27.4077	84.0505	9.6	0.36	5.07	5.08	2.01	11.63	0
17	22.14	22.32	42.24	26.37	24.77	sp|G3GS02	10-formyltetrahydrofolate dehydrogenase OS=Cricetulus griseus GN=I79_000309 PE=3 SV=1	1	auto	2	99	LIAEGTAPR	iTRAQ8plex@N-term		0.00927445	1230.73	616.374	1230.72	616.369	2	15	7.1.1.2352.2	46.0117	3.337	46.0464	139.69	29.27	127.06	86.45	82.46	145.54	0
17	22.14	22.32	42.24	26.37	24.77	sp|G3GS02	10-formyltetrahydrofolate dehydrogenase OS=Cricetulus griseus GN=I79_000309 PE=3 SV=1	1	auto	2	99	LTLQMPYQLFIGGEFVDAEGSK	iTRAQ8plex@N-term; iTRAQ8plex(K)@22		0.0305277	3050.65	1017.89	3050.62	1017.88	3	22	3.1.1.2862.2	84.9538	8.5286	84.971	9.64	1.09	13.48	7.65	8.38	10.73	0
17	22.14	22.32	42.24	26.37	24.77	sp|G3GS02	10-formyltetrahydrofolate dehydrogenase OS=Cricetulus griseus GN=I79_000309 PE=3 SV=1	1	auto	0	99	GSASSALELTEAELATAEAVR	iTRAQ8plex@N-term		-0.0391924	2379.2	1190.61	2379.24	1190.63	2	28	3.1.1.2743.2	71.537	46.7657	71.6147	107.72	24.1	137.84	69.83	50.74	116.78	0
17	22.14	22.32	42.24	26.37	24.77	sp|G3GS02	10-formyltetrahydrofolate dehydrogenase OS=Cricetulus griseus GN=I79_000309 PE=3 SV=1	1	auto	0	99	ILPNIPEVEDSTDFFK	iTRAQ8plex@N-term; iTRAQ8plex(K)@16		-0.0591682	2471.28	1236.65	2471.34	1236.68	2	21	3.1.1.2785.2	76.2914	36.7425	76.2553	35.21	7.88	50.29	36.08	33.39	53.22	0
17	22.14	22.32	42.24	26.37	24.77	sp|G3GS02	10-formyltetrahydrofolate dehydrogenase OS=Cricetulus griseus GN=I79_000309 PE=3 SV=1	1	auto	0	99	LIAEGTAPR	iTRAQ8plex@N-term		-0.0198001	1230.7	616.359	1230.72	616.369	2	14	10.1.1.2067.2	48.3814	7.6823	48.4698	25.7	3.08	22.78	12.4	13.6	26.26	0
17	22.14	22.32	42.24	26.37	24.77	sp|G3GS02	10-formyltetrahydrofolate dehydrogenase OS=Cricetulus griseus GN=I79_000309 PE=3 SV=1	1	auto	0	99	LIAEGTAPR	iTRAQ8plex@N-term		-0.00832519	1230.72	616.365	1230.72	616.369	2	15	9.1.1.2187.3	44.9119	8.7669	44.9523	273.18	45.74	339.62	187.65	196.63	333.27	0
17	22.14	22.32	42.24	26.37	24.77	sp|G3GS02	10-formyltetrahydrofolate dehydrogenase OS=Cricetulus griseus GN=I79_000309 PE=3 SV=1	1	auto	0	99	LIAEGTAPR	iTRAQ8plex@N-term		-0.00747042	1230.72	616.365	1230.72	616.369	2	15	8.1.1.2275.4	44.7862	13.8764	44.8035	389.71	128.11	430.5	288.87	283.09	472.45	0
18	21.88	23.97	61.32	51.87	41.1	sp|G3I5L5	Retinal dehydrogenase 1 OS=Cricetulus griseus GN=I79_018768 PE=3 SV=1	1	auto	2	99	ELGEHGIYEYTELK	iTRAQ8plex@N-term; iTRAQ8plex(K)@14		-0.0476109	2288.17	763.73	2288.22	763.746	3	18	4.1.1.2530.2	55.2479	35.1612	55.4234	715.5	224.33	620.82	481.92	483.73	864.28	0
18	21.88	23.97	61.32	51.87	41.1	sp|G3I5L5	Retinal dehydrogenase 1 OS=Cricetulus griseus GN=I79_018768 PE=3 SV=1	1	auto	2	99	ILDLIESGK	iTRAQ8plex@N-term; iTRAQ8plex(K)@9		-0.0768869	1594.9	798.457	1594.98	798.495	2	16	5.1.1.3217.2	72.691	17.9765	72.9208	507.53	112.12	539.2	333.19	292.65	556.18	0
18	21.88	23.97	61.32	51.87	41.1	sp|G3I5L5	Retinal dehydrogenase 1 OS=Cricetulus griseus GN=I79_018768 PE=3 SV=1	1	auto	2	99	LFVEESIYDEFVR	iTRAQ8plex@N-term		0.00604778	1949.02	975.515	1949.01	975.512	2	20	2.1.1.2845.3	81.8878	84.7151	82.0582	213.39	48.69	186.86	135.6	125.11	238.3	0
18	21.88	23.97	61.32	51.87	41.1	sp|G3I5L5	Retinal dehydrogenase 1 OS=Cricetulus griseus GN=I79_018768 PE=3 SV=1	1	auto	2	99	VAFTGSTQVGK	iTRAQ8plex@N-term; iTRAQ8plex(K)@11		0.149003	1702.14	568.386	1701.99	568.336	3	16	16.1.1.2379.2	47.9431	6.5657	48.0316	33.9	16.25	30.86	32.02	21.74	36.39	0
18	21.88	23.97	61.32	51.87	41.1	sp|G3I5L5	Retinal dehydrogenase 1 OS=Cricetulus griseus GN=I79_018768 PE=3 SV=1	1	auto	0	99	ELGEHGIYEYTELK	iTRAQ8plex@N-term; iTRAQ8plex(K)@14		0.0292297	2288.24	1145.13	2288.22	1145.11	2	23	4.1.1.2529.2	55.2015	139.968	55.4234	47.84	16.98	47.48	41.07	40.79	55.82	0
18	21.88	23.97	61.32	51.87	41.1	sp|G3I5L5	Retinal dehydrogenase 1 OS=Cricetulus griseus GN=I79_018768 PE=3 SV=1	1	auto	0	99	ELGEHGIYEYTELK	iTRAQ8plex@N-term; iTRAQ8plex(K)@14		-0.0476109	2288.17	763.73	2288.22	763.746	3	18	4.1.1.2532.2	55.4287	35.1612	55.4234	780.65	275.19	682.61	571.42	549	1000.47	0
18	21.88	23.97	61.32	51.87	41.1	sp|G3I5L5	Retinal dehydrogenase 1 OS=Cricetulus griseus GN=I79_018768 PE=3 SV=1	1	auto	0	99	ILDLIESGK	iTRAQ8plex@N-term; iTRAQ8plex(K)@9		-0.0240093	1594.95	798.483	1594.98	798.495	2	16	4.1.1.2720.3	72.3687	4.0718	72.386	429.03	82.12	508.59	288.17	237.9	543.09	0
18	21.88	23.97	61.32	51.87	41.1	sp|G3I5L5	Retinal dehydrogenase 1 OS=Cricetulus griseus GN=I79_018768 PE=3 SV=1	1	auto	0	99	ILDLIESGK	iTRAQ8plex@N-term; iTRAQ8plex(K)@9		-0.0358512	1594.94	798.477	1594.98	798.495	2	16	4.1.1.2712.2	71.5567	34.8345	71.7333	662.37	166.68	787.53	540.42	495.47	835.66	0
18	21.88	23.97	61.32	51.87	41.1	sp|G3I5L5	Retinal dehydrogenase 1 OS=Cricetulus griseus GN=I79_018768 PE=3 SV=1	1	auto	0	99	LFVEESIYDEFVR	iTRAQ8plex@N-term		0.00604778	1949.02	975.515	1949.01	975.512	2	19	2.1.1.2851.2	82.5927	84.7151	82.0582	31.9	8.82	31.94	16.9	23.13	32.13	0
18	21.88	23.97	61.32	51.87	41.1	sp|G3I5L5	Retinal dehydrogenase 1 OS=Cricetulus griseus GN=I79_018768 PE=3 SV=1	1	auto	0	99	LFVEESIYDEFVR	iTRAQ8plex@N-term		-0.00498795	1949	975.509	1949.01	975.512	2	19	3.1.1.2818.3	80.1236	443.801	80.6241	404.32	80.38	346.34	235.13	205.16	381.93	0
18	21.88	23.97	61.32	51.87	41.1	sp|G3I5L5	Retinal dehydrogenase 1 OS=Cricetulus griseus GN=I79_018768 PE=3 SV=1	1	auto	0	99	LFVEESIYDEFVR	iTRAQ8plex@N-term		-0.00498795	1949	975.509	1949.01	975.512	2	21	3.1.1.2825.2	80.8285	443.801	80.6241	478.26	119.94	437.59	302.13	273.07	507.92	0
18	21.88	23.97	61.32	51.87	41.1	sp|G3I5L5	Retinal dehydrogenase 1 OS=Cricetulus griseus GN=I79_018768 PE=3 SV=1	1	auto	0	99	LFVEESIYDEFVR	iTRAQ8plex@N-term		-0.00523213	1949	975.509	1949.01	975.512	2	22	3.1.1.2832.2	81.6162	453.834	80.4992	349.72	77.81	322.38	202.96	217.62	376.66	0
18	21.88	23.97	61.32	51.87	41.1	sp|G3I5L5	Retinal dehydrogenase 1 OS=Cricetulus griseus GN=I79_018768 PE=3 SV=1	1	auto	0	99	LFVEESIYDEFVR	iTRAQ8plex@N-term		-0.00303448	1949.01	975.51	1949.01	975.512	2	19	3.1.1.2838.2	82.3132	161.446	81.147	398.74	88.52	284.6	241.89	178.16	408.55	0
18	21.88	23.97	61.32	51.87	41.1	sp|G3I5L5	Retinal dehydrogenase 1 OS=Cricetulus griseus GN=I79_018768 PE=3 SV=1	1	auto	0	99	LFVEESIYDEFVR	iTRAQ8plex@N-term		0.00392477	1949.01	975.514	1949.01	975.512	2	19	3.1.1.2844.2	83.0524	50.6867	81.8286	214.57	42.99	193.53	135.72	119.76	236.31	0
18	21.88	23.97	61.32	51.87	41.1	sp|G3I5L5	Retinal dehydrogenase 1 OS=Cricetulus griseus GN=I79_018768 PE=3 SV=1	1	auto	0	99	LFVEESIYDEFVR	iTRAQ8plex@N-term		0.00612243	1949.02	975.515	1949.01	975.512	2	17	3.1.1.2850.4	83.7939	23.5971	83.7038	141.49	35.53	155.37	94.26	63.02	143.5	0
18	21.88	23.97	61.32	51.87	41.1	sp|G3I5L5	Retinal dehydrogenase 1 OS=Cricetulus griseus GN=I79_018768 PE=3 SV=1	1	auto	0	99	LFVEESIYDEFVR	iTRAQ8plex@N-term		0.00612243	1949.02	975.515	1949.01	975.512	2	18	3.1.1.2858.2	84.5453	23.5971	83.7038	67.45	6.11	51.89	47.32	41.64	85.34	0
18	21.88	23.97	61.32	51.87	41.1	sp|G3I5L5	Retinal dehydrogenase 1 OS=Cricetulus griseus GN=I79_018768 PE=3 SV=1	1	auto	0	99	LFVEESIYDEFVR	iTRAQ8plex@N-term		0.0066108	1949.02	975.515	1949.01	975.512	2	20	3.1.1.2859.2	84.6337	24.3085	83.5796	63.86	18.2	49.72	37.97	37.63	56.6	0
18	21.88	23.97	61.32	51.87	41.1	sp|G3I5L5	Retinal dehydrogenase 1 OS=Cricetulus griseus GN=I79_018768 PE=3 SV=1	1	auto	0	99	LFVEESIYDEFVR	iTRAQ8plex@N-term		0.0182096	1949.03	975.521	1949.01	975.512	2	16	3.1.1.2870.4	85.7187	10.6208	85.7359	32	7.91	27.63	18.17	22.02	37.5	0
18	21.88	23.97	61.32	51.87	41.1	sp|G3I5L5	Retinal dehydrogenase 1 OS=Cricetulus griseus GN=I79_018768 PE=3 SV=1	1	auto	0	99	LFVEESIYDEFVR	iTRAQ8plex@N-term		0.0173549	1949.03	975.52	1949.01	975.512	2	17	3.1.1.2878.2	86.3698	9.706	86.2202	9.61	1.87	20.37	19.25	8.1	28.34	0
18	21.88	23.97	61.32	51.87	41.1	sp|G3I5L5	Retinal dehydrogenase 1 OS=Cricetulus griseus GN=I79_018768 PE=3 SV=1	1	auto	0	99	LFVEESIYDEFVR	iTRAQ8plex@N-term		-0.00205774	1949.01	975.511	1949.01	975.512	2	17	3.1.1.2891.3	87.5228	6.8535	87.4508	13.81	5.56	3.51	10.36	4.03	16.41	0
19	20.09	20.09	25.4	16.44	16.44	sp|G3HQM6	Endoplasmin OS=Cricetulus griseus GN=I79_013131 PE=3 SV=1	1	auto	2	99	EEASDYLELDTIK	iTRAQ8plex@N-term; iTRAQ8plex(K)@13		0.0312397	2133.16	1067.59	2133.13	1067.57	2	16	2.1.1.2675.3	61.9521	45.0769	62.0046	89.39	24.78	63.9	129.61	163.11	108.32	0
19	20.09	20.09	25.4	16.44	16.44	sp|G3HQM6	Endoplasmin OS=Cricetulus griseus GN=I79_013131 PE=3 SV=1	1	auto	2	99	EEEAIQLDGLNASQIR	iTRAQ8plex@N-term		0.0123779	2089.11	1045.56	2089.1	1045.56	2	15	2.1.1.2663.2	60.646	12.8087	60.6094	73.46	17.75	99.92	102.87	126.24	80.75	0
19	20.09	20.09	25.4	16.44	16.44	sp|G3HQM6	Endoplasmin OS=Cricetulus griseus GN=I79_013131 PE=3 SV=1	1	auto	2	99	EFEPLLNWMK	iTRAQ8plex@N-term; iTRAQ8plex(K)@10		-0.00664723	1914.05	958.031	1914.05	958.034	2	16	5.1.1.3299.2	75.9131	11.055	75.9481	54.37	9.83	54.25	142.72	164.02	72.62	0
19	20.09	20.09	25.4	16.44	16.44	sp|G3HQM6	Endoplasmin OS=Cricetulus griseus GN=I79_013131 PE=3 SV=1	1	auto	2	99	FAFQAEVNR	iTRAQ8plex@N-term		-0.0114312	1384.73	693.372	1384.74	693.378	2	16	10.1.1.2170.3	56.0247	3.5252	56.042	44.71	11.69	49.68	43.8	65.43	35.25	0
19	20.09	20.09	25.4	16.44	16.44	sp|G3HQM6	Endoplasmin OS=Cricetulus griseus GN=I79_013131 PE=3 SV=1	1	auto	2	99	GLFDEYGSK	iTRAQ8plex@N-term; iTRAQ8plex(K)@9		-0.0282439	1622.85	812.432	1622.88	812.446	2	16	4.1.1.2483.3	51.7565	5.8888	51.7738	485.94	157.68	518.63	748.69	909.94	538.99	0
19	20.09	20.09	25.4	16.44	16.44	sp|G3HQM6	Endoplasmin OS=Cricetulus griseus GN=I79_013131 PE=3 SV=1	1	auto	2	99	GVVDSDDLPLNVSR	iTRAQ8plex@N-term		-0.0159534	1788.94	895.476	1788.95	895.484	2	21	2.1.1.2637.2	57.9325	47.3907	58.0206	279.74	77.28	366.92	476.8	681.48	320.86	0
19	20.09	20.09	25.4	16.44	16.44	sp|G3HQM6	Endoplasmin OS=Cricetulus griseus GN=I79_013131 PE=3 SV=1	1	auto	2	99	NLLHVTDTGVGMTR	iTRAQ8plex@N-term		-0.0618442	1816.92	606.646	1816.98	606.666	3	16	13.1.1.1884.2	52.2744	30.8619	52.3619	206.69	77.65	244.6	300.12	316.63	280.26	0
19	20.09	20.09	25.4	16.44	16.44	sp|G3HQM6	Endoplasmin OS=Cricetulus griseus GN=I79_013131 PE=3 SV=1	1	auto	2	99	TDDEVVQREEEAIQLDGLNASQIR	iTRAQ8plex@N-term	missed R-E@8	0.0415294	3031.58	1011.53	3031.54	1011.52	3	24	2.1.1.2702.2	64.9847	40.5475	65.0728	74.91	38.98	76.22	128.43	176.04	91.43	0
19	20.09	20.09	25.4	16.44	16.44	sp|G3HQM6	Endoplasmin OS=Cricetulus griseus GN=I79_013131 PE=3 SV=1	1	auto	2	99	VFITDDFHDMMPK	iTRAQ8plex@N-term; iTRAQ8plex(K)@13		0.0246703	2203.15	1102.58	2203.13	1102.57	2	15	4.1.1.2658.3	65.7061	10.4327	65.8391	57.31	21.56	53.69	82.31	99.89	73.56	0
19	20.09	20.09	25.4	16.44	16.44	sp|G3HQM6	Endoplasmin OS=Cricetulus griseus GN=I79_013131 PE=3 SV=1	1	auto	0	99	EFEPLLNWMK	iTRAQ8plex@N-term; iTRAQ8plex(K)@10		-0.00664723	1914.05	958.031	1914.05	958.034	2	16	5.1.1.3303.3	76.1249	11.055	75.9481	78.94	16.45	96.86	160.69	252.48	106.91	0
20	19.19	19.24	35.81	24.88	23.02	sp|G3IAL6	Serum albumin OS=Cricetulus griseus GN=I79_020641 PE=4 SV=1	1	auto	2	99	FKDLGEQHFK	iTRAQ8plex@N-term; iTRAQ8plex(K)@2; iTRAQ8plex(K)@10	missed K-D@2	0.0232574	2160.27	541.075	2160.25	541.069	4	12	13.1.1.1857.2	50.156	178.324	50.4144	614.23	228.81	503.91	689.19	642.8	709.48	0
20	19.19	19.24	35.81	24.88	23.02	sp|G3IAL6	Serum albumin OS=Cricetulus griseus GN=I79_020641 PE=4 SV=1	1	auto	2	99	SLHTLFGDK	iTRAQ8plex@N-term; iTRAQ8plex(K)@9		-0.00100406	1624.94	542.654	1624.94	542.654	3	15	12.1.1.2146.4	55.7287	165.547	54.7598	116.31	27.54	92.89	148.23	124.11	124.46	0
20	19.19	19.24	35.81	24.88	23.02	sp|G3IAL6	Serum albumin OS=Cricetulus griseus GN=I79_020641 PE=4 SV=1	1	auto	0	99	ADFAEITK	iTRAQ8plex@N-term; iTRAQ8plex(K)@8		-0.0485866	1501.81	751.913	1501.86	751.937	2	14	4.1.1.2458.4	50.0318	136.414	50.3326	563.72	183.51	520.2	809.41	614.75	662.97	0
20	19.19	19.24	35.81	24.88	23.02	sp|G3IAL6	Serum albumin OS=Cricetulus griseus GN=I79_020641 PE=4 SV=1	1	auto	0	99	ADFAEITK	iTRAQ8plex@N-term; iTRAQ8plex(K)@8		-0.0693405	1501.79	751.903	1501.86	751.937	2	14	4.1.1.2480.4	51.5855	7.7363	51.5221	496.24	137.48	499.62	790.16	589.72	564.45	0
20	19.19	19.24	35.81	24.88	23.02	sp|G3IAL6	Serum albumin OS=Cricetulus griseus GN=I79_020641 PE=4 SV=1	1	auto	0	98.83	ADFAEITK	iTRAQ8plex@N-term; iTRAQ8plex(K)@8		-0.0485866	1501.81	751.913	1501.86	751.937	2	13	4.1.1.2469.2	50.6684	136.566	50.3326	940.35	305.59	979.89	1262.81	1086.36	1105.09	0
20	19.19	19.24	35.81	24.88	23.02	sp|G3IAL6	Serum albumin OS=Cricetulus griseus GN=I79_020641 PE=4 SV=1	1	auto	0	99	FKDLGEQHFK	iTRAQ8plex@N-term; iTRAQ8plex(K)@2; iTRAQ8plex(K)@10	missed K-D@2	0.0232574	2160.27	541.075	2160.25	541.069	4	13	13.1.1.1865.3	50.8941	178.324	50.4144	338.58	98.84	235.5	457.72	391.17	437.64	0
20	19.19	19.24	35.81	24.88	23.02	sp|G3IAL6	Serum albumin OS=Cricetulus griseus GN=I79_020641 PE=4 SV=1	1	auto	0	99	FKDLGEQHFK	iTRAQ8plex@N-term; iTRAQ8plex(K)@2; iTRAQ8plex(K)@10	missed K-D@2	0.0232574	2160.27	541.075	2160.25	541.069	4	11	13.1.1.1866.3	50.9568	178.324	50.4144	456.82	134.93	380	596.72	482.04	633.65	0
20	19.19	19.24	35.81	24.88	23.02	sp|G3IAL6	Serum albumin OS=Cricetulus griseus GN=I79_020641 PE=4 SV=1	1	auto	0	95.64	LATDLTK	iTRAQ8plex@N-term; iTRAQ8plex(K)@7		-0.0184445	1368.83	685.42	1368.84	685.429	2	12	8.1.1.2321.2	48.4745	100.167	48.723	512.82	121.16	481.95	858.4	516.49	580.04	0
20	19.19	19.24	35.81	24.88	23.02	sp|G3IAL6	Serum albumin OS=Cricetulus griseus GN=I79_020641 PE=4 SV=1	1	auto	0	99	LVNEVTDFAK	iTRAQ8plex@N-term; iTRAQ8plex(K)@10		-0.0168936	1742.99	872.5	1743	872.509	2	18	4.1.1.2612.3	61.8529	164.152	62.255	464.85	113.73	493.04	709.16	532.54	531.48	0
20	19.19	19.24	35.81	24.88	23.02	sp|G3IAL6	Serum albumin OS=Cricetulus griseus GN=I79_020641 PE=4 SV=1	1	auto	0	99	LVNEVTDFAK	iTRAQ8plex@N-term; iTRAQ8plex(K)@10		-0.0156728	1742.99	872.501	1743	872.509	2	17	4.1.1.2633.3	63.2098	112.62	62.5695	315.33	115.75	373.71	636.7	391.85	417.02	0
20	19.19	19.24	35.81	24.88	23.02	sp|G3IAL6	Serum albumin OS=Cricetulus griseus GN=I79_020641 PE=4 SV=1	1	auto	0	99	LVNEVTDFAK	iTRAQ8plex@N-term; iTRAQ8plex(K)@10		-0.0134753	1742.99	872.502	1743	872.509	2	18	4.1.1.2642.3	63.9967	33.678	63.1132	316.78	68.95	337.57	541.35	410	373.28	0
20	19.19	19.24	35.81	24.88	23.02	sp|G3IAL6	Serum albumin OS=Cricetulus griseus GN=I79_020641 PE=4 SV=1	1	auto	0	99	LVNEVTDFAK	iTRAQ8plex@N-term; iTRAQ8plex(K)@10		-0.0346045	1742.97	872.491	1743	872.509	2	18	5.1.1.3006.3	62.9845	31.9594	63.1726	305.97	72.57	341.54	545.61	390.64	368.21	0
20	19.19	19.24	35.81	24.88	23.02	sp|G3IAL6	Serum albumin OS=Cricetulus griseus GN=I79_020641 PE=4 SV=1	1	auto	0	99	LVNEVTDFAK	iTRAQ8plex@N-term; iTRAQ8plex(K)@10		-0.0168936	1742.99	872.5	1743	872.509	2	14	4.1.1.2622.2	62.5075	164.152	62.255	451.47	151.3	485.17	622.22	520.36	541.51	0
20	19.19	19.24	35.81	24.88	23.02	sp|G3IAL6	Serum albumin OS=Cricetulus griseus GN=I79_020641 PE=4 SV=1	1	auto	0	99	SLHTLFGDK	iTRAQ8plex@N-term; iTRAQ8plex(K)@9		0.00906654	1624.95	542.657	1624.94	542.654	3	15	12.1.1.2130.2	54.1994	232.166	54.5359	179.17	40.7	160.37	262.7	181.64	168.33	0
20	19.19	19.24	35.81	24.88	23.02	sp|G3IAL6	Serum albumin OS=Cricetulus griseus GN=I79_020641 PE=4 SV=1	1	auto	0	99	SLHTLFGDK	iTRAQ8plex@N-term; iTRAQ8plex(K)@9		0.00906654	1624.95	542.657	1624.94	542.654	3	14	12.1.1.2144.3	55.5379	224.309	54.5359	101.83	39.1	116.84	173.92	130.04	114.42	0
20	19.19	19.24	35.81	24.88	23.02	sp|G3IAL6	Serum albumin OS=Cricetulus griseus GN=I79_020641 PE=4 SV=1	1	auto	0	99	SLHTLFGDK	iTRAQ8plex@N-term; iTRAQ8plex(K)@9		0.00906654	1624.95	542.657	1624.94	542.654	3	12	12.1.1.2137.2	54.8706	232.166	54.5359	209.6	57.04	245.14	350.33	266.39	253.59	0
20	19.19	19.24	35.81	24.88	23.02	sp|G3IAL6	Serum albumin OS=Cricetulus griseus GN=I79_020641 PE=4 SV=1	1	auto	0	99	VLDEFQPLVEEPK	iTRAQ8plex@N-term; iTRAQ8plex(K)@13		0.030404	2150.24	1076.13	2150.21	1076.11	2	20	2.1.1.2751.2	70.6005	74.0568	70.8124	58.84	9	44.2	70.09	41.29	45.37	0
20	19.19	19.24	35.81	24.88	23.02	sp|G3IAL6	Serum albumin OS=Cricetulus griseus GN=I79_020641 PE=4 SV=1	1	auto	0	99	VLDEFQPLVEEPK	iTRAQ8plex@N-term; iTRAQ8plex(K)@13		0.030404	2150.24	1076.13	2150.21	1076.11	2	17	2.1.1.2752.3	70.7598	74.0568	70.8124	56.69	9.03	46.11	74.03	63.71	47.58	0
20	19.19	19.24	35.81	24.88	23.02	sp|G3IAL6	Serum albumin OS=Cricetulus griseus GN=I79_020641 PE=4 SV=1	1	auto	0	99	VLDEFQPLVEEPK	iTRAQ8plex@N-term; iTRAQ8plex(K)@13		0.0215767	2150.23	1076.12	2150.21	1076.11	2	23	3.1.1.2716.2	68.6018	641.771	69.106	234.8	46.38	236.08	411.67	231.83	283.57	0
20	19.19	19.24	35.81	24.88	23.02	sp|G3IAL6	Serum albumin OS=Cricetulus griseus GN=I79_020641 PE=4 SV=1	1	auto	0	99	VLDEFQPLVEEPK	iTRAQ8plex@N-term; iTRAQ8plex(K)@13		0.0215767	2150.23	1076.12	2150.21	1076.11	2	19	3.1.1.2723.2	69.3646	641.771	69.106	460.49	130.79	499.83	751.41	539.24	508.09	0
20	19.19	19.24	35.81	24.88	23.02	sp|G3IAL6	Serum albumin OS=Cricetulus griseus GN=I79_020641 PE=4 SV=1	1	auto	0	99	VLDEFQPLVEEPK	iTRAQ8plex@N-term; iTRAQ8plex(K)@13		0.0215767	2150.23	1076.12	2150.21	1076.11	2	21	3.1.1.2730.2	70.1447	660.332	69.0095	304.66	78.9	319.07	562.38	337.64	421.75	0
20	19.19	19.24	35.81	24.88	23.02	sp|G3IAL6	Serum albumin OS=Cricetulus griseus GN=I79_020641 PE=4 SV=1	1	auto	0	99	VLDEFQPLVEEPK	iTRAQ8plex@N-term; iTRAQ8plex(K)@13		0.0218209	2150.23	1076.12	2150.21	1076.11	2	21	3.1.1.2732.2	70.3695	586.726	69.2312	239.33	73.25	281.65	419.9	266.93	315.81	0
20	19.19	19.24	35.81	24.88	23.02	sp|G3IAL6	Serum albumin OS=Cricetulus griseus GN=I79_020641 PE=4 SV=1	1	auto	0	99	VLDEFQPLVEEPK	iTRAQ8plex@N-term; iTRAQ8plex(K)@13		0.0213325	2150.23	1076.12	2150.21	1076.11	2	22	3.1.1.2737.2	70.8991	65.0559	70.9567	183.73	31.76	189.28	290.93	214.09	233.93	0
20	19.19	19.24	35.81	24.88	23.02	sp|G3IAL6	Serum albumin OS=Cricetulus griseus GN=I79_020641 PE=4 SV=1	1	auto	0	99	VLDEFQPLVEEPK	iTRAQ8plex@N-term; iTRAQ8plex(K)@13		0.0213325	2150.23	1076.12	2150.21	1076.11	2	21	3.1.1.2744.4	71.6901	65.0559	70.9567	143.9	38.2	161.58	283.88	185.38	209.35	0
20	19.19	19.24	35.81	24.88	23.02	sp|G3IAL6	Serum albumin OS=Cricetulus griseus GN=I79_020641 PE=4 SV=1	1	auto	0	99	VLDEFQPLVEEPK	iTRAQ8plex@N-term; iTRAQ8plex(K)@13		0.0213325	2150.23	1076.12	2150.21	1076.11	2	18	3.1.1.2752.3	72.5909	38.1977	72.077	107.67	26.32	106.49	198.7	115.61	113.74	0
20	19.19	19.24	35.81	24.88	23.02	sp|G3IAL6	Serum albumin OS=Cricetulus griseus GN=I79_020641 PE=4 SV=1	1	auto	0	99	VLDEFQPLVEEPK	iTRAQ8plex@N-term; iTRAQ8plex(K)@13		-0.0189583	2150.19	1076.1	2150.21	1076.11	2	21	3.1.1.2759.3	73.3863	23.8732	73.0965	79.81	21.13	87.05	123.01	65.82	82.97	0
20	19.19	19.24	35.81	24.88	23.02	sp|G3IAL6	Serum albumin OS=Cricetulus griseus GN=I79_020641 PE=4 SV=1	1	auto	0	99	VLDEFQPLVEEPK	iTRAQ8plex@N-term; iTRAQ8plex(K)@13		0.0213888	2150.23	1076.12	2150.21	1076.11	2	20	4.1.1.2685.2	68.5243	21.8122	68.4884	93.66	27.14	105.4	156.65	102.57	102.89	0
21	18.49	18.55	23.51	12.22	11.63	sp|G3I4L6	Pyruvate carboxylase OS=Cricetulus griseus GN=PC PE=2 SV=1	1	auto	2	99	AEAEAQAEELSFPR	iTRAQ8plex@N-term		0.00294261	1850.93	926.475	1850.93	926.473	2	21	2.1.1.2635.3	57.8	8.2932	57.728	135.04	40.86	111.25	113.47	104.39	150.43	0
21	18.49	18.55	23.51	12.22	11.63	sp|G3I4L6	Pyruvate carboxylase OS=Cricetulus griseus GN=PC PE=2 SV=1	1	auto	2	99	AYVEANQMLGDLIK	iTRAQ8plex@N-term; iTRAQ8plex(K)@14		0.0176009	2172.23	1087.12	2172.21	1087.11	2	17	4.1.1.2711.4	71.5342	8.0964	71.4269	63.08	10.63	52.45	32.86	32.35	65.45	0
21	18.49	18.55	23.51	12.22	11.63	sp|G3I4L6	Pyruvate carboxylase OS=Cricetulus griseus GN=PC PE=2 SV=1	1	auto	2	99	HYFIEVNSR	iTRAQ8plex@N-term		0.0369837	1467.81	490.279	1467.78	490.267	3	13	13.1.1.1816.4	46.5287	21.4004	46.5459	178.12	57.34	283.54	144.4	195.81	181.04	0
21	18.49	18.55	23.51	12.22	11.63	sp|G3I4L6	Pyruvate carboxylase OS=Cricetulus griseus GN=PC PE=2 SV=1	1	auto	2	99	NHQGLLLMDTTFR	iTRAQ8plex@N-term		-0.00938535	1848.97	617.332	1848.98	617.335	3	21	12.1.1.2203.2	61.3482	5.696	61.3282	60.43	23.03	40.72	42.34	40.77	52.12	0
21	18.49	18.55	23.51	12.22	11.63	sp|G3I4L6	Pyruvate carboxylase OS=Cricetulus griseus GN=PC PE=2 SV=1	1	auto	2	99	VFDYSEYWEGAR	iTRAQ8plex@N-term		-0.00443229	1824.86	913.436	1824.86	913.439	2	17	3.1.1.2708.3	67.7628	14.9436	67.6202	319.09	65.44	242.76	241.38	208.12	425.42	0
21	18.49	18.55	23.51	12.22	11.63	sp|G3I4L6	Pyruvate carboxylase OS=Cricetulus griseus GN=PC PE=2 SV=1	1	auto	0	99	AEAEAQAEELSFPR	iTRAQ8plex@N-term		-0.00792495	1850.92	926.469	1850.93	926.473	2	22	3.1.1.2597.3	56.1878	30.3655	56.3296	587.9	120.7	460.16	378.79	411.51	630.42	0
22	18.45	18.45	54.92	43.18	43.18	sp|G3I7Q1	Apolipoprotein A-I OS=Cricetulus griseus GN=I79_019548 PE=4 SV=1	1	auto	2	99	DFATVYVDAVK	iTRAQ8plex@N-term; iTRAQ8plex(K)@11		-0.0199725	1835.01	918.512	1835.03	918.522	2	20	3.1.1.2641.3	60.6243	14.9439	60.6417	161.4	59.93	342.97	342.58	291.37	194.04	0
22	18.45	18.45	54.92	43.18	43.18	sp|G3I7Q1	Apolipoprotein A-I OS=Cricetulus griseus GN=I79_019548 PE=4 SV=1	1	auto	2	99	LMSMIDEASK	iTRAQ8plex@N-term; iTRAQ8plex(K)@10		-0.0326599	1731.9	866.959	1731.94	866.975	2	15	5.1.1.3068.2	65.6426	29.9793	65.4677	205.37	91.75	477.34	474.45	398.83	262.25	0
22	18.45	18.45	54.92	43.18	43.18	sp|G3I7Q1	Apolipoprotein A-I OS=Cricetulus griseus GN=I79_019548 PE=4 SV=1	1	auto	2	99	LQEQLGPVTQEFWDNLEK	iTRAQ8plex@N-term; iTRAQ8plex(K)@18		0.000687128	2781.48	928.168	2781.48	928.167	3	22	3.1.1.2803.3	78.3783	97.1791	78.6674	109.75	54.99	215.45	264.46	212.78	133.15	0
22	18.45	18.45	54.92	43.18	43.18	sp|G3I7Q1	Apolipoprotein A-I OS=Cricetulus griseus GN=I79_019548 PE=4 SV=1	1	auto	1.76955	98.75	AKPALEDLR	iTRAQ8plex@N-term; iTRAQ8plex(K)@2		0.0753571	1620.06	541.026	1619.98	541.001	3	14	9.1.1.2202.2	46.0795	20.4771	46.2411	167.3	70.49	392.01	358.36	359.55	216.68	0
22	18.45	18.45	54.92	43.18	43.18	sp|G3I7Q1	Apolipoprotein A-I OS=Cricetulus griseus GN=I79_019548 PE=4 SV=1	1	auto	0	97.41	AKPALEDLR	iTRAQ8plex@N-term; iTRAQ8plex(K)@2		0.0753571	1620.06	541.026	1619.98	541.001	3	13	9.1.1.2203.2	46.1702	20.4771	46.2411	342.63	120.43	646.92	628.7	596.72	397.55	0
22	18.45	18.45	54.92	43.18	43.18	sp|G3I7Q1	Apolipoprotein A-I OS=Cricetulus griseus GN=I79_019548 PE=4 SV=1	1	auto	0	99	DFATVYVDAVK	iTRAQ8plex@N-term; iTRAQ8plex(K)@11		-0.0268515	1835	918.508	1835.03	918.522	2	16	4.1.1.2577.4	59.6538	6.9559	59.5468	183.67	69.67	260.32	274.07	243.41	219.46	0
22	18.45	18.45	54.92	43.18	43.18	sp|G3I7Q1	Apolipoprotein A-I OS=Cricetulus griseus GN=I79_019548 PE=4 SV=1	1	auto	0	99	LQEQLGPVTQEFWDNLEK	iTRAQ8plex@N-term; iTRAQ8plex(K)@18		0.000687128	2781.48	928.168	2781.48	928.167	3	23	3.1.1.2809.2	79.0373	97.1791	78.6674	35.96	15.19	105.8	96.7	83.57	56.61	0
22	18.45	18.45	54.92	43.18	43.18	sp|G3I7Q1	Apolipoprotein A-I OS=Cricetulus griseus GN=I79_019548 PE=4 SV=1	1	auto	0	99	WQEEVALYR	iTRAQ8plex@N-term		-0.0417149	1496.75	749.383	1496.79	749.404	2	15	4.1.1.2550.2	57.0789	17.5326	57.1274	354.23	138.25	584.41	829.19	715.92	369.59	0
23	17.86	17.86	22.87	18.6	18.6	sp|G3IA41	Hemoglobin subunit alpha OS=Cricetulus griseus GN=I79_020457 PE=3 SV=1	1	auto	0	99	TYFPHFDVSHGSAQVK	iTRAQ8plex@N-term; iTRAQ8plex(K)@16		0.0106082	2427.29	607.83	2427.28	607.827	4	11	13.1.1.1905.3	53.9534	89.7033	54.0064	536.86	323.75	543.38	473.92	424.14	407.75	0
24	17.53	17.6	26.8	19.2	18.09	sp|G3I8X2	Long-chain-fatty-acid--CoA ligase 1 OS=Cricetulus griseus GN=I79_020004 PE=4 SV=1	1	auto	2	99	LAQGEYIAPEK	iTRAQ8plex@N-term; iTRAQ8plex(K)@11		-0.00280397	1826.04	914.026	1826.04	914.027	2	19	5.1.1.2653.2	50.7847	11.99	50.8373	77.83	20.75	47.74	53.1	54.36	91.82	0
24	17.53	17.6	26.8	19.2	18.09	sp|G3I8X2	Long-chain-fatty-acid--CoA ligase 1 OS=Cricetulus griseus GN=I79_020004 PE=4 SV=1	1	auto	2	99	LLLEGVENK	iTRAQ8plex@N-term; iTRAQ8plex(K)@9		-0.07829	1621.91	811.961	1621.99	812	2	16	5.1.1.2882.2	58.0229	7.6787	58.0403	504.64	144.49	481.86	479.99	516.62	619.71	0
24	17.53	17.6	26.8	19.2	18.09	sp|G3I8X2	Long-chain-fatty-acid--CoA ligase 1 OS=Cricetulus griseus GN=I79_020004 PE=4 SV=1	1	auto	2	99	LVDVEEMNYMAAK	iTRAQ8plex@N-term; iTRAQ8plex(K)@13		0.0428365	2120.15	1061.08	2120.11	1061.06	2	24	3.1.1.2682.4	64.9571	60.541	65.0521	260.27	26.49	223.48	148.71	155.77	287.79	0
24	17.53	17.6	26.8	19.2	18.09	sp|G3I8X2	Long-chain-fatty-acid--CoA ligase 1 OS=Cricetulus griseus GN=I79_020004 PE=4 SV=1	1	auto	1.4437	97.42	LLMDDLK	iTRAQ8plex@N-term; iTRAQ8plex(K)@7		-0.0563223	1454.81	728.41	1454.86	728.439	2	12	4.1.1.2559.2	57.8632	9.4948	57.8563	711.68	178.33	675.07	507.05	484.15	910.12	0
24	17.53	17.6	26.8	19.2	18.09	sp|G3I8X2	Long-chain-fatty-acid--CoA ligase 1 OS=Cricetulus griseus GN=I79_020004 PE=4 SV=1	1	auto	0	99	IGFFQGDIR	iTRAQ8plex@N-term		0.0104022	1355.76	678.888	1355.75	678.883	2	16	8.1.1.2496.2	63.626	17.4625	63.6866	313.77	62.52	296.41	199.44	236	345.55	0
24	17.53	17.6	26.8	19.2	18.09	sp|G3I8X2	Long-chain-fatty-acid--CoA ligase 1 OS=Cricetulus griseus GN=I79_020004 PE=4 SV=1	1	auto	0	99	LVDVEEMNYMAAK	iTRAQ8plex@N-term; iTRAQ8plex(K)@13		0.0224653	2120.13	1061.07	2120.11	1061.06	2	22	4.1.1.2649.4	64.7844	18.099	64.6869	168.82	29.87	153.47	112.97	126.61	251.57	0
24	17.53	17.6	26.8	19.2	18.09	sp|G3I8X2	Long-chain-fatty-acid--CoA ligase 1 OS=Cricetulus griseus GN=I79_020004 PE=4 SV=1	1	auto	0	97.61	TLYEGFQR	iTRAQ8plex@N-term		-0.00119854	1316.7	659.358	1316.7	659.359	2	13	10.1.1.2101.2	51.8953	11.4801	51.9834	54.51	9.53	64.17	34.87	46.21	77.69	0
24	17.53	17.6	26.8	19.2	18.09	sp|G3I8X2	Long-chain-fatty-acid--CoA ligase 1 OS=Cricetulus griseus GN=I79_020004 PE=4 SV=1	1	auto	0	97.02	TLYEGFQR	iTRAQ8plex@N-term		-0.0156467	1316.69	659.351	1316.7	659.359	2	11	7.1.1.2479.2	49.9276	3.64	49.9902	107.67	28.78	101.41	85.72	89.98	141.95	0
24	17.53	17.6	26.8	19.2	18.09	sp|G3I8X2	Long-chain-fatty-acid--CoA ligase 1 OS=Cricetulus griseus GN=I79_020004 PE=4 SV=1	1	auto	0	95.95	TLYEGFQR	iTRAQ8plex@N-term		0.000621486	1316.7	659.359	1316.7	659.359	2	12	8.1.1.2321.4	48.5297	15.9516	48.4661	458.36	76.28	429.6	283.38	321.74	485.54	0
24	17.53	17.6	26.8	19.2	18.09	sp|G3I8X2	Long-chain-fatty-acid--CoA ligase 1 OS=Cricetulus griseus GN=I79_020004 PE=4 SV=1	1	auto	0	95.92	TLYEGFQR	iTRAQ8plex@N-term		0.000587318	1316.7	659.359	1316.7	659.359	2	12	9.1.1.2236.3	49.17	9.3001	48.7999	347.29	82.22	321.8	230.39	278.1	390.06	0
25	17	17	40.51	26.39	24.54	sp|G3HAN8	Adenosylhomocysteinase OS=Cricetulus griseus GN=I79_007494 PE=3 SV=1	1	auto	2	99	ALDIAENEMPGLMR	iTRAQ8plex@N-term		-0.00464322	1862.95	932.482	1862.95	932.484	2	21	3.1.1.2720.2	69.0232	105.99	69.2312	388.15	101.66	556.8	251.97	244.29	442.88	0
25	17	17	40.51	26.39	24.54	sp|G3HAN8	Adenosylhomocysteinase OS=Cricetulus griseus GN=I79_007494 PE=3 SV=1	1	auto	2	99	DGPLNMILDDGGDLTNLIHTK	iTRAQ8plex@N-term; iTRAQ8plex(K)@21		0.0107003	2859.54	954.186	2859.53	954.183	3	22	3.1.1.2818.2	80.0882	52.6703	80.3015	201.65	43.82	164.08	102.64	132.28	215.88	0
25	17	17	40.51	26.39	24.54	sp|G3HAN8	Adenosylhomocysteinase OS=Cricetulus griseus GN=I79_007494 PE=3 SV=1	1	auto	2	99	WLNENAVEK	iTRAQ8plex@N-term; iTRAQ8plex(K)@9		-0.0369713	1709.92	855.967	1709.96	855.985	2	16	5.1.1.2728.2	52.9694	11.022	53.0045	337.95	72.63	359.12	223.86	190.28	422.06	0
25	17	17	40.51	26.39	24.54	sp|G3HAN8	Adenosylhomocysteinase OS=Cricetulus griseus GN=I79_007494 PE=3 SV=1	1	auto	0	99	ALDIAENEMPGLMR	iTRAQ8plex@N-term		0.0139979	1862.97	932.491	1862.95	932.484	2	19	4.1.1.2686.3	68.6725	17.1146	68.4884	277.96	68.47	407.09	232.31	238.6	323.44	0
25	17	17	40.51	26.39	24.54	sp|G3HAN8	Adenosylhomocysteinase OS=Cricetulus griseus GN=I79_007494 PE=3 SV=1	1	auto	0	99	IILLAEGR	iTRAQ8plex@N-term		-0.0016637	1187.75	594.884	1187.75	594.885	2	14	10.1.1.2417.2	68.4198	13.641	68.3842	88.29	27.52	79.14	40.81	64.18	119.87	0
25	17	17	40.51	26.39	24.54	sp|G3HAN8	Adenosylhomocysteinase OS=Cricetulus griseus GN=I79_007494 PE=3 SV=1	1	auto	0	98.93	IILLAEGR	iTRAQ8plex@N-term		0.0031826	1187.76	594.886	1187.75	594.885	2	14	8.1.1.2531.2	65.9699	19.5025	66.0224	287.06	57.16	279.16	145.54	143.88	346.15	0
25	17	17	40.51	26.39	24.54	sp|G3HAN8	Adenosylhomocysteinase OS=Cricetulus griseus GN=I79_007494 PE=3 SV=1	1	auto	0	99	VADIGLAAWGR	iTRAQ8plex@N-term		-0.0267265	1431.79	716.901	1431.81	716.914	2	19	10.1.1.2438.2	69.2314	9.1942	69.2487	40.5	8.7	50.2	15.95	29.53	51.33	0
25	17	17	40.51	26.39	24.54	sp|G3HAN8	Adenosylhomocysteinase OS=Cricetulus griseus GN=I79_007494 PE=3 SV=1	1	auto	0	99	VPAINVNDSVTK	iTRAQ8plex@N-term; iTRAQ8plex(K)@12		0.00174454	1864.09	933.052	1864.09	933.051	2	16	8.1.1.2378.4	53.4403	4.5396	53.4581	27.89	1.68	28.06	14.75	25.32	30.65	0
26	16.76	16.84	44.34	34.67	30.42	sp|G3I0C8	Acetyl-CoA acetyltransferase, mitochondrial OS=Cricetulus griseus GN=I79_016807 PE=3 SV=1	1	auto	2	99	DGLTDVYNK	iTRAQ8plex@N-term; iTRAQ8plex(K)@9		-0.0622727	1631.84	816.925	1631.9	816.956	2	16	3.1.1.2509.2	48.529	27.9219	48.5188	574.43	151.17	546.29	409.12	450.48	648.89	0
26	16.76	16.84	44.34	34.67	30.42	sp|G3I0C8	Acetyl-CoA acetyltransferase, mitochondrial OS=Cricetulus griseus GN=I79_016807 PE=3 SV=1	1	auto	2	99	EVYMGNVIQGGEGQAPTR	iTRAQ8plex@N-term		0.047014	2209.16	1105.59	2209.11	1105.56	2	21	4.1.1.2512.2	53.7766	108.682	53.9509	26.71	4.93	28.45	25.6	22.95	32.83	0
26	16.76	16.84	44.34	34.67	30.42	sp|G3I0C8	Acetyl-CoA acetyltransferase, mitochondrial OS=Cricetulus griseus GN=I79_016807 PE=3 SV=1	1	auto	2	99	FADEVIPVTVSVK	iTRAQ8plex@N-term; iTRAQ8plex(K)@13		0.00191161	2011.18	1006.6	2011.18	1006.6	2	21	4.1.1.2653.2	65.1406	108.649	65.3516	354.19	72.43	395.74	237.85	312.13	426.23	0
26	16.76	16.84	44.34	34.67	30.42	sp|G3I0C8	Acetyl-CoA acetyltransferase, mitochondrial OS=Cricetulus griseus GN=I79_016807 PE=3 SV=1	1	auto	2	99	GEQDTYAISSYSR	iTRAQ8plex@N-term		-0.0098101	1779.85	890.932	1779.86	890.936	2	21	3.1.1.2479.3	46.3946	17.268	46.4163	356.85	88.29	318.94	218.38	265.44	405.72	0
26	16.76	16.84	44.34	34.67	30.42	sp|G3I0C8	Acetyl-CoA acetyltransferase, mitochondrial OS=Cricetulus griseus GN=I79_016807 PE=3 SV=1	1	auto	2	99	IVVHLAHALK	iTRAQ8plex@N-term; iTRAQ8plex(K)@10		0.0437495	1708.14	570.388	1708.1	570.373	3	17	17.1.1.1331.4	63.0696	6.4115	62.9908	115.09	52.09	97.45	143.53	128.2	224.12	0
26	16.76	16.84	44.34	34.67	30.42	sp|G3I0C8	Acetyl-CoA acetyltransferase, mitochondrial OS=Cricetulus griseus GN=I79_016807 PE=3 SV=1	1	auto	2	99	LGSIAIQGAIEK	iTRAQ8plex@N-term; iTRAQ8plex(K)@12		0.000595577	1807.1	904.559	1807.1	904.559	2	21	9.1.1.2502.3	61.7553	3.0295	61.6845	9.67	0	14.45	10.32	16.88	17.51	0
26	16.76	16.84	44.34	34.67	30.42	sp|G3I0C8	Acetyl-CoA acetyltransferase, mitochondrial OS=Cricetulus griseus GN=I79_016807 PE=3 SV=1	1	auto	0	99	EVYMGNVIQGGEGQAPTR	iTRAQ8plex@N-term		0.047014	2209.16	1105.59	2209.11	1105.56	2	15	4.1.1.2522.4	54.513	109.364	53.9509	6.46	0	5.07	6.02	4.15	3.28	0
26	16.76	16.84	44.34	34.67	30.42	sp|G3I0C8	Acetyl-CoA acetyltransferase, mitochondrial OS=Cricetulus griseus GN=I79_016807 PE=3 SV=1	1	auto	0	99	FADEVIPVTVSVK	iTRAQ8plex@N-term; iTRAQ8plex(K)@13		0.00191161	2011.18	1006.6	2011.18	1006.6	2	20	4.1.1.2660.2	65.8749	108.649	65.3516	223.97	53.07	249.91	155.73	167.51	254.58	0
26	16.76	16.84	44.34	34.67	30.42	sp|G3I0C8	Acetyl-CoA acetyltransferase, mitochondrial OS=Cricetulus griseus GN=I79_016807 PE=3 SV=1	1	auto	0	99	FADEVIPVTVSVK	iTRAQ8plex@N-term; iTRAQ8plex(K)@13		0.0133459	2011.2	1006.61	2011.18	1006.6	2	18	5.1.1.3076.2	65.819	9.0112	65.9244	88.57	17.73	107.96	71.69	88.23	104.68	0
26	16.76	16.84	44.34	34.67	30.42	sp|G3I0C8	Acetyl-CoA acetyltransferase, mitochondrial OS=Cricetulus griseus GN=I79_016807 PE=3 SV=1	1	auto	0	97.56	FADEVIPVTVSVK	iTRAQ8plex@N-term; iTRAQ8plex(K)@13		-0.025191	2011.16	1006.59	2011.18	1006.6	2	12	4.1.1.2668.3	66.7645	32.6745	66.9404	322.53	125.45	531.9	237.11	289.68	413.76	0
26	16.76	16.84	44.34	34.67	30.42	sp|G3I0C8	Acetyl-CoA acetyltransferase, mitochondrial OS=Cricetulus griseus GN=I79_016807 PE=3 SV=1	1	auto	0	99	GEQDTYAISSYSR	iTRAQ8plex@N-term		0.0170132	1779.88	890.945	1779.86	890.936	2	20	4.1.1.2382.4	44.9528	16.1941	44.9701	646.08	159.14	575.07	382.24	472.32	695.84	0
26	16.76	16.84	44.34	34.67	30.42	sp|G3I0C8	Acetyl-CoA acetyltransferase, mitochondrial OS=Cricetulus griseus GN=I79_016807 PE=3 SV=1	1	auto	0	99	IAAFADAAVDPIDFPVAPAYAVPK	iTRAQ8plex@N-term; iTRAQ8plex(K)@24		0.0391684	3036.72	1013.25	3036.68	1013.23	3	25	3.1.1.2852.2	83.9595	54.6276	84.0474	16.98	6.99	16.73	22.6	25.18	24.76	0
26	16.76	16.84	44.34	34.67	30.42	sp|G3I0C8	Acetyl-CoA acetyltransferase, mitochondrial OS=Cricetulus griseus GN=I79_016807 PE=3 SV=1	1	auto	0	99	LGSIAIQGAIEK	iTRAQ8plex@N-term; iTRAQ8plex(K)@12		-0.000862543	1807.1	904.558	1807.1	904.559	2	22	8.1.1.2474.3	61.9059	4.0983	61.8359	145.05	33.93	137.02	117.17	136.48	141.11	0
27	16.16	16.16	42.31	35.99	32.14	sp|G3HJY5	Fructose-bisphosphate aldolase OS=Cricetulus griseus GN=I79_010987 PE=3 SV=1	1	auto	2	99	ATQEAFMK	iTRAQ8plex@N-term; iTRAQ8plex(K)@8		-0.0198432	1532.83	767.421	1532.85	767.431	2	14	7.1.1.2366.2	46.4133	1.8624	46.3093	10.62	4.13	16.42	10.39	14.74	17.21	0
27	16.16	16.16	42.31	35.99	32.14	sp|G3HJY5	Fructose-bisphosphate aldolase OS=Cricetulus griseus GN=I79_010987 PE=3 SV=1	1	auto	2	99	ETTIQGLDGLSER	iTRAQ8plex@N-term		-0.0158972	1721.89	861.955	1721.91	861.962	2	22	2.1.1.2625.2	56.7025	38.7458	56.8666	460.76	63.66	315	231.13	216.62	522.91	0
27	16.16	16.16	42.31	35.99	32.14	sp|G3HJY5	Fructose-bisphosphate aldolase OS=Cricetulus griseus GN=I79_010987 PE=3 SV=1	1	auto	2	99	GILAADESVGTMGNR	iTRAQ8plex@N-term		0.00452704	1793.93	897.972	1793.92	897.97	2	25	4.1.1.2506.2	53.2659	160.611	52.9263	459.35	72.57	414.5	249.29	202.32	522.89	0
27	16.16	16.16	42.31	35.99	32.14	sp|G3HJY5	Fructose-bisphosphate aldolase OS=Cricetulus griseus GN=I79_010987 PE=3 SV=1	1	auto	2	99	LDQGSAPLAGTNK	iTRAQ8plex@N-term; iTRAQ8plex(K)@13		0.000894295	1879.06	940.539	1879.06	940.539	2	21	8.1.1.2297.3	46.5184	8.1657	46.4038	166.42	26.78	154.05	83.78	95.21	200.14	0
27	16.16	16.16	42.31	35.99	32.14	sp|G3HJY5	Fructose-bisphosphate aldolase OS=Cricetulus griseus GN=I79_010987 PE=3 SV=1	1	auto	0	99	ATQEAFMK	iTRAQ8plex@N-term; iTRAQ8plex(K)@8		0.0142633	1532.86	767.438	1532.85	767.431	2	14	8.1.1.2279.2	45.0663	14.6832	45.1401	475.34	84.26	396.42	256.81	228.75	593.47	0
27	16.16	16.16	42.31	35.99	32.14	sp|G3HJY5	Fructose-bisphosphate aldolase OS=Cricetulus griseus GN=I79_010987 PE=3 SV=1	1	auto	0	99	ATQEAFMK	iTRAQ8plex@N-term; iTRAQ8plex(K)@8		-0.0176601	1532.83	767.423	1532.85	767.431	2	14	9.1.1.2192.3	45.3516	3.3224	45.2941	283.49	40.77	238.38	139.4	124.79	321.65	0
27	16.16	16.16	42.31	35.99	32.14	sp|G3HJY5	Fructose-bisphosphate aldolase OS=Cricetulus griseus GN=I79_010987 PE=3 SV=1	1	auto	0	99	ETTIQGLDGLSER	iTRAQ8plex@N-term		-0.0311169	1721.88	861.947	1721.91	861.962	2	23	3.1.1.2585.3	54.9918	159.667	55.2677	505.67	75.63	357.98	259.78	252.38	553.66	0
27	16.16	16.16	42.31	35.99	32.14	sp|G3HJY5	Fructose-bisphosphate aldolase OS=Cricetulus griseus GN=I79_010987 PE=3 SV=1	1	auto	0	99	ETTIQGLDGLSER	iTRAQ8plex@N-term		-0.0311169	1721.88	861.947	1721.91	861.962	2	22	3.1.1.2593.3	55.7967	159.667	55.2677	580.47	120.73	417.87	306.54	316.4	683.27	0
27	16.16	16.16	42.31	35.99	32.14	sp|G3HJY5	Fructose-bisphosphate aldolase OS=Cricetulus griseus GN=I79_010987 PE=3 SV=1	1	auto	0	99	GILAADESVGTMGNR	iTRAQ8plex@N-term		0.00452704	1793.93	897.972	1793.92	897.97	2	25	4.1.1.2494.4	52.6329	160.106	52.9263	573.1	110.56	547.5	255.74	222.17	652.97	0
27	16.16	16.16	42.31	35.99	32.14	sp|G3HJY5	Fructose-bisphosphate aldolase OS=Cricetulus griseus GN=I79_010987 PE=3 SV=1	1	auto	0	99	GILAADESVGTMGNR	iTRAQ8plex@N-term		0.00635828	1793.93	897.973	1793.92	897.97	2	24	4.1.1.2514.2	53.9873	102.694	53.0832	431.92	91.46	382.27	192.73	214.33	474.58	0
27	16.16	16.16	42.31	35.99	32.14	sp|G3HJY5	Fructose-bisphosphate aldolase OS=Cricetulus griseus GN=I79_010987 PE=3 SV=1	1	auto	0	99	GILAADESVGTMGNR	iTRAQ8plex@N-term		0.0356002	1793.96	897.987	1793.92	897.97	2	23	5.1.1.2746.2	53.4423	4.7941	53.4868	316.78	65.3	277.52	169.98	165.87	349.65	0
27	16.16	16.16	42.31	35.99	32.14	sp|G3HJY5	Fructose-bisphosphate aldolase OS=Cricetulus griseus GN=I79_010987 PE=3 SV=1	1	auto	0	98.22	GIVVGIK	iTRAQ8plex@N-term; iTRAQ8plex(K)@7		0.00327507	1292.87	647.441	1292.86	647.439	2	12	16.1.1.2409.2	51.2939	32.3894	51.3818	41.83	2.79	35.5	14.97	17.81	35.02	0
28	16.11	16.11	31.4	20.66	19.5	sp|G3HEZ0	Stress-70 protein, mitochondrial OS=Cricetulus griseus GN=I79_009139 PE=3 SV=1	1	auto	2	99	AMQDAEVSK	iTRAQ8plex@N-term; iTRAQ8plex(K)@9		0.00327179	1585.86	793.939	1585.86	793.937	2	15	4.1.1.2348.2	42.6737	2.393	42.6202	63.86	19.73	90.45	77.04	114.95	89.79	0
28	16.11	16.11	31.4	20.66	19.5	sp|G3HEZ0	Stress-70 protein, mitochondrial OS=Cricetulus griseus GN=I79_009139 PE=3 SV=1	1	auto	2	99	AQFEGIVTDLIK	iTRAQ8plex@N-term; iTRAQ8plex(K)@12		-0.0111252	1941.13	971.572	1941.14	971.577	2	22	4.1.1.2713.3	71.716	17.2028	71.7333	255.46	77.55	292.13	208.54	264.8	326.95	0
28	16.11	16.11	31.4	20.66	19.5	sp|G3HEZ0	Stress-70 protein, mitochondrial OS=Cricetulus griseus GN=I79_009139 PE=3 SV=1	1	auto	2	99	SDIGEVILVGGMTR	iTRAQ8plex@N-term		0.000189262	1749.96	875.987	1749.96	875.987	2	20	4.1.1.2651.2	64.944	15.8854	65.0269	479.75	115.8	537.34	341.26	460.82	517.14	0
29	16	16	43.32	15.52	15.52	sp|G3IDU6	Argininosuccinate lyase OS=Cricetulus griseus GN=I79_021883 PE=3 SV=1	1	auto	2	99	ELIGETAGK	iTRAQ8plex@N-term; iTRAQ8plex(K)@9		-0.056178	1524.84	763.428	1524.9	763.456	2	16	4.1.1.2395.4	45.8413	12.8792	45.8586	512.34	99.42	446.84	426.11	486.67	612.73	0
29	16	16	43.32	15.52	15.52	sp|G3IDU6	Argininosuccinate lyase OS=Cricetulus griseus GN=I79_021883 PE=3 SV=1	1	auto	2	99	FVGAVDPIMEK	iTRAQ8plex@N-term; iTRAQ8plex(K)@11		-0.000503353	1813.03	907.52	1813.03	907.521	2	18	4.1.1.2603.2	61.301	11.9059	61.3245	254.06	50.71	374.25	197.89	222.19	315.29	0
29	16	16	43.32	15.52	15.52	sp|G3IDU6	Argininosuccinate lyase OS=Cricetulus griseus GN=I79_021883 PE=3 SV=1	1	auto	2	99	MAEDLILYGTK	iTRAQ8plex@N-term; iTRAQ8plex(K)@11		-0.0204805	1861.03	931.521	1861.05	931.531	2	20	4.1.1.2651.4	65.0092	20.453	65.0269	343.11	75.66	329.8	247.26	278.74	419.14	0
29	16	16	43.32	15.52	15.52	sp|G3IDU6	Argininosuccinate lyase OS=Cricetulus griseus GN=I79_021883 PE=3 SV=1	1	auto	2	99	VADEWAQGTFK	iTRAQ8plex@N-term; iTRAQ8plex(K)@11		0.0016323	1859.01	930.51	1859	930.509	2	20	4.1.1.2540.3	56.2099	41.952	56.3131	460.51	114.34	412.12	363.6	350.74	632.27	0
29	16	16	43.32	15.52	15.52	sp|G3IDU6	Argininosuccinate lyase OS=Cricetulus griseus GN=I79_021883 PE=3 SV=1	1	auto	0	99	FVGAVDPIMEK	iTRAQ8plex@N-term; iTRAQ8plex(K)@11		-0.0162784	1813.01	907.513	1813.03	907.521	2	19	5.1.1.2996.2	62.4982	5.9205	62.6215	222.32	65.93	225.68	157.2	190.9	309.29	0
30	15.94	15.94	43.54	30.26	27.68	sp|G3HA23	Malate dehydrogenase (Fragment) OS=Cricetulus griseus GN=I79_007263 PE=4 SV=1	1	auto	2	99	IQEAGTEVVK	iTRAQ8plex@N-term; iTRAQ8plex(K)@10		-0.0443555	1680.94	841.479	1680.99	841.501	2	18	5.1.1.2550.2	47.7755	26.5616	47.9073	256.8	87.57	226.92	260.89	247.75	294.34	0
30	15.94	15.94	43.54	30.26	27.68	sp|G3HA23	Malate dehydrogenase (Fragment) OS=Cricetulus griseus GN=I79_007263 PE=4 SV=1	1	auto	2	99	MIAEAIPELK	iTRAQ8plex@N-term; iTRAQ8plex(K)@10		-0.0307204	1721.99	862.002	1722.02	862.018	2	17	5.1.1.3057.3	65.3311	24.219	65.6078	323.65	89.29	388.3	308.34	302.27	372.13	0
30	15.94	15.94	43.54	30.26	27.68	sp|G3HA23	Malate dehydrogenase (Fragment) OS=Cricetulus griseus GN=I79_007263 PE=4 SV=1	1	auto	2	99	NLGIGK	iTRAQ8plex@N-term; iTRAQ8plex(K)@6		-0.0659685	1208.7	605.359	1208.77	605.392	2	10	17.1.1.1121.4	45.7408	17.0617	45.6412	331.67	104.47	373.19	339.3	329.36	417.6	0
30	15.94	15.94	43.54	30.26	27.68	sp|G3HA23	Malate dehydrogenase (Fragment) OS=Cricetulus griseus GN=I79_007263 PE=4 SV=1	1	auto	2	99	VDFPQDQLTALTGR	iTRAQ8plex@N-term		-0.0114116	1863.99	933.001	1864	933.007	2	19	2.1.1.2712.4	66.2429	23.8054	66.2601	265.59	70.58	318.2	208.77	212.49	257.99	0
30	15.94	15.94	43.54	30.26	27.68	sp|G3HA23	Malate dehydrogenase (Fragment) OS=Cricetulus griseus GN=I79_007263 PE=4 SV=1	1	auto	0	99	MIAEAIPELK	iTRAQ8plex@N-term; iTRAQ8plex(K)@10		-0.0305983	1721.99	862.003	1722.02	862.018	2	15	5.1.1.3079.2	65.9586	18.3718	65.9759	356.41	61.4	398.76	293.85	288.66	363.76	0
30	15.94	15.94	43.54	30.26	27.68	sp|G3HA23	Malate dehydrogenase (Fragment) OS=Cricetulus griseus GN=I79_007263 PE=4 SV=1	1	auto	0	99	VDFPQDQLTALTGR	iTRAQ8plex@N-term		-0.00922459	1863.99	933.003	1864	933.007	2	23	3.1.1.2680.2	64.6554	138.706	64.9744	375.37	87.17	532.85	311.12	341.79	394.13	0
30	15.94	15.94	43.54	30.26	27.68	sp|G3HA23	Malate dehydrogenase (Fragment) OS=Cricetulus griseus GN=I79_007263 PE=4 SV=1	1	auto	0	99	VDFPQDQLTALTGR	iTRAQ8plex@N-term		-0.00922459	1863.99	933.003	1864	933.007	2	22	3.1.1.2687.4	65.4766	138.706	64.9744	299.71	68.04	362.05	274.7	251.83	265.59	0
32	15.68	15.68	43.85	38.5	38.5	sp|G3GU60	Phosphatidylethanolamine-binding protein 1 OS=Cricetulus griseus GN=I79_001211 PE=4 SV=1	1	auto	2	99	EWHHFLVVNMK	iTRAQ8plex@N-term; iTRAQ8plex(K)@11		-0.0416935	2047.09	683.37	2047.13	683.383	3	17	13.1.1.1970.3	59.7673	3.6136	59.7155	62.45	26.27	90.14	58.22	54.29	81.37	0
32	15.68	15.68	43.85	38.5	38.5	sp|G3GU60	Phosphatidylethanolamine-binding protein 1 OS=Cricetulus griseus GN=I79_001211 PE=4 SV=1	1	auto	2	99	LYTLVLTDPDAPSR	iTRAQ8plex@N-term		-0.0408475	1863.98	932.999	1864.02	933.02	2	18	3.1.1.2746.3	71.8996	9.4348	71.9521	149.39	33.74	188.95	129.36	121.16	165.34	0
32	15.68	15.68	43.85	38.5	38.5	sp|G3GU60	Phosphatidylethanolamine-binding protein 1 OS=Cricetulus griseus GN=I79_001211 PE=4 SV=1	1	auto	2	99	VAYAGVEVDELGK	iTRAQ8plex@N-term; iTRAQ8plex(K)@13		0.000699386	1957.1	979.557	1957.1	979.556	2	20	3.1.1.2632.3	59.7423	84.1747	59.1891	213.98	58.6	258.49	171.11	210.05	257.91	0
32	15.68	15.68	43.85	38.5	38.5	sp|G3GU60	Phosphatidylethanolamine-binding protein 1 OS=Cricetulus griseus GN=I79_001211 PE=4 SV=1	1	auto	1.82391	99	LYEQLSGK	iTRAQ8plex@N-term; iTRAQ8plex(K)@8		0.00890561	1544.91	773.463	1544.9	773.458	2	14	8.1.1.2385.3	53.9363	5.8979	53.914	550.26	220.59	982.29	443.24	425.09	667.16	0
32	15.68	15.68	43.85	38.5	38.5	sp|G3GU60	Phosphatidylethanolamine-binding protein 1 OS=Cricetulus griseus GN=I79_001211 PE=4 SV=1	1	auto	0	99	LYTLVLTDPDAPSR	iTRAQ8plex@N-term		-0.0154525	1864.01	933.012	1864.02	933.02	2	21	3.1.1.2717.2	68.7041	120.23	68.9077	276.17	95.79	451.36	183.6	188.26	291.8	0
32	15.68	15.68	43.85	38.5	38.5	sp|G3GU60	Phosphatidylethanolamine-binding protein 1 OS=Cricetulus griseus GN=I79_001211 PE=4 SV=1	1	auto	0	99	LYTLVLTDPDAPSR	iTRAQ8plex@N-term		-0.00445487	1864.02	933.018	1864.02	933.02	2	20	4.1.1.2683.2	68.3187	29.2126	68.4062	280.81	74.16	422.68	196.38	186.81	333.36	0
32	15.68	15.68	43.85	38.5	38.5	sp|G3GU60	Phosphatidylethanolamine-binding protein 1 OS=Cricetulus griseus GN=I79_001211 PE=4 SV=1	1	auto	0	99	VAYAGVEVDELGK	iTRAQ8plex@N-term; iTRAQ8plex(K)@13		0.000699386	1957.1	979.557	1957.1	979.556	2	21	3.1.1.2625.3	59.0265	84.1747	59.1891	620.56	216.49	754.33	415.36	470.64	674.46	0
32	15.68	15.68	43.85	38.5	38.5	sp|G3GU60	Phosphatidylethanolamine-binding protein 1 OS=Cricetulus griseus GN=I79_001211 PE=4 SV=1	1	auto	0	99	VAYAGVEVDELGK	iTRAQ8plex@N-term; iTRAQ8plex(K)@13		0.0125201	1957.11	979.563	1957.1	979.556	2	21	4.1.1.2562.2	58.1117	60.6346	58.1857	432.07	159.37	504.05	310.83	342.65	470.62	0
32	15.68	15.68	43.85	38.5	38.5	sp|G3GU60	Phosphatidylethanolamine-binding protein 1 OS=Cricetulus griseus GN=I79_001211 PE=4 SV=1	1	auto	0	99	VAYAGVEVDELGK	iTRAQ8plex@N-term; iTRAQ8plex(K)@13		-0.0248179	1957.07	979.544	1957.1	979.556	2	14	3.1.1.2645.4	60.9903	11.5122	60.7305	76.42	26.14	101.65	63.07	74.57	74.03	0
33	14.72	14.77	42.28	28.4	28.4	sp|G3GYP7	Alcohol dehydrogenase [NADP+] OS=Cricetulus griseus GN=I79_002952 PE=4 SV=1	1	auto	2	99	DAGHPLYPFNDPY	iTRAQ8plex@N-term		-0.0204354	1808.85	905.431	1808.87	905.441	2	18	3.1.1.2629.3	59.4472	35.9986	59.6004	158.92	61.61	150.05	133.31	128.53	182.63	0
33	14.72	14.77	42.28	28.4	28.4	sp|G3GYP7	Alcohol dehydrogenase [NADP+] OS=Cricetulus griseus GN=I79_002952 PE=4 SV=1	1	auto	2	99	GLEVTAYSPLGSSDR	iTRAQ8plex@N-term		-0.0181427	1854.94	928.48	1854.96	928.489	2	19	3.1.1.2614.3	57.9211	12.1422	57.8496	375.91	129.7	407.51	360.51	297.82	427.72	0
33	14.72	14.77	42.28	28.4	28.4	sp|G3GYP7	Alcohol dehydrogenase [NADP+] OS=Cricetulus griseus GN=I79_002952 PE=4 SV=1	1	auto	2	99	HPDEPVLLEEPVVLALAEK	iTRAQ8plex@N-term; iTRAQ8plex(K)@19		0.0194746	2705.57	902.863	2705.55	902.856	3	23	4.1.1.2735.2	73.883	13.5829	73.9355	78.03	13.15	102.9	49.16	73.67	113.31	0
33	14.72	14.77	42.28	28.4	28.4	sp|G3GYP7	Alcohol dehydrogenase [NADP+] OS=Cricetulus griseus GN=I79_002952 PE=4 SV=1	1	auto	2	99	ILQNIQVFDFTFSPEEMK	iTRAQ8plex@N-term; iTRAQ8plex(K)@18		0.0215653	2793.51	932.177	2793.49	932.17	3	19	3.1.1.2886.3	87.0095	7.6476	87.0624	10.51	5.47	10.13	6.81	6.26	11.33	0
33	14.72	14.77	42.28	28.4	28.4	sp|G3GYP7	Alcohol dehydrogenase [NADP+] OS=Cricetulus griseus GN=I79_002952 PE=4 SV=1	1	auto	1.50864	97.91	YIVPMITVDGK	iTRAQ8plex@N-term; iTRAQ8plex(K)@11		-0.00351566	1843.07	922.543	1843.07	922.544	2	12	8.1.1.2541.3	66.7087	3.2446	66.6374	13.85	3.83	19.75	8.53	8.35	16.31	0
33	14.72	14.77	42.28	28.4	28.4	sp|G3GYP7	Alcohol dehydrogenase [NADP+] OS=Cricetulus griseus GN=I79_002952 PE=4 SV=1	1	auto	0	99	GLEVTAYSPLGSSDR	iTRAQ8plex@N-term		0.00386641	1854.97	928.491	1854.96	928.489	2	24	4.1.1.2546.2	56.7481	15.0664	56.8135	391.6	113.09	401.96	271.35	303.84	461.13	0
33	14.72	14.77	42.28	28.4	28.4	sp|G3GYP7	Alcohol dehydrogenase [NADP+] OS=Cricetulus griseus GN=I79_002952 PE=4 SV=1	1	auto	0	99	ILQNIQVFDFTFSPEEMK	iTRAQ8plex@N-term; iTRAQ8plex(K)@18		0.0215653	2793.51	932.177	2793.49	932.17	3	23	3.1.1.2887.3	87.1319	7.6476	87.0624	69.12	21.83	59.2	37.65	55.82	66.87	0
34	14.5	14.55	45.33	26.24	26.24	sp|G3HH39	Elongation factor 1-alpha 1 OS=Cricetulus griseus GN=I79_009935 PE=4 SV=1	1	auto	2	99	MDSTEPPYSQK	iTRAQ8plex@N-term; iTRAQ8plex(K)@11		0.0179033	1889.98	945.999	1889.97	945.99	2	19	4.1.1.2368.2	43.9316	16.4859	43.8955	36.11	11.71	34.15	33.58	47.33	67.85	0
34	14.5	14.55	45.33	26.24	26.24	sp|G3HH39	Elongation factor 1-alpha 1 OS=Cricetulus griseus GN=I79_009935 PE=4 SV=1	1	auto	1.26761	96.38	EVSTYIK	iTRAQ8plex@N-term; iTRAQ8plex(K)@7		0.00175759	1446.86	724.435	1446.85	724.434	2	12	8.1.1.2299.4	46.7056	21.8661	46.7228	486.63	127.26	451.87	556.68	557.85	639.04	0
35	14.36	19.74	62.68	55.5	52.63	sp|G3IDL7	Heat shock cognate 71 kDa protein OS=Cricetulus griseus GN=I79_021800 PE=3 SV=1	1	auto	2	99	DAGTIAGLNVLR	iTRAQ8plex@N-term		-0.00298613	1502.87	752.442	1502.87	752.443	2	20	9.1.1.2440.2	59.9855	3.9731	60.0027	165.93	50.75	222.97	183.23	152.08	209.33	0
35	14.36	19.74	62.68	55.5	52.63	sp|G3IDL7	Heat shock cognate 71 kDa protein OS=Cricetulus griseus GN=I79_021800 PE=3 SV=1	1	auto	2	99	FDDAVVQSDMK	iTRAQ8plex@N-term; iTRAQ8plex(K)@11		-0.0168218	1861.95	931.984	1861.97	931.993	2	19	2.1.1.2613.3	55.5861	16.129	55.6385	148.85	47.79	159.3	172.32	187.66	208.27	0
35	14.36	19.74	62.68	55.5	52.63	sp|G3IDL7	Heat shock cognate 71 kDa protein OS=Cricetulus griseus GN=I79_021800 PE=3 SV=1	1	auto	2	99	RFDDAVVQSDMK	iTRAQ8plex@N-term; iTRAQ8plex(K)@12	missed R-F@1	0.0113343	2018.08	1010.05	2018.07	1010.04	2	19	4.1.1.2410.3	46.8051	25.1636	46.764	182.47	38.02	170.9	204.14	205.09	254.82	0
35	14.36	19.74	62.68	55.5	52.63	sp|G3IDL7	Heat shock cognate 71 kDa protein OS=Cricetulus griseus GN=I79_021800 PE=3 SV=1	1	auto	0	99	DAGTIAGLNVLR	iTRAQ8plex@N-term		-0.0156001	1502.86	752.436	1502.87	752.443	2	21	10.1.1.2250.2	62.1965	5.8779	62.2493	207.31	59.56	241.88	222.78	232.54	265.38	0
35	14.36	19.74	62.68	55.5	52.63	sp|G3IDL7	Heat shock cognate 71 kDa protein OS=Cricetulus griseus GN=I79_021800 PE=3 SV=1	1	auto	0	99	DAGTIAGLNVLR	iTRAQ8plex@N-term		0.0702553	1502.94	752.479	1502.87	752.443	2	21	11.1.1.3037.2	63.4174	3.2861	63.3815	4.25	1.71	5.09	3.55	9.54	9.85	0
36	14.08	14.21	23.39	13.71	12.58	sp|G3ILF9	Alpha-1,4 glucan phosphorylase OS=Cricetulus griseus GN=I79_024724 PE=3 SV=1	1	auto	2	99	EYYEALPELK	iTRAQ8plex@N-term; iTRAQ8plex(K)@10		-0.0168923	1862.01	932.013	1862.03	932.022	2	16	4.1.1.2566.2	58.501	22.7769	58.5893	770.91	107.67	519.69	314.16	298.2	997.17	0
36	14.08	14.21	23.39	13.71	12.58	sp|G3ILF9	Alpha-1,4 glucan phosphorylase OS=Cricetulus griseus GN=I79_024724 PE=3 SV=1	1	auto	2	99	VIPATDLSEQISTAGTEASGTGNMK	iTRAQ8plex@N-term; iTRAQ8plex(K)@25		0.0632667	3085.67	1029.56	3085.61	1029.54	3	19	3.1.1.2664.2	62.9292	23.1845	63.0159	165.91	39.61	128.23	116.87	110.5	235.65	0
36	14.08	14.21	23.39	13.71	12.58	sp|G3ILF9	Alpha-1,4 glucan phosphorylase OS=Cricetulus griseus GN=I79_024724 PE=3 SV=1	1	auto	2	99	WPVELVEK	iTRAQ8plex@N-term; iTRAQ8plex(K)@8		-0.0687351	1606.89	804.45	1606.95	804.484	2	13	5.1.1.3011.3	63.1553	5.5431	63.1726	529.76	98.59	370.64	202.96	210.52	610.89	0
37	13.95	13.95	22.9	18.07	18.07	sp|G3H255	4-hydroxyphenylpyruvate dioxygenase OS=Cricetulus griseus GN=I79_004300 PE=3 SV=1	1	auto	2	99	ESLDVLEELK	iTRAQ8plex@N-term; iTRAQ8plex(K)@10		-0.038611	1781.99	892	1782.02	892.019	2	18	3.1.1.2688.2	65.5169	23.0206	65.4941	606.39	129.81	449.2	416.6	465.05	743.46	0
37	13.95	13.95	22.9	18.07	18.07	sp|G3H255	4-hydroxyphenylpyruvate dioxygenase OS=Cricetulus griseus GN=I79_004300 PE=3 SV=1	1	auto	2	99	FLPGFEAPTYK	iTRAQ8plex@N-term; iTRAQ8plex(K)@11		0.00279911	1877.06	939.536	1877.05	939.535	2	16	8.1.1.2549.4	67.2165	4.8638	67.2337	45.92	9.38	52.31	36.7	39.8	55.72	0
37	13.95	13.95	22.9	18.07	18.07	sp|G3H255	4-hydroxyphenylpyruvate dioxygenase OS=Cricetulus griseus GN=I79_004300 PE=3 SV=1	1	auto	2	99	ILVDYDEK	iTRAQ8plex@N-term; iTRAQ8plex(K)@8		-0.0593731	1601.85	801.934	1601.91	801.964	2	14	3.1.1.2588.3	55.325	2.3292	55.1435	446.01	96.47	394.98	376.52	411.62	609.08	0
37	13.95	13.95	22.9	18.07	18.07	sp|G3H255	4-hydroxyphenylpyruvate dioxygenase OS=Cricetulus griseus GN=I79_004300 PE=3 SV=1	1	auto	2	99	SIVVANYEESIK	iTRAQ8plex@N-term; iTRAQ8plex(K)@12		0.0393984	1959.15	980.584	1959.11	980.564	2	20	5.1.1.2829.2	56.1867	12.1964	56.3536	101.1	27.87	106.17	77.37	83.74	135.7	0
38	13.93	13.97	40.7	26.28	26.28	sp|G3I2Y1	Aspartate aminotransferase OS=Cricetulus griseus GN=I79_017779 PE=3 SV=1	1	auto	2	99	ASAELALGENNEVLK	iTRAQ8plex@N-term; iTRAQ8plex(K)@15		0.0113263	2165.23	1083.62	2165.22	1083.61	2	19	4.1.1.2530.4	55.3029	40.0685	55.5168	130.97	35.31	121.36	109.06	101.34	123.48	0
38	13.93	13.97	40.7	26.28	26.28	sp|G3I2Y1	Aspartate aminotransferase OS=Cricetulus griseus GN=I79_017779 PE=3 SV=1	1	auto	2	99	IAATILTSPDLR	iTRAQ8plex@N-term		0.0115996	1573.95	787.98	1573.93	787.975	2	19	8.1.1.2584.2	68.9099	7.012	69.0685	220.83	48.8	200.2	167.45	158.72	247.03	0
38	13.93	13.97	40.7	26.28	26.28	sp|G3I2Y1	Aspartate aminotransferase OS=Cricetulus griseus GN=I79_017779 PE=3 SV=1	1	auto	2	99	MNLGVGAYR	iTRAQ8plex@N-term		0.00477192	1283.7	642.858	1283.7	642.855	2	15	20.1.1.2471.2	51.089	6.7902	51.069	37.55	1.84	37.35	41.94	49.36	47.07	0
38	13.93	13.97	40.7	26.28	26.28	sp|G3I2Y1	Aspartate aminotransferase OS=Cricetulus griseus GN=I79_017779 PE=3 SV=1	1	auto	2	99	NMGLYGER	iTRAQ8plex@N-term		0.0188487	1242.65	622.333	1242.63	622.324	2	13	7.1.1.2287.2	43.9455	2.6657	43.9101	38.51	5.77	45.4	27.93	46.44	44.78	0
38	13.93	13.97	40.7	26.28	26.28	sp|G3I2Y1	Aspartate aminotransferase OS=Cricetulus griseus GN=I79_017779 PE=3 SV=1	1	auto	0	99	ASAELALGENNEVLK	iTRAQ8plex@N-term; iTRAQ8plex(K)@15		0.0113263	2165.23	1083.62	2165.22	1083.61	2	14	4.1.1.2538.4	56.0324	40.0685	55.5168	47.12	5.71	35.84	26.02	47.56	42.5	0
38	13.93	13.97	40.7	26.28	26.28	sp|G3I2Y1	Aspartate aminotransferase OS=Cricetulus griseus GN=I79_017779 PE=3 SV=1	1	auto	0	99	NMGLYGER	iTRAQ8plex@N-term		0.0188487	1242.65	622.333	1242.63	622.324	2	13	7.1.1.2288.2	43.9982	2.6657	43.9101	166.13	42.6	186.66	124.09	138.33	193.72	0
38	13.93	13.97	40.7	26.28	26.28	sp|G3I2Y1	Aspartate aminotransferase OS=Cricetulus griseus GN=I79_017779 PE=3 SV=1	1	auto	0	98.43	NMGLYGER	iTRAQ8plex@N-term		0.0475767	1242.68	622.348	1242.63	622.324	2	13	8.1.1.2252.4	42.7887	17.9166	43.023	275.75	68.18	311.63	211.45	277.67	302.12	0
38	13.93	13.97	40.7	26.28	26.28	sp|G3I2Y1	Aspartate aminotransferase OS=Cricetulus griseus GN=I79_017779 PE=3 SV=1	1	auto	0	98.14	NMGLYGER	iTRAQ8plex@N-term		0.0312415	1242.66	622.34	1242.63	622.324	2	13	10.1.1.2036.3	45.7237	11.5323	45.953	109.82	29.1	91.05	78.19	95.6	106.08	0
38	13.93	13.97	40.7	26.28	26.28	sp|G3I2Y1	Aspartate aminotransferase OS=Cricetulus griseus GN=I79_017779 PE=3 SV=1	1	auto	0	97.47	NMGLYGER	iTRAQ8plex@N-term		0.0285893	1242.66	622.338	1242.63	622.324	2	13	9.1.1.2163.3	42.7937	14.8094	42.8463	261.21	58.71	273.15	196.78	256.55	298.62	0
39	13.85	13.85	29.83	17.95	13.61	sp|G3HQZ8	Cytoplasmic aconitate hydratase OS=Cricetulus griseus GN=I79_013257 PE=4 SV=1	1	auto	2	99	FVEFFGPGVAQLSIADR	iTRAQ8plex@N-term		0.0136401	2156.17	1079.09	2156.16	1079.09	2	21	4.1.1.2840.2	80.5547	40.5478	80.7329	93.05	12.41	75.03	49.86	58.64	118.86	0
39	13.85	13.85	29.83	17.95	13.61	sp|G3HQZ8	Cytoplasmic aconitate hydratase OS=Cricetulus griseus GN=I79_013257 PE=4 SV=1	1	auto	1.74473	98.86	VLLEAAIR	iTRAQ8plex@N-term		-0.0102442	1187.74	594.879	1187.75	594.885	2	14	8.1.1.2461.3	60.7359	9.6265	60.7886	327.98	56.01	360.56	146.48	157.67	387.81	0
39	13.85	13.85	29.83	17.95	13.61	sp|G3HQZ8	Cytoplasmic aconitate hydratase OS=Cricetulus griseus GN=I79_013257 PE=4 SV=1	1	auto	0	99	FVEFFGPGVAQLSIADR	iTRAQ8plex@N-term		0.0136401	2156.17	1079.09	2156.16	1079.09	2	22	4.1.1.2841.3	80.6627	40.5478	80.7329	126.19	16.15	98.83	41.94	53.36	148.69	0
39	13.85	13.85	29.83	17.95	13.61	sp|G3HQZ8	Cytoplasmic aconitate hydratase OS=Cricetulus griseus GN=I79_013257 PE=4 SV=1	1	auto	0	97.8	VLLEAAIR	iTRAQ8plex@N-term		0.000167275	1187.75	594.885	1187.75	594.885	2	13	10.1.1.2279.2	63.5439	7.3147	63.614	51.4	3.92	47.9	22.78	24.06	40.09	0
39	13.85	13.85	29.83	17.95	13.61	sp|G3HQZ8	Cytoplasmic aconitate hydratase OS=Cricetulus griseus GN=I79_013257 PE=4 SV=1	1	auto	0	97.79	VLLEAAIR	iTRAQ8plex@N-term		0.00158476	1187.76	594.885	1187.75	594.885	2	13	9.1.1.2455.2	60.4805	10.4843	60.5156	235.32	33.27	248.12	124.04	108.04	296.79	0
40	13.83	14.09	37.3	22.61	18.41	sp|G3IAQ0	Alpha-enolase OS=Cricetulus griseus GN=I79_020676 PE=3 SV=1	1	auto	2	99	AAVPSGASTGIYEALELR	iTRAQ8plex@N-term		0.0579121	2108.2	1055.11	2108.14	1055.08	2	25	5.1.1.3086.2	66.2832	21.4249	66.3005	30.74	13.79	42.79	31.45	25	26.27	0
40	13.83	14.09	37.3	22.61	18.41	sp|G3IAQ0	Alpha-enolase OS=Cricetulus griseus GN=I79_020676 PE=3 SV=1	1	auto	2	99	DATNVGDEGGFAPNILENK	iTRAQ8plex@N-term; iTRAQ8plex(K)@19		-0.0289993	2568.3	1285.16	2568.33	1285.17	2	24	2.1.1.2665.4	60.9185	92.3166	60.9356	53.19	13.36	49.97	57.55	68.28	65.68	0
40	13.83	14.09	37.3	22.61	18.41	sp|G3IAQ0	Alpha-enolase OS=Cricetulus griseus GN=I79_020676 PE=3 SV=1	1	auto	2	99	GNPTVEVDLYTSK	iTRAQ8plex@N-term; iTRAQ8plex(K)@13		0.0266244	2030.14	1016.08	2030.11	1016.06	2	21	4.1.1.2507.4	53.4056	21.0446	53.4229	84.28	20.25	77.71	74.05	100.04	81.03	0
40	13.83	14.09	37.3	22.61	18.41	sp|G3IAQ0	Alpha-enolase OS=Cricetulus griseus GN=I79_020676 PE=3 SV=1	1	auto	2	99	IEEELGSK	iTRAQ8plex@N-term; iTRAQ8plex(K)@8		-0.0478044	1511.82	756.916	1511.87	756.94	2	14	4.1.1.2440.4	48.7625	8.059	48.7798	654.52	130.27	607.25	691.25	857.75	836.08	0
40	13.83	14.09	37.3	22.61	18.41	sp|G3IAQ0	Alpha-enolase OS=Cricetulus griseus GN=I79_020676 PE=3 SV=1	1	auto	0	99	AAVPSGASTGIYEALELR	iTRAQ8plex@N-term		0.0579121	2108.2	1055.11	2108.14	1055.08	2	27	5.1.1.3085.2	66.2057	21.4249	66.3005	55.31	12	54.34	56.83	77.96	56.84	0
40	13.83	14.09	37.3	22.61	18.41	sp|G3IAQ0	Alpha-enolase OS=Cricetulus griseus GN=I79_020676 PE=3 SV=1	1	auto	0	99	DATNVGDEGGFAPNILENK	iTRAQ8plex@N-term; iTRAQ8plex(K)@19		-0.00258917	2568.33	857.116	2568.33	857.117	3	24	2.1.1.2666.3	60.9801	30.2147	60.9356	187.8	41.93	173.01	221.2	258.48	197.74	0
41	13.66	13.66	28.78	21.1	17.75	sp|G3HCX8	Calreticulin OS=Cricetulus griseus GN=H671_3g9525 PE=3 SV=1	1	auto	2	99	KVHVIFNYK	iTRAQ8plex@N-term; iTRAQ8plex(K)@1; iTRAQ8plex(K)@9	missed K-V@1	0.041751	2059.31	515.835	2059.27	515.825	4	13	17.1.1.1240.2	53.6363	97.6463	53.8786	357.81	157.95	369.3	348.53	390.61	291.45	0
41	13.66	13.66	28.78	21.1	17.75	sp|G3HCX8	Calreticulin OS=Cricetulus griseus GN=H671_3g9525 PE=3 SV=1	1	auto	2	99	QIDNPDYK	iTRAQ8plex@N-term; iTRAQ8plex(K)@8		-0.0234537	1599.85	800.932	1599.87	800.943	2	14	4.1.1.2340.2	42.3217	4.3715	42.3742	37.27	10.89	52.54	51.13	84.53	48.2	0
41	13.66	13.66	28.78	21.1	17.75	sp|G3HCX8	Calreticulin OS=Cricetulus griseus GN=H671_3g9525 PE=3 SV=1	1	auto	0	99	EQFLDGDDWTNR	iTRAQ8plex@N-term		0.0147826	1798.86	900.436	1798.84	900.429	2	19	2.1.1.2652.4	59.5738	27.8749	59.695	358.03	79.35	374.41	412.75	585	421.09	0
41	13.66	13.66	28.78	21.1	17.75	sp|G3HCX8	Calreticulin OS=Cricetulus griseus GN=H671_3g9525 PE=3 SV=1	1	auto	0	99	EQFLDGDDWTNR	iTRAQ8plex@N-term		0.0240927	1798.87	900.441	1798.84	900.429	2	19	1.1.1.2217.2	61.3915	121.445	61.6045	132.03	33.16	145.29	162.77	264.11	146.88	0
41	13.66	13.66	28.78	21.1	17.75	sp|G3HCX8	Calreticulin OS=Cricetulus griseus GN=H671_3g9525 PE=3 SV=1	1	auto	0	99	EQFLDGDDWTNR	iTRAQ8plex@N-term		0.0240927	1798.87	900.441	1798.84	900.429	2	20	1.1.1.2223.2	62.0912	121.445	61.6045	55.44	12.52	41.54	55.2	75.88	46.8	0
41	13.66	13.66	28.78	21.1	17.75	sp|G3HCX8	Calreticulin OS=Cricetulus griseus GN=H671_3g9525 PE=3 SV=1	1	auto	0	99	EQFLDGDDWTNR	iTRAQ8plex@N-term		0.0673088	1798.91	900.462	1798.84	900.429	2	16	1.1.1.2234.4	63.4754	6.7315	63.4926	51.08	14.67	47.12	49.7	57.77	51.26	0
42	13.26	13.26	30.75	19.91	17.92	sp|G3IHC0	Isocitrate dehydrogenase [NADP] OS=Cricetulus griseus GN=I79_023209 PE=3 SV=1	1	auto	2	99	DQTNDQVTIDSALATQK	iTRAQ8plex@N-term; iTRAQ8plex(K)@17		-0.0536304	2455.25	819.423	2455.3	819.441	3	21	2.1.1.2603.3	54.8099	7.5214	54.8272	83.13	20.56	72.61	27.58	55.89	113.8	0
42	13.26	13.26	30.75	19.91	17.92	sp|G3IHC0	Isocitrate dehydrogenase [NADP] OS=Cricetulus griseus GN=I79_023209 PE=3 SV=1	1	auto	2	99	LIDDMVAQVLK	iTRAQ8plex@N-term; iTRAQ8plex(K)@11		-0.0341476	1852.06	927.038	1852.1	927.055	2	20	4.1.1.2804.2	78.9525	5.403	78.8993	158.28	25.23	150.34	74.39	75.16	161.72	0
42	13.26	13.26	30.75	19.91	17.92	sp|G3IHC0	Isocitrate dehydrogenase [NADP] OS=Cricetulus griseus GN=I79_023209 PE=3 SV=1	1	auto	2	99	LNEHFLNTTDFLDTIK	iTRAQ8plex@N-term; iTRAQ8plex(K)@16		-0.0527095	2528.32	843.781	2528.37	843.798	3	24	5.1.1.3178.3	70.703	4.4799	70.5645	159.29	27.98	133.86	79.81	82.51	173.48	0
42	13.26	13.26	30.75	19.91	17.92	sp|G3IHC0	Isocitrate dehydrogenase [NADP] OS=Cricetulus griseus GN=I79_023209 PE=3 SV=1	1	auto	0	99	LILPHVDVQLK	iTRAQ8plex@N-term; iTRAQ8plex(K)@11		0.000537999	1882.19	628.403	1882.19	628.403	3	19	13.1.1.2080.2	67.4613	7.2001	67.5947	35.36	3.48	26.72	18.92	10.22	37.1	0
42	13.26	13.26	30.75	19.91	17.92	sp|G3IHC0	Isocitrate dehydrogenase [NADP] OS=Cricetulus griseus GN=I79_023209 PE=3 SV=1	1	auto	0	96.74	YFDLGLPNR	iTRAQ8plex@N-term		0.00295459	1397.76	699.889	1397.76	699.888	2	13	10.1.1.2341.3	65.343	3.5173	65.2722	54.32	9.4	41.01	27.22	25.01	52.32	0
43	12.84	12.89	35.68	29.65	29.65	sp|G3HPV7	Histone H4 OS=Cricetulus griseus GN=I79_012828 PE=4 SV=1	1	auto	2	99	VFLENVIR	iTRAQ8plex@N-term		-0.016564	1292.76	647.387	1292.78	647.395	2	14	7.1.1.3201.2	65.3905	16.0309	65.4779	70.95	28.31	159.96	115.09	123.8	95.46	0
43	12.84	12.89	35.68	29.65	29.65	sp|G3HPV7	Histone H4 OS=Cricetulus griseus GN=I79_012828 PE=4 SV=1	1	auto	1.74473	98.83	KTVTAMDVVYALK	iTRAQ8plex@N-term; iTRAQ8plex(K)@1; iTRAQ8plex(K)@13	missed K-T@1	0.175776	2350.58	784.535	2350.41	784.476	3	21	15.1.1.2517.4	67.3569	4.8666	67.4091	253.46	127.52	405.93	456.61	410.76	340.02	0
43	12.84	12.89	35.68	29.65	29.65	sp|G3HPV7	Histone H4 OS=Cricetulus griseus GN=I79_012828 PE=4 SV=1	1	auto	1.18046	95.74	EIQTAVR	iTRAQ8plex@N-term		-0.0177017	1119.64	560.826	1119.66	560.835	2	12	9.1.1.2128.3	40.4318	7.2472	40.449	51.17	9.18	49.66	67.15	69.2	50.37	0
43	12.84	12.89	35.68	29.65	29.65	sp|G3HPV7	Histone H4 OS=Cricetulus griseus GN=I79_012828 PE=4 SV=1	1	auto	0	99	VFLENVIR	iTRAQ8plex@N-term		0.00896001	1292.78	647.4	1292.78	647.395	2	14	11.1.1.3257.2	67.7154	19.9052	67.8035	37.32	10.01	21.59	29.18	37.9	27.08	0
43	12.84	12.89	35.68	29.65	29.65	sp|G3HPV7	Histone H4 OS=Cricetulus griseus GN=I79_012828 PE=4 SV=1	1	auto	0	99	VFLENVIR	iTRAQ8plex@N-term		-0.00889478	1292.77	647.391	1292.78	647.395	2	14	10.1.1.2374.2	66.7899	44.6769	66.8772	38.87	23.55	107.69	94.81	78.25	57.63	0
43	12.84	12.89	35.68	29.65	29.65	sp|G3HPV7	Histone H4 OS=Cricetulus griseus GN=I79_012828 PE=4 SV=1	1	auto	0	99	VFLENVIR	iTRAQ8plex@N-term		-0.0039942	1292.77	647.393	1292.78	647.395	2	14	9.1.1.2603.2	64.3579	42.5166	64.6196	104.39	64.1	185.19	178.42	162.07	124.72	0
43	12.84	12.89	35.68	29.65	29.65	sp|G3HPV7	Histone H4 OS=Cricetulus griseus GN=I79_012828 PE=4 SV=1	1	auto	0	99	VFLENVIR	iTRAQ8plex@N-term		-0.00419761	1292.77	647.393	1292.78	647.395	2	14	8.1.1.2510.2	64.651	63.5776	64.7671	254.41	95.85	420.67	363.61	311.11	256.86	0
43	12.84	12.89	35.68	29.65	29.65	sp|G3HPV7	Histone H4 OS=Cricetulus griseus GN=I79_012828 PE=4 SV=1	1	auto	0	98.96	VFLENVIR	iTRAQ8plex@N-term		-0.0236465	1292.75	647.383	1292.78	647.395	2	14	9.1.1.2635.2	65.2603	8.2978	65.2408	114.58	37.51	219.8	151.87	158.3	132.46	0
43	12.84	12.89	35.68	29.65	29.65	sp|G3HPV7	Histone H4 OS=Cricetulus griseus GN=I79_012828 PE=4 SV=1	1	auto	0	97.84	VFLENVIR	iTRAQ8plex@N-term		-0.0136372	1292.76	647.388	1292.78	647.395	2	13	9.1.1.2671.2	66.0393	3.2879	66.0125	90.49	22.2	153.26	104.41	109.01	99.6	0
44	12.71	12.71	22.12	15.92	11.11	sp|G3H4Z5	C-1-tetrahydrofolate synthase, cytoplasmic OS=Cricetulus griseus GN=H671_5g14786 PE=3 SV=1	1	auto	2	99	EIGLLTEEVEPYGDTK	iTRAQ8plex@N-term; iTRAQ8plex(K)@16		-0.0404002	2400.25	1201.13	2400.29	1201.15	2	19	2.1.1.2723.2	67.4329	45.4785	67.3961	14.95	3.01	12.06	12.74	13.61	21.79	0
44	12.71	12.71	22.12	15.92	11.11	sp|G3H4Z5	C-1-tetrahydrofolate synthase, cytoplasmic OS=Cricetulus griseus GN=H671_5g14786 PE=3 SV=1	1	auto	2	99	IYGADDIELLPEAQK	iTRAQ8plex@N-term; iTRAQ8plex(K)@15		-0.0530556	2282.21	1142.11	2282.26	1142.14	2	23	2.1.1.2711.4	66.1202	63.685	66.2601	47.97	12.97	40.92	26.35	21.81	52.42	0
44	12.71	12.71	22.12	15.92	11.11	sp|G3H4Z5	C-1-tetrahydrofolate synthase, cytoplasmic OS=Cricetulus griseus GN=H671_5g14786 PE=3 SV=1	1	auto	2	99	LEIDPETITWQR	iTRAQ8plex@N-term		-0.00490772	1803.96	902.989	1803.97	902.991	2	19	2.1.1.2714.4	66.4822	12.8038	66.3745	208.87	42.18	194.99	107.71	121.47	212.29	0
44	12.71	12.71	22.12	15.92	11.11	sp|G3H4Z5	C-1-tetrahydrofolate synthase, cytoplasmic OS=Cricetulus griseus GN=H671_5g14786 PE=3 SV=1	1	auto	2	99	LSLQTPVPSDIDISR	iTRAQ8plex@N-term		-0.00572264	1944.08	973.046	1944.08	973.049	2	20	3.1.1.2665.2	63.0485	26.75	63.1194	336.57	90.06	327.53	239.39	232.75	444.96	0
44	12.71	12.71	22.12	15.92	11.11	sp|G3H4Z5	C-1-tetrahydrofolate synthase, cytoplasmic OS=Cricetulus griseus GN=H671_5g14786 PE=3 SV=1	1	auto	2	99	VVGDVAYDQAK	iTRAQ8plex@N-term; iTRAQ8plex(K)@11		-0.0216187	1771.97	886.993	1771.99	887.004	2	18	4.1.1.2424.3	47.7112	23.2772	47.8464	554.55	121.46	458.4	374.3	309.69	674.03	0
44	12.71	12.71	22.12	15.92	11.11	sp|G3H4Z5	C-1-tetrahydrofolate synthase, cytoplasmic OS=Cricetulus griseus GN=H671_5g14786 PE=3 SV=1	1	auto	0	99	LEIDPETITWQR	iTRAQ8plex@N-term		-0.0202766	1803.95	902.981	1803.97	902.991	2	19	3.1.1.2682.3	64.9218	26.5856	64.9744	482.3	99.44	462.66	268.83	261.8	565.99	0
45	12.7	12.75	32.55	19.42	18.17	sp|G3HTV9	Acyl-coenzyme A oxidase OS=Cricetulus griseus GN=I79_014341 PE=3 SV=1	1	auto	2	99	DMALGSVLGR	iTRAQ8plex@N-term		-0.0118275	1321.72	661.868	1321.73	661.874	2	17	8.1.1.2431.4	58.2259	5.2896	58.0471	238.73	81.44	401.93	260.44	254.41	215.97	0
45	12.7	12.75	32.55	19.42	18.17	sp|G3HTV9	Acyl-coenzyme A oxidase OS=Cricetulus griseus GN=I79_014341 PE=3 SV=1	1	auto	2	99	GGDFLEGNIITAAQMSQVNSR	iTRAQ8plex@N-term		-0.0317904	2511.24	1256.63	2511.27	1256.64	2	24	4.1.1.2674.4	67.4194	9.3996	67.338	4.21	0.51	8.46	1.76	2.09	4.38	0
45	12.7	12.75	32.55	19.42	18.17	sp|G3HTV9	Acyl-coenzyme A oxidase OS=Cricetulus griseus GN=I79_014341 PE=3 SV=1	1	auto	2	99	GLETTATYDPK	iTRAQ8plex@N-term; iTRAQ8plex(K)@11		-0.00317863	1802.98	902.5	1802.99	902.501	2	19	4.1.1.2397.2	45.9171	27.639	45.9734	306.68	82.79	439.78	250	301.29	380.89	0
45	12.7	12.75	32.55	19.42	18.17	sp|G3HTV9	Acyl-coenzyme A oxidase OS=Cricetulus griseus GN=I79_014341 PE=3 SV=1	1	auto	1.38722	97.4	SFLVGDAAR	iTRAQ8plex@N-term		0.0558761	1238.75	620.381	1238.69	620.354	2	12	8.1.1.2322.4	48.5997	13.2208	48.6171	285.39	124.48	417.01	285.37	277.1	346.85	0
46	12.63	12.63	44.71	23.53	20.78	sp|G3IDB9	Electron transfer flavoprotein subunit beta OS=Cricetulus griseus GN=I79_021695 PE=4 SV=1	1	auto	2	99	TALAMGADR	iTRAQ8plex@N-term		0.0185291	1208.67	605.341	1208.65	605.332	2	12	7.1.1.2305.2	44.4509	4.8527	44.5557	98.77	35.69	128.48	53.35	97.23	87.59	0
46	12.63	12.63	44.71	23.53	20.78	sp|G3IDB9	Electron transfer flavoprotein subunit beta OS=Cricetulus griseus GN=I79_021695 PE=4 SV=1	1	auto	2	99	VETTEDLVAK	iTRAQ8plex@N-term; iTRAQ8plex(K)@10		-0.0344203	1711.95	856.981	1711.98	856.998	2	17	3.1.1.2547.3	51.6929	52.0771	51.9086	488.21	157.53	660.73	389.2	455.45	552.34	0
46	12.63	12.63	44.71	23.53	20.78	sp|G3IDB9	Electron transfer flavoprotein subunit beta OS=Cricetulus griseus GN=I79_021695 PE=4 SV=1	1	auto	2	99	VSVISVEEPPQR	iTRAQ8plex@N-term		-0.0405138	1642.88	822.447	1642.92	822.467	2	19	5.1.1.2708.2	52.2085	12.8813	52.3433	186.14	62.72	193.52	140.02	172.33	180.42	0
46	12.63	12.63	44.71	23.53	20.78	sp|G3IDB9	Electron transfer flavoprotein subunit beta OS=Cricetulus griseus GN=I79_021695 PE=4 SV=1	1	auto	0	98.68	TALAMGADR	iTRAQ8plex@N-term		0.00717802	1208.66	605.335	1208.65	605.332	2	14	9.1.1.2170.2	43.3898	13.6386	43.4775	204.54	49.8	302.24	182.44	213.05	250.46	0
46	12.63	12.63	44.71	23.53	20.78	sp|G3IDB9	Electron transfer flavoprotein subunit beta OS=Cricetulus griseus GN=I79_021695 PE=4 SV=1	1	auto	0	96.98	TALAMGADR	iTRAQ8plex@N-term		0.00225248	1208.65	605.333	1208.65	605.332	2	13	10.1.1.2044.2	46.3519	13.7336	46.4221	16.04	2.48	23.62	17.55	16.73	17.51	0
47	12.55	12.55	29.31	19.64	19.64	sp|G3IMT4	Alcohol dehydrogenase 1 OS=Cricetulus griseus GN=I79_025230 PE=4 SV=1	1	auto	2	99	IDGASPLEK	iTRAQ8plex@N-term; iTRAQ8plex(K)@9		-0.0493583	1536.85	769.431	1536.9	769.456	2	16	4.1.1.2415.4	47.133	174.225	47.386	810.43	182.12	667.33	422.76	446.23	911.29	0
47	12.55	12.55	29.31	19.64	19.64	sp|G3IMT4	Alcohol dehydrogenase 1 OS=Cricetulus griseus GN=I79_025230 PE=4 SV=1	1	auto	0	99	IDGASPLEK	iTRAQ8plex@N-term; iTRAQ8plex(K)@9		-0.0801702	1536.82	769.416	1536.9	769.456	2	16	5.1.1.2574.3	48.6187	9.5965	48.6359	362.28	93.75	309.04	240.98	233.65	492.19	0
47	12.55	12.55	29.31	19.64	19.64	sp|G3IMT4	Alcohol dehydrogenase 1 OS=Cricetulus griseus GN=I79_025230 PE=4 SV=1	1	auto	0	99	IDGASPLEK	iTRAQ8plex@N-term; iTRAQ8plex(K)@9		-0.0353189	1536.86	769.438	1536.9	769.456	2	15	4.1.1.2438.2	48.5863	5.5651	48.7798	595.62	117.38	533.42	333.88	337.08	750.31	0
47	12.55	12.55	29.31	19.64	19.64	sp|G3IMT4	Alcohol dehydrogenase 1 OS=Cricetulus griseus GN=I79_025230 PE=4 SV=1	1	auto	0	99	IDGASPLEK	iTRAQ8plex@N-term; iTRAQ8plex(K)@9		-0.0267732	1536.87	769.442	1536.9	769.456	2	15	4.1.1.2452.4	49.5381	5.3378	49.5554	531.88	127.47	419.89	326.73	282.91	635.42	0
47	12.55	12.55	29.31	19.64	19.64	sp|G3IMT4	Alcohol dehydrogenase 1 OS=Cricetulus griseus GN=I79_025230 PE=4 SV=1	1	auto	0	99	IDGASPLEK	iTRAQ8plex@N-term; iTRAQ8plex(K)@9		-0.0493583	1536.85	769.431	1536.9	769.456	2	14	4.1.1.2426.4	47.8641	174.225	47.386	697.25	165.59	639.24	442.21	475.84	908.93	0
47	12.55	12.55	29.31	19.64	19.64	sp|G3IMT4	Alcohol dehydrogenase 1 OS=Cricetulus griseus GN=I79_025230 PE=4 SV=1	1	auto	0	99	INEGFDLLR	iTRAQ8plex@N-term		-0.0770122	1379.69	690.855	1379.77	690.893	2	14	4.1.1.2631.3	63.0604	20.0835	63.2271	438.53	115.71	460.16	345.96	334.35	497.02	0
48	12.5	12.57	29.22	22.29	20.48	sp|G3H354	Heat shock protein HSP 90-alpha OS=Cricetulus griseus GN=I79_004665 PE=4 SV=1	1	auto	2	99	EDQTEYLEER	iTRAQ8plex@N-term		-0.0307223	1614.74	808.376	1614.77	808.391	2	15	2.1.1.2500.3	45.725	5.1005	45.7778	39.6	5.63	21	23.74	21.93	30.64	0
48	12.5	12.57	29.22	22.29	20.48	sp|G3H354	Heat shock protein HSP 90-alpha OS=Cricetulus griseus GN=I79_004665 PE=4 SV=1	1	auto	2	99	ELISNSSDALDK	iTRAQ8plex@N-term; iTRAQ8plex(K)@12		0.0169969	1899.06	950.536	1899.04	950.528	2	18	3.1.1.2554.4	52.2892	6.6736	52.3065	107.68	25.54	126.6	161.43	136.64	144.5	0
48	12.5	12.57	29.22	22.29	20.48	sp|G3H354	Heat shock protein HSP 90-alpha OS=Cricetulus griseus GN=I79_004665 PE=4 SV=1	1	auto	2	99	TLTIVDTGIGMTK	iTRAQ8plex@N-term; iTRAQ8plex(K)@13		-0.0207716	1957.12	979.566	1957.14	979.576	2	18	8.1.1.2517.2	65.178	6.4966	65.2489	1.08	0	7.27	4.62	8.46	4.38	0
48	12.5	12.57	29.22	22.29	20.48	sp|G3H354	Heat shock protein HSP 90-alpha OS=Cricetulus griseus GN=I79_004665 PE=4 SV=1	1	auto	2	99	YESLTDPSK	iTRAQ8plex@N-term; iTRAQ8plex(K)@9		-0.0214593	1646.88	824.445	1646.9	824.456	2	16	4.1.1.2406.2	46.5222	17.8844	46.6396	330.62	76.67	394.18	534.82	541.64	470.49	0
48	12.5	12.57	29.22	22.29	20.48	sp|G3H354	Heat shock protein HSP 90-alpha OS=Cricetulus griseus GN=I79_004665 PE=4 SV=1	1	auto	2	99	YIDQEELNK	iTRAQ8plex@N-term; iTRAQ8plex(K)@9		-0.0219691	1758.94	880.477	1758.96	880.488	2	16	3.1.1.2518.3	49.3167	21.0949	49.4376	493.8	80.04	416.9	547.5	480.13	531.89	0
48	12.5	12.57	29.22	22.29	20.48	sp|G3H354	Heat shock protein HSP 90-alpha OS=Cricetulus griseus GN=I79_004665 PE=4 SV=1	1	auto	0	99	EDQTEYLEER	iTRAQ8plex@N-term		-0.00958636	1614.76	808.386	1614.77	808.391	2	15	1.1.1.2082.3	47.2737	17.8009	47.2121	8.53	2.22	13.48	6.9	3.06	5.47	0
48	12.5	12.57	29.22	22.29	20.48	sp|G3H354	Heat shock protein HSP 90-alpha OS=Cricetulus griseus GN=I79_004665 PE=4 SV=1	1	auto	0	99	YIDQEELNK	iTRAQ8plex@N-term; iTRAQ8plex(K)@9		-0.00557022	1758.96	880.485	1758.96	880.488	2	16	4.1.1.2424.2	47.6922	14.6438	47.7433	523.56	114.3	484.47	598.77	607.33	646.74	0
49	12.49	12.49	16.28	8.83	8.028	sp|G3HSL4	Elongation factor 2 OS=Cricetulus griseus GN=I79_013848 PE=4 SV=1	1	auto	2	99	ALLELQLEPEELYQTFQR	iTRAQ8plex@N-term		-0.0193934	2523.33	1262.67	2523.35	1262.68	2	17	3.1.1.2841.3	82.7207	24.9544	82.892	4.25	1.54	9.22	7.03	3.05	6.57	0
49	12.49	12.49	16.28	8.83	8.028	sp|G3HSL4	Elongation factor 2 OS=Cricetulus griseus GN=I79_013848 PE=4 SV=1	1	auto	2	99	AYLPVNESFGFTADLR	iTRAQ8plex@N-term		0.0159276	2103.11	1052.56	2103.09	1052.55	2	20	4.1.1.2694.3	69.5493	20.9183	69.6019	144.78	37.77	173.7	171.91	169.59	163.5	0
49	12.49	12.49	16.28	8.83	8.028	sp|G3HSL4	Elongation factor 2 OS=Cricetulus griseus GN=I79_013848 PE=4 SV=1	1	auto	2	99	GGGQIIPTAR	iTRAQ8plex@N-term		-0.00337681	1272.74	637.378	1272.75	637.38	2	15	20.1.1.2390.2	42.8922	2.5402	42.8671	22.28	9.58	25.48	16.77	28.52	22.99	0
49	12.49	12.49	16.28	8.83	8.028	sp|G3HSL4	Elongation factor 2 OS=Cricetulus griseus GN=I79_013848 PE=4 SV=1	1	auto	1.61979	98.51	AGIIASAR	iTRAQ8plex@N-term		0.00214635	1061.65	531.833	1061.65	531.832	2	14	20.1.1.2404.4	44.5569	12.9796	44.5742	139.55	31.72	118.45	146.5	157.25	162.61	0
50	12.44	12.5	47.74	41.21	37.69	sp|G3GYP9	Peroxiredoxin-1 OS=Cricetulus griseus GN=I79_002954 PE=4 SV=1	1	auto	2	99	QGGLGPMNIPLVSDPK	Gln->pyro-Glu@N-term; iTRAQ8plex(K)@16		-0.000601873	1909.03	955.521	1909.03	955.522	2	16	2.1.1.2760.2	71.6893	34.1212	71.7775	49.77	21.95	54.91	38.1	50.46	64.17	0
50	12.44	12.5	47.74	41.21	37.69	sp|G3GYP9	Peroxiredoxin-1 OS=Cricetulus griseus GN=I79_002954 PE=4 SV=1	1	auto	2	99	TIAQDYGVLK	iTRAQ8plex@N-term; iTRAQ8plex(K)@10		0.0179039	1715.03	858.52	1715.01	858.511	2	18	8.1.1.2394.3	54.7777	18.0697	54.8228	300.98	83.48	375.43	313.52	311.81	368.87	0
50	12.44	12.5	47.74	41.21	37.69	sp|G3GYP9	Peroxiredoxin-1 OS=Cricetulus griseus GN=I79_002954 PE=4 SV=1	1	auto	1.13668	95.48	KQGGLGPMNIPLVSDPK	iTRAQ8plex@N-term; iTRAQ8plex(K)@1; iTRAQ8plex(K)@17	missed K-Q@1	0.164544	2662.73	888.582	2662.56	888.528	3	19	15.1.1.2289.3	60.0599	7.1363	60.0146	42.48	16.61	37.62	24.91	29.38	39.4	0
50	12.44	12.5	47.74	41.21	37.69	sp|G3GYP9	Peroxiredoxin-1 OS=Cricetulus griseus GN=I79_002954 PE=4 SV=1	1	auto	0	99	ATAVMPDGQFR	iTRAQ8plex@N-term		0.0157384	1495.79	748.903	1495.78	748.895	2	16	8.1.1.2334.2	49.611	22.0727	49.6746	425.46	126.93	598.52	313.46	357.65	450.49	0
50	12.44	12.5	47.74	41.21	37.69	sp|G3GYP9	Peroxiredoxin-1 OS=Cricetulus griseus GN=I79_002954 PE=4 SV=1	1	auto	0	99	GLFIIDDK	iTRAQ8plex@N-term; iTRAQ8plex(K)@8		-0.0362809	1527.88	764.945	1527.91	764.963	2	14	4.1.1.2575.2	59.3571	26.7511	59.4453	715.67	274.96	797.03	679.4	725.17	821.51	0
50	12.44	12.5	47.74	41.21	37.69	sp|G3GYP9	Peroxiredoxin-1 OS=Cricetulus griseus GN=I79_002954 PE=4 SV=1	1	auto	0	99	LVQAFQFTDK	iTRAQ8plex@N-term; iTRAQ8plex(K)@10		0.00700089	1804.04	903.028	1804.03	903.024	2	18	8.1.1.2555.3	67.5995	19.6561	67.7413	164.7	57.28	142.76	173.47	176.98	190.35	0
51	12.25	12.3	22.32	18.75	17.19	sp|G3I5K8	Carboxylic ester hydrolase OS=Cricetulus griseus GN=I79_018761 PE=3 SV=1	1	auto	2	99	QKTEEELMETSQK	Gln->pyro-Glu@N-term; iTRAQ8plex(K)@2; iTRAQ8plex(K)@13	missed K-T@2	0.0429716	2171.17	1086.59	2171.12	1086.57	2	16	3.1.1.2515.4	49.0961	24.6966	49.1133	37.33	9.19	41.8	33.05	34.55	44.87	0
51	12.25	12.3	22.32	18.75	17.19	sp|G3I5K8	Carboxylic ester hydrolase OS=Cricetulus griseus GN=I79_018761 PE=3 SV=1	1	auto	2	99	TEEELMETSQK	iTRAQ8plex@N-term; iTRAQ8plex(K)@11		0.00228356	1932	967.007	1932	967.006	2	15	3.1.1.2509.4	48.5973	12.1249	48.4703	42.82	5.15	54.95	30.76	30.3	47.95	0
51	12.25	12.3	22.32	18.75	17.19	sp|G3I5K8	Carboxylic ester hydrolase OS=Cricetulus griseus GN=I79_018761 PE=3 SV=1	1	auto	0	99	GNWGHLDQVAALR	iTRAQ8plex@N-term		0.0269383	1739.96	580.995	1739.94	580.986	3	19	13.1.1.1922.2	55.3703	24.4764	55.5013	122.98	49.86	169.84	111.13	183.78	132.8	0
52	12.21	12.21	42.49	35.16	32.97	sp|G3I334	Hydroxyacyl-coenzyme A dehydrogenase, mitochondrial OS=Cricetulus griseus GN=I79_017834 PE=4 SV=1	1	auto	2	99	EDIDTAMK	iTRAQ8plex@N-term; iTRAQ8plex(K)@8		-0.0669758	1529.76	765.885	1529.82	765.918	2	14	2.1.1.2518.4	47.1312	9.0005	47.1485	256.44	31.83	279.69	238.08	261.8	412.58	0
52	12.21	12.21	42.49	35.16	32.97	sp|G3I334	Hydroxyacyl-coenzyme A dehydrogenase, mitochondrial OS=Cricetulus griseus GN=I79_017834 PE=4 SV=1	1	auto	1.48149	98.77	AGDEFVAK	iTRAQ8plex@N-term; iTRAQ8plex(K)@8		-0.0728259	1443.75	722.88	1443.82	722.916	2	13	4.1.1.2368.4	43.9625	31.9877	44.0359	680.09	194.22	669.59	452.19	560.66	776.1	0
52	12.21	12.21	42.49	35.16	32.97	sp|G3I334	Hydroxyacyl-coenzyme A dehydrogenase, mitochondrial OS=Cricetulus griseus GN=I79_017834 PE=4 SV=1	1	auto	0	99	FILDGWHEMDPENPLFQPSPSMNNLVAQK	iTRAQ8plex@N-term; iTRAQ8plex(K)@29		0.0619242	3962.06	991.522	3962	991.506	4	21	4.1.1.2794.3	78.0864	19.1228	78.139	89.27	30.67	79.13	58.82	85.3	97.16	0
53	12.15	12.23	20.13	16.02	12.99	sp|G3HR08	Cytosol aminopeptidase OS=Cricetulus griseus GN=I79_013268 PE=3 SV=1	1	auto	2	99	LFEASIDTGDR	iTRAQ8plex@N-term		-0.051601	1526.74	764.376	1526.79	764.401	2	16	2.1.1.2650.3	59.3636	8.8406	59.3361	358.84	97.57	244.5	283.68	269.4	425.57	0
53	12.15	12.23	20.13	16.02	12.99	sp|G3HR08	Cytosol aminopeptidase OS=Cricetulus griseus GN=I79_013268 PE=3 SV=1	1	auto	2	99	LYGSGDQEAWER	iTRAQ8plex@N-term		-0.0101171	1713.82	857.915	1713.83	857.921	2	19	3.1.1.2541.4	51.2984	8.1324	51.2247	460.45	107.1	430.08	436.59	410.62	530.62	0
53	12.15	12.23	20.13	16.02	12.99	sp|G3HR08	Cytosol aminopeptidase OS=Cricetulus griseus GN=I79_013268 PE=3 SV=1	1	auto	2	99	MPLFEHYTR	iTRAQ8plex@N-term		0.0303541	1496.81	499.942	1496.78	499.932	3	14	13.1.1.1918.2	54.9864	31.4695	55.0616	137.73	26.5	171.27	104.24	102.59	95.41	0
53	12.15	12.23	20.13	16.02	12.99	sp|G3HR08	Cytosol aminopeptidase OS=Cricetulus griseus GN=I79_013268 PE=3 SV=1	1	auto	2	99	TEVHIRPK	iTRAQ8plex@N-term; iTRAQ8plex(K)@8		-0.0447285	1586.93	397.739	1586.97	397.75	4	12	17.1.1.1039.2	40.6939	48.0031	40.7303	165.98	46.24	148.23	201.32	192.36	232.64	0
53	12.15	12.23	20.13	16.02	12.99	sp|G3HR08	Cytosol aminopeptidase OS=Cricetulus griseus GN=I79_013268 PE=3 SV=1	1	auto	1.95861	99	TLIEFLLR	iTRAQ8plex@N-term		-0.0152468	1307.8	654.906	1307.81	654.913	2	14	10.1.1.3057.3	82.9277	8.6044	82.9625	113.32	17.31	112.37	91.17	65.4	81.28	0
54	12.1	12.14	24.85	11.98	11.98	sp|G3H576	Annexin OS=Cricetulus griseus GN=I79_005451 PE=3 SV=1	1	auto	2	99	GSVHDFPDFDPNQDAEALYTAMK	iTRAQ8plex@N-term; iTRAQ8plex(K)@23		0.0992791	3175.64	1059.55	3175.54	1059.52	3	19	2.1.1.2762.3	71.9703	13.3696	71.8986	11.76	2.01	14.19	13.94	10.4	11.84	0
54	12.1	12.14	24.85	11.98	11.98	sp|G3H576	Annexin OS=Cricetulus griseus GN=I79_005451 PE=3 SV=1	1	auto	2	99	WGTDEAQFIYILGNR	iTRAQ8plex@N-term		0.0308161	2086.11	1044.06	2086.08	1044.05	2	21	4.1.1.2741.2	74.4249	24.4956	74.5257	150.12	43.78	150.77	174.72	187.8	143.44	0
55	12.07	12.07	23.19	15.04	15.04	sp|G3I909	Delta-1-pyrroline-5-carboxylate dehydrogenase, mitochondrial OS=Cricetulus griseus GN=I79_020042 PE=3 SV=1	1	auto	2	99	AADMLSGPR	iTRAQ8plex@N-term		-0.00151417	1220.65	611.331	1220.65	611.332	2	15	9.1.1.2197.4	45.8103	5.0441	45.7172	288.24	51.73	278.19	189.38	181.62	323.61	0
55	12.07	12.07	23.19	15.04	15.04	sp|G3I909	Delta-1-pyrroline-5-carboxylate dehydrogenase, mitochondrial OS=Cricetulus griseus GN=I79_020042 PE=3 SV=1	1	auto	2	99	AIVQEATR	iTRAQ8plex@N-term		-0.00688798	1190.69	596.35	1190.69	596.354	2	14	9.1.1.2162.4	42.7176	7.0284	42.7349	219.05	72.11	210.69	131.12	168.94	304.21	0
55	12.07	12.07	23.19	15.04	15.04	sp|G3I909	Delta-1-pyrroline-5-carboxylate dehydrogenase, mitochondrial OS=Cricetulus griseus GN=I79_020042 PE=3 SV=1	1	auto	2	99	DPQEPIMK	iTRAQ8plex@N-term; iTRAQ8plex(K)@8		-0.0461825	1564.83	783.421	1564.87	783.445	2	14	4.1.1.2366.4	43.8047	2.8141	43.822	313.71	64.18	415.11	184.35	177.1	441.93	0
55	12.07	12.07	23.19	15.04	15.04	sp|G3I909	Delta-1-pyrroline-5-carboxylate dehydrogenase, mitochondrial OS=Cricetulus griseus GN=I79_020042 PE=3 SV=1	1	auto	2	99	ETLQLVDSTTSYGLTGAVFAQDK	iTRAQ8plex@N-term; iTRAQ8plex(K)@23		0.0509121	3051.67	1018.23	3051.62	1018.21	3	26	2.1.1.2772.4	73.1724	17.2251	73.1896	11.63	6.4	11.91	13.26	5.03	18.2	0
55	12.07	12.07	23.19	15.04	15.04	sp|G3I909	Delta-1-pyrroline-5-carboxylate dehydrogenase, mitochondrial OS=Cricetulus griseus GN=I79_020042 PE=3 SV=1	1	auto	2	99	VANEPILAFTQGSPER	iTRAQ8plex@N-term		0.0433678	2032.13	1017.07	2032.09	1017.05	2	23	5.1.1.2987.2	62.0894	32.4237	62.2085	68.03	17.13	97.27	31.27	35.54	85.74	0
55	12.07	12.07	23.19	15.04	15.04	sp|G3I909	Delta-1-pyrroline-5-carboxylate dehydrogenase, mitochondrial OS=Cricetulus griseus GN=I79_020042 PE=3 SV=1	1	auto	0	99	AADMLSGPR	iTRAQ8plex@N-term		0.0115723	1220.66	611.338	1220.65	611.332	2	15	8.1.1.2285.4	45.6127	9.6263	45.5418	371.27	75.57	350.2	183.44	242.55	416.43	0
55	12.07	12.07	23.19	15.04	15.04	sp|G3I909	Delta-1-pyrroline-5-carboxylate dehydrogenase, mitochondrial OS=Cricetulus griseus GN=I79_020042 PE=3 SV=1	1	auto	0	98.84	AADMLSGPR	iTRAQ8plex@N-term		0.021358	1220.67	611.342	1220.65	611.332	2	13	10.1.1.2075.2	49.0542	4.5835	49.0183	34.19	6.45	34.66	7.61	15.86	19.6	0
55	12.07	12.07	23.19	15.04	15.04	sp|G3I909	Delta-1-pyrroline-5-carboxylate dehydrogenase, mitochondrial OS=Cricetulus griseus GN=I79_020042 PE=3 SV=1	1	auto	0	99	AIVQEATR	iTRAQ8plex@N-term		-0.00215814	1190.69	596.352	1190.69	596.354	2	14	8.1.1.2251.4	42.7044	5.7792	42.7217	294.16	75.81	284.91	205.88	188.7	354.44	0
55	12.07	12.07	23.19	15.04	15.04	sp|G3I909	Delta-1-pyrroline-5-carboxylate dehydrogenase, mitochondrial OS=Cricetulus griseus GN=I79_020042 PE=3 SV=1	1	auto	0	97.41	AIVQEATR	iTRAQ8plex@N-term		-0.00388967	1190.69	596.352	1190.69	596.354	2	13	10.1.1.2037.2	45.8118	5.9479	45.7763	9.57	3.28	12.26	8.89	6.19	18.5	0
55	12.07	12.07	23.19	15.04	15.04	sp|G3I909	Delta-1-pyrroline-5-carboxylate dehydrogenase, mitochondrial OS=Cricetulus griseus GN=I79_020042 PE=3 SV=1	1	auto	0	99	ETLQLVDSTTSYGLTGAVFAQDK	iTRAQ8plex@N-term; iTRAQ8plex(K)@23		0.00121552	3051.62	1018.22	3051.62	1018.21	3	17	3.1.1.2751.4	72.502	12.7467	72.4209	95.73	23.52	87.41	91.71	86.7	121.66	0
55	12.07	12.07	23.19	15.04	15.04	sp|G3I909	Delta-1-pyrroline-5-carboxylate dehydrogenase, mitochondrial OS=Cricetulus griseus GN=I79_020042 PE=3 SV=1	1	auto	0	99	VANEPILAFTQGSPER	iTRAQ8plex@N-term		0.0483741	2032.14	1017.08	2032.09	1017.05	2	20	5.1.1.3004.3	62.8168	9.7006	62.7454	83.24	19.33	76.16	43.05	64.18	102.27	0
56	12	14.85	45.45	33.06	33.06	sp|G3IFJ6	Glutathione S-transferase OS=Cricetulus griseus GN=I79_022519 PE=3 SV=1	1	auto	2	99	YFPAFEK	iTRAQ8plex@N-term; iTRAQ8plex(K)@7		0.0112692	1508.86	755.437	1508.85	755.432	2	12	7.1.1.2931.2	60.3001	3.7496	60.2594	98.59	38.36	274.69	64.94	61.55	117.18	0
56	12	14.85	45.45	33.06	33.06	sp|G3IFJ6	Glutathione S-transferase OS=Cricetulus griseus GN=I79_022519 PE=3 SV=1	1	auto	2	99	YNLYGK	iTRAQ8plex@N-term; iTRAQ8plex(K)@6		-0.0173764	1364.77	683.394	1364.79	683.403	2	10	17.1.1.1161.2	48.1329	29.6809	48.2401	428.38	184.24	874.09	350.53	312.58	582.75	0
56	12	14.85	45.45	33.06	33.06	sp|G3IFJ6	Glutathione S-transferase OS=Cricetulus griseus GN=I79_022519 PE=3 SV=1	1	auto	0	99	LRNDGSLMFQQVPMVEIDGMK	iTRAQ8plex@N-term; iTRAQ8plex(K)@21	missed R-N@2	0.0197526	3015.6	1006.21	3015.58	1006.2	3	21	5.1.1.3168.2	70.2048	12.6268	70.1691	57.99	34.31	56.25	64.95	48.81	76.66	0
56	12	14.85	45.45	33.06	33.06	sp|G3IFJ6	Glutathione S-transferase OS=Cricetulus griseus GN=I79_022519 PE=3 SV=1	1	auto	0	99	NDGSLMFQQVPMVEIDGMK	iTRAQ8plex@N-term; iTRAQ8plex(K)@19		0.00235515	2746.4	916.473	2746.4	916.472	3	23	2.1.1.2765.4	72.3526	288.681	72.7183	77.61	24.82	106.66	50.58	48.08	59.44	0
56	12	14.85	45.45	33.06	33.06	sp|G3IFJ6	Glutathione S-transferase OS=Cricetulus griseus GN=I79_022519 PE=3 SV=1	1	auto	0	99	NDGSLMFQQVPMVEIDGMK	iTRAQ8plex@N-term; iTRAQ8plex(K)@19		0.00235515	2746.4	916.473	2746.4	916.472	3	22	2.1.1.2771.3	73.0126	288.681	72.7183	87.15	23.92	142.73	58.16	63.93	82.02	0
56	12	14.85	45.45	33.06	33.06	sp|G3IFJ6	Glutathione S-transferase OS=Cricetulus griseus GN=I79_022519 PE=3 SV=1	1	auto	0	99	NDGSLMFQQVPMVEIDGMK	iTRAQ8plex@N-term; iTRAQ8plex(K)@19		0.00235515	2746.4	916.473	2746.4	916.472	3	20	2.1.1.2777.4	73.7851	288.681	72.7183	64.54	23.56	101.81	41.56	57.92	55.96	0
56	12	14.85	45.45	33.06	33.06	sp|G3IFJ6	Glutathione S-transferase OS=Cricetulus griseus GN=I79_022519 PE=3 SV=1	1	auto	0	99	NDGSLMFQQVPMVEIDGMK	iTRAQ8plex@N-term; iTRAQ8plex(K)@19		0.0163025	2746.41	1374.21	2746.4	1374.2	2	21	3.1.1.2743.4	71.5973	245.241	71.9521	14.89	4.93	17.83	3.22	8.48	8.66	0
56	12	14.85	45.45	33.06	33.06	sp|G3IFJ6	Glutathione S-transferase OS=Cricetulus griseus GN=I79_022519 PE=3 SV=1	1	auto	0	99	NDGSLMFQQVPMVEIDGMK	iTRAQ8plex@N-term; iTRAQ8plex(K)@19		-0.00312938	2746.39	916.471	2746.4	916.472	3	20	3.1.1.2744.3	71.6548	169.442	71.8317	192.1	70.4	393.84	136.04	171.34	182.66	0
56	12	14.85	45.45	33.06	33.06	sp|G3IFJ6	Glutathione S-transferase OS=Cricetulus griseus GN=I79_022519 PE=3 SV=1	1	auto	0	99	NDGSLMFQQVPMVEIDGMK	iTRAQ8plex@N-term; iTRAQ8plex(K)@19		0.0163025	2746.41	1374.21	2746.4	1374.2	2	20	3.1.1.2749.2	72.2308	245.241	71.9521	6.34	3.45	12.47	4.72	4.17	5.37	0
56	12	14.85	45.45	33.06	33.06	sp|G3IFJ6	Glutathione S-transferase OS=Cricetulus griseus GN=I79_022519 PE=3 SV=1	1	auto	0	99	NDGSLMFQQVPMVEIDGMK	iTRAQ8plex@N-term; iTRAQ8plex(K)@19		-0.00404506	2746.39	916.471	2746.4	916.472	3	22	3.1.1.2750.3	72.3683	108.001	72.1943	100.46	42.41	197.81	98.04	67.34	104.79	0
56	12	14.85	45.45	33.06	33.06	sp|G3IFJ6	Glutathione S-transferase OS=Cricetulus griseus GN=I79_022519 PE=3 SV=1	1	auto	0	96.24	YFPAFEK	iTRAQ8plex@N-term; iTRAQ8plex(K)@7		0.0258862	1508.87	755.445	1508.85	755.432	2	12	8.1.1.2441.4	59.1004	20.0171	59.3111	367.84	148.63	775.11	242.91	211.37	403.93	0
56	12	14.85	45.45	33.06	33.06	sp|G3IFJ6	Glutathione S-transferase OS=Cricetulus griseus GN=I79_022519 PE=3 SV=1	1	auto	0	95.16	YFPAFEK	iTRAQ8plex@N-term; iTRAQ8plex(K)@7		0.00366925	1508.85	755.433	1508.85	755.432	2	12	9.1.1.2404.2	58.8025	19.5946	58.9711	218.03	67.06	470.24	92.29	93.9	220.71	0
57	12	12	32.43	18.24	18.24	sp|G3HQP8	Tubulin beta-5 chain OS=Cricetulus griseus GN=H671_1g3330 PE=3 SV=1	1	auto	2	99	AILVDLEPGTMDSVR	iTRAQ8plex@N-term		-0.00156565	1919.03	960.524	1919.03	960.524	2	18	2.1.1.2729.4	68.1712	15.7765	68.1885	160.45	45.34	202.35	274.45	266.9	243.54	0
57	12	12	32.43	18.24	18.24	sp|G3HQP8	Tubulin beta-5 chain OS=Cricetulus griseus GN=H671_1g3330 PE=3 SV=1	1	auto	2	99	ALTVPELTQQVFDAK	iTRAQ8plex@N-term; iTRAQ8plex(K)@15		0.00318038	2267.3	1134.66	2267.3	1134.66	2	15	4.1.1.2704.3	70.6896	13.3516	70.494	22.18	12.55	30.96	53.61	54.56	21.72	0
57	12	12	32.43	18.24	18.24	sp|G3HQP8	Tubulin beta-5 chain OS=Cricetulus griseus GN=H671_1g3330 PE=3 SV=1	1	auto	2	99	EVDEQMLNVQNK	iTRAQ8plex@N-term; iTRAQ8plex(K)@12		0.0221488	2054.12	1028.07	2054.09	1028.05	2	20	3.1.1.2552.2	52.0671	74.5391	52.1836	19.24	3.29	26.03	11.07	33.96	35.03	0
57	12	12	32.43	18.24	18.24	sp|G3HQP8	Tubulin beta-5 chain OS=Cricetulus griseus GN=H671_1g3330 PE=3 SV=1	1	auto	0	99	AILVDLEPGTMDSVR	iTRAQ8plex@N-term		-0.00252991	1919.03	960.523	1919.03	960.524	2	22	3.1.1.2698.4	66.7148	43.034	66.8397	279.02	66.84	309.35	402.78	393.82	278.55	0
57	12	12	32.43	18.24	18.24	sp|G3HQP8	Tubulin beta-5 chain OS=Cricetulus griseus GN=H671_1g3330 PE=3 SV=1	1	auto	0	99	GHYTEGAELVDSVLDVVR	iTRAQ8plex@N-term		-0.0729823	2262.11	1132.06	2262.18	1132.1	2	21	4.1.1.2725.3	72.8902	26.1425	72.599	44.9	7.68	42.87	34.48	28.14	29.56	0
58	11.96	11.96	20.59	10.07	10.07	sp|G3IBL7	UDP-glucuronosyltransferase 2B5 OS=Cricetulus griseus GN=I79_021043 PE=3 SV=1	1	auto	2	99	GAAVALNFR	iTRAQ8plex@N-term		0.00272642	1221.72	611.865	1221.71	611.864	2	16	20.1.1.2525.2	53.7091	22.7002	53.8856	35.26	6.75	25.67	15.66	11.39	25.96	0
58	11.96	11.96	20.59	10.07	10.07	sp|G3IBL7	UDP-glucuronosyltransferase 2B5 OS=Cricetulus griseus GN=I79_021043 PE=3 SV=1	1	auto	1.88606	99	TPDTLGPNTR	iTRAQ8plex@N-term		-0.0116538	1374.73	688.372	1374.74	688.378	2	14	8.1.1.2225.3	40.2162	8.7612	40.2686	10.66	2.62	27.21	10.32	10.44	20.79	0
58	11.96	11.96	20.59	10.07	10.07	sp|G3IBL7	UDP-glucuronosyltransferase 2B5 OS=Cricetulus griseus GN=I79_021043 PE=3 SV=1	1	auto	0	99	WLPQNDLLGHPK	iTRAQ8plex@N-term; iTRAQ8plex(K)@12		-0.0380293	2025.12	676.049	2025.16	676.061	3	11	13.1.1.1983.3	60.9975	16.5145	61.0428	1195.98	285.09	1267.34	999.44	935.12	1540.41	0
59	11.69	11.69	60	40	35.86	sp|G3IBV7	Cytochrome b5 OS=Cricetulus griseus GN=I79_021140 PE=3 SV=1	1	auto	2	99	FLEEHPGGEEVLR	iTRAQ8plex@N-term		0.00676524	1814.95	908.484	1814.95	908.481	2	19	4.1.1.2490.2	52.3241	85.3087	52.6502	403.29	148.78	722.32	369.82	372.64	425.05	0
59	11.69	11.69	60	40	35.86	sp|G3IBV7	Cytochrome b5 OS=Cricetulus griseus GN=I79_021140 PE=3 SV=1	1	auto	0	99	EQAGGDATENFEDVGHSTDAR	iTRAQ8plex@N-term		-0.0329365	2509.09	837.372	2509.13	837.383	3	26	2.1.1.2521.2	47.3697	223.59	47.7533	11.48	10.74	37.57	10.54	19.01	21.67	0
59	11.69	11.69	60	40	35.86	sp|G3IBV7	Cytochrome b5 OS=Cricetulus griseus GN=I79_021140 PE=3 SV=1	1	auto	0	99	EQAGGDATENFEDVGHSTDAR	iTRAQ8plex@N-term		-0.0329365	2509.09	837.372	2509.13	837.383	3	28	2.1.1.2528.2	48.0866	223.59	47.7533	14.7	9.12	20.42	11.23	34.02	12.22	0
59	11.69	11.69	60	40	35.86	sp|G3IBV7	Cytochrome b5 OS=Cricetulus griseus GN=I79_021140 PE=3 SV=1	1	auto	0	99	FLEEHPGGEEVLR	iTRAQ8plex@N-term		0.0070094	1814.95	908.484	1814.95	908.481	2	21	4.1.1.2503.2	53.0246	85.49	52.6502	314.53	134.86	706.04	301.93	386.95	403.39	0
59	11.69	11.69	60	40	35.86	sp|G3IBV7	Cytochrome b5 OS=Cricetulus griseus GN=I79_021140 PE=3 SV=1	1	auto	0	99	FLEEHPGGEEVLR	iTRAQ8plex@N-term		0.00798607	1814.95	908.485	1814.95	908.481	2	17	4.1.1.2512.3	53.8119	52.6552	52.9263	317.75	91.26	585.91	299.84	288.66	321.19	0
59	11.69	11.69	60	40	35.86	sp|G3IBV7	Cytochrome b5 OS=Cricetulus griseus GN=I79_021140 PE=3 SV=1	1	auto	0	99	STWVILHHK	iTRAQ8plex@N-term; iTRAQ8plex(K)@9		-0.0297597	1728	433.007	1728.03	433.015	4	12	17.1.1.1193.2	50.294	366.092	50.6294	199.82	126.47	268.77	208.33	226.57	207.41	0
59	11.69	11.69	60	40	35.86	sp|G3IBV7	Cytochrome b5 OS=Cricetulus griseus GN=I79_021140 PE=3 SV=1	1	auto	0	99	STWVILHHK	iTRAQ8plex@N-term; iTRAQ8plex(K)@9		-0.0297597	1728	433.007	1728.03	433.015	4	11	17.1.1.1202.2	50.9862	366.092	50.6294	210.36	130.28	319.82	211.6	270.24	274.17	0
59	11.69	11.69	60	40	35.86	sp|G3IBV7	Cytochrome b5 OS=Cricetulus griseus GN=I79_021140 PE=3 SV=1	1	auto	0	99	STWVILHHK	iTRAQ8plex@N-term; iTRAQ8plex(K)@9		-0.0286609	1728	433.007	1728.03	433.015	4	12	17.1.1.1209.2	51.4832	314.053	50.7581	221.45	116.6	325.08	224.23	289.21	294.36	0
59	11.69	11.69	60	40	35.86	sp|G3IBV7	Cytochrome b5 OS=Cricetulus griseus GN=I79_021140 PE=3 SV=1	1	auto	0	99	STWVILHHK	iTRAQ8plex@N-term; iTRAQ8plex(K)@9		-0.0290272	1728	433.007	1728.03	433.015	4	11	17.1.1.1211.2	51.5986	273.449	50.9263	110.81	60.9	177.65	118.27	150.37	150.15	0
59	11.69	11.69	60	40	35.86	sp|G3IBV7	Cytochrome b5 OS=Cricetulus griseus GN=I79_021140 PE=3 SV=1	1	auto	0	99	STWVILHHK	iTRAQ8plex@N-term; iTRAQ8plex(K)@9		-0.0274401	1728	433.008	1728.03	433.015	4	12	17.1.1.1216.3	52.009	160.905	51.2703	179.76	109.71	258.71	188.58	221.61	209.98	0
59	11.69	11.69	60	40	35.86	sp|G3IBV7	Cytochrome b5 OS=Cricetulus griseus GN=I79_021140 PE=3 SV=1	1	auto	0	99	YYTLEEIQK	iTRAQ8plex@N-term; iTRAQ8plex(K)@9		-0.0110086	1793.99	898.003	1794	898.008	2	16	5.1.1.2844.2	56.7629	32.3852	56.9577	329	153.72	724.26	328.82	375.87	339.09	0
61	11.27	11.32	28.01	18.18	14.25	sp|G3H309	Betaine--homocysteine S-methyltransferase 1 OS=Cricetulus griseus GN=I79_004614 PE=4 SV=1	1	auto	2	99	AIAEELAPER	iTRAQ8plex@N-term		-0.0760267	1401.7	701.858	1401.78	701.896	2	16	4.1.1.2461.3	50.3047	18.013	50.2626	573.18	103.17	570.55	268.29	357	624.35	0
61	11.27	11.32	28.01	18.18	14.25	sp|G3H309	Betaine--homocysteine S-methyltransferase 1 OS=Cricetulus griseus GN=I79_004614 PE=4 SV=1	1	auto	2	99	EAYNLGVR	iTRAQ8plex@N-term		0.0181541	1224.7	613.355	1224.68	613.346	2	14	7.1.1.2336.2	45.4211	7.3135	45.5093	157.3	16.18	109.73	79.04	90.04	169.61	0
61	11.27	11.32	28.01	18.18	14.25	sp|G3H309	Betaine--homocysteine S-methyltransferase 1 OS=Cricetulus griseus GN=I79_004614 PE=4 SV=1	1	auto	2	99	QGFIDLPEFPFGLEPR	iTRAQ8plex@N-term		0.0332341	2165.18	1083.6	2165.15	1083.58	2	17	3.1.1.2841.4	82.7559	195.72	81.4578	22.5	2.31	19.49	14.65	13.54	32.32	0
61	11.27	11.32	28.01	18.18	14.25	sp|G3H309	Betaine--homocysteine S-methyltransferase 1 OS=Cricetulus griseus GN=I79_004614 PE=4 SV=1	1	auto	0	99	EAYNLGVR	iTRAQ8plex@N-term		0.000814135	1224.68	613.346	1224.68	613.346	2	14	10.1.1.2059.2	47.5408	14.8648	47.5135	92.14	4.92	76.13	34.83	40.85	78.79	0
61	11.27	11.32	28.01	18.18	14.25	sp|G3H309	Betaine--homocysteine S-methyltransferase 1 OS=Cricetulus griseus GN=I79_004614 PE=4 SV=1	1	auto	0	98.32	EAYNLGVR	iTRAQ8plex@N-term		-0.00832764	1224.67	613.342	1224.68	613.346	2	13	8.1.1.2270.2	44.2927	13.3844	44.2765	371.93	84.87	331.41	186.72	250.95	452.43	0
61	11.27	11.32	28.01	18.18	14.25	sp|G3H309	Betaine--homocysteine S-methyltransferase 1 OS=Cricetulus griseus GN=I79_004614 PE=4 SV=1	1	auto	0	97.88	EAYNLGVR	iTRAQ8plex@N-term		0.00293517	1224.68	613.347	1224.68	613.346	2	13	9.1.1.2180.2	44.1956	12.5328	44.3476	342.08	54.92	315.19	194.69	216.61	413.23	0
61	11.27	11.32	28.01	18.18	14.25	sp|G3H309	Betaine--homocysteine S-methyltransferase 1 OS=Cricetulus griseus GN=I79_004614 PE=4 SV=1	1	auto	0	99	QGFIDLPEFPFGLEPR	iTRAQ8plex@N-term		0.0332341	2165.18	1083.6	2165.15	1083.58	2	21	3.1.1.2829.3	81.3273	175.226	81.5802	160.21	23.96	126.15	65.65	90.25	190.17	0
61	11.27	11.32	28.01	18.18	14.25	sp|G3H309	Betaine--homocysteine S-methyltransferase 1 OS=Cricetulus griseus GN=I79_004614 PE=4 SV=1	1	auto	0	99	QGFIDLPEFPFGLEPR	iTRAQ8plex@N-term		0.0332341	2165.18	1083.6	2165.15	1083.58	2	21	3.1.1.2835.2	81.9885	175.226	81.5802	120.95	16.25	103.3	37.99	63.14	127.91	0
61	11.27	11.32	28.01	18.18	14.25	sp|G3H309	Betaine--homocysteine S-methyltransferase 1 OS=Cricetulus griseus GN=I79_004614 PE=4 SV=1	1	auto	0	99	QGFIDLPEFPFGLEPR	iTRAQ8plex@N-term		0.0332341	2165.18	1083.6	2165.15	1083.58	2	17	3.1.1.2838.3	82.3486	175.226	81.5802	46.92	11.81	44.31	23.83	26.18	41.08	0
61	11.27	11.32	28.01	18.18	14.25	sp|G3H309	Betaine--homocysteine S-methyltransferase 1 OS=Cricetulus griseus GN=I79_004614 PE=4 SV=1	1	auto	0	99	QGFIDLPEFPFGLEPR	iTRAQ8plex@N-term		0.0206748	2165.17	1083.59	2165.15	1083.58	2	16	4.1.1.2849.3	81.0741	12.5966	81.0031	45.91	10.02	37.03	20.91	25.11	60.47	0
61	11.27	11.32	28.01	18.18	14.25	sp|G3H309	Betaine--homocysteine S-methyltransferase 1 OS=Cricetulus griseus GN=I79_004614 PE=4 SV=1	1	auto	0	99	QGFIDLPEFPFGLEPR	iTRAQ8plex@N-term		0.0307922	2165.18	1083.6	2165.15	1083.58	2	14	3.1.1.2854.3	84.1977	15.0752	84.5093	32	8.04	24.71	12.41	12.51	31.13	0
61	11.27	11.32	28.01	18.18	14.25	sp|G3H309	Betaine--homocysteine S-methyltransferase 1 OS=Cricetulus griseus GN=I79_004614 PE=4 SV=1	1	auto	0	99	QGFIDLPEFPFGLEPR	iTRAQ8plex@N-term		0.0231165	2165.17	1083.59	2165.15	1083.58	2	16	4.1.1.2846.2	80.9327	12.4598	80.9855	74.84	10.68	62.38	26.79	38.89	72.8	0
61	11.27	11.32	28.01	18.18	14.25	sp|G3H309	Betaine--homocysteine S-methyltransferase 1 OS=Cricetulus griseus GN=I79_004614 PE=4 SV=1	1	auto	0	98.99	QGFIDLPEFPFGLEPR	iTRAQ8plex@N-term		0.0307922	2165.18	1083.6	2165.15	1083.58	2	13	3.1.1.2859.4	84.7047	15.0752	84.5093	5.39	0	8.4	3.84	3.11	7.56	0
62	10.87	10.95	14.83	6.357	5.113	sp|G3HN14	Transitional endoplasmic reticulum ATPase OS=Cricetulus griseus GN=I79_012144 PE=3 SV=1	1	auto	2	99	EVDIGIPDATGR	iTRAQ8plex@N-term		-0.0716923	1545.76	773.887	1545.83	773.923	2	18	2.1.1.2616.4	55.9098	28.4997	55.9271	277.32	95.78	235.93	266.37	241.05	348.72	0
62	10.87	10.95	14.83	6.357	5.113	sp|G3HN14	Transitional endoplasmic reticulum ATPase OS=Cricetulus griseus GN=I79_012144 PE=3 SV=1	1	auto	2	99	LDQLIYIPLPDEK	iTRAQ8plex@N-term; iTRAQ8plex(K)@13		0.0110179	2164.27	1083.14	2164.26	1083.14	2	18	3.1.1.2789.3	76.7581	31.5782	76.8108	87.61	17.2	69.22	75.43	81.7	115.41	0
62	10.87	10.95	14.83	6.357	5.113	sp|G3HN14	Transitional endoplasmic reticulum ATPase OS=Cricetulus griseus GN=I79_012144 PE=3 SV=1	1	auto	2	99	LEILQIHTK	iTRAQ8plex@N-term; iTRAQ8plex(K)@9		0.00622138	1702.07	568.363	1702.06	568.361	3	15	13.1.1.2006.2	63.1051	12.9301	63.1929	121.29	36.42	79.53	129.45	122.3	143.08	0
62	10.87	10.95	14.83	6.357	5.113	sp|G3HN14	Transitional endoplasmic reticulum ATPase OS=Cricetulus griseus GN=I79_012144 PE=3 SV=1	1	auto	0	99	LDQLIYIPLPDEK	iTRAQ8plex@N-term; iTRAQ8plex(K)@13		0.0110179	2164.27	1083.14	2164.26	1083.14	2	20	3.1.1.2789.2	76.7227	31.5782	76.8108	128.05	27.16	139.88	152.11	106.82	148.64	0
63	10.53	10.58	26.21	12.35	12.35	sp|G3I6B2	Methylmalonyl-CoA mutase, mitochondrial OS=Cricetulus griseus GN=I79_019024 PE=4 SV=1	1	auto	2	99	GDVGMAGVAIDTVEDTK	iTRAQ8plex@N-term; iTRAQ8plex(K)@17		-0.045307	2285.16	1143.59	2285.2	1143.61	2	22	2.1.1.2687.3	63.3462	52.8232	63.3988	79.95	15.02	53.37	73.09	75.46	64.5	0
63	10.53	10.58	26.21	12.35	12.35	sp|G3I6B2	Methylmalonyl-CoA mutase, mitochondrial OS=Cricetulus griseus GN=I79_019024 PE=4 SV=1	1	auto	2	99	LWAHLIEK	iTRAQ8plex@N-term; iTRAQ8plex(K)@8		0.0287051	1617.02	540.012	1616.99	540.003	3	13	12.1.1.2229.2	63.9186	9.8718	63.8968	173.82	37.49	169.32	173.71	159.79	202.58	0
63	10.53	10.58	26.21	12.35	12.35	sp|G3I6B2	Methylmalonyl-CoA mutase, mitochondrial OS=Cricetulus griseus GN=I79_019024 PE=4 SV=1	1	auto	2	99	TGLQAGLTIDEFAPR	iTRAQ8plex@N-term		-0.00572883	1892.03	947.02	1892.03	947.023	2	24	4.1.1.2643.3	64.1221	13.7962	64.0495	377.73	74.26	292.75	259.11	296.72	416.94	0
64	10.34	10.34	34.01	31.29	25.85	sp|G3ICM5	Hemoglobin subunit beta OS=Cricetulus griseus GN=I79_021423 PE=3 SV=1	1	auto	2	99	HLDNLK	iTRAQ8plex@N-term; iTRAQ8plex(K)@6		-0.0174557	1346.8	449.939	1346.81	449.945	3	10	13.1.1.1774.3	42.5505	187.422	41.4207	162.9	66.85	306.1	180.38	121.14	184.75	0
64	10.34	10.34	34.01	31.29	25.85	sp|G3ICM5	Hemoglobin subunit beta OS=Cricetulus griseus GN=I79_021423 PE=3 SV=1	1	auto	0	98.9	VHLTDAEK	iTRAQ8plex@N-term; iTRAQ8plex(K)@8	cleaved M-V@N-term	0.0960502	1519.98	507.667	1519.88	507.635	3	14	8.1.1.2242.3	41.6865	35.7844	41.5356	95.63	20.17	90.98	87.7	80.37	118.2	0
64	10.34	10.34	34.01	31.29	25.85	sp|G3ICM5	Hemoglobin subunit beta OS=Cricetulus griseus GN=I79_021423 PE=3 SV=1	1	auto	0	99	VNADAVGAEALGR	iTRAQ8plex@N-term		-0.0631477	1545.78	773.897	1545.84	773.928	2	22	2.1.1.2568.2	52.0241	16.2292	52.2168	270.02	113.47	287.16	196.56	110.92	267.97	0
64	10.34	10.34	34.01	31.29	25.85	sp|G3ICM5	Hemoglobin subunit beta OS=Cricetulus griseus GN=I79_021423 PE=3 SV=1	1	auto	0	99	VNADAVGAEALGR	iTRAQ8plex@N-term		-0.0787617	1545.76	773.889	1545.84	773.928	2	22	3.1.1.2499.3	47.8906	12.3834	47.9854	249.89	76.47	325.31	235.38	141.17	277.94	0
64	10.34	10.34	34.01	31.29	25.85	sp|G3ICM5	Hemoglobin subunit beta OS=Cricetulus griseus GN=I79_021423 PE=3 SV=1	1	auto	0	99	VNADAVGAEALGR	iTRAQ8plex@N-term		-0.0759537	1545.77	773.89	1545.84	773.928	2	21	3.1.1.2531.2	50.3556	199.371	50.5197	439.9	172.21	570.84	442.63	327.03	491.98	0
64	10.34	10.34	34.01	31.29	25.85	sp|G3ICM5	Hemoglobin subunit beta OS=Cricetulus griseus GN=I79_021423 PE=3 SV=1	1	auto	0	99	VNADAVGAEALGR	iTRAQ8plex@N-term		-0.0759537	1545.77	773.89	1545.84	773.928	2	21	3.1.1.2541.3	51.2704	199.371	50.5197	331.49	107.16	519.08	338.28	218.97	435.9	0
64	10.34	10.34	34.01	31.29	25.85	sp|G3ICM5	Hemoglobin subunit beta OS=Cricetulus griseus GN=I79_021423 PE=3 SV=1	1	auto	0	99	VNADAVGAEALGR	iTRAQ8plex@N-term		-0.0780292	1545.76	773.889	1545.84	773.928	2	18	3.1.1.2550.2	51.9188	34.4553	51.1402	400.41	142.08	493.38	389.03	331.48	442.66	0
64	10.34	10.34	34.01	31.29	25.85	sp|G3ICM5	Hemoglobin subunit beta OS=Cricetulus griseus GN=I79_021423 PE=3 SV=1	1	auto	0	99	VNADAVGAEALGR	iTRAQ8plex@N-term		-0.0362519	1545.81	773.91	1545.84	773.928	2	21	4.1.1.2423.2	47.583	22.9848	47.6713	1202.12	524.63	287.14	302.09	168.55	341.1	0
64	10.34	10.34	34.01	31.29	25.85	sp|G3ICM5	Hemoglobin subunit beta OS=Cricetulus griseus GN=I79_021423 PE=3 SV=1	1	auto	0	99	VNADAVGAEALGR	iTRAQ8plex@N-term		-0.0360077	1545.81	773.91	1545.84	773.928	2	20	4.1.1.2433.2	48.2495	1029.43	48.7798	604.49	204.05	735.9	496.52	379.09	634.71	0
64	10.34	10.34	34.01	31.29	25.85	sp|G3ICM5	Hemoglobin subunit beta OS=Cricetulus griseus GN=I79_021423 PE=3 SV=1	1	auto	0	99	VNADAVGAEALGR	iTRAQ8plex@N-term		-0.0360077	1545.81	773.91	1545.84	773.928	2	21	4.1.1.2439.2	48.6222	1040.47	48.7798	921.83	613.6	1058.18	1029.67	1051.57	1074.89	0
64	10.34	10.34	34.01	31.29	25.85	sp|G3ICM5	Hemoglobin subunit beta OS=Cricetulus griseus GN=I79_021423 PE=3 SV=1	1	auto	0	99	VNADAVGAEALGR	iTRAQ8plex@N-term		-0.0360077	1545.81	773.91	1545.84	773.928	2	21	4.1.1.2441.2	48.7838	1040.47	48.7798	880.26	577.97	1037.92	995.69	1004.02	1086.78	0
64	10.34	10.34	34.01	31.29	25.85	sp|G3ICM5	Hemoglobin subunit beta OS=Cricetulus griseus GN=I79_021423 PE=3 SV=1	1	auto	0	99	VNADAVGAEALGR	iTRAQ8plex@N-term		-0.0360077	1545.81	773.91	1545.84	773.928	2	21	4.1.1.2442.2	48.8517	1040.47	48.7798	914.73	564.56	1033.82	1002.26	1003.86	1094.53	0
64	10.34	10.34	34.01	31.29	25.85	sp|G3ICM5	Hemoglobin subunit beta OS=Cricetulus griseus GN=I79_021423 PE=3 SV=1	1	auto	0	99	VNADAVGAEALGR	iTRAQ8plex@N-term		-0.0360077	1545.81	773.91	1545.84	773.928	2	21	4.1.1.2443.2	48.9441	1040.47	48.7798	880.38	551.56	1001.51	1016.63	1013.29	1065.11	0
64	10.34	10.34	34.01	31.29	25.85	sp|G3ICM5	Hemoglobin subunit beta OS=Cricetulus griseus GN=I79_021423 PE=3 SV=1	1	auto	0	99	VNADAVGAEALGR	iTRAQ8plex@N-term		-0.0358857	1545.81	773.91	1545.84	773.928	2	21	4.1.1.2454.2	49.6331	971.728	49.0027	785.37	490.62	859.88	843.79	825.4	940.26	0
64	10.34	10.34	34.01	31.29	25.85	sp|G3ICM5	Hemoglobin subunit beta OS=Cricetulus griseus GN=I79_021423 PE=3 SV=1	1	auto	0	99	VNADAVGAEALGR	iTRAQ8plex@N-term		-0.0356415	1545.81	773.91	1545.84	773.928	2	21	4.1.1.2462.2	50.337	746.999	49.4556	480.38	180.65	575.15	434.63	315.31	526.37	0
64	10.34	10.34	34.01	31.29	25.85	sp|G3ICM5	Hemoglobin subunit beta OS=Cricetulus griseus GN=I79_021423 PE=3 SV=1	1	auto	0	99	VNADAVGAEALGR	iTRAQ8plex@N-term		-0.0338103	1545.81	773.911	1545.84	773.928	2	20	4.1.1.2476.2	51.2217	76.4187	51.2176	399.28	154.58	503.94	380.29	381.76	534.67	0
64	10.34	10.34	34.01	31.29	25.85	sp|G3ICM5	Hemoglobin subunit beta OS=Cricetulus griseus GN=I79_021423 PE=3 SV=1	1	auto	0	99	VNADAVGAEALGR	iTRAQ8plex@N-term		-0.0335661	1545.81	773.911	1545.84	773.928	2	19	4.1.1.2485.2	51.9032	76.9855	51.2176	599.35	199.73	794.95	560.66	422.66	675.99	0
64	10.34	10.34	34.01	31.29	25.85	sp|G3ICM5	Hemoglobin subunit beta OS=Cricetulus griseus GN=I79_021423 PE=3 SV=1	1	auto	0	99	VNADAVGAEALGR	iTRAQ8plex@N-term		-0.0262412	1545.82	773.915	1545.84	773.928	2	21	4.1.1.2495.2	52.6569	43.3694	52.3849	566.54	172.15	751.55	488.82	410.15	692.01	0
64	10.34	10.34	34.01	31.29	25.85	sp|G3ICM5	Hemoglobin subunit beta OS=Cricetulus griseus GN=I79_021423 PE=3 SV=1	1	auto	0	99	VNADAVGAEALGR	iTRAQ8plex@N-term		-0.0422339	1545.8	773.907	1545.84	773.928	2	22	4.1.1.2507.2	53.3608	28.0111	53.2516	389.87	161.14	618.68	418.86	305.99	524.37	0
64	10.34	10.34	34.01	31.29	25.85	sp|G3ICM5	Hemoglobin subunit beta OS=Cricetulus griseus GN=I79_021423 PE=3 SV=1	1	auto	0	99	VNADAVGAEALGR	iTRAQ8plex@N-term		-0.031857	1545.81	773.912	1545.84	773.928	2	21	4.1.1.2516.2	54.0756	17.683	54.1282	412.7	122.25	596.69	376.43	310.15	497.33	0
64	10.34	10.34	34.01	31.29	25.85	sp|G3ICM5	Hemoglobin subunit beta OS=Cricetulus griseus GN=I79_021423 PE=3 SV=1	1	auto	0	99	VNADAVGAEALGR	iTRAQ8plex@N-term		-0.0352752	1545.81	773.91	1545.84	773.928	2	21	4.1.1.2526.4	54.9831	17.4062	55.0005	483.51	148.22	657.52	401.24	311.74	513.54	0
64	10.34	10.34	34.01	31.29	25.85	sp|G3ICM5	Hemoglobin subunit beta OS=Cricetulus griseus GN=I79_021423 PE=3 SV=1	1	auto	0	99	VNADAVGAEALGR	iTRAQ8plex@N-term		-0.0485821	1545.79	773.904	1545.84	773.928	2	22	4.1.1.2534.3	55.6381	13.8635	55.6615	447.77	163.65	640.68	403.6	334.13	537.72	0
64	10.34	10.34	34.01	31.29	25.85	sp|G3ICM5	Hemoglobin subunit beta OS=Cricetulus griseus GN=I79_021423 PE=3 SV=1	1	auto	0	99	VNADAVGAEALGR	iTRAQ8plex@N-term		-0.0388156	1545.8	773.909	1545.84	773.928	2	21	4.1.1.2541.4	56.2958	13.9685	56.3131	524.77	182.25	847.86	505.44	422.79	651.43	0
64	10.34	10.34	34.01	31.29	25.85	sp|G3ICM5	Hemoglobin subunit beta OS=Cricetulus griseus GN=I79_021423 PE=3 SV=1	1	auto	0	99	VNADAVGAEALGR	iTRAQ8plex@N-term		-0.0347869	1545.81	773.911	1545.84	773.928	2	21	4.1.1.2549.3	57.0196	17.1012	57.1274	499.24	168.54	639.27	384.82	308.64	592.15	0
64	10.34	10.34	34.01	31.29	25.85	sp|G3ICM5	Hemoglobin subunit beta OS=Cricetulus griseus GN=I79_021423 PE=3 SV=1	1	auto	0	99	VNADAVGAEALGR	iTRAQ8plex@N-term		-0.0252646	1545.82	773.915	1545.84	773.928	2	23	4.1.1.2559.3	57.8727	9.1	58.0927	419.11	117.26	579.85	332.82	277.94	458.72	0
64	10.34	10.34	34.01	31.29	25.85	sp|G3ICM5	Hemoglobin subunit beta OS=Cricetulus griseus GN=I79_021423 PE=3 SV=1	1	auto	0	99	VNADAVGAEALGR	iTRAQ8plex@N-term		-0.0252646	1545.82	773.915	1545.84	773.928	2	24	4.1.1.2567.3	58.635	9.1	58.0927	383.84	123.2	506.6	294.5	240.01	508.2	0
64	10.34	10.34	34.01	31.29	25.85	sp|G3ICM5	Hemoglobin subunit beta OS=Cricetulus griseus GN=I79_021423 PE=3 SV=1	1	auto	0	99	VNADAVGAEALGR	iTRAQ8plex@N-term		-0.0474834	1545.79	773.904	1545.84	773.928	2	22	4.1.1.2585.4	60.4556	3.7556	60.3708	319.9	99.4	514.62	305.44	232.66	377.94	0
64	10.34	10.34	34.01	31.29	25.85	sp|G3ICM5	Hemoglobin subunit beta OS=Cricetulus griseus GN=I79_021423 PE=3 SV=1	1	auto	0	99	VNADAVGAEALGR	iTRAQ8plex@N-term		-0.0053653	1545.84	773.926	1545.84	773.928	2	22	4.1.1.2602.3	61.248	3.7632	61.2654	337.43	89.39	474.56	280.05	194.57	393.32	0
64	10.34	10.34	34.01	31.29	25.85	sp|G3ICM5	Hemoglobin subunit beta OS=Cricetulus griseus GN=I79_021423 PE=3 SV=1	1	auto	0	99	VNADAVGAEALGR	iTRAQ8plex@N-term		-0.0147656	1545.83	773.921	1545.84	773.928	2	21	4.1.1.2624.3	62.6748	4.4053	62.5695	330.06	85.51	526.93	284.83	248.18	347.13	0
64	10.34	10.34	34.01	31.29	25.85	sp|G3ICM5	Hemoglobin subunit beta OS=Cricetulus griseus GN=I79_021423 PE=3 SV=1	1	auto	0	99	VNADAVGAEALGR	iTRAQ8plex@N-term		-0.0747136	1545.77	773.891	1545.84	773.928	2	22	5.1.1.2623.4	50.0472	29.8609	50.2203	557.28	162.42	765.97	468.7	328.25	627.7	0
64	10.34	10.34	34.01	31.29	25.85	sp|G3ICM5	Hemoglobin subunit beta OS=Cricetulus griseus GN=I79_021423 PE=3 SV=1	1	auto	0	99	VNADAVGAEALGR	iTRAQ8plex@N-term		-0.035628	1545.81	773.91	1545.84	773.928	2	20	1.1.1.2148.3	53.8	8.0822	53.7278	31	5.47	36.2	20.58	13.4	36.11	0
65	10.31	10.31	43.77	23.64	21.73	sp|G3HPC9	Apolipoprotein E OS=Cricetulus griseus GN=I79_012639 PE=4 SV=1	1	auto	2	99	ELEEQLGPMAEETR	iTRAQ8plex@N-term		0.0146188	1934.97	968.493	1934.96	968.485	2	18	2.1.1.2643.2	58.5496	186.15	58.1176	167.11	75.94	332.26	556.34	501.23	213.32	0
65	10.31	10.31	43.77	23.64	21.73	sp|G3HPC9	Apolipoprotein E OS=Cricetulus griseus GN=I79_012639 PE=4 SV=1	1	auto	2	99	GWFEPLVEDMQR	iTRAQ8plex@N-term		-0.0215729	1809.88	905.948	1809.9	905.959	2	20	3.1.1.2756.2	73.0087	101.251	73.2175	186.57	54.37	653.33	603.86	544.24	195.52	0
65	10.31	10.31	43.77	23.64	21.73	sp|G3HPC9	Apolipoprotein E OS=Cricetulus griseus GN=I79_012639 PE=4 SV=1	1	auto	2	99	LGPLVEQGR	iTRAQ8plex@N-term		-0.0103914	1271.74	636.877	1271.75	636.883	2	14	10.1.1.2116.2	53.3207	9.772	53.4094	25.5	8.74	67.3	79.74	64.71	31.68	0
65	10.31	10.31	43.77	23.64	21.73	sp|G3HPC9	Apolipoprotein E OS=Cricetulus griseus GN=I79_012639 PE=4 SV=1	1	auto	0	99	ELEEQLGPMAEETR	iTRAQ8plex@N-term		0.0146188	1934.97	968.493	1934.96	968.485	2	20	2.1.1.2636.3	57.8829	186.15	58.1176	212.96	59.86	327.57	472.45	437.72	166.72	0
65	10.31	10.31	43.77	23.64	21.73	sp|G3HPC9	Apolipoprotein E OS=Cricetulus griseus GN=I79_012639 PE=4 SV=1	1	auto	0	99	ELEEQLGPMAEETR	iTRAQ8plex@N-term		0.0252407	1934.98	968.498	1934.96	968.485	2	18	2.1.1.2649.3	59.2835	27.5794	59.3361	118.59	48.57	151.84	214.36	169.89	130.1	0
65	10.31	10.31	43.77	23.64	21.73	sp|G3HPC9	Apolipoprotein E OS=Cricetulus griseus GN=I79_012639 PE=4 SV=1	1	auto	0	99	ELEEQLGPMAEETR	iTRAQ8plex@N-term		0.0180374	1934.97	968.494	1934.96	968.485	2	18	2.1.1.2656.3	59.9364	27.5794	59.3361	53.24	13.73	66.64	87.89	71.99	50.97	0
65	10.31	10.31	43.77	23.64	21.73	sp|G3HPC9	Apolipoprotein E OS=Cricetulus griseus GN=I79_012639 PE=4 SV=1	1	auto	0	99	ELEEQLGPMAEETR	iTRAQ8plex@N-term		0.0431267	1935	968.507	1934.96	968.485	2	16	3.1.1.2602.3	56.6797	100.175	56.8564	311.81	84.68	307.76	212.41	192.94	321.43	0
65	10.31	10.31	43.77	23.64	21.73	sp|G3HPC9	Apolipoprotein E OS=Cricetulus griseus GN=I79_012639 PE=4 SV=1	1	auto	0	99	LGPLVEQGR	iTRAQ8plex@N-term		-0.0108225	1271.74	636.877	1271.75	636.883	2	14	9.1.1.2247.2	50.1253	18.4954	50.2485	175.09	58.71	327.41	394.96	354.63	179.08	0
66	10.29	10.6	32.01	6.371	4.778	sp|G3GVX1	Ribosome-binding protein 1 OS=Cricetulus griseus GN=I79_001876 PE=4 SV=1	1	auto	2	99	DALNQATSQVESK	iTRAQ8plex@N-term; iTRAQ8plex(K)@13		-0.00522097	1998.08	1000.05	1998.08	1000.05	2	21	4.1.1.2432.4	48.2276	10.7597	48.1741	129.45	53.3	180.67	189.31	232.39	183.65	0
66	10.29	10.6	32.01	6.371	4.778	sp|G3GVX1	Ribosome-binding protein 1 OS=Cricetulus griseus GN=I79_001876 PE=4 SV=1	1	auto	2	99	LLATEQEDAAVAK	iTRAQ8plex@N-term; iTRAQ8plex(K)@13		-0.0153644	1966.1	984.059	1966.12	984.067	2	20	3.1.1.2578.4	54.3416	8.1457	54.3588	36.11	10.68	85.49	56.94	77.99	44.81	0
66	10.29	10.6	32.01	6.371	4.778	sp|G3GVX1	Ribosome-binding protein 1 OS=Cricetulus griseus GN=I79_001876 PE=4 SV=1	1	auto	2	99	QLLLDSQSQLDEAK	iTRAQ8plex@N-term; iTRAQ8plex(K)@14		0.0124456	2195.24	1098.63	2195.23	1098.62	2	18	3.1.1.2613.4	57.8325	9.3979	57.8496	10.47	8.83	32.93	18.82	26.33	26.27	0
67	10.25	10.25	29.42	19.03	19.03	sp|G3I7M2	Elongation factor Tu OS=Cricetulus griseus GN=H671_3g10221 PE=3 SV=1	1	auto	2	99	LLDAVDTYIPVPTR	iTRAQ8plex@N-term		-0.0304562	1876.03	939.023	1876.06	939.038	2	21	3.1.1.2796.2	77.5845	17.244	77.5488	295.73	55.5	359.54	248.78	291.81	332.44	0
67	10.25	10.25	29.42	19.03	19.03	sp|G3I7M2	Elongation factor Tu OS=Cricetulus griseus GN=H671_3g10221 PE=3 SV=1	1	auto	0	99	AEAGDNLGALVR	iTRAQ8plex@N-term		-0.0364927	1488.78	745.399	1488.82	745.417	2	22	4.1.1.2479.4	51.5048	11.0075	51.5221	365.4	94.54	442.54	331.31	355.24	417.22	0
68	10.19	10.23	43.75	31.25	18.75	sp|G3HMB9	Histone H2A OS=Cricetulus griseus GN=I79_011871 PE=3 SV=1	1	auto	2	99	ATIAGGGVIPHIHK	iTRAQ8plex@N-term; iTRAQ8plex(K)@14		0.0359624	1978.23	495.565	1978.19	495.556	4	15	17.1.1.1248.4	54.3954	28.4264	54.33	124.49	63.69	195.11	193.21	195.97	152.39	0
68	10.19	10.23	43.75	31.25	18.75	sp|G3HMB9	Histone H2A OS=Cricetulus griseus GN=I79_011871 PE=3 SV=1	1	auto	2	99	GDEELDSLIK	iTRAQ8plex@N-term; iTRAQ8plex(K)@10		-0.0217439	1725.94	863.977	1725.96	863.988	2	17	2.1.1.2646.2	58.8987	12.6894	58.8724	343.65	165.74	587.6	577.29	590.16	435.13	0
69	10.19	10.19	63.77	35.75	31.88	sp|G3IGQ3	Heat shock cognate 71 kDa protein OS=Cricetulus griseus GN=I79_022974 PE=3 SV=1	1	auto	2	99	MVNHFIAEFK	iTRAQ8plex@N-term; iTRAQ8plex(K)@10		-0.0131811	1843.01	615.345	1843.03	615.35	3	16	12.1.1.2264.3	66.8817	12.2519	66.9053	165.88	55.17	194.01	157.93	177.42	148.61	0
69	10.19	10.19	63.77	35.75	31.88	sp|G3IGQ3	Heat shock cognate 71 kDa protein OS=Cricetulus griseus GN=I79_022974 PE=3 SV=1	1	auto	0	99	SINPDEAVAYGAAVQAAILSGDK	iTRAQ8plex@N-term; iTRAQ8plex(K)@23		0.0105736	2867.56	956.861	2867.55	956.857	3	24	3.1.1.2788.2	76.5985	33.8494	76.5844	76.53	27.11	103.5	88.68	93.18	126.15	0
69	10.19	10.19	63.77	35.75	31.88	sp|G3IGQ3	Heat shock cognate 71 kDa protein OS=Cricetulus griseus GN=I79_022974 PE=3 SV=1	1	auto	0	99	SQIHDIVLVGGSTR	iTRAQ8plex@N-term		-0.0536705	1784.95	595.991	1785.01	596.009	3	17	13.1.1.1864.2	50.799	52.9853	50.8538	215.18	79.99	204.42	204.73	230.89	222.82	0
70	10.16	10.16	56.28	42.09	42.09	sp|G3I129	Ubiquitin OS=Cricetulus griseus GN=I79_017072 PE=4 SV=1	1	auto	2	99	ESTLHLVLR	iTRAQ8plex@N-term		-0.0372807	1370.78	457.935	1370.82	457.947	3	14	13.1.1.1877.3	51.7326	444.368	52.0283	60.89	39.6	107.11	71.34	76.58	60.82	0
70	10.16	10.16	56.28	42.09	42.09	sp|G3I129	Ubiquitin OS=Cricetulus griseus GN=I79_017072 PE=4 SV=1	1	auto	2	99	LIFAGK	iTRAQ8plex@N-term; iTRAQ8plex(K)@6		-0.0161791	1255.8	628.905	1255.81	628.913	2	10	17.1.1.1295.3	59.196	16.7047	59.1452	209.32	121.45	352.15	278.22	304.22	281.93	0
70	10.16	10.16	56.28	42.09	42.09	sp|G3I129	Ubiquitin OS=Cricetulus griseus GN=I79_017072 PE=4 SV=1	1	auto	2	99	TITLEVEPSDTIENVK	iTRAQ8plex@N-term; iTRAQ8plex(K)@16		-0.0324632	2395.3	1198.66	2395.33	1198.67	2	16	2.1.1.2676.2	62.0412	29.6585	62.1296	13.75	7.38	11.45	20.94	19.89	14.24	0
70	10.16	10.16	56.28	42.09	42.09	sp|G3I129	Ubiquitin OS=Cricetulus griseus GN=I79_017072 PE=4 SV=1	1	auto	2	99	TLSDYNIQK	iTRAQ8plex@N-term; iTRAQ8plex(K)@9		0.0265367	1688.98	845.499	1688.96	845.485	2	16	8.1.1.2331.4	49.3879	10.7204	49.3411	324.9	113.88	626.02	375.58	380.08	407.11	0
70	10.16	10.16	56.28	42.09	42.09	sp|G3I129	Ubiquitin OS=Cricetulus griseus GN=I79_017072 PE=4 SV=1	1	auto	0	99	ESTLHLVLR	iTRAQ8plex@N-term		-0.0372807	1370.78	457.935	1370.82	457.947	3	15	13.1.1.1885.2	52.3717	444.368	52.0283	98.25	41.24	150.28	83.31	122.27	108.19	0
70	10.16	10.16	56.28	42.09	42.09	sp|G3I129	Ubiquitin OS=Cricetulus griseus GN=I79_017072 PE=4 SV=1	1	auto	0	99	ESTLHLVLR	iTRAQ8plex@N-term		-0.0285831	1370.79	457.937	1370.82	457.947	3	15	13.1.1.1894.2	53.0961	230.12	52.2694	65.36	34.05	105.78	80.92	78.49	74.84	0
70	10.16	10.16	56.28	42.09	42.09	sp|G3I129	Ubiquitin OS=Cricetulus griseus GN=I79_017072 PE=4 SV=1	1	auto	0	99	ESTLHLVLR	iTRAQ8plex@N-term		-0.0264773	1370.79	457.938	1370.82	457.947	3	14	13.1.1.1904.4	53.9258	26.4389	53.5617	65.87	15.64	83.38	52.38	48.07	49.65	0
70	10.16	10.16	56.28	42.09	42.09	sp|G3I129	Ubiquitin OS=Cricetulus griseus GN=I79_017072 PE=4 SV=1	1	auto	0	99	ESTLHLVLR	iTRAQ8plex@N-term		-0.029224	1370.79	457.937	1370.82	457.947	3	13	13.1.1.1912.3	54.5699	18.7829	54.847	41.46	14.43	66.09	35.48	52.7	51.05	0
70	10.16	10.16	56.28	42.09	42.09	sp|G3I129	Ubiquitin OS=Cricetulus griseus GN=I79_017072 PE=4 SV=1	1	auto	0	99	ESTLHLVLR	iTRAQ8plex@N-term		-0.0250125	1370.79	457.939	1370.82	457.947	3	15	13.1.1.1921.2	55.276	18.938	55.0616	36.84	18.41	53.18	33.7	35.64	33.44	0
70	10.16	10.16	56.28	42.09	42.09	sp|G3I129	Ubiquitin OS=Cricetulus griseus GN=I79_017072 PE=4 SV=1	1	auto	0	99	TITLEVEPSDTIENVK	iTRAQ8plex@N-term; iTRAQ8plex(K)@16		-0.0574564	2395.27	1198.64	2395.33	1198.67	2	18	3.1.1.2643.2	60.767	233.692	61.0076	4.28	0.55	7.33	2.67	5.29	5.47	0
70	10.16	10.16	56.28	42.09	42.09	sp|G3I129	Ubiquitin OS=Cricetulus griseus GN=I79_017072 PE=4 SV=1	1	auto	0	99	TITLEVEPSDTIENVK	iTRAQ8plex@N-term; iTRAQ8plex(K)@16		-0.0722276	2395.26	799.427	2395.33	799.451	3	21	3.1.1.2644.3	60.841	24.3325	61.0076	155.78	59.62	202.64	173.7	213.41	188.31	0
70	10.16	10.16	56.28	42.09	42.09	sp|G3I129	Ubiquitin OS=Cricetulus griseus GN=I79_017072 PE=4 SV=1	1	auto	0	99	TITLEVEPSDTIENVK	iTRAQ8plex@N-term; iTRAQ8plex(K)@16		-0.0557471	2395.28	1198.64	2395.33	1198.67	2	14	3.1.1.2669.3	63.455	21.1287	63.2838	26.51	11.61	22.7	27.85	24	24.98	0
70	10.16	10.16	56.28	42.09	42.09	sp|G3I129	Ubiquitin OS=Cricetulus griseus GN=I79_017072 PE=4 SV=1	1	auto	0	98.55	TITLEVEPSDTIENVK	iTRAQ8plex@N-term; iTRAQ8plex(K)@16		-0.0557471	2395.28	1198.64	2395.33	1198.67	2	13	3.1.1.2668.3	63.3293	21.1287	63.2838	26.26	19.66	36	33.61	28.17	24.68	0
71	10.12	10.22	90.6	80.54	73.15	sp|G3HJJ6	Fatty acid-binding protein, liver OS=Cricetulus griseus GN=I79_010843 PE=4 SV=1	1	auto	2	99	MVTSFK	iTRAQ8plex@N-term; iTRAQ8plex(K)@6		-0.0172476	1319.76	660.885	1319.77	660.894	2	10	17.1.1.1219.2	52.2042	90.2866	52.3407	440.06	230.99	1108.47	377.05	497.53	538.32	0
71	10.12	10.22	90.6	80.54	73.15	sp|G3HJJ6	Fatty acid-binding protein, liver OS=Cricetulus griseus GN=I79_010843 PE=4 SV=1	1	auto	0	99	LTLTYGPK	iTRAQ8plex@N-term; iTRAQ8plex(K)@8		0.0349562	1499.95	750.983	1499.92	750.966	2	14	16.1.1.2423.2	52.8679	32.3307	53.3145	2.13	0.44	12.87	0	3.22	1.1	0
71	10.12	10.22	90.6	80.54	73.15	sp|G3HJJ6	Fatty acid-binding protein, liver OS=Cricetulus griseus GN=I79_010843 PE=4 SV=1	1	auto	0	99	LTLTYGPK	iTRAQ8plex@N-term; iTRAQ8plex(K)@8		0.0349562	1499.95	750.983	1499.92	750.966	2	14	16.1.1.2429.2	53.5679	32.3307	53.3145	1.02	1.54	13.68	3.61	4.18	9.85	0
71	10.12	10.22	90.6	80.54	73.15	sp|G3HJJ6	Fatty acid-binding protein, liver OS=Cricetulus griseus GN=I79_010843 PE=4 SV=1	1	auto	0	99	YQLQSQENFEPFMK	iTRAQ8plex@N-term; iTRAQ8plex(K)@14		-0.0799498	2396.15	799.724	2396.23	799.75	3	17	5.1.1.2974.3	61.6571	42.9219	61.4465	264.39	151.43	575.24	228.57	302.07	265.22	0
71	10.12	10.22	90.6	80.54	73.15	sp|G3HJJ6	Fatty acid-binding protein, liver OS=Cricetulus griseus GN=I79_010843 PE=4 SV=1	1	auto	0	99	YQLQSQENFEPFMK	iTRAQ8plex@N-term; iTRAQ8plex(K)@14		-0.0799498	2396.15	799.724	2396.23	799.75	3	18	5.1.1.2975.3	61.7157	42.9219	61.4465	245.96	135.8	509.15	194.07	233.07	284.92	0
72	10.09	10.09	24.86	14.18	14.18	sp|G3HC41	Pyruvate kinase OS=Cricetulus griseus GN=I79_007991 PE=3 SV=1	1	auto	2	99	GDANTVWVDYPNIAR	iTRAQ8plex@N-term		-0.0281197	1993.99	998.001	1994.02	998.016	2	21	3.1.1.2632.4	59.7776	23.026	59.6907	321.81	38.13	228.25	88.31	70.94	407.83	0
72	10.09	10.09	24.86	14.18	14.18	sp|G3HC41	Pyruvate kinase OS=Cricetulus griseus GN=I79_007991 PE=3 SV=1	1	auto	2	99	GDLGIEIPAEK	iTRAQ8plex@N-term; iTRAQ8plex(K)@11		-0.0142646	1749	875.507	1749.01	875.514	2	19	3.1.1.2603.2	56.7686	11.5254	56.9555	455.43	65.14	391.25	246.79	273.1	519.07	0
72	10.09	10.09	24.86	14.18	14.18	sp|G3HC41	Pyruvate kinase OS=Cricetulus griseus GN=I79_007991 PE=3 SV=1	1	auto	2	99	GSQVLVTVDPEFR	iTRAQ8plex@N-term		-0.0171939	1749.94	875.977	1749.96	875.986	2	21	4.1.1.2568.2	58.7065	10.0594	58.6875	463.19	91.02	274.03	151.37	155.99	562.89	0
73	10.07	10.11	51.2	40.96	40.96	sp|G3IDM2	Cofilin-1 OS=Cricetulus griseus GN=I79_021805 PE=4 SV=1	1	auto	2	99	EILVGDVGQTVDDPYTTFVK	iTRAQ8plex@N-term; iTRAQ8plex(K)@20		0.0187496	2803.53	935.517	2803.51	935.511	3	26	2.1.1.2757.3	71.358	36.5251	71.4106	16.89	7.47	31.43	28	34.73	18.12	0
73	10.07	10.11	51.2	40.96	40.96	sp|G3IDM2	Cofilin-1 OS=Cricetulus griseus GN=I79_021805 PE=4 SV=1	1	auto	2	99	KEDLVFIFWAPESAPLK	iTRAQ8plex@N-term; iTRAQ8plex(K)@1; iTRAQ8plex(K)@17	missed K-E@1	0.00561581	2901.68	968.235	2901.68	968.233	3	21	5.1.1.3366.2	78.0924	6.9143	78.0569	19.11	7.74	21.81	27.16	35.82	18.42	0
73	10.07	10.11	51.2	40.96	40.96	sp|G3IDM2	Cofilin-1 OS=Cricetulus griseus GN=I79_021805 PE=4 SV=1	1	auto	2	99	NIILEEGKEILVGDVGQTVDDPYTTFVK	iTRAQ8plex@N-term; iTRAQ8plex(K)@8; iTRAQ8plex(K)@28	missed K-E@8	0.02262	4004.23	1002.07	4004.21	1002.06	4	23	3.1.1.2837.3	82.2245	56.0388	82.2774	24.12	19.22	49.35	44.29	75.04	45.1	0
73	10.07	10.11	51.2	40.96	40.96	sp|G3IDM2	Cofilin-1 OS=Cricetulus griseus GN=I79_021805 PE=4 SV=1	1	auto	2	99	YALYDATYETK	iTRAQ8plex@N-term; iTRAQ8plex(K)@11		0.0155268	1945.04	973.53	1945.03	973.522	2	18	4.1.1.2511.3	53.6874	31.9361	53.8435	134.94	48.97	200.72	198.9	240.82	164.17	0
73	10.07	10.11	51.2	40.96	40.96	sp|G3IDM2	Cofilin-1 OS=Cricetulus griseus GN=I79_021805 PE=4 SV=1	1	auto	0	99	YALYDATYETK	iTRAQ8plex@N-term; iTRAQ8plex(K)@11		0.0386543	1945.07	973.541	1945.03	973.522	2	18	5.1.1.2774.2	54.1673	6.0052	54.2551	36.94	21.76	49	69.93	76.64	51.47	0
74	10.04	10.04	71.03	54.48	54.48	sp|G3H8G0	Glutathione peroxidase OS=Cricetulus griseus GN=I79_006660 PE=3 SV=1	1	auto	2	99	FLVGPDGVPVR	iTRAQ8plex@N-term		0.00869132	1458.86	730.437	1458.85	730.432	2	17	10.1.1.2257.2	62.5926	6.6032	62.6806	101.48	42.78	160.99	83.44	79.36	126.14	0
74	10.04	10.04	71.03	54.48	54.48	sp|G3H8G0	Glutathione peroxidase OS=Cricetulus griseus GN=I79_006660 PE=3 SV=1	1	auto	2	99	NEEILNSLK	iTRAQ8plex@N-term; iTRAQ8plex(K)@9		-0.0523493	1666.92	834.467	1666.97	834.493	2	16	5.1.1.2782.2	54.5298	11.5847	54.5566	409.7	87.64	530.3	276.36	315.3	537.9	0
74	10.04	10.04	71.03	54.48	54.48	sp|G3H8G0	Glutathione peroxidase OS=Cricetulus griseus GN=I79_006660 PE=3 SV=1	1	auto	0	99	FLVGPDGVPVR	iTRAQ8plex@N-term		0.00445793	1458.85	730.435	1458.85	730.432	2	17	9.1.1.2445.3	60.1717	7.1506	60.2598	164.19	38.53	264.06	102.42	120.54	200.05	0
74	10.04	10.04	71.03	54.48	54.48	sp|G3H8G0	Glutathione peroxidase OS=Cricetulus griseus GN=I79_006660 PE=3 SV=1	1	auto	0	99	FLVGPDGVPVR	iTRAQ8plex@N-term		0.00288708	1458.85	730.434	1458.85	730.432	2	17	8.1.1.2455.3	60.2897	14.786	60.4599	291.54	69.76	437.99	191.49	259.66	372.28	0
74	10.04	10.04	71.03	54.48	54.48	sp|G3H8G0	Glutathione peroxidase OS=Cricetulus griseus GN=I79_006660 PE=3 SV=1	1	auto	0	99	NDIAWNFEK	iTRAQ8plex@N-term; iTRAQ8plex(K)@9		-0.00348345	1743.94	872.976	1743.94	872.978	2	15	4.1.1.2535.2	55.6767	36.0123	55.8704	567	101.36	647.46	379.11	434.84	712.09	0
75	10.02	10.09	20.83	9.272	7.418	sp|G3HKL8	Peroxisomal bifunctional enzyme OS=Cricetulus griseus GN=I79_011247 PE=4 SV=1	1	auto	2	99	LLEVIPSR	iTRAQ8plex@N-term		0.0430524	1229.81	615.911	1229.77	615.89	2	12	11.1.1.3257.3	67.7509	10.8319	67.6907	145.18	24.21	192.57	66.16	101.04	161.06	0
75	10.02	10.09	20.83	9.272	7.418	sp|G3HKL8	Peroxisomal bifunctional enzyme OS=Cricetulus griseus GN=I79_011247 PE=4 SV=1	1	auto	2	99	QNPDIPQLEPSDYLR	iTRAQ8plex@N-term		0.0207754	2088.1	1045.06	2088.08	1045.05	2	18	2.1.1.2681.2	62.6102	95.6708	62.8236	113.36	15.18	139.31	46.66	96.28	91.86	0
75	10.02	10.09	20.83	9.272	7.418	sp|G3HKL8	Peroxisomal bifunctional enzyme OS=Cricetulus griseus GN=I79_011247 PE=4 SV=1	1	auto	2	99	VSDLAGLDVGWK	iTRAQ8plex@N-term; iTRAQ8plex(K)@12		-0.0267288	1867.04	934.527	1867.07	934.541	2	20	3.1.1.2701.3	67.0264	25.978	67.079	378.03	58.84	542.07	217.5	272.76	474.23	0
75	10.02	10.09	20.83	9.272	7.418	sp|G3HKL8	Peroxisomal bifunctional enzyme OS=Cricetulus griseus GN=I79_011247 PE=4 SV=1	1	auto	0	98.49	LLEVIPSR	iTRAQ8plex@N-term		-0.00337609	1229.76	615.888	1229.77	615.89	2	13	8.1.1.2506.2	64.3858	13.5808	64.3653	272.57	43.16	379.76	117.59	164.97	291.37	0
75	10.02	10.09	20.83	9.272	7.418	sp|G3HKL8	Peroxisomal bifunctional enzyme OS=Cricetulus griseus GN=I79_011247 PE=4 SV=1	1	auto	0	99	QNPDIPQLEPSDYLR	iTRAQ8plex@N-term		0.0266301	2088.11	1045.06	2088.08	1045.05	2	18	3.1.1.2651.3	61.5815	30.7476	61.6342	55.72	2.57	75.71	24.89	28.27	51.43	0
75	10.02	10.09	20.83	9.272	7.418	sp|G3HKL8	Peroxisomal bifunctional enzyme OS=Cricetulus griseus GN=I79_011247 PE=4 SV=1	1	auto	0	99	VSDLAGLDVGWK	iTRAQ8plex@N-term; iTRAQ8plex(K)@12		-0.0127695	1867.05	934.534	1867.07	934.541	2	22	4.1.1.2663.3	66.2354	28.3739	66.2879	513.01	67.85	698.89	305.24	336.91	641.83	0
76	10	10.07	23.47	13.5	10.89	sp|G3GYA2	Very long-chain specific acyl-CoA dehydrogenase, mitochondrial OS=Cricetulus griseus GN=I79_002775 PE=3 SV=1	1	auto	2	99	ASNTAEVYFDGVK	iTRAQ8plex@N-term; iTRAQ8plex(K)@13		0.0229958	2008.1	1005.05	2008.07	1005.04	2	19	4.1.1.2513.2	53.8795	8.9044	53.8435	96.99	24.16	97.44	62.36	88.38	120.88	0
76	10	10.07	23.47	13.5	10.89	sp|G3GYA2	Very long-chain specific acyl-CoA dehydrogenase, mitochondrial OS=Cricetulus griseus GN=I79_002775 PE=3 SV=1	1	auto	2	99	VPSENVLGEVGSGFK	iTRAQ8plex@N-term; iTRAQ8plex(K)@15		0.0820104	2126.27	1064.14	2126.18	1064.1	2	19	5.1.1.2994.2	62.4276	6.6213	62.3914	12.68	6.99	22.63	12.21	16.85	16.42	0
76	10	10.07	23.47	13.5	10.89	sp|G3GYA2	Very long-chain specific acyl-CoA dehydrogenase, mitochondrial OS=Cricetulus griseus GN=I79_002775 PE=3 SV=1	1	auto	0	99	VPSENVLGEVGSGFK	iTRAQ8plex@N-term; iTRAQ8plex(K)@15		0.0820104	2126.27	1064.14	2126.18	1064.1	2	14	5.1.1.2997.2	62.5514	6.6213	62.3914	3.11	3.41	17.47	11.82	8.31	5.48	0
77	10	10	41.44	28.42	28.42	sp|G3IN99	Glycogen phosphorylase, liver form OS=Cricetulus griseus GN=I79_025411 PE=3 SV=1	1	auto	2	99	EGWQVEEADDWLR	iTRAQ8plex@N-term		0.0204664	1935.95	968.981	1935.93	968.971	2	19	2.1.1.2712.3	66.2075	67.8615	66.2601	218.08	32.65	126.9	105.7	101	264.68	0
77	10	10	41.44	28.42	28.42	sp|G3IN99	Glycogen phosphorylase, liver form OS=Cricetulus griseus GN=I79_025411 PE=3 SV=1	1	auto	2	99	GIVGVENVAELK	iTRAQ8plex@N-term; iTRAQ8plex(K)@12		-0.019741	1835.08	918.546	1835.1	918.556	2	19	5.1.1.2909.2	59.0215	4.8688	59.0388	319.25	65.06	228.27	126.44	166.56	418.85	0
78	10	10	37.79	34.3	34.3	sp|G3IA94	Myosin regulatory light chain 12B OS=Cricetulus griseus GN=I79_020511 PE=4 SV=1	1	auto	2	99	ATSNVFAMFDQSQIQEFK	iTRAQ8plex@N-term; iTRAQ8plex(K)@18		0.00749905	2698.4	900.473	2698.39	900.47	3	21	4.1.1.2732.4	73.6175	6.0921	73.5145	86.81	32.47	167.8	167.23	161.39	65.54	0
78	10	10	37.79	34.3	34.3	sp|G3IA94	Myosin regulatory light chain 12B OS=Cricetulus griseus GN=I79_020511 PE=4 SV=1	1	auto	2	99	ELLTTMGDR	iTRAQ8plex@N-term		-0.0831615	1338.63	670.322	1338.71	670.363	2	16	4.1.1.2472.2	50.8889	10.8765	50.9747	218.41	106.24	632.54	463.91	493.4	239.36	0
78	10	10	37.79	34.3	34.3	sp|G3IA94	Myosin regulatory light chain 12B OS=Cricetulus griseus GN=I79_020511 PE=4 SV=1	1	auto	2	99	FTDEEVDELYR	iTRAQ8plex@N-term		-0.0233756	1718.81	860.411	1718.83	860.423	2	17	2.1.1.2656.2	59.9011	20.1933	59.9836	259.5	142.64	657.92	585.33	598.95	303.44	0
78	10	10	37.79	34.3	34.3	sp|G3IA94	Myosin regulatory light chain 12B OS=Cricetulus griseus GN=I79_020511 PE=4 SV=1	1	auto	0	99	FTDEEVDELYR	iTRAQ8plex@N-term		0.0221885	1718.85	860.434	1718.83	860.423	2	19	1.1.1.2221.2	61.8769	39.035	61.9649	149.55	88.3	399.21	349.36	380.26	160.68	0
79	9.96	10.04	17.25	6.161	6.161	sp|G3H4X0	LanC-like protein 1 (Fragment) OS=Cricetulus griseus GN=I79_005333 PE=3 SV=1	1	auto	2	99	AQDTAELFFEDVR	iTRAQ8plex@N-term		-0.00258417	1843.92	922.969	1843.93	922.97	2	23	2.1.1.2746.2	70.0113	154.298	70.0993	404.62	91.23	394.31	290.17	368.87	440.09	0
79	9.96	10.04	17.25	6.161	6.161	sp|G3H4X0	LanC-like protein 1 (Fragment) OS=Cricetulus griseus GN=I79_005333 PE=3 SV=1	1	auto	2	99	GFYYLMQELPQER	iTRAQ8plex@N-term		0.0279223	1977.03	989.52	1977	989.506	2	19	5.1.1.3244.2	73.5227	28.9311	73.6375	118.65	51.06	146.3	89.81	123.06	161.97	0
79	9.96	10.04	17.25	6.161	6.161	sp|G3H4X0	LanC-like protein 1 (Fragment) OS=Cricetulus griseus GN=I79_005333 PE=3 SV=1	1	auto	2	99	TVAHIQTVQHK	iTRAQ8plex@N-term; iTRAQ8plex(K)@11		0.00640604	1869.11	468.285	1869.1	468.283	4	15	17.1.1.1043.3	40.9684	444.264	41.1077	383.26	104.5	307.08	265.67	392.87	466.58	0
79	9.96	10.04	17.25	6.161	6.161	sp|G3H4X0	LanC-like protein 1 (Fragment) OS=Cricetulus griseus GN=I79_005333 PE=3 SV=1	1	auto	0	99	AQDTAELFFEDVR	iTRAQ8plex@N-term		-0.00258417	1843.92	922.969	1843.93	922.97	2	22	2.1.1.2745.2	69.9123	154.298	70.0993	293.27	50.58	325.44	229.15	244.12	290.4	0
80	9.78	9.78	51.24	32.23	29.34	sp|G3IMU3	Argininosuccinate synthase OS=Cricetulus griseus GN=I79_025241 PE=4 SV=1	1	auto	2	99	NDLMEYAK	iTRAQ8plex@N-term; iTRAQ8plex(K)@8		-0.0308595	1590.82	796.419	1590.85	796.434	2	14	4.1.1.2461.4	50.3154	18.1618	50.3326	538.99	108.77	499.25	436.85	636.13	724.42	0
80	9.78	9.78	51.24	32.23	29.34	sp|G3IMU3	Argininosuccinate synthase OS=Cricetulus griseus GN=I79_025241 PE=4 SV=1	1	auto	2	99	QHGIPIPVTPK	Gln->pyro-Glu@N-term; iTRAQ8plex(K)@11		-0.00754884	1472.86	737.436	1472.87	737.44	2	15	13.1.1.1898.2	53.3632	13.2185	53.4356	113.05	23.6	115.98	98.04	109.14	97.43	0
80	9.78	9.78	51.24	32.23	29.34	sp|G3IMU3	Argininosuccinate synthase OS=Cricetulus griseus GN=I79_025241 PE=4 SV=1	1	auto	0.876148	96.08	EQGYDVIAYLANIGQKEDFEEAR	iTRAQ8plex@N-term; iTRAQ8plex(K)@16	missed K-E@16	0.126126	3265.8	1089.61	3265.67	1089.56	3	13	3.1.1.2784.4	76.2379	10.1813	76.2553	23.39	8.08	34.11	37.61	51.65	29.38	0
81	9.59	9.98	30.69	16.09	16.09	sp|G3HHR3	Vimentin OS=Cricetulus griseus GN=I79_010171 PE=3 SV=1	1	auto	2	99	EEAESTLQSFR	iTRAQ8plex@N-term		-0.040568	1599.76	800.889	1599.8	800.91	2	18	3.1.1.2560.2	52.7776	4.0958	52.7569	247.7	115.86	297.07	748.58	601.01	288.83	0
81	9.59	9.98	30.69	16.09	16.09	sp|G3HHR3	Vimentin OS=Cricetulus griseus GN=I79_010171 PE=3 SV=1	1	auto	2	99	EYQDLLNVK	iTRAQ8plex@N-term; iTRAQ8plex(K)@9		-0.0310752	1728.96	865.485	1728.99	865.501	2	14	4.1.1.2543.4	56.4984	7.5151	56.3131	224.28	78.35	254.08	451.15	313.57	270.32	0
81	9.59	9.98	30.69	16.09	16.09	sp|G3HHR3	Vimentin OS=Cricetulus griseus GN=I79_010171 PE=3 SV=1	1	auto	2	99	NLQEAEEWYK	iTRAQ8plex@N-term; iTRAQ8plex(K)@10		0.00942604	1917.02	959.517	1917.01	959.512	2	16	4.1.1.2527.3	55.0444	19.1144	55.0696	152.16	75.57	279.88	619.56	439.92	219.04	0
82	9.56	9.58	26.16	18.63	18.63	sp|G3I6I6	Tubulin alpha-1A chain OS=Cricetulus griseus GN=I79_019110 PE=3 SV=1	1	auto	2	99	AVFVDLEPTVIDEVR	iTRAQ8plex@N-term		0.00474962	2005.11	1003.56	2005.1	1003.56	2	17	2.1.1.2791.4	75.4215	17.2356	75.0886	35.23	3.51	25.5	42.21	33.33	32.54	0
82	9.56	9.58	26.16	18.63	18.63	sp|G3I6I6	Tubulin alpha-1A chain OS=Cricetulus griseus GN=I79_019110 PE=3 SV=1	1	auto	0	99	AVFVDLEPTVIDEVR	iTRAQ8plex@N-term		0.0154936	2005.12	1003.57	2005.1	1003.56	2	23	2.1.1.2775.2	73.4744	263.422	73.6874	249.8	74.14	248.77	304.41	314.43	270.81	0
82	9.56	9.58	26.16	18.63	18.63	sp|G3I6I6	Tubulin alpha-1A chain OS=Cricetulus griseus GN=I79_019110 PE=3 SV=1	1	auto	0	99	AVFVDLEPTVIDEVR	iTRAQ8plex@N-term		0.0154936	2005.12	1003.57	2005.1	1003.56	2	20	2.1.1.2781.2	74.1799	263.422	73.6874	102.96	38.66	153.4	150.22	148.69	134.25	0
82	9.56	9.58	26.16	18.63	18.63	sp|G3I6I6	Tubulin alpha-1A chain OS=Cricetulus griseus GN=I79_019110 PE=3 SV=1	1	auto	0	99	AVFVDLEPTVIDEVR	iTRAQ8plex@N-term		0.00574303	2005.11	1003.56	2005.1	1003.56	2	21	3.1.1.2753.2	72.6807	42.5996	72.8712	223.6	52.68	204.78	241.22	230.16	216.75	0
83	9.24	9.28	12.06	4.645	4.075	sp|G3GZG6	Serotransferrin OS=Cricetulus griseus GN=I79_003225 PE=4 SV=1	1	auto	2	99	TVDGKEDLIWEILK	iTRAQ8plex@N-term; iTRAQ8plex(K)@5; iTRAQ8plex(K)@14	missed K-E@5	-0.0136067	2570.5	857.839	2570.51	857.844	3	19	4.1.1.2715.2	71.8689	10.0103	71.9308	272.74	68.76	264.89	619.56	535.93	364.88	0
83	9.24	9.28	12.06	4.645	4.075	sp|G3GZG6	Serotransferrin OS=Cricetulus griseus GN=I79_003225 PE=4 SV=1	1	auto	1.14874	96.56	GDVAFVK	iTRAQ8plex@N-term; iTRAQ8plex(K)@7	cleaved G-G@N-term	-0.0370582	1342.77	672.392	1342.81	672.411	2	12	9.1.1.2210.2	46.7658	5.5424	46.6389	297.15	68.47	245.93	384.48	356.69	279.39	0
84	9.12	9.12	29.31	25.86	23.28	sp|G3GSF7	Ornithine carbamoyltransferase, mitochondrial (Fragment) OS=Cricetulus griseus GN=I79_000568 PE=4 SV=1	1	auto	2	99	GGNVLITDTWISMGQEEEK	iTRAQ8plex@N-term; iTRAQ8plex(K)@19		0.0366004	2714.44	1358.23	2714.4	1358.21	2	19	3.1.1.2715.4	68.5485	34.7309	68.4618	0	0.95	2.92	4.89	6.31	6.57	0
84	9.12	9.12	29.31	25.86	23.28	sp|G3GSF7	Ornithine carbamoyltransferase, mitochondrial (Fragment) OS=Cricetulus griseus GN=I79_000568 PE=4 SV=1	1	auto	0	96.05	QSDLDILAK	iTRAQ8plex@N-term; iTRAQ8plex(K)@9		-0.0424134	1609.91	805.961	1609.95	805.982	2	12	4.1.1.2517.2	54.1417	4.5177	54.2474	567.81	119.37	518.91	404.63	450.47	684.78	0
85	8.97	8.97	22.11	13.39	10.55	sp|G3II74	Cytochrome P450 2E1 OS=Cricetulus griseus GN=I79_023542 PE=3 SV=1	1	auto	2	99	EVLLNHK	iTRAQ8plex@N-term; iTRAQ8plex(K)@7		0.000353956	1459.9	487.64	1459.9	487.64	3	12	13.1.1.1793.2	44.463	58.1239	44.5508	186.71	34.13	129.98	149.08	144.11	242.64	0
85	8.97	8.97	22.11	13.39	10.55	sp|G3II74	Cytochrome P450 2E1 OS=Cricetulus griseus GN=I79_023542 PE=3 SV=1	1	auto	1.60206	98.84	IVVLHGYK	iTRAQ8plex@N-term; iTRAQ8plex(K)@8		0.108296	1536.07	513.032	1535.96	512.996	3	13	16.1.1.2415.3	52.0222	10.3522	51.9666	142.16	25.52	110.31	103.5	57.48	139.55	0
86	8.94	8.94	41.64	22.62	20.33	sp|G3HC01	Tropomyosin alpha-3 chain OS=Cricetulus griseus GN=I79_008041 PE=3 SV=1	1	auto	2	99	EQAEAEVASLNR	iTRAQ8plex@N-term		-0.0470345	1619.8	810.905	1619.84	810.928	2	21	3.1.1.2519.3	49.3912	25.4568	49.562	322.54	157.61	580.6	451.7	437.72	314.19	0
86	8.94	8.94	41.64	22.62	20.33	sp|G3HC01	Tropomyosin alpha-3 chain OS=Cricetulus griseus GN=I79_008041 PE=3 SV=1	1	auto	2	99	IQVLQQQADDAEER	iTRAQ8plex@N-term		0.0108364	1946.01	974.013	1946	974.008	2	23	2.1.1.2645.3	58.8196	35.5609	58.8724	185.49	77.7	299.84	207.37	209.46	204.21	0
86	8.94	8.94	41.64	22.62	20.33	sp|G3HC01	Tropomyosin alpha-3 chain OS=Cricetulus griseus GN=I79_008041 PE=3 SV=1	1	auto	2	99	MELQEIQLK	iTRAQ8plex@N-term; iTRAQ8plex(K)@9		-0.0232396	1738.99	870.501	1739.01	870.513	2	15	5.1.1.2887.2	58.1331	9.5846	58.222	245.38	110.9	590.58	381.96	346.05	273.64	0
87	8.72	8.78	28.53	16.23	13.09	sp|G3I255	L-lactate dehydrogenase OS=Cricetulus griseus GN=I79_017480 PE=3 SV=1	1	auto	2	99	QVVDSAYEVIK	Gln->pyro-Glu@N-term; iTRAQ8plex(K)@11		-0.0456429	1536.79	769.402	1536.83	769.424	2	16	1.1.1.2238.4	63.9144	3.5872	63.8105	27.76	6	27.28	26.64	24.01	31.44	0
87	8.72	8.78	28.53	16.23	13.09	sp|G3I255	L-lactate dehydrogenase OS=Cricetulus griseus GN=I79_017480 PE=3 SV=1	1	auto	0	99	QVVDSAYEVIK	Gln->pyro-Glu@N-term; iTRAQ8plex(K)@11		-0.0189078	1536.82	769.415	1536.83	769.424	2	17	1.1.1.2230.2	62.9049	19.048	62.993	64.1	12.93	47.27	27.13	41.03	69.84	0
87	8.72	8.78	28.53	16.23	13.09	sp|G3I255	L-lactate dehydrogenase OS=Cricetulus griseus GN=I79_017480 PE=3 SV=1	1	auto	0	99	QVVDSAYEVIK	iTRAQ8plex@N-term; iTRAQ8plex(K)@11		-0.0181303	1858.05	930.031	1858.07	930.04	2	20	4.1.1.2541.2	56.2808	41.8314	56.4002	456.29	104.82	415.84	297.61	358.77	545.09	0
87	8.72	8.78	28.53	16.23	13.09	sp|G3I255	L-lactate dehydrogenase OS=Cricetulus griseus GN=I79_017480 PE=3 SV=1	1	auto	0	99	VTLTSEEEAR	iTRAQ8plex@N-term		-0.0776257	1437.68	719.849	1437.76	719.888	2	15	4.1.1.2356.2	43.0688	21.8666	43.123	331.43	73.88	310.81	200.37	283.93	438.84	0
88	8.72	8.78	35.35	25.12	21.86	sp|G3HDE5	Proteasome activator complex subunit 1 OS=Cricetulus griseus GN=I79_008549 PE=4 SV=1	1	auto	2	99	APLDIPIPDPVK	iTRAQ8plex@N-term; iTRAQ8plex(K)@12		-0.0172301	1882.12	942.068	1882.14	942.077	2	17	4.1.1.2661.3	66.0206	10.8858	65.9629	172.35	82.64	434.37	173.19	156.62	193.22	0
88	8.72	8.78	35.35	25.12	21.86	sp|G3HDE5	Proteasome activator complex subunit 1 OS=Cricetulus griseus GN=I79_008549 PE=4 SV=1	1	auto	2	99	IEDGNNFGVAVQEK	iTRAQ8plex@N-term; iTRAQ8plex(K)@14		0.0312742	2127.17	1064.59	2127.14	1064.58	2	21	3.1.1.2579.2	54.395	30.1322	54.4641	34.82	20.7	52.38	26.41	32.55	42.38	0
89	8.53	8.53	23.74	11.43	10.11	sp|G3GVN2	4-aminobutyrate aminotransferase, mitochondrial OS=Cricetulus griseus GN=I79_001777 PE=3 SV=1	1	auto	2	99	IDIPSFDWPIAPFPR	iTRAQ8plex@N-term		0.00867914	2074.13	1038.07	2074.12	1038.07	2	18	3.1.1.2844.3	83.0878	28.6591	83.1233	96.09	11.7	88.28	63.49	74.49	98.69	0
89	8.53	8.53	23.74	11.43	10.11	sp|G3GVN2	4-aminobutyrate aminotransferase, mitochondrial OS=Cricetulus griseus GN=I79_001777 PE=3 SV=1	1	auto	2	99	MMTGGFFHK	iTRAQ8plex@N-term; iTRAQ8plex(K)@9		0.0320162	1662.92	555.312	1662.88	555.302	3	16	17.1.1.1302.2	59.9338	44.8122	60.0217	166.47	36.71	145.74	153.56	150.47	233.55	0
89	8.53	8.53	23.74	11.43	10.11	sp|G3GVN2	4-aminobutyrate aminotransferase, mitochondrial OS=Cricetulus griseus GN=I79_001777 PE=3 SV=1	1	auto	0	99	IDIPSFDWPIAPFPR	iTRAQ8plex@N-term		0.0183776	2074.14	1038.08	2074.12	1038.07	2	15	4.1.1.2871.2	82.4384	7.9436	82.4557	34.06	10.55	39.32	18	18.84	27.16	0
90	8.5	8.5	29.33	15.08	13.41	sp|G3GS40	Succinyl-CoA ligase [GDP-forming] subunit beta, mitochondrial OS=Cricetulus griseus GN=I79_000350 PE=4 SV=1	1	auto	2	99	DIFAMDDKSENEPIENEAAR	iTRAQ8plex@N-term; iTRAQ8plex(K)@8	missed K-S@8	0.00970855	2901.44	968.153	2901.43	968.15	3	23	2.1.1.2634.3	57.6754	24.4378	57.6035	292.21	94.81	215.61	202.95	218.91	302.75	0
90	8.5	8.5	29.33	15.08	13.41	sp|G3GS40	Succinyl-CoA ligase [GDP-forming] subunit beta, mitochondrial OS=Cricetulus griseus GN=I79_000350 PE=4 SV=1	1	auto	2	99	ETYLAILMDR	iTRAQ8plex@N-term		-0.0275039	1527.8	764.907	1527.83	764.921	2	17	4.1.1.2702.2	70.4276	9.1795	70.494	468.74	151	398.48	285.82	314.03	540.48	0
90	8.5	8.5	29.33	15.08	13.41	sp|G3GS40	Succinyl-CoA ligase [GDP-forming] subunit beta, mitochondrial OS=Cricetulus griseus GN=I79_000350 PE=4 SV=1	1	auto	2	99	INFDDNAEFR	iTRAQ8plex@N-term		-0.0433612	1543.71	772.864	1543.76	772.886	2	17	2.1.1.2625.3	56.712	36.7067	56.8666	431.21	111.44	442.9	330.78	328.28	480.63	0
90	8.5	8.5	29.33	15.08	13.41	sp|G3GS40	Succinyl-CoA ligase [GDP-forming] subunit beta, mitochondrial OS=Cricetulus griseus GN=I79_000350 PE=4 SV=1	1	auto	2	99	KLYHLFLK	iTRAQ8plex@N-term; iTRAQ8plex(K)@1; iTRAQ8plex(K)@8	missed K-L@1	0.0501409	1973.31	494.335	1973.26	494.322	4	12	17.1.1.1334.3	63.3644	27.9166	63.4169	152.24	42.31	159.84	84.03	87.9	132.75	0
90	8.5	8.5	29.33	15.08	13.41	sp|G3GS40	Succinyl-CoA ligase [GDP-forming] subunit beta, mitochondrial OS=Cricetulus griseus GN=I79_000350 PE=4 SV=1	1	auto	0	99	INFDDNAEFR	iTRAQ8plex@N-term		-0.0569334	1543.7	772.857	1543.76	772.886	2	18	3.1.1.2586.2	55.0556	10.0022	55.1435	457.89	112.39	491.56	298.5	376.14	463.57	0
91	8.47	8.51	18.32	10.99	9.698	sp|G3I0E7	Cytochrome P450 2D27 OS=Cricetulus griseus GN=I79_016829 PE=3 SV=1	1	auto	2	99	DVEVQGFLIPK	iTRAQ8plex@N-term; iTRAQ8plex(K)@11		0.000598585	1852.09	927.053	1852.09	927.053	2	19	4.1.1.2619.2	62.379	31.6334	62.6228	265.22	36.67	205.36	96.6	122.69	241.11	0
91	8.47	8.51	18.32	10.99	9.698	sp|G3I0E7	Cytochrome P450 2D27 OS=Cricetulus griseus GN=I79_016829 PE=3 SV=1	1	auto	2	99	HEAFMPFSAGR	iTRAQ8plex@N-term		0.0164252	1552.79	518.605	1552.78	518.599	3	16	13.1.1.1863.4	50.7767	33.7779	50.8538	115.41	12.58	95.02	35.61	53.65	92.38	0
91	8.47	8.51	18.32	10.99	9.698	sp|G3I0E7	Cytochrome P450 2D27 OS=Cricetulus griseus GN=I79_016829 PE=3 SV=1	1	auto	0	99	DVEVQGFLIPK	iTRAQ8plex@N-term; iTRAQ8plex(K)@11		0.000842751	1852.09	927.054	1852.09	927.053	2	18	4.1.1.2631.4	63.096	31.692	62.6228	257.6	33.06	197.73	122.4	160.62	278.22	0
91	8.47	8.51	18.32	10.99	9.698	sp|G3I0E7	Cytochrome P450 2D27 OS=Cricetulus griseus GN=I79_016829 PE=3 SV=1	1	auto	0	99	MPYTNAVIHEVQR	iTRAQ8plex@N-term		-0.0485622	1860.93	621.318	1860.98	621.335	3	20	13.1.1.1910.3	54.3295	17.0605	54.9067	212.44	40.5	178.96	108.76	94.6	233.11	0
91	8.47	8.51	18.32	10.99	9.698	sp|G3I0E7	Cytochrome P450 2D27 OS=Cricetulus griseus GN=I79_016829 PE=3 SV=1	1	auto	0	99	MPYTNAVIHEVQR	iTRAQ8plex@N-term		-0.0485622	1860.93	621.318	1860.98	621.335	3	22	13.1.1.1919.2	55.0698	17.0605	54.9067	224.18	41.86	236.37	94.7	120.51	267.96	0
92	8.45	8.51	49.3	35.92	35.92	sp|G3H928	Adenylate kinase 2, mitochondrial OS=Cricetulus griseus GN=I79_006890 PE=3 SV=1	1	auto	2	99	EKLDSVIEFSIPDSLLIR	iTRAQ8plex@N-term; iTRAQ8plex(K)@2	missed K-L@2	-0.0294708	2681.52	894.846	2681.55	894.856	3	21	4.1.1.2789.3	77.5872	6.4199	77.525	219.22	57.81	192.62	119.74	136.17	232.36	0
92	8.45	8.51	49.3	35.92	35.92	sp|G3H928	Adenylate kinase 2, mitochondrial OS=Cricetulus griseus GN=I79_006890 PE=3 SV=1	1	auto	2	99	LVSDEMVVELIEK	iTRAQ8plex@N-term; iTRAQ8plex(K)@13		-0.0350723	2111.17	1056.59	2111.2	1056.61	2	16	2.1.1.2810.2	77.5854	9.9836	77.5483	30.07	0.71	22.41	21.3	26.28	24.88	0
92	8.45	8.51	49.3	35.92	35.92	sp|G3H928	Adenylate kinase 2, mitochondrial OS=Cricetulus griseus GN=I79_006890 PE=3 SV=1	1	auto	0	99	LVSDEMVVELIEK	iTRAQ8plex@N-term; iTRAQ8plex(K)@13		0.0163968	2111.22	1056.62	2111.2	1056.61	2	22	3.1.1.2783.3	76.1073	68.621	76.2553	188.96	38.1	215.29	132.97	154.12	229.22	0
92	8.45	8.51	49.3	35.92	35.92	sp|G3H928	Adenylate kinase 2, mitochondrial OS=Cricetulus griseus GN=I79_006890 PE=3 SV=1	1	auto	0	99	LVSDEMVVELIEK	iTRAQ8plex@N-term; iTRAQ8plex(K)@13		0.0163968	2111.22	1056.62	2111.2	1056.61	2	21	3.1.1.2790.4	76.9179	68.621	76.2553	67.11	18.34	120.66	75.56	71.05	92.73	0
93	8.42	8.42	36.96	24.46	21.2	sp|G3GXA9	Protein disulfide-isomerase OS=Cricetulus griseus GN=I79_002399 PE=3 SV=1	1	auto	2	99	FFPATADR	iTRAQ8plex@N-term		0.0227058	1227.68	614.846	1227.66	614.835	2	13	7.1.1.2582.4	52.538	4.2763	52.4411	107.62	29.31	140.87	108.88	147.49	98.26	0
93	8.42	8.42	36.96	24.46	21.2	sp|G3GXA9	Protein disulfide-isomerase OS=Cricetulus griseus GN=I79_002399 PE=3 SV=1	1	auto	2	99	MDSTANEVEAVK	iTRAQ8plex@N-term; iTRAQ8plex(K)@12		0.00261087	1901.01	951.51	1901	951.509	2	21	3.1.1.2526.3	49.9452	65.3397	50.1547	178.03	44.02	213.52	222.9	298.12	187.09	0
93	8.42	8.42	36.96	24.46	21.2	sp|G3GXA9	Protein disulfide-isomerase OS=Cricetulus griseus GN=I79_002399 PE=3 SV=1	1	auto	2	99	NFEEVAFDEK	iTRAQ8plex@N-term; iTRAQ8plex(K)@10		-0.0148401	1834.94	918.478	1834.96	918.485	2	16	3.1.1.2597.2	56.1543	75.7758	56.2404	389.58	140.82	456.46	495.4	681.87	424.11	0
93	8.42	8.42	36.96	24.46	21.2	sp|G3GXA9	Protein disulfide-isomerase OS=Cricetulus griseus GN=I79_002399 PE=3 SV=1	1	auto	0	99	MDSTANEVEAVK	iTRAQ8plex@N-term; iTRAQ8plex(K)@12		-0.0136614	1900.99	951.502	1901	951.509	2	17	4.1.1.2442.3	48.8874	6.4982	48.9402	152.9	51.08	178.26	192.99	331.91	200.35	0
93	8.42	8.42	36.96	24.46	21.2	sp|G3GXA9	Protein disulfide-isomerase OS=Cricetulus griseus GN=I79_002399 PE=3 SV=1	1	auto	0	99	NFEEVAFDEK	iTRAQ8plex@N-term; iTRAQ8plex(K)@10		-0.0148401	1834.94	918.478	1834.96	918.485	2	14	3.1.1.2604.3	56.9031	75.7758	56.2404	175.12	64.76	208.34	221.68	355.95	207.79	0
94	8.39	8.39	34.47	26.52	21.21	sp|G3HMI9	Uricase OS=Cricetulus griseus GN=I79_011952 PE=3 SV=1	1	auto	2	99	DQFTTLPEVK	iTRAQ8plex@N-term; iTRAQ8plex(K)@10		-0.00603946	1785.01	893.511	1785.01	893.514	2	18	4.1.1.2518.3	54.2172	36.4986	54.3526	645.02	122.13	615.87	394.01	346.33	831.93	0
94	8.39	8.39	34.47	26.52	21.21	sp|G3HMI9	Uricase OS=Cricetulus griseus GN=I79_011952 PE=3 SV=1	1	auto	2	99	NTVHVLAK	iTRAQ8plex@N-term; iTRAQ8plex(K)@8		-0.000225652	1488.92	497.315	1488.92	497.315	3	12	17.1.1.1089.3	43.7883	45.8433	43.8776	334.1	116.16	319.52	333.07	264.93	510.4	0
94	8.39	8.39	34.47	26.52	21.21	sp|G3HMI9	Uricase OS=Cricetulus griseus GN=I79_011952 PE=3 SV=1	1	auto	2	99	RDVDFEATWSTVR	iTRAQ8plex@N-term	missed R-D@1	0.0120796	1884.98	943.495	1884.96	943.489	2	18	5.1.1.2780.3	54.4266	6.4833	54.3083	55.17	19.25	35.14	28.83	36.73	61.57	0
96	8.19	10.46	28.75	16.88	16.88	sp|G3HHM2	Histone H3.1t OS=Cricetulus griseus GN=I79_010126 PE=4 SV=1	1	auto	2	99	KQLATK	iTRAQ8plex@N-term; iTRAQ8plex(K)@1; iTRAQ8plex(K)@6	missed K-Q@1	0.0200535	1600.06	534.362	1600.04	534.355	3	10	17.1.1.1047.3	41.2046	72.6714	41.3621	679.95	187.82	561.27	501.67	542.27	489.17	0
96	8.19	10.46	28.75	16.88	16.88	sp|G3HHM2	Histone H3.1t OS=Cricetulus griseus GN=I79_010126 PE=4 SV=1	1	auto	2	99	STELLIR	iTRAQ8plex@N-term		-0.0115695	1134.68	568.347	1134.69	568.353	2	12	7.1.1.2462.2	49.4879	8.4568	49.4629	188.66	41.59	207.02	207.5	201.98	196.65	0
96	8.19	10.46	28.75	16.88	16.88	sp|G3HHM2	Histone H3.1t OS=Cricetulus griseus GN=I79_010126 PE=4 SV=1	1	auto	0	99	STELLIR	iTRAQ8plex@N-term		-0.0115695	1134.68	568.347	1134.69	568.353	2	12	7.1.1.2461.2	49.4456	8.4568	49.4629	243.61	59.61	219.36	242.95	247.15	257.94	0
96	8.19	10.46	28.75	16.88	16.88	sp|G3HHM2	Histone H3.1t OS=Cricetulus griseus GN=I79_010126 PE=4 SV=1	1	auto	0	97.2	STELLIR	iTRAQ8plex@N-term		-0.0215591	1134.67	568.342	1134.69	568.353	2	12	8.1.1.2312.2	47.6807	26.5064	47.6684	331.2	119.87	363.88	361.63	354.68	394.96	0
96	8.19	10.46	28.75	16.88	16.88	sp|G3HHM2	Histone H3.1t OS=Cricetulus griseus GN=I79_010126 PE=4 SV=1	1	auto	0	95.36	STELLIR	iTRAQ8plex@N-term		-0.0260888	1134.67	568.34	1134.69	568.353	2	12	9.1.1.2222.3	47.8327	26.7855	48.0015	387.15	118.29	383.37	357.13	383.64	416.66	0
97	8.11	8.18	23.96	9.37	8.295	sp|G3IKB8	Cytochrome P450 2B10 OS=Cricetulus griseus GN=I79_024317 PE=3 SV=1	1	auto	2	99	DFIDTYLLR	iTRAQ8plex@N-term		-0.07873	1458.72	730.369	1458.8	730.409	2	16	3.1.1.2713.4	68.355	10.651	68.3722	534.14	110.96	507.23	309.69	254.47	589.81	0
97	8.11	8.18	23.96	9.37	8.295	sp|G3IKB8	Cytochrome P450 2B10 OS=Cricetulus griseus GN=I79_024317 PE=3 SV=1	1	auto	2	99	EALVDQAEAFSGR	iTRAQ8plex@N-term		-0.0335244	1695.84	848.927	1695.87	848.944	2	21	3.1.1.2646.3	61.0601	20.0555	61.0906	396.59	98.6	330.45	238.66	172.58	507.31	0
98	8.1	8.1	29.97	19.89	19.89	sp|G3H0S4	Sorbitol dehydrogenase OS=Cricetulus griseus GN=I79_003742 PE=3 SV=1	1	auto	2	99	KGVGLK	iTRAQ8plex@N-term; iTRAQ8plex(K)@1; iTRAQ8plex(K)@6	missed K-G@1	0.132028	1513.14	505.389	1513.01	505.345	3	10	18.1.1.1849.2	40.2877	4.0704	40.3752	127.97	30.53	110.7	112.26	89.46	133.42	0
98	8.1	8.1	29.97	19.89	19.89	sp|G3H0S4	Sorbitol dehydrogenase OS=Cricetulus griseus GN=I79_003742 PE=3 SV=1	1	auto	2	99	VAIEPGVPR	iTRAQ8plex@N-term		-0.0140473	1240.73	621.373	1240.74	621.38	2	13	7.1.1.2452.2	49.0996	3.4605	48.7086	101.42	19.89	91.16	62.94	81.99	103.68	0
98	8.1	8.1	29.97	19.89	19.89	sp|G3H0S4	Sorbitol dehydrogenase OS=Cricetulus griseus GN=I79_003742 PE=3 SV=1	1	auto	0	99	KGVGLK	iTRAQ8plex@N-term; iTRAQ8plex(K)@1; iTRAQ8plex(K)@6	missed K-G@1	-1.28959e-05	1513.01	505.345	1513.01	505.345	3	10	17.1.1.1057.3	41.8181	36.5832	41.8465	668.14	167.33	552.94	474.37	449.09	666.38	0
98	8.1	8.1	29.97	19.89	19.89	sp|G3H0S4	Sorbitol dehydrogenase OS=Cricetulus griseus GN=I79_003742 PE=3 SV=1	1	auto	0	99	VAIEPGVPR	iTRAQ8plex@N-term		-0.0139253	1240.73	621.373	1240.74	621.38	2	14	7.1.1.2427.2	48.3223	16.5775	48.4444	145.98	26.65	182.48	136.14	118.82	187.93	0
98	8.1	8.1	29.97	19.89	19.89	sp|G3H0S4	Sorbitol dehydrogenase OS=Cricetulus griseus GN=I79_003742 PE=3 SV=1	1	auto	0	99	VAIEPGVPR	iTRAQ8plex@N-term		-0.0579368	1240.69	621.351	1240.74	621.38	2	11	12.1.1.2091.2	50.2576	1.8724	50.2218	13.75	4.78	22.66	13.67	10.37	23.97	0
98	8.1	8.1	29.97	19.89	19.89	sp|G3H0S4	Sorbitol dehydrogenase OS=Cricetulus griseus GN=I79_003742 PE=3 SV=1	1	auto	0	99	VAIEPGVPR	iTRAQ8plex@N-term		-0.0096226	1240.74	621.375	1240.74	621.38	2	14	10.1.1.2084.2	50.1148	34.8692	50.2568	99.19	21.94	122.73	73.03	76.37	121.27	0
98	8.1	8.1	29.97	19.89	19.89	sp|G3H0S4	Sorbitol dehydrogenase OS=Cricetulus griseus GN=I79_003742 PE=3 SV=1	1	auto	0	99	VAIEPGVPR	iTRAQ8plex@N-term		-0.0149713	1240.73	621.372	1240.74	621.38	2	15	8.1.1.2302.2	46.9127	42.009	46.9533	467.19	81.47	447.13	335.45	302.47	482.21	0
98	8.1	8.1	29.97	19.89	19.89	sp|G3H0S4	Sorbitol dehydrogenase OS=Cricetulus griseus GN=I79_003742 PE=3 SV=1	1	auto	0	98.32	VAIEPGVPR	iTRAQ8plex@N-term		-0.00969692	1240.74	621.375	1240.74	621.38	2	13	9.1.1.2213.2	47.033	44.3571	47.1734	323.77	80.26	321.11	246.87	254.3	351.22	0
99	8.09	8.12	34.56	22.06	18.75	sp|G3HJP6	Prohibitin OS=Cricetulus griseus GN=I79_010895 PE=4 SV=1	1	auto	2	99	EFTEAVEAK	iTRAQ8plex@N-term; iTRAQ8plex(K)@9		-0.0251353	1630.88	816.446	1630.9	816.459	2	16	4.1.1.2437.3	48.5471	3.6988	48.2906	446.17	126.3	400.69	345.87	383.57	520.85	0
99	8.09	8.12	34.56	22.06	18.75	sp|G3HJP6	Prohibitin OS=Cricetulus griseus GN=I79_010895 PE=4 SV=1	1	auto	2	99	FDAGELITQR	iTRAQ8plex@N-term		-0.0327842	1452.76	727.385	1452.79	727.401	2	17	4.1.1.2544.3	56.5626	3.7858	56.5158	448.39	136.62	432.83	397.87	499.38	491.77	0
99	8.09	8.12	34.56	22.06	18.75	sp|G3HJP6	Prohibitin OS=Cricetulus griseus GN=I79_010895 PE=4 SV=1	1	auto	2	99	IYTSIGEDYDER	iTRAQ8plex@N-term		-0.000534423	1763.85	882.933	1763.85	882.933	2	19	2.1.1.2621.3	56.3604	16.8749	56.3116	384.4	99.34	326.58	286.62	408.72	394.8	0
100	8.07	8.07	26.94	16.99	13.83	sp|G3HI59	Short-chain specific acyl-CoA dehydrogenase OS=Cricetulus griseus GN=H671_4g12038 PE=3 SV=1	1	auto	2	99	ENLLGEPGMGFK	iTRAQ8plex@N-term; iTRAQ8plex(K)@12		-0.00114876	1899.04	950.526	1899.04	950.527	2	21	5.1.1.2927.2	59.6786	25.4495	59.7617	418.28	88.4	421.93	234.48	336.47	553.21	0
100	8.07	8.07	26.94	16.99	13.83	sp|G3HI59	Short-chain specific acyl-CoA dehydrogenase OS=Cricetulus griseus GN=H671_4g12038 PE=3 SV=1	1	auto	2	99	IAMQTLDMGR	iTRAQ8plex@N-term		0.0217697	1438.78	720.397	1438.76	720.386	2	17	9.1.1.2372.2	57.5865	4.2246	57.5663	230.83	59.06	251.99	151.22	187.85	292.89	0
100	8.07	8.07	26.94	16.99	13.83	sp|G3HI59	Short-chain specific acyl-CoA dehydrogenase OS=Cricetulus griseus GN=H671_4g12038 PE=3 SV=1	1	auto	2	99	ITEIYEGTSEIQR	iTRAQ8plex@N-term		-0.0113465	1841.96	921.986	1841.97	921.991	2	20	3.1.1.2634.2	59.9236	37.0607	60.0114	583.12	171.02	391.15	303.12	403.46	614.94	0
100	8.07	8.07	26.94	16.99	13.83	sp|G3HI59	Short-chain specific acyl-CoA dehydrogenase OS=Cricetulus griseus GN=H671_4g12038 PE=3 SV=1	1	auto	2	99	LADMAVALESAR	iTRAQ8plex@N-term		-0.0344117	1549.81	775.912	1549.84	775.929	2	18	4.1.1.2695.4	69.6759	20.6991	69.6932	888.58	146.69	881.81	547.77	680	1072.76	0
100	8.07	8.07	26.94	16.99	13.83	sp|G3HI59	Short-chain specific acyl-CoA dehydrogenase OS=Cricetulus griseus GN=H671_4g12038 PE=3 SV=1	1	auto	0	99	ITEIYEGTSEIQR	iTRAQ8plex@N-term		0.00900457	1841.98	921.996	1841.97	921.991	2	18	4.1.1.2569.2	58.8196	19.9866	58.7937	649.52	186.28	404.08	349.91	455.86	690.35	0
101	8.06	8.06	20.08	11.89	11.89	sp|G3I0X4	Epoxide hydrolase 1 OS=Cricetulus griseus GN=I79_017016 PE=4 SV=1	1	auto	2	99	DIELLYPFK	iTRAQ8plex@N-term; iTRAQ8plex(K)@9		-0.0235491	1745	873.507	1745.02	873.518	2	16	4.1.1.2684.3	68.436	30.622	68.4884	407	93.64	590.37	578.25	679.87	529.65	0
101	8.06	8.06	20.08	11.89	11.89	sp|G3I0X4	Epoxide hydrolase 1 OS=Cricetulus griseus GN=I79_017016 PE=4 SV=1	1	auto	0	99	FLGYTER	iTRAQ8plex@N-term		0.0300759	1188.67	595.345	1188.64	595.33	2	11	7.1.1.2635.2	53.8752	3.2872	53.9099	93.76	23.17	150.99	126.33	137.51	92.39	0
101	8.06	8.06	20.08	11.89	11.89	sp|G3I0X4	Epoxide hydrolase 1 OS=Cricetulus griseus GN=I79_017016 PE=4 SV=1	1	auto	0	95.01	FLGYTER	iTRAQ8plex@N-term		-0.0165744	1188.63	595.321	1188.64	595.33	2	12	10.1.1.2168.2	55.8484	16.3689	55.9539	78.75	19.12	164.89	109.09	149.62	103.73	0
102	8.01	8.01	12.3	10.66	10.66	sp|G3GXD0	L-xylulose reductase OS=Cricetulus griseus GN=H671_7g18358 PE=4 SV=1	1	auto	2	99	MMALELGPHK	iTRAQ8plex@N-term; iTRAQ8plex(K)@10		-0.0168898	1733.96	578.994	1733.98	579	3	17	13.1.1.1940.2	56.913	38.9516	56.4353	293.12	96.6	276.51	185.43	176.36	319.22	0
102	8.01	8.01	12.3	10.66	10.66	sp|G3GXD0	L-xylulose reductase OS=Cricetulus griseus GN=H671_7g18358 PE=4 SV=1	1	auto	0	99	MMALELGPHK	iTRAQ8plex@N-term; iTRAQ8plex(K)@10		-0.0168898	1733.96	578.994	1733.98	579	3	16	13.1.1.1932.2	56.1877	38.9516	56.4353	337.96	75.45	316.88	187.52	192.25	368.65	0
102	8.01	8.01	12.3	10.66	10.66	sp|G3GXD0	L-xylulose reductase OS=Cricetulus griseus GN=H671_7g18358 PE=4 SV=1	1	auto	0	99	MMALELGPHK	iTRAQ8plex@N-term; iTRAQ8plex(K)@10		-0.00846679	1733.97	578.997	1733.98	579	3	16	13.1.1.1948.2	57.6155	27.6495	57.6039	318.48	83.95	316.78	224.47	219.2	420.59	0
103	8.01	8.01	59.01	50.93	38.51	sp|G3HBG8	L-xylulose reductase OS=Cricetulus griseus GN=H671_7g18358 PE=4 SV=1	1	auto	2	99	EADIDGDGQVNYEEFVQMMTAK	iTRAQ8plex@N-term; iTRAQ8plex(K)@22		0.078117	3097.56	1033.53	3097.48	1033.5	3	21	1.1.1.2353.3	77.2809	93.7597	77.4583	15.75	11.78	32.53	24.06	28.37	22.98	0
104	8	8.02	81.54	81.54	81.54	sp|G3HAE2	ATP synthase subunit alpha, mitochondrial OS=Cricetulus griseus GN=I79_007391 PE=4 SV=1	1	auto	2	99	ILGADTSVDLEETGR	iTRAQ8plex@N-term		-0.0166737	1878.97	940.491	1878.98	940.499	2	16	2.1.1.2691.4	63.791	7.9331	63.3988	165.28	34.03	134.24	129.26	132.99	152.04	0
104	8	8.02	81.54	81.54	81.54	sp|G3HAE2	ATP synthase subunit alpha, mitochondrial OS=Cricetulus griseus GN=I79_007391 PE=4 SV=1	1	auto	2	99	NVQAEEMVEFSSGLK	iTRAQ8plex@N-term; iTRAQ8plex(K)@15		0.0242349	2275.22	1138.62	2275.2	1138.61	2	19	4.1.1.2607.2	61.485	21.4681	61.4486	12.87	0.96	12.35	8.82	7.28	14.02	0
104	8	8.02	81.54	81.54	81.54	sp|G3HAE2	ATP synthase subunit alpha, mitochondrial OS=Cricetulus griseus GN=I79_007391 PE=4 SV=1	1	auto	2	99	TGTAEVSSILEER	iTRAQ8plex@N-term		-0.0416208	1694.86	848.436	1694.9	848.457	2	23	3.1.1.2600.2	56.4453	31.4944	56.5059	501.35	145.46	437.55	401.96	500.07	596.43	0
104	8	8.02	81.54	81.54	81.54	sp|G3HAE2	ATP synthase subunit alpha, mitochondrial OS=Cricetulus griseus GN=I79_007391 PE=4 SV=1	1	auto	0	99	ILGADTSVDLEETGR	iTRAQ8plex@N-term		-0.00275549	1878.98	940.498	1878.98	940.499	2	25	2.1.1.2658.2	60.129	134.192	60.3055	388.61	72.09	303.47	365.52	339.45	449.73	0
104	8	8.02	81.54	81.54	81.54	sp|G3HAE2	ATP synthase subunit alpha, mitochondrial OS=Cricetulus griseus GN=I79_007391 PE=4 SV=1	1	auto	0	99	ILGADTSVDLEETGR	iTRAQ8plex@N-term		0.0424095	1879.03	940.521	1878.98	940.499	2	20	1.1.1.2223.3	62.1266	13.7749	62.1791	6.34	1.3	12.51	5.47	9.51	6.57	0
104	8	8.02	81.54	81.54	81.54	sp|G3HAE2	ATP synthase subunit alpha, mitochondrial OS=Cricetulus griseus GN=I79_007391 PE=4 SV=1	1	auto	0	99	NVQAEEMVEFSSGLK	iTRAQ8plex@N-term; iTRAQ8plex(K)@15		0.0679411	2275.27	1138.64	2275.2	1138.61	2	16	4.1.1.2624.4	62.7101	6.7967	62.5695	18.16	3.35	25.85	14.94	23.21	20.7	0
104	8	8.02	81.54	81.54	81.54	sp|G3HAE2	ATP synthase subunit alpha, mitochondrial OS=Cricetulus griseus GN=I79_007391 PE=4 SV=1	1	auto	0	99	NVQAEEMVEFSSGLK	iTRAQ8plex@N-term; iTRAQ8plex(K)@15		0.0242349	2275.22	1138.62	2275.2	1138.61	2	15	4.1.1.2605.2	61.3783	21.4681	61.4486	12.73	3.08	12.85	18.4	8.17	7.66	0
104	8	8.02	81.54	81.54	81.54	sp|G3HAE2	ATP synthase subunit alpha, mitochondrial OS=Cricetulus griseus GN=I79_007391 PE=4 SV=1	1	auto	0	99	TGTAEVSSILEER	iTRAQ8plex@N-term		-0.00971578	1694.89	848.452	1694.9	848.457	2	22	4.1.1.2529.3	55.2129	17.1265	55.2418	503.8	128.47	456.11	410.71	452.74	597.59	0
104	8	8.02	81.54	81.54	81.54	sp|G3HAE2	ATP synthase subunit alpha, mitochondrial OS=Cricetulus griseus GN=I79_007391 PE=4 SV=1	1	auto	0	99	VLSIGDGIAR	iTRAQ8plex@N-term		-0.0159364	1303.76	652.888	1303.78	652.896	2	16	9.1.1.2385.3	58.2249	21.3364	58.2422	371.03	78.1	390.15	342.83	333.59	411.94	0
104	8	8.02	81.54	81.54	81.54	sp|G3HAE2	ATP synthase subunit alpha, mitochondrial OS=Cricetulus griseus GN=I79_007391 PE=4 SV=1	1	auto	0	99	VLSIGDGIAR	iTRAQ8plex@N-term		-0.0155778	1303.76	652.888	1303.78	652.896	2	17	8.1.1.2433.2	58.3739	49.3519	58.4547	344.08	79.26	344.76	287.58	278.03	380.17	0
106	7.83	7.95	33.63	19.59	15.5	sp|G3HMD1	Glyceraldehyde-3-phosphate dehydrogenase OS=Cricetulus griseus GN=I79_011887 PE=3 SV=1	1	auto	2	99	AITIFQER	iTRAQ8plex@N-term		0.00289214	1280.74	641.379	1280.74	641.377	2	13	7.1.1.2818.2	58.0188	10.4096	58.1591	147.08	37.16	187.01	122.07	136.17	214.95	0
106	7.83	7.95	33.63	19.59	15.5	sp|G3HMD1	Glyceraldehyde-3-phosphate dehydrogenase OS=Cricetulus griseus GN=I79_011887 PE=3 SV=1	1	auto	2	99	WGDAGAEYVVESTGVFTTMEK	iTRAQ8plex@N-term; iTRAQ8plex(K)@21		0.0377653	2884.48	962.5	2884.44	962.488	3	27	2.1.1.2798.2	76.1522	60.8747	76.2406	50.18	8.69	37.51	33.64	26.98	64.35	0
106	7.83	7.95	33.63	19.59	15.5	sp|G3HMD1	Glyceraldehyde-3-phosphate dehydrogenase OS=Cricetulus griseus GN=I79_011887 PE=3 SV=1	1	auto	0	98.59	AITIFQER	iTRAQ8plex@N-term		-0.00420975	1280.74	641.375	1280.74	641.377	2	13	8.1.1.2416.4	56.7478	47.023	56.8786	433.62	102.76	442.38	327.43	313.18	537.41	0
106	7.83	7.95	33.63	19.59	15.5	sp|G3HMD1	Glyceraldehyde-3-phosphate dehydrogenase OS=Cricetulus griseus GN=I79_011887 PE=3 SV=1	1	auto	0	98.59	AITIFQER	iTRAQ8plex@N-term		-0.00649895	1280.73	641.374	1280.74	641.377	2	13	10.1.1.2219.2	59.7788	34.6487	59.8461	117.79	44.64	120.18	103.8	100.27	161.14	0
106	7.83	7.95	33.63	19.59	15.5	sp|G3HMD1	Glyceraldehyde-3-phosphate dehydrogenase OS=Cricetulus griseus GN=I79_011887 PE=3 SV=1	1	auto	0	98.24	AITIFQER	iTRAQ8plex@N-term		-0.0128579	1280.73	641.371	1280.74	641.377	2	13	9.1.1.2367.4	57.2298	37.312	56.5942	200.3	49.99	197.68	152.66	174.12	212.91	0
106	7.83	7.95	33.63	19.59	15.5	sp|G3HMD1	Glyceraldehyde-3-phosphate dehydrogenase OS=Cricetulus griseus GN=I79_011887 PE=3 SV=1	1	auto	0	98.23	AITIFQER	iTRAQ8plex@N-term		-0.00420975	1280.74	641.375	1280.74	641.377	2	13	8.1.1.2426.3	57.7412	47.023	56.8786	283.23	75.12	262.69	221.54	206.79	286	0
106	7.83	7.95	33.63	19.59	15.5	sp|G3HMD1	Glyceraldehyde-3-phosphate dehydrogenase OS=Cricetulus griseus GN=I79_011887 PE=3 SV=1	1	auto	0	97.63	AITIFQER	iTRAQ8plex@N-term		-0.01298	1280.73	641.37	1280.74	641.377	2	13	9.1.1.2354.3	56.4887	37.1136	56.5942	492.35	114.04	458.17	341.7	387.87	547.37	0
106	7.83	7.95	33.63	19.59	15.5	sp|G3HMD1	Glyceraldehyde-3-phosphate dehydrogenase OS=Cricetulus griseus GN=I79_011887 PE=3 SV=1	1	auto	0	99	WGDAGAEYVVESTGVFTTMEK	iTRAQ8plex@N-term; iTRAQ8plex(K)@21		0.0177474	2884.46	962.494	2884.44	962.488	3	23	3.1.1.2773.4	74.9763	55.9327	75.118	120.68	23.16	90.9	86.11	88.98	114.49	0
107	7.8	7.83	49.02	34.31	27.45	sp|G3HYJ8	10 kDa heat shock protein, mitochondrial OS=Cricetulus griseus GN=I79_016132 PE=3 SV=1	1	auto	2	99	GGEIQPVSVK	iTRAQ8plex@N-term; iTRAQ8plex(K)@10		0.00861816	1620.97	811.495	1620.97	811.49	2	18	8.1.1.2282.2	45.3065	4.6527	45.2897	185.89	93.39	495.3	185.9	251.67	210.22	0
107	7.8	7.83	49.02	34.31	27.45	sp|G3HYJ8	10 kDa heat shock protein, mitochondrial OS=Cricetulus griseus GN=I79_016132 PE=3 SV=1	1	auto	1.72125	99	GGIMLPEK	iTRAQ8plex@N-term; iTRAQ8plex(K)@8		0.00735947	1451.87	726.942	1451.86	726.939	2	14	9.1.1.2266.2	51.3974	8.7076	51.4255	163.6	90	422.77	182.42	239.99	195.79	0
107	7.8	7.83	49.02	34.31	27.45	sp|G3HYJ8	10 kDa heat shock protein, mitochondrial OS=Cricetulus griseus GN=I79_016132 PE=3 SV=1	1	auto	0	99	VLLPEYGGTK	iTRAQ8plex@N-term; iTRAQ8plex(K)@10		0.0213452	1684.02	843.019	1684	843.008	2	17	8.1.1.2400.3	55.2962	12.9903	55.3312	419.12	184.27	1069.95	414.2	523.82	447.5	0
108	7.72	7.72	39.02	26.83	26.83	sp|G3IMC9	Acyl-coenzyme A synthetase ACSM2, mitochondrial OS=Cricetulus griseus GN=I79_025068 PE=4 SV=1	1	auto	2	99	AFVVLAPEFLSHDPDQLTK	iTRAQ8plex@N-term; iTRAQ8plex(K)@19		0.00687739	2734.52	912.515	2734.52	912.512	3	24	5.1.1.3254.2	73.9872	9.491	74.0046	204.53	50.65	176.58	125.7	116.78	224.16	0
108	7.72	7.72	39.02	26.83	26.83	sp|G3IMC9	Acyl-coenzyme A synthetase ACSM2, mitochondrial OS=Cricetulus griseus GN=I79_025068 PE=4 SV=1	1	auto	2	99	LLQQHVK	iTRAQ8plex@N-term; iTRAQ8plex(K)@7		0.00483442	1472.93	491.985	1472.93	491.984	3	11	17.1.1.1137.4	46.7337	33.0273	46.706	277.01	90.57	338.03	284.43	315.47	420.66	0
108	7.72	7.72	39.02	26.83	26.83	sp|G3IMC9	Acyl-coenzyme A synthetase ACSM2, mitochondrial OS=Cricetulus griseus GN=I79_025068 PE=4 SV=1	1	auto	2	99	TDDIINSSGYR	iTRAQ8plex@N-term		-0.0592611	1543.72	772.867	1543.78	772.897	2	18	3.1.1.2505.3	48.2951	17.8192	48.327	428.27	101.27	380.58	300.03	319.21	500.13	0
109	7.43	7.43	29.77	24.08	22.07	sp|G3IHQ7	Sulfurtransferase OS=Cricetulus griseus GN=I79_023362 PE=4 SV=1	1	auto	2	99	TYEQVLENLQSK	iTRAQ8plex@N-term; iTRAQ8plex(K)@12		0.0416721	2059.18	1030.6	2059.14	1030.58	2	17	5.1.1.3024.2	63.5765	29.8178	63.2785	70.25	19.88	79.02	50.18	51.17	103.95	0
109	7.43	7.43	29.77	24.08	22.07	sp|G3IHQ7	Sulfurtransferase OS=Cricetulus griseus GN=I79_023362 PE=4 SV=1	1	auto	2	99	YLGTEPEPDIVGLDSGHIR	iTRAQ8plex@N-term		-0.061672	2371.17	1186.59	2371.23	1186.62	2	18	4.1.1.2577.2	59.5828	28.1779	59.671	18.13	4.51	23.86	11.23	14.7	22.98	0
109	7.43	7.43	29.77	24.08	22.07	sp|G3IHQ7	Sulfurtransferase OS=Cricetulus griseus GN=I79_023362 PE=4 SV=1	1	auto	0	97.49	FQLVDSR	iTRAQ8plex@N-term		0.000112955	1167.66	584.835	1167.66	584.835	2	12	8.1.1.2372.3	52.9227	26.0775	52.9562	251.53	63.57	270.05	276.07	240.82	357.94	0
109	7.43	7.43	29.77	24.08	22.07	sp|G3IHQ7	Sulfurtransferase OS=Cricetulus griseus GN=I79_023362 PE=4 SV=1	1	auto	0	99	GSVNMPFMNFLTEDGFEK	iTRAQ8plex@N-term; iTRAQ8plex(K)@18		-0.00932696	2670.32	891.114	2670.33	891.117	3	23	4.1.1.2831.3	80.0315	23.0738	80.1298	182.16	43.99	157.31	151.9	136.64	213.29	0
109	7.43	7.43	29.77	24.08	22.07	sp|G3IHQ7	Sulfurtransferase OS=Cricetulus griseus GN=I79_023362 PE=4 SV=1	1	auto	0	99	TYEQVLENLQSK	iTRAQ8plex@N-term; iTRAQ8plex(K)@12		0.0433815	2059.18	1030.6	2059.14	1030.58	2	15	5.1.1.3005.3	62.8811	49.8316	63.0903	162.86	39.38	191.04	124.96	139.44	173.83	0
109	7.43	7.43	29.77	24.08	22.07	sp|G3IHQ7	Sulfurtransferase OS=Cricetulus griseus GN=I79_023362 PE=4 SV=1	1	auto	0	99	TYEQVLENLQSK	iTRAQ8plex@N-term; iTRAQ8plex(K)@12		0.0433815	2059.18	1030.6	2059.14	1030.58	2	19	5.1.1.3008.2	63.0552	49.8316	63.0903	140.41	41.03	126.96	99.42	98.29	134.62	0
109	7.43	7.43	29.77	24.08	22.07	sp|G3IHQ7	Sulfurtransferase OS=Cricetulus griseus GN=I79_023362 PE=4 SV=1	1	auto	0	99	TYEQVLENLQSK	iTRAQ8plex@N-term; iTRAQ8plex(K)@12		0.0507079	2059.19	1030.6	2059.14	1030.58	2	16	5.1.1.3023.2	63.5234	34.2566	63.2255	74.65	18.83	73.1	41.03	46.07	82.07	0
110	7.24	9.38	44.37	39.07	39.07	sp|G3HRQ4	Myosin light polypeptide 6 OS=Cricetulus griseus GN=I79_013501 PE=4 SV=1	1	auto	2	99	DQGTYEDYVEGLR	iTRAQ8plex@N-term		0.0121584	1847.9	924.956	1847.88	924.949	2	21	2.1.1.2631.2	57.3296	12.1777	57.418	116.86	39.44	247.15	222.32	220.07	133.53	0
110	7.24	9.38	44.37	39.07	39.07	sp|G3HRQ4	Myosin light polypeptide 6 OS=Cricetulus griseus GN=I79_013501 PE=4 SV=1	1	auto	2	99	HVLVTLGEK	iTRAQ8plex@N-term; iTRAQ8plex(K)@9		-0.0139127	1602.98	535.333	1602.99	535.338	3	16	12.1.1.2102.4	51.3883	24.273	51.5289	19.06	8.79	48.45	50.5	43.89	28.07	0
110	7.24	9.38	44.37	39.07	39.07	sp|G3HRQ4	Myosin light polypeptide 6 OS=Cricetulus griseus GN=I79_013501 PE=4 SV=1	1	auto	0	99	HVLVTLGEK	iTRAQ8plex@N-term; iTRAQ8plex(K)@9		-0.0139127	1602.98	535.333	1602.99	535.338	3	15	12.1.1.2102.3	51.3773	24.273	51.5289	21.27	6.79	42.13	50.08	36.41	23.49	0
111	7.18	7.18	28.16	15.11	8.654	sp|G3HBM4	Calcium-binding mitochondrial carrier protein Aralar2 OS=Cricetulus griseus GN=I79_007859 PE=3 SV=1	1	auto	1.85387	99	LTVNDFVR	iTRAQ8plex@N-term		0.00256799	1266.73	634.37	1266.72	634.369	2	14	9.1.1.2366.3	57.0706	2.1346	57.0265	296.21	74.56	286.41	218.45	228.12	341.41	0
111	7.18	7.18	28.16	15.11	8.654	sp|G3HBM4	Calcium-binding mitochondrial carrier protein Aralar2 OS=Cricetulus griseus GN=I79_007859 PE=3 SV=1	1	auto	1.16115	97.13	VSALSVVR	iTRAQ8plex@N-term		-0.00239649	1133.71	567.86	1133.71	567.861	2	14	20.1.1.2524.2	53.6738	7.2085	53.7791	28.53	7.18	23.89	8.2	11.56	21.78	0
111	7.18	7.18	28.16	15.11	8.654	sp|G3HBM4	Calcium-binding mitochondrial carrier protein Aralar2 OS=Cricetulus griseus GN=I79_007859 PE=3 SV=1	1	auto	0	99	LTVNDFVR	iTRAQ8plex@N-term		0.00483797	1266.73	634.372	1266.72	634.369	2	14	8.1.1.2421.3	57.2006	6.9803	57.2534	319.18	92.28	296.86	166.69	209.91	335.62	0
111	7.18	7.18	28.16	15.11	8.654	sp|G3HBM4	Calcium-binding mitochondrial carrier protein Aralar2 OS=Cricetulus griseus GN=I79_007859 PE=3 SV=1	1	auto	0	98.95	LTVNDFVR	iTRAQ8plex@N-term		0.014313	1266.74	634.376	1266.72	634.369	2	13	10.1.1.2220.3	59.917	3.1804	59.8461	53.22	14.58	47.04	30.61	36.69	63.46	0
112	7.17	7.17	34.94	32.53	32.53	sp|G3HMV6	Hydroxymethylglutaryl-CoA lyase, mitochondrial OS=Cricetulus griseus GN=I79_012073 PE=4 SV=1	1	auto	2	99	EVSIFGAASELFTR	iTRAQ8plex@N-term		-0.00833992	1829.97	915.995	1829.98	915.999	2	24	4.1.1.2795.2	78.1624	18.0711	78.2502	298.39	109.51	374.77	200.14	272.36	362.92	0
112	7.17	7.17	34.94	32.53	32.53	sp|G3HMV6	Hydroxymethylglutaryl-CoA lyase, mitochondrial OS=Cricetulus griseus GN=I79_012073 PE=4 SV=1	1	auto	1.17393	97.23	IVEVGPR	iTRAQ8plex@N-term		0.0219364	1072.68	537.346	1072.65	537.335	2	12	9.1.1.2185.3	44.7283	9.8821	44.6792	247.4	73.03	388.38	175.44	231.42	246.79	0
113	7.02	7.1	22.8	10.47	8.037	sp|G3H8Y2	Formimidoyltransferase-cyclodeaminase OS=Cricetulus griseus GN=I79_006831 PE=4 SV=1	1	auto	2	99	AGEYEALPEK	iTRAQ8plex@N-term; iTRAQ8plex(K)@10		-0.0135907	1713.93	857.97	1713.94	857.977	2	18	4.1.1.2409.4	46.7467	9.014	46.8322	645.27	138.08	511.78	424.13	397.41	738.63	0
113	7.02	7.1	22.8	10.47	8.037	sp|G3H8Y2	Formimidoyltransferase-cyclodeaminase OS=Cricetulus griseus GN=I79_006831 PE=4 SV=1	1	auto	2	99	LAEELNVPVYLYGEAAQTPSR	iTRAQ8plex@N-term		0.00182289	2623.38	1312.7	2623.38	1312.7	2	19	3.1.1.2775.4	75.1856	26.3352	75.118	41.61	9.59	53.15	20.47	24.07	53.51	0
114	6.96	7.01	10.3	4.415	2.556	sp|G3GRZ9	Urocanate hydratase OS=Cricetulus griseus GN=I79_000306 PE=3 SV=1	1	auto	2	99	LLAQEFAQELR	iTRAQ8plex@N-term		-0.07702	1620.84	811.426	1620.91	811.464	2	18	5.1.1.3128.3	68.5834	7.616	68.7068	456.63	96.31	389.36	197.22	189.54	493.01	0
115	6.94	7.03	27.31	15.58	12.87	sp|G3HX67	Glycerol-3-phosphate dehydrogenase [NAD(+)] OS=Cricetulus griseus GN=I79_015584 PE=3 SV=1	1	auto	2	99	LGIPMSVLMGANIASEVADEK	iTRAQ8plex@N-term; iTRAQ8plex(K)@21		0.0174327	2752.51	918.512	2752.5	918.506	3	26	4.1.1.2902.2	83.8373	8.3511	83.7862	20.21	6.85	16.3	10.26	16.87	22.78	0
115	6.94	7.03	27.31	15.58	12.87	sp|G3HX67	Glycerol-3-phosphate dehydrogenase [NAD(+)] OS=Cricetulus griseus GN=I79_015584 PE=3 SV=1	1	auto	2	99	YLPGHK	iTRAQ8plex@N-term; iTRAQ8plex(K)@6		-0.041522	1321.76	441.592	1321.8	441.606	3	10	17.1.1.1063.3	42.1974	201.232	42.2875	426.36	102.83	449.52	356.81	284.66	560.04	0
116	6.84	6.84	29.09	18.32	16.81	sp|G3HNJ5	Epoxide hydrolase 2 OS=Cricetulus griseus GN=I79_012333 PE=4 SV=1	1	auto	2	99	ITTEEEIEFYVQQFK	iTRAQ8plex@N-term; iTRAQ8plex(K)@15		-0.00931354	2511.33	1256.67	2511.34	1256.68	2	20	3.1.1.2798.3	77.8219	24.6938	77.8749	29.94	4.92	24.63	16.38	17.8	26.76	0
117	6.83	6.88	31.58	22.11	17.54	sp|G3HAE3	ATP synthase subunit alpha, mitochondrial OS=Cricetulus griseus GN=I79_007392 PE=3 SV=1	1	auto	0	96.09	LELAQYR	iTRAQ8plex@N-term		0.00842721	1195.7	598.855	1195.69	598.851	2	12	9.1.1.2287.2	52.5873	18.5271	52.7331	259.83	57.61	274.64	232.7	229.03	298.29	0
118	6.79	6.87	21.63	16.51	16.51	sp|G3HCX5	Glutaryl-CoA dehydrogenase OS=Cricetulus griseus GN=H671_3g9528 PE=3 SV=1	1	auto	2	99	DIVYEMGELGMLGPTIK	iTRAQ8plex@N-term; iTRAQ8plex(K)@17		-0.0424433	2473.3	1237.66	2473.34	1237.68	2	22	3.1.1.2801.3	78.1692	30.988	78.2216	50.22	6.89	55.08	47.93	29.91	61.18	0
118	6.79	6.87	21.63	16.51	16.51	sp|G3HCX5	Glutaryl-CoA dehydrogenase OS=Cricetulus griseus GN=H671_3g9528 PE=3 SV=1	1	auto	2	99	DPLVLEEQLTADEK	iTRAQ8plex@N-term; iTRAQ8plex(K)@14		0.0312564	2207.25	1104.63	2207.21	1104.61	2	19	2.1.1.2708.2	65.6857	36.8053	65.6488	21.24	8.05	38.04	24.55	17.59	41.48	0
119	6.76	6.76	24.13	9.761	9.761	sp|G3I877	Stress-induced-phosphoprotein 1 OS=Cricetulus griseus GN=I79_019739 PE=4 SV=1	1	auto	2	99	AMADPEVQQIMSDPAMR	iTRAQ8plex@N-term		0.0393421	2193.09	1097.55	2193.05	1097.53	2	13	2.1.1.2689.3	63.5421	46.7734	63.4977	93.66	25.8	166.56	93.16	93.21	83.9	0
119	6.76	6.76	24.13	9.761	9.761	sp|G3I877	Stress-induced-phosphoprotein 1 OS=Cricetulus griseus GN=I79_019739 PE=4 SV=1	1	auto	2	99	DAIHFYNK	iTRAQ8plex@N-term; iTRAQ8plex(K)@8		0.040137	1614.94	539.32	1614.9	539.307	3	11	13.1.1.1823.4	47.2669	3.3748	47.2842	103.39	56.46	216.72	155.53	134.65	134.06	0
119	6.76	6.76	24.13	9.761	9.761	sp|G3I877	Stress-induced-phosphoprotein 1 OS=Cricetulus griseus GN=I79_019739 PE=4 SV=1	1	auto	2	99	LAYINPDLALEEK	iTRAQ8plex@N-term; iTRAQ8plex(K)@13		0.00172514	2096.2	1049.11	2096.2	1049.11	2	21	4.1.1.2669.3	66.8878	16.0211	66.817	158.97	66.01	279.86	147.93	157.14	192.24	0
119	6.76	6.76	24.13	9.761	9.761	sp|G3I877	Stress-induced-phosphoprotein 1 OS=Cricetulus griseus GN=I79_019739 PE=4 SV=1	1	auto	0	99	AMADPEVQQIMSDPAMR	iTRAQ8plex@N-term		0.0393421	2193.09	1097.55	2193.05	1097.53	2	17	2.1.1.2688.3	63.4452	46.7734	63.4977	105.34	27.61	211.8	128.58	122.37	124.8	0
120	6.73	11.4	51.56	51.56	50.78	sp|G3IFJ5	Glutathione S-transferase alpha-3 OS=Cricetulus griseus GN=I79_022518 PE=4 SV=1	1	auto	1.79588	99	VSNLPTVK	iTRAQ8plex@N-term; iTRAQ8plex(K)@8		0.0318947	1464.94	733.48	1464.91	733.464	2	14	16.1.1.2392.2	49.4322	27.7543	49.3966	3.08	4.61	14.7	1.85	14.92	16.42	0
121	6.64	10.69	28.26	21.98	14.73	sp|G3HU51	Isocitrate dehydrogenase [NADP] OS=Cricetulus griseus GN=I79_014456 PE=3 SV=1	1	auto	2	99	LIDDMVAQAMK	iTRAQ8plex@N-term; iTRAQ8plex(K)@11		-0.00632546	1842.01	922.014	1842.02	922.018	2	20	4.1.1.2708.2	71.1258	17.3599	71.1784	396.58	91.01	385.43	235.18	290.45	529.72	0
121	6.64	10.69	28.26	21.98	14.73	sp|G3HU51	Isocitrate dehydrogenase [NADP] OS=Cricetulus griseus GN=I79_014456 PE=3 SV=1	1	auto	2	99	LILPYVELDLHSYDLGIENR	iTRAQ8plex@N-term		-0.0127257	2675.44	892.819	2675.45	892.823	3	26	3.1.1.2827.2	81.0587	12.8831	81.147	142.78	37.02	169.99	99.21	115.31	178.97	0
121	6.64	10.69	28.26	21.98	14.73	sp|G3HU51	Isocitrate dehydrogenase [NADP] OS=Cricetulus griseus GN=I79_014456 PE=3 SV=1	1	auto	2	99	SDYLNTFEFMDK	iTRAQ8plex@N-term; iTRAQ8plex(K)@12		0.0345687	2117.1	1059.56	2117.06	1059.54	2	20	3.1.1.2704.4	67.3941	51.4584	67.51	256.07	54.11	235.36	165.56	189.68	301.21	0
122	6.53	7.02	24.85	11.22	7.014	sp|G3HNS1	Cytochrome P450 2A6 OS=Cricetulus griseus GN=I79_012414 PE=4 SV=1	1	auto	2	99	EALVDQAEEFSGR	iTRAQ8plex@N-term		-0.0117031	1753.87	877.941	1753.88	877.947	2	20	2.1.1.2677.4	62.2331	85.9668	61.7994	467.78	113.54	421.82	381.69	436.34	544.43	0
122	6.53	7.02	24.85	11.22	7.014	sp|G3HNS1	Cytochrome P450 2A6 OS=Cricetulus griseus GN=I79_012414 PE=4 SV=1	1	auto	2	99	ELQGLEDFITK	iTRAQ8plex@N-term; iTRAQ8plex(K)@11		-0.0143332	1900.06	951.038	1900.08	951.046	2	19	3.1.1.2738.4	71.0649	13.6511	70.8628	402.32	88.31	365.39	234.56	169.44	510.48	0
122	6.53	7.02	24.85	11.22	7.014	sp|G3HNS1	Cytochrome P450 2A6 OS=Cricetulus griseus GN=I79_012414 PE=4 SV=1	1	auto	2	99	GEQATFDWLFK	iTRAQ8plex@N-term; iTRAQ8plex(K)@11		-0.00361944	1949.05	975.531	1949.05	975.533	2	17	4.1.1.2703.3	70.5652	12.1927	70.618	472.41	107.51	409.4	236.58	184.22	574.34	0
122	6.53	7.02	24.85	11.22	7.014	sp|G3HNS1	Cytochrome P450 2A6 OS=Cricetulus griseus GN=I79_012414 PE=4 SV=1	1	auto	0	99	EALVDQAEEFSGR	iTRAQ8plex@N-term		-0.0117031	1753.87	877.941	1753.88	877.947	2	21	2.1.1.2670.3	61.3983	85.9668	61.7994	510.32	96.6	387.02	405.03	422.85	599.99	0
123	6.48	6.48	17.37	12.63	10.53	sp|G3H7U7	Electron transfer flavoprotein-ubiquinone oxidoreductase, mitochondrial OS=Cricetulus griseus GN=I79_006440 PE=4 SV=1	1	auto	2	99	FAEEADVVIVGAGPAGLSAAIR	iTRAQ8plex@N-term		-0.0396193	2416.29	1209.15	2416.33	1209.17	2	27	3.1.1.2784.3	76.2025	18.6735	76.2553	43.97	3.33	19.18	18.79	33.78	43.58	0
123	6.48	6.48	17.37	12.63	10.53	sp|G3H7U7	Electron transfer flavoprotein-ubiquinone oxidoreductase, mitochondrial OS=Cricetulus griseus GN=I79_006440 PE=4 SV=1	1	auto	2	99	GLELHAK	iTRAQ8plex@N-term; iTRAQ8plex(K)@7		-0.0323247	1374.81	459.278	1374.84	459.289	3	11	13.1.1.1777.3	42.8408	13.3967	42.8934	89.44	22.65	91.58	52.97	69.38	88.35	0
123	6.48	6.48	17.37	12.63	10.53	sp|G3H7U7	Electron transfer flavoprotein-ubiquinone oxidoreductase, mitochondrial OS=Cricetulus griseus GN=I79_006440 PE=4 SV=1	1	auto	2	99	NLSIYDGPEQR	iTRAQ8plex@N-term		-0.0271134	1594.8	798.407	1594.83	798.42	2	17	4.1.1.2415.2	47.1155	8.989	47.0547	409.49	86.02	410.63	310.76	374.74	489.14	0
124	6.36	6.36	22.09	10.44	8.981	sp|G3HC84	Heat shock protein HSP 90-beta OS=Cricetulus griseus GN=I79_008088 PE=4 SV=1	1	auto	2	99	EGLELPEDEEEK	iTRAQ8plex@N-term; iTRAQ8plex(K)@12		0.0324002	2024.07	1013.04	2024.04	1013.03	2	14	2.1.1.2576.3	52.8454	8.0289	52.7739	9.53	4.53	7.92	8.63	12.66	8.66	0
124	6.36	6.36	22.09	10.44	8.981	sp|G3HC84	Heat shock protein HSP 90-beta OS=Cricetulus griseus GN=I79_008088 PE=4 SV=1	1	auto	2	99	EQVANSAFVER	iTRAQ8plex@N-term		-0.0130943	1552.8	777.408	1552.82	777.415	2	19	4.1.1.2399.3	46.0615	11.4399	46.0415	417.16	116.4	310.34	402.2	419.92	519.93	0
124	6.36	6.36	22.09	10.44	8.981	sp|G3HC84	Heat shock protein HSP 90-beta OS=Cricetulus griseus GN=I79_008088 PE=4 SV=1	1	auto	2	99	GVVDSEDLPLNISR	iTRAQ8plex@N-term		-0.0119709	1816.97	909.493	1816.98	909.499	2	21	3.1.1.2632.2	59.707	46.0761	59.6004	416.72	164.11	533.76	540.6	551.08	502.3	0
125	6.33	6.33	13.72	5.897	5.256	sp|G3II47	Aconitate hydratase, mitochondrial OS=Cricetulus griseus GN=I79_023509 PE=4 SV=1	1	auto	2	99	FNPETDFLTGK	iTRAQ8plex@N-term; iTRAQ8plex(K)@11		-0.00471349	1876.01	939.014	1876.02	939.017	2	18	4.1.1.2583.4	60.2431	11.1641	60.2604	390.85	63.38	356.68	357.67	388.87	458.8	0
125	6.33	6.33	13.72	5.897	5.256	sp|G3II47	Aconitate hydratase, mitochondrial OS=Cricetulus griseus GN=I79_023509 PE=4 SV=1	1	auto	2	99	NAVTQEFGPVPDTAR	iTRAQ8plex@N-term		0.0144318	1905	953.51	1904.99	953.502	2	23	4.1.1.2484.4	51.8808	14.0558	51.8981	197.24	44.18	211.4	203.79	190.17	229.25	0
125	6.33	6.33	13.72	5.897	5.256	sp|G3II47	Aconitate hydratase, mitochondrial OS=Cricetulus griseus GN=I79_023509 PE=4 SV=1	1	auto	2	99	WVVIGDENYGEGSSR	iTRAQ8plex@N-term		0.0453701	1971.01	986.512	1970.96	986.489	2	18	3.1.1.2627.4	59.2769	11.992	59.1891	204.44	56.73	131.51	162.67	166.39	223.55	0
126	6.31	6.34	25.97	12.8	8.534	sp|G3I1E0	Propionyl-CoA carboxylase beta chain, mitochondrial OS=Cricetulus griseus GN=I79_017193 PE=4 SV=1	1	auto	2	99	DTSYLFITGPEVVK	iTRAQ8plex@N-term; iTRAQ8plex(K)@14		0.00868445	2176.23	1089.12	2176.22	1089.12	2	19	4.1.1.2650.3	64.8728	11.8458	64.8017	110.69	33.28	93.01	57.58	80.97	122.27	0
126	6.31	6.34	25.97	12.8	8.534	sp|G3I1E0	Propionyl-CoA carboxylase beta chain, mitochondrial OS=Cricetulus griseus GN=I79_017193 PE=4 SV=1	1	auto	2	99	LVPELDTIVPLESSK	iTRAQ8plex@N-term; iTRAQ8plex(K)@15		0.00970217	2247.33	1124.67	2247.32	1124.67	2	19	3.1.1.2762.4	73.7673	22.1684	73.7846	65.22	10.74	73.06	48.94	39.51	72.12	0
127	6.31	6.31	40.14	27.89	23.81	sp|G3I4M9	Transthyretin OS=Cricetulus griseus GN=H671_2g6472 PE=3 SV=1	1	auto	2	99	FVEGVYR	iTRAQ8plex@N-term		-0.0102636	1172.64	587.327	1172.65	587.332	2	12	7.1.1.2539.2	51.4808	2.0599	51.4454	86.5	14.72	131.26	101.15	85.56	78.31	0
127	6.31	6.31	40.14	27.89	23.81	sp|G3I4M9	Transthyretin OS=Cricetulus griseus GN=H671_2g6472 PE=3 SV=1	1	auto	2	99	TAESGELHGLTTDEK	iTRAQ8plex@N-term; iTRAQ8plex(K)@15		0.0334838	2195.19	1098.6	2195.15	1098.58	2	21	4.1.1.2383.2	45.0068	20.5258	45.0725	7.48	1.54	5.14	2.73	5.29	3.29	0
127	6.31	6.31	40.14	27.89	23.81	sp|G3I4M9	Transthyretin OS=Cricetulus griseus GN=H671_2g6472 PE=3 SV=1	1	auto	0	99	FVEGVYR	iTRAQ8plex@N-term		0.0342893	1172.68	587.349	1172.65	587.332	2	12	7.1.1.2535.3	51.3575	2.5423	51.3925	69.16	19.06	125.39	129.37	82.82	88.07	0
127	6.31	6.31	40.14	27.89	23.81	sp|G3I4M9	Transthyretin OS=Cricetulus griseus GN=H671_2g6472 PE=3 SV=1	1	auto	0	97.83	FVEGVYR	iTRAQ8plex@N-term		-0.0213809	1172.63	587.321	1172.65	587.332	2	12	8.1.1.2338.4	49.9381	8.9185	49.8759	244.15	77.91	400	363.71	302.42	299.52	0
127	6.31	6.31	40.14	27.89	23.81	sp|G3I4M9	Transthyretin OS=Cricetulus griseus GN=H671_2g6472 PE=3 SV=1	1	auto	0	96.85	FVEGVYR	iTRAQ8plex@N-term		-0.00793397	1172.64	587.328	1172.65	587.332	2	12	9.1.1.2245.4	50.024	9.9165	50.1103	281.24	96.97	436.12	436.25	378	324.91	0
127	6.31	6.31	40.14	27.89	23.81	sp|G3I4M9	Transthyretin OS=Cricetulus griseus GN=H671_2g6472 PE=3 SV=1	1	auto	0	95.65	FVEGVYR	iTRAQ8plex@N-term		0.0109231	1172.66	587.338	1172.65	587.332	2	12	10.1.1.2115.3	53.2325	5.6865	53.2851	51.19	12.69	69.42	55.52	56.57	53.43	0
127	6.31	6.31	40.14	27.89	23.81	sp|G3I4M9	Transthyretin OS=Cricetulus griseus GN=H671_2g6472 PE=3 SV=1	1	auto	0	99	TAESGELHGLTTDEK	iTRAQ8plex@N-term; iTRAQ8plex(K)@15		0.0334838	2195.19	1098.6	2195.15	1098.58	2	18	4.1.1.2383.4	45.0552	20.5258	45.0725	6.43	0.35	9.21	8.11	3.03	5.47	0
129	6.23	6.24	16.87	10.43	7.669	sp|G3IMD1	S-(hydroxymethyl)glutathione dehydrogenase OS=Cricetulus griseus GN=I79_025070 PE=3 SV=1	1	auto	2	99	AALEAAHK	iTRAQ8plex@N-term; iTRAQ8plex(K)@8		0.00659487	1417.86	473.626	1417.85	473.624	3	14	13.1.1.1753.2	40.6489	44.974	41.0154	46.64	21.13	52.77	39.6	26.86	65.55	0
129	6.23	6.24	16.87	10.43	7.669	sp|G3IMD1	S-(hydroxymethyl)glutathione dehydrogenase OS=Cricetulus griseus GN=I79_025070 PE=3 SV=1	1	auto	1.31876	98.16	IIGIDINK	iTRAQ8plex@N-term; iTRAQ8plex(K)@8		-0.0010081	1492.94	747.479	1492.94	747.479	2	14	8.1.1.2451.4	59.981	4.3981	59.9367	435.71	116.52	522.74	379.23	354.7	636.07	0
130	6.23	6.23	30.96	21.35	21.35	sp|G3IE79	Arginase-1 OS=Cricetulus griseus GN=I79_022023 PE=3 SV=1	1	auto	2	99	DIVYIGLR	iTRAQ8plex@N-term		0.0333119	1251.78	626.899	1251.75	626.882	2	14	11.1.1.3020.2	63.0126	17.9831	63.1527	9.63	1.21	10.47	3.64	5.27	5.47	0
130	6.23	6.23	30.96	21.35	21.35	sp|G3IE79	Arginase-1 OS=Cricetulus griseus GN=I79_022023 PE=3 SV=1	1	auto	2	99	TGLLSGLDIMEVNPALGK	iTRAQ8plex@N-term; iTRAQ8plex(K)@18		-0.0804514	2435.31	1218.66	2435.39	1218.7	2	22	4.1.1.2788.2	77.4371	48.0348	77.0274	9.4	4.1	18.78	6.28	10.55	12.04	0
130	6.23	6.23	30.96	21.35	21.35	sp|G3IE79	Arginase-1 OS=Cricetulus griseus GN=I79_022023 PE=3 SV=1	1	auto	0	99	DIVYIGLR	iTRAQ8plex@N-term		0.0344105	1251.78	626.899	1251.75	626.882	2	12	11.1.1.3034.2	63.3292	18.8056	63.1703	6.14	8.06	4.65	6.97	6.25	12.93	0
130	6.23	6.23	30.96	21.35	21.35	sp|G3IE79	Arginase-1 OS=Cricetulus griseus GN=I79_022023 PE=3 SV=1	1	auto	0	98.93	DIVYIGLR	iTRAQ8plex@N-term		0.00425073	1251.75	626.884	1251.75	626.882	2	14	9.1.1.2411.2	59.0039	15.0112	59.0918	226.54	100.72	156.08	148.61	173.03	250.1	0
130	6.23	6.23	30.96	21.35	21.35	sp|G3IE79	Arginase-1 OS=Cricetulus griseus GN=I79_022023 PE=3 SV=1	1	auto	0	98.72	DIVYIGLR	iTRAQ8plex@N-term		-0.00584533	1251.74	626.879	1251.75	626.882	2	13	10.1.1.2241.2	61.6254	44.0515	61.7835	141.45	77.78	118.8	102.58	120.7	143.58	0
130	6.23	6.23	30.96	21.35	21.35	sp|G3IE79	Arginase-1 OS=Cricetulus griseus GN=I79_022023 PE=3 SV=1	1	auto	0	98.54	DIVYIGLR	iTRAQ8plex@N-term		-0.0118072	1251.74	626.876	1251.75	626.882	2	13	8.1.1.2443.2	59.2369	36.3961	59.3896	365.01	138.35	317.86	197.49	291.67	373.98	0
130	6.23	6.23	30.96	21.35	21.35	sp|G3IE79	Arginase-1 OS=Cricetulus griseus GN=I79_022023 PE=3 SV=1	1	auto	0	99	TGLLSGLDIMEVNPALGK	iTRAQ8plex@N-term; iTRAQ8plex(K)@18		-0.0777656	2435.31	1218.66	2435.39	1218.7	2	24	4.1.1.2782.3	76.9135	48.0348	77.0274	11.6	4.63	29.22	11.26	11.48	26.16	0
130	6.23	6.23	30.96	21.35	21.35	sp|G3IE79	Arginase-1 OS=Cricetulus griseus GN=I79_022023 PE=3 SV=1	1	auto	0	99	TGLLSGLDIMEVNPALGK	iTRAQ8plex@N-term; iTRAQ8plex(K)@18		-0.035549	2435.36	812.793	2435.39	812.805	3	24	4.1.1.2782.4	76.921	26.8857	77.0274	237.82	87.84	272.98	198.58	226.48	308.23	0
131	6.2	6.2	27.05	23.19	23.19	sp|G3HID1	Ras-related protein Rab-7a OS=Cricetulus griseus GN=I79_010391 PE=3 SV=1	1	auto	2	99	DPENFPFVVLGNK	iTRAQ8plex@N-term; iTRAQ8plex(K)@13		0.0200796	2083.18	1042.6	2083.16	1042.59	2	17	4.1.1.2681.2	68.1072	15.3773	68.173	170.97	24.97	164.81	146.08	158.19	211.32	0
131	6.2	6.2	27.05	23.19	23.19	sp|G3HID1	Ras-related protein Rab-7a OS=Cricetulus griseus GN=I79_010391 PE=3 SV=1	1	auto	2	99	EAINVEQAFQTIAR	iTRAQ8plex@N-term		-0.0014834	1893.02	947.52	1893.03	947.52	2	22	4.1.1.2679.3	67.9288	21.6147	67.9694	452.77	113.34	365.56	433.1	500.89	461.56	0
131	6.2	6.2	27.05	23.19	23.19	sp|G3HID1	Ras-related protein Rab-7a OS=Cricetulus griseus GN=I79_010391 PE=3 SV=1	1	auto	2	99	LVTMQIWDTAGQER	iTRAQ8plex@N-term		0.0140037	1951.03	976.521	1951.01	976.514	2	19	4.1.1.2664.4	66.3873	11.8721	66.4046	345.45	78.36	232.55	301.97	309.97	348.87	0
132	6.13	6.33	37.5	23.61	23.61	sp|G3H533	Peptidyl-prolyl cis-trans isomerase OS=Cricetulus griseus GN=I79_005402 PE=3 SV=1	1	auto	2	99	DFMIQGGDFTR	iTRAQ8plex@N-term		-0.0636985	1589.72	795.866	1589.78	795.898	2	19	3.1.1.2614.4	57.9306	16.1877	57.9479	348.04	132.71	338.19	554.35	618.62	391.38	0
132	6.13	6.33	37.5	23.61	23.61	sp|G3H533	Peptidyl-prolyl cis-trans isomerase OS=Cricetulus griseus GN=I79_005402 PE=3 SV=1	1	auto	2	99	TVDNFVALATGEK	iTRAQ8plex@N-term; iTRAQ8plex(K)@13		-0.0150827	1972.09	987.054	1972.11	987.062	2	20	4.1.1.2660.4	65.9456	36.8821	65.4429	121.36	34.7	148.38	125.66	132.03	140.41	0
133	6.09	6.12	32.23	13.29	11.96	sp|G3I0D8	NADH-cytochrome b5 reductase OS=Cricetulus griseus GN=I79_016819 PE=3 SV=1	1	auto	2	99	MSQYLENMNIGDTIEFR	iTRAQ8plex@N-term		-0.0439772	2364.1	1183.06	2364.14	1183.08	2	25	3.1.1.2773.2	74.9246	49.504	74.888	85.36	20.31	75.02	64.87	58.38	102.95	0
133	6.09	6.12	32.23	13.29	11.96	sp|G3I0D8	NADH-cytochrome b5 reductase OS=Cricetulus griseus GN=I79_016819 PE=3 SV=1	1	auto	2	99	SSPAITLENPDIK	iTRAQ8plex@N-term; iTRAQ8plex(K)@13		0.0679462	1992.2	997.109	1992.14	997.075	2	20	5.1.1.2757.3	53.7959	4.3847	53.8131	5.39	0	0.77	6.03	6.28	7.66	0
134	6.09	6.09	29.08	12.41	12.41	sp|G3H2J8	Heterogeneous nuclear ribonucleoproteins A2/B1 OS=Cricetulus griseus GN=I79_004411 PE=4 SV=1	1	auto	2	99	GFGFVTFDDHDPVDK	iTRAQ8plex@N-term; iTRAQ8plex(K)@15		0.0522836	2303.22	1152.62	2303.17	1152.59	2	17	3.1.1.2652.3	61.7049	20.2476	61.7578	41.54	12.25	40.09	42.6	54.69	52.94	0
134	6.09	6.09	29.08	12.41	12.41	sp|G3H2J8	Heterogeneous nuclear ribonucleoproteins A2/B1 OS=Cricetulus griseus GN=I79_004411 PE=4 SV=1	1	auto	0	95.48	GGNFGFGDSR	iTRAQ8plex@N-term		0.0692387	1316.71	659.363	1316.64	659.328	2	12	8.1.1.2283.3	45.4483	4.2788	45.1401	195.39	70.36	204.59	147.03	192.52	189.58	0
135	6.07	6.07	13.26	3.771	3.771	sp|G3H8Y5	Collagen alpha-1(VI) chain OS=Cricetulus griseus GN=I79_006834 PE=4 SV=1	1	auto	2	99	IALVITDGR	iTRAQ8plex@N-term		-0.00135666	1260.77	631.392	1260.77	631.393	2	14	10.1.1.2350.2	65.8158	3.5398	65.7801	16.75	9.98	21.22	79.25	43.34	14.85	0
135	6.07	6.07	13.26	3.771	3.771	sp|G3H8Y5	Collagen alpha-1(VI) chain OS=Cricetulus griseus GN=I79_006834 PE=4 SV=1	1	auto	2	99	LSIIATDHTYR	iTRAQ8plex@N-term		0.019176	1592.9	531.975	1592.88	531.968	3	16	13.1.1.1893.3	53.0421	20.0309	53.0689	69.33	41.15	79.34	277.51	173.05	72.51	0
135	6.07	6.07	13.26	3.771	3.771	sp|G3H8Y5	Collagen alpha-1(VI) chain OS=Cricetulus griseus GN=I79_006834 PE=4 SV=1	1	auto	2	99	TAEYDVAFGER	iTRAQ8plex@N-term		-0.0608589	1560.71	781.363	1560.77	781.394	2	19	3.1.1.2548.3	51.7741	5.6861	51.7455	161.86	68.86	133.66	929.26	498.22	98.82	0
135	6.07	6.07	13.26	3.771	3.771	sp|G3H8Y5	Collagen alpha-1(VI) chain OS=Cricetulus griseus GN=I79_006834 PE=4 SV=1	1	auto	0	99	IALVITDGR	iTRAQ8plex@N-term		-0.0359629	1260.73	631.375	1260.77	631.393	2	14	8.1.1.2495.4	63.593	3.5314	63.444	70.4	39.23	71.84	299.9	178.95	96.98	0
136	6.06	16.08	55.5	41.74	38.53	sp|G3INF7	Glutathione S-transferase Mu 1 OS=Cricetulus griseus GN=I79_025478 PE=3 SV=1	1	auto	2	99	PMTLGYWDIR	iTRAQ8plex@N-term	cleaved M-P@N-term	0.00950976	1554.83	778.421	1554.82	778.416	2	16	7.1.1.3497.2	71.0253	15.6459	71.1123	25.69	3.47	12.99	15.05	10.33	27.35	0
136	6.06	16.08	55.5	41.74	38.53	sp|G3INF7	Glutathione S-transferase Mu 1 OS=Cricetulus griseus GN=I79_025478 PE=3 SV=1	1	auto	2	99	VDILENQAMDVSNQLAR	iTRAQ8plex@N-term		0.0219493	2219.17	1110.59	2219.15	1110.58	2	17	2.1.1.2772.3	73.1372	38.0981	72.8428	7.32	6.68	10.67	16.32	8.19	15.32	0
136	6.06	16.08	55.5	41.74	38.53	sp|G3INF7	Glutathione S-transferase Mu 1 OS=Cricetulus griseus GN=I79_025478 PE=3 SV=1	1	auto	0	99	PMTLGYWDIR	iTRAQ8plex@N-term	cleaved M-P@N-term	0.00802875	1554.83	778.42	1554.82	778.416	2	17	9.1.1.2935.2	71.6012	6.12	71.5552	38.27	14	28.06	25.8	19.67	56.89	0
136	6.06	16.08	55.5	41.74	38.53	sp|G3INF7	Glutathione S-transferase Mu 1 OS=Cricetulus griseus GN=I79_025478 PE=3 SV=1	1	auto	0	99	PMTLGYWDIR	iTRAQ8plex@N-term	cleaved M-P@N-term	0.0204792	1554.84	778.426	1554.82	778.416	2	16	9.1.1.2901.2	70.8551	21.6196	71.0183	32.03	6.98	24.01	26.87	21.84	39.39	0
136	6.06	16.08	55.5	41.74	38.53	sp|G3INF7	Glutathione S-transferase Mu 1 OS=Cricetulus griseus GN=I79_025478 PE=3 SV=1	1	auto	0	99	PMTLGYWDIR	iTRAQ8plex@N-term	cleaved M-P@N-term	0.0232022	1554.84	778.427	1554.82	778.416	2	17	8.1.1.2647.2	70.9703	44.2824	71.2407	211.62	70.58	125.85	116.56	98.74	229.47	0
136	6.06	16.08	55.5	41.74	38.53	sp|G3INF7	Glutathione S-transferase Mu 1 OS=Cricetulus griseus GN=I79_025478 PE=3 SV=1	1	auto	0	99	PMTLGYWDIR	iTRAQ8plex@N-term	cleaved M-P@N-term	0.022836	1554.84	778.427	1554.82	778.416	2	16	8.1.1.2667.3	71.6564	53.2098	71.3474	213.73	62.65	133.03	128.87	121.96	264.6	0
136	6.06	16.08	55.5	41.74	38.53	sp|G3INF7	Glutathione S-transferase Mu 1 OS=Cricetulus griseus GN=I79_025478 PE=3 SV=1	1	auto	0	99	VDILENQAMDVSNQLAR	iTRAQ8plex@N-term		0.0219493	2219.17	1110.59	2219.15	1110.58	2	18	2.1.1.2769.2	72.7547	38.0981	72.8428	20.06	11.34	37.74	27.58	20.83	11.85	0
137	6.06	6.09	17.79	10.2	6.074	sp|G3HHY2	Peroxisomal multifunctional enzyme type 2 OS=Cricetulus griseus GN=I79_010243 PE=3 SV=1	1	auto	2	99	ISDEDWDIIQR	iTRAQ8plex@N-term		-0.0199702	1692.84	847.429	1692.86	847.439	2	17	2.1.1.2683.3	62.8737	27.4449	62.9264	460.92	135.6	337.71	334.42	321.53	565.35	0
137	6.06	6.09	17.79	10.2	6.074	sp|G3HHY2	Peroxisomal multifunctional enzyme type 2 OS=Cricetulus griseus GN=I79_010243 PE=3 SV=1	1	auto	2	99	LKDIGHEVVK	iTRAQ8plex@N-term; iTRAQ8plex(K)@2; iTRAQ8plex(K)@10	missed K-D@2	0.0368116	2049.31	513.334	2049.27	513.325	4	15	13.1.1.1850.4	49.565	8.3322	49.5194	237.08	73.75	198.38	181.32	195.77	304.43	0
138	6.06	6.06	33.48	13.66	13.66	sp|G3HS21	GTP:AMP phosphotransferase AK3, mitochondrial OS=Cricetulus griseus GN=Ak3 PE=3 SV=1	1	auto	2	99	HLSSGDLLR	iTRAQ8plex@N-term		0.00584603	1300.75	434.589	1300.74	434.587	3	12	13.1.1.1796.3	44.7825	12.05	44.7284	120.44	22.07	91.96	66.27	79.71	127.62	0
138	6.06	6.06	33.48	13.66	13.66	sp|G3HS21	GTP:AMP phosphotransferase AK3, mitochondrial OS=Cricetulus griseus GN=Ak3 PE=3 SV=1	1	auto	2	99	LALHELK	iTRAQ8plex@N-term; iTRAQ8plex(K)@7		-0.00212326	1430.9	477.976	1430.91	477.976	3	12	13.1.1.1831.3	47.9314	18.605	47.965	110.15	48.19	121.5	115.98	146.18	130.98	0
138	6.06	6.06	33.48	13.66	13.66	sp|G3HS21	GTP:AMP phosphotransferase AK3, mitochondrial OS=Cricetulus griseus GN=Ak3 PE=3 SV=1	1	auto	2	99	TVGIDDLTGEPLIQR	iTRAQ8plex@N-term		-0.00596644	1930.06	966.038	1930.07	966.041	2	22	2.1.1.2692.3	63.8596	43.5268	64.0107	386.79	94.96	376.5	384	421.47	483.51	0
139	6.04	6.09	24.66	13.14	13.14	sp|G3GSC1	Hydroxyacid oxidase 1 OS=Cricetulus griseus GN=I79_000442 PE=4 SV=1	1	auto	2	99	NFETNDLAFSPK	iTRAQ8plex@N-term; iTRAQ8plex(K)@12		0.00462958	1990.07	996.041	1990.06	996.038	2	18	4.1.1.2532.3	55.464	11.1475	55.4234	118.31	27.56	117.03	116.46	105.43	138.99	0
139	6.04	6.09	24.66	13.14	13.14	sp|G3GSC1	Hydroxyacid oxidase 1 OS=Cricetulus griseus GN=I79_000442 PE=4 SV=1	1	auto	2	99	NVADIDLSTSVLGQR	iTRAQ8plex@N-term		-0.0095534	1891.02	946.518	1891.03	946.523	2	22	3.1.1.2652.2	61.6696	17.8802	61.6342	413.08	77.06	467.79	334.11	314.17	520.59	0
140	6.01	6.04	35.57	26.17	26.17	sp|G3HP11	Protein NipSnap-like 1 OS=Cricetulus griseus GN=I79_012514 PE=4 SV=1	1	auto	2	99	AGPNIYELR	iTRAQ8plex@N-term		-0.00546558	1335.74	668.877	1335.75	668.88	2	15	10.1.1.2112.3	52.9406	8.1778	52.8696	48.17	6.01	53.03	46.6	35.32	53.62	0
140	6.01	6.04	35.57	26.17	26.17	sp|G3HP11	Protein NipSnap-like 1 OS=Cricetulus griseus GN=I79_012514 PE=4 SV=1	1	auto	2	99	GWDENVYYTVPLVR	iTRAQ8plex@N-term		0.0157072	2014.06	1008.04	2014.05	1008.03	2	22	4.1.1.2656.2	65.4669	49.5567	65.555	487.33	104.97	529.23	363.52	416.19	603.62	0
140	6.01	6.04	35.57	26.17	26.17	sp|G3HP11	Protein NipSnap-like 1 OS=Cricetulus griseus GN=I79_012514 PE=4 SV=1	1	auto	0	98.81	AGPNIYELR	iTRAQ8plex@N-term		-0.0129831	1335.73	668.874	1335.75	668.88	2	14	9.1.1.2241.2	49.6569	8.834	49.7274	351.98	72.87	360.27	281.74	313.34	436.58	0
140	6.01	6.04	35.57	26.17	26.17	sp|G3HP11	Protein NipSnap-like 1 OS=Cricetulus griseus GN=I79_012514 PE=4 SV=1	1	auto	0	99	GWDENVYYTVPLVR	iTRAQ8plex@N-term		0.0232764	2014.07	1008.04	2014.05	1008.03	2	14	4.1.1.2660.3	65.9102	49.5567	65.555	166.69	59.26	198.21	134.88	184.12	215.13	0
141	6.01	6.03	20.09	4.966	4.063	sp|G3GZ85	Nuclease domain-containing protein 1 OS=Cricetulus griseus GN=I79_003116 PE=4 SV=1	1	auto	2	99	EVEVEVESMDK	iTRAQ8plex@N-term; iTRAQ8plex(K)@11		-0.0168499	1900.97	951.495	1900.99	951.503	2	14	2.1.1.2630.3	57.2406	5.1382	57.1687	69.79	37.53	67.22	77.23	88.21	75.04	0
142	6.01	6.01	33.04	33.04	24.35	sp|G3I3H2	60S acidic ribosomal protein P2 OS=Cricetulus griseus GN=H671_3g9879 PE=3 SV=1	1	auto	2	99	NIEDVIAQGVGK	iTRAQ8plex@N-term; iTRAQ8plex(K)@12		-0.016316	1850.06	926.035	1850.07	926.043	2	21	4.1.1.2597.4	60.9325	9.2941	60.858	175.3	55.33	468.23	202.67	219.25	186.92	0
142	6.01	6.01	33.04	33.04	24.35	sp|G3I3H2	60S acidic ribosomal protein P2 OS=Cricetulus griseus GN=H671_3g9879 PE=3 SV=1	1	auto	0	99	NIEDVIAQGVGK	iTRAQ8plex@N-term; iTRAQ8plex(K)@12		-0.000933592	1850.07	926.043	1850.07	926.043	2	22	4.1.1.2583.2	60.1723	59.3355	60.2604	349.66	176.48	981.37	413.68	542.19	397.11	0
142	6.01	6.01	33.04	33.04	24.35	sp|G3I3H2	60S acidic ribosomal protein P2 OS=Cricetulus griseus GN=H671_3g9879 PE=3 SV=1	1	auto	0	99	NIEDVIAQGVGK	iTRAQ8plex@N-term; iTRAQ8plex(K)@12		-0.0160719	1850.06	926.035	1850.07	926.043	2	20	4.1.1.2609.3	61.7092	4.234	61.7265	142.07	57.31	330.87	163.94	167.64	152.87	0
143	6	6.03	27.23	11.06	11.06	sp|G3IIA0	ATP synthase subunit b, mitochondrial OS=Cricetulus griseus GN=I79_023568 PE=4 SV=1	1	auto	2	99	HYLFDVQR	iTRAQ8plex@N-term		-0.00792434	1380.74	461.253	1380.75	461.256	3	11	13.1.1.1833.3	48.0818	22.3616	48.1171	104.3	28.7	107.4	94.14	107.05	106.64	0
143	6	6.03	27.23	11.06	11.06	sp|G3IIA0	ATP synthase subunit b, mitochondrial OS=Cricetulus griseus GN=I79_023568 PE=4 SV=1	1	auto	2	99	QIQDAIDMEK	iTRAQ8plex@N-term; iTRAQ8plex(K)@10		-0.00487457	1797.97	899.993	1797.98	899.995	2	18	3.1.1.2579.4	54.4468	13.8753	54.4641	263.37	30.88	215.7	211.13	261.56	316.32	0
143	6	6.03	27.23	11.06	11.06	sp|G3IIA0	ATP synthase subunit b, mitochondrial OS=Cricetulus griseus GN=I79_023568 PE=4 SV=1	1	auto	0	99	QIQDAIDMEK	Gln->pyro-Glu@N-term; iTRAQ8plex(K)@10		-0.0429569	1476.7	739.358	1476.74	739.379	2	13	1.1.1.2214.3	61.0632	16.9992	61.24	63.87	17.62	63.56	61.13	55.31	77.09	0
144	6	6	27.57	16.46	16.46	sp|G3I2S4	3,2-trans-enoyl-CoA isomerase, mitochondrial OS=Cricetulus griseus GN=I79_017718 PE=3 SV=1	1	auto	2	99	EADIQNFVSFISR	iTRAQ8plex@N-term		-0.00366801	1828.96	915.487	1828.96	915.489	2	21	4.1.1.2777.3	76.522	11.6922	76.5924	331.95	100.56	340.59	181.4	333.84	356.69	0
144	6	6	27.57	16.46	16.46	sp|G3I2S4	3,2-trans-enoyl-CoA isomerase, mitochondrial OS=Cricetulus griseus GN=I79_017718 PE=3 SV=1	1	auto	2	99	SLHVYLEK	iTRAQ8plex@N-term; iTRAQ8plex(K)@8		0.00047165	1595.95	532.991	1595.95	532.99	3	13	12.1.1.2110.2	52.2454	16.5136	52.3259	124.16	49.44	126.31	83.21	136.05	161.59	0
145	6	6	19.62	16.08	13.35	sp|G3GXQ4	Trifunctional enzyme subunit beta, mitochondrial OS=Cricetulus griseus GN=I79_002546 PE=3 SV=1	1	auto	2	99	AMDSDWFAQNYMGR	iTRAQ8plex@N-term		0.0188054	1994.91	998.463	1994.89	998.453	2	19	3.1.1.2678.2	64.4361	34.7991	64.5241	473.42	106.3	462.01	335.01	425.61	510.43	0
145	6	6	19.62	16.08	13.35	sp|G3GXQ4	Trifunctional enzyme subunit beta, mitochondrial OS=Cricetulus griseus GN=I79_002546 PE=3 SV=1	1	auto	2	99	LNFLSPELPAVAEFSTNETMGHSADR	iTRAQ8plex@N-term		0.0444923	3136.59	1046.54	3136.54	1046.52	3	24	4.1.1.2775.3	76.3456	22.5159	76.2033	26.62	7.89	35.15	17.74	25.26	30.64	0
145	6	6	19.62	16.08	13.35	sp|G3GXQ4	Trifunctional enzyme subunit beta, mitochondrial OS=Cricetulus griseus GN=I79_002546 PE=3 SV=1	1	auto	0	99	LNFLSPELPAVAEFSTNETMGHSADR	iTRAQ8plex@N-term		0.0444923	3136.59	1046.54	3136.54	1046.52	3	29	4.1.1.2770.3	76.1328	22.5159	76.2033	50.09	11.41	49.33	51.55	43.8	51.72	0
145	6	6	19.62	16.08	13.35	sp|G3GXQ4	Trifunctional enzyme subunit beta, mitochondrial OS=Cricetulus griseus GN=I79_002546 PE=3 SV=1	1	auto	0	99	LNFLSPELPAVAEFSTNETMGHSADR	iTRAQ8plex@N-term		0.0444923	3136.59	1046.54	3136.54	1046.52	3	29	4.1.1.2771.2	76.1859	22.5159	76.2033	26.45	11.04	36.8	24.75	32.59	40.48	0
146	6	6	28.19	18.5	18.5	sp|G3H5W5	LIM and SH3 domain protein 1 OS=Cricetulus griseus GN=I79_005710 PE=4 SV=1	1	auto	2	99	GFSVVADTPELQR	iTRAQ8plex@N-term		-0.00746739	1721.92	861.966	1721.93	861.97	2	22	4.1.1.2539.3	56.0989	17.5942	56.1462	281.46	118.71	749.01	354.64	450.51	285.14	0
146	6	6	28.19	18.5	18.5	sp|G3H5W5	LIM and SH3 domain protein 1 OS=Cricetulus griseus GN=I79_005710 PE=4 SV=1	1	auto	2	99	QSFTMVADTPENLR	iTRAQ8plex@N-term		0.00196688	1911.97	956.992	1911.97	956.991	2	22	4.1.1.2531.4	55.4061	15.2457	55.5168	192.92	79.61	348.25	241.74	307.33	204.49	0
146	6	6	28.19	18.5	18.5	sp|G3H5W5	LIM and SH3 domain protein 1 OS=Cricetulus griseus GN=I79_005710 PE=4 SV=1	1	auto	2	99	TGDTGMLPANYVEAI	iTRAQ8plex@N-term		0.0384274	1854.97	928.494	1854.93	928.474	2	24	1.1.1.2300.2	71.1734	41.4142	71.2613	11.45	11.41	46.98	35.75	22.82	8.67	0
147	6	6	26.13	23.12	23.12	sp|G3H7Z2	Transgelin OS=Cricetulus griseus GN=I79_006488 PE=3 SV=1	1	auto	2	99	QMEQISQFLQAAER	iTRAQ8plex@N-term		0.0204898	1982.04	992.027	1982.02	992.017	2	19	5.1.1.3207.2	72.2568	16.9277	72.3449	91.1	38.18	126.65	191.79	166.14	103.14	0
148	5.83	5.89	28.85	17.69	14.62	sp|G3IF39	Carbonyl reductase [NADPH] 1 OS=Cricetulus griseus GN=I79_022352 PE=3 SV=1	1	auto	1.63827	99	GIGFAIAR	iTRAQ8plex@N-term		-0.00699852	1107.66	554.839	1107.67	554.843	2	14	20.1.1.2532.2	54.1091	8.6301	54.0731	46.99	7.61	41.48	40.77	31.17	47.55	0
149	5.69	5.69	16.54	6.049	4.348	sp|G3IBG3	Ubiquitin activating enzyme E1 OS=Cricetulus griseus GN=Uba1 PE=2 SV=1	1	auto	2	99	LAGTQPLEVLEAVQR	iTRAQ8plex@N-term		0.00623655	1927.11	964.563	1927.1	964.56	2	23	5.1.1.3180.3	70.8918	11.3251	70.9628	140.18	20.03	115.16	136.91	140.35	146.18	0
149	5.69	5.69	16.54	6.049	4.348	sp|G3IBG3	Ubiquitin activating enzyme E1 OS=Cricetulus griseus GN=Uba1 PE=2 SV=1	1	auto	2	99	SPSAVQQDNLDEDLIR	iTRAQ8plex@N-term		0.0493746	2103.12	1052.57	2103.08	1052.54	2	17	2.1.1.2623.2	56.5582	14.109	56.6167	18.1	5.51	25.49	20.32	23.06	33.93	0
149	5.69	5.69	16.54	6.049	4.348	sp|G3IBG3	Ubiquitin activating enzyme E1 OS=Cricetulus griseus GN=Uba1 PE=2 SV=1	1	auto	1.61979	99	YDGQVAVFGSDLQEK	iTRAQ8plex@N-term; iTRAQ8plex(K)@15		-0.0662229	2263.13	1132.57	2263.19	1132.6	2	13	3.1.1.2623.4	58.8689	14.8344	58.9887	35.05	13.52	43.73	33.48	44.19	42.59	0
150	5.63	5.69	30.95	22.02	10.71	sp|G3HMX6	NAD(P) transhydrogenase, mitochondrial OS=Cricetulus griseus GN=I79_012106 PE=4 SV=1	1	auto	2	99	SLGAEPLEVDLK	iTRAQ8plex@N-term; iTRAQ8plex(K)@12		-0.0158958	1878.08	940.045	1878.09	940.053	2	21	4.1.1.2565.2	58.4377	14.5359	58.4794	349.11	68.83	330.96	293.78	271.23	462.19	0
150	5.63	5.69	30.95	22.02	10.71	sp|G3HMX6	NAD(P) transhydrogenase, mitochondrial OS=Cricetulus griseus GN=I79_012106 PE=4 SV=1	1	auto	1.22185	99	EFIDAEMK	iTRAQ8plex@N-term; iTRAQ8plex(K)@8		-0.0766948	1589.78	795.898	1589.86	795.937	2	13	3.1.1.2564.4	53.2077	4.6392	53.125	544.19	112.95	442.51	417.88	394.6	644.14	0
151	5.6	5.65	22.9	11.83	11.83	sp|G3I4W0	Acyl-coenzyme A oxidase OS=Cricetulus griseus GN=I79_018499 PE=3 SV=1	1	auto	1.76955	99	VESILQGDPVFNLK	iTRAQ8plex@N-term; iTRAQ8plex(K)@14		-0.011765	2166.24	1084.13	2166.25	1084.13	2	14	4.1.1.2726.2	72.977	2.5945	72.9943	32.86	14.92	38.55	29.51	23.9	48.74	0
151	5.6	5.65	22.9	11.83	11.83	sp|G3I4W0	Acyl-coenzyme A oxidase OS=Cricetulus griseus GN=I79_018499 PE=3 SV=1	1	auto	1.12494	97.3	WWPGDLGR	iTRAQ8plex@N-term		0.0259823	1289.71	645.861	1289.68	645.848	2	12	8.1.1.2494.2	63.4631	8.6264	63.444	264.79	48.76	302.11	207.83	148.04	320.59	0
153	5.51	5.55	34.41	15.59	15.59	sp|G3IMS5	Serum albumin OS=Cricetulus griseus GN=I79_025220 PE=4 SV=1	1	auto	0	99	TPVSEQVTK	iTRAQ8plex@N-term; iTRAQ8plex(K)@9		-0.0166913	1595.92	798.966	1595.93	798.974	2	16	8.1.1.2243.3	41.7739	8.6488	41.7394	31.82	13.21	54.94	65.98	68.11	63.5	0
155	5.5	5.5	8.678	4.545	4.545	sp|G3H2C6	Voltage-dependent anion-selective channel protein 1 OS=Cricetulus griseus GN=I79_004334 PE=4 SV=1	1	auto	2	99	WTEYGLTFTEK	iTRAQ8plex@N-term; iTRAQ8plex(K)@11		0.0258964	1982.09	992.051	1982.06	992.038	2	18	5.1.1.3049.3	64.7801	6.9348	64.8326	207.04	43.36	166.9	171.51	232.56	251.46	0
156	5.44	5.44	43.98	22.41	18.67	sp|G3HY04	Glutathione S-transferase theta-1 OS=Cricetulus griseus GN=I79_015929 PE=3 SV=1	1	auto	2	99	DMPPLMDPTLK	iTRAQ8plex@N-term; iTRAQ8plex(K)@11		-0.0187704	1865.01	933.51	1865.03	933.52	2	17	3.1.1.2641.2	60.5891	38.1495	60.7305	56.25	17.87	199.68	61.47	51.04	69.84	0
157	5.41	5.41	29.06	19.23	19.23	sp|G3HJB1	Glutathione S-transferase theta-1 OS=Cricetulus griseus GN=I79_015929 PE=3 SV=1	1	auto	2	99	ETTDTDTADQVIASFK	iTRAQ8plex@N-term; iTRAQ8plex(K)@16		-0.0312926	2349.19	1175.6	2349.22	1175.62	2	17	2.1.1.2686.3	63.2218	9.397	63.2742	27.72	4.93	27.07	31.49	32.48	30.45	0
158	5.02	5.02	25.96	9.254	9.254	sp|G3I5V3	Short/branched chain specific acyl-CoA dehydrogenase, mitochondrial OS=Cricetulus griseus GN=I79_018861 PE=3 SV=1	1	auto	2	99	FAQEQIAPLVSTMDENSK	iTRAQ8plex@N-term; iTRAQ8plex(K)@18		0.00439315	2615.38	1308.7	2615.37	1308.69	2	16	3.1.1.2690.4	65.8091	41.8951	65.7301	34.15	3.5	27.75	19.37	19.85	37.1	0
158	5.02	5.02	25.96	9.254	9.254	sp|G3I5V3	Short/branched chain specific acyl-CoA dehydrogenase, mitochondrial OS=Cricetulus griseus GN=I79_018861 PE=3 SV=1	1	auto	2	99	YAIGSLNEGR	iTRAQ8plex@N-term		-0.00305783	1382.74	692.379	1382.75	692.38	2	15	7.1.1.2445.2	48.7966	3.3306	48.6553	88.05	30.41	113.12	86.48	89.04	90.76	0
158	5.02	5.02	25.96	9.254	9.254	sp|G3I5V3	Short/branched chain specific acyl-CoA dehydrogenase, mitochondrial OS=Cricetulus griseus GN=I79_018861 PE=3 SV=1	1	auto	1.01323	96.53	LLTYNAAR	iTRAQ8plex@N-term		0.000988892	1224.71	613.364	1224.71	613.364	2	14	20.1.1.2452.3	49.7419	6.4218	49.695	101.3	23.73	101.96	79.06	93.43	109.06	0
160	4.91	4.94	17.97	7.089	7.089	sp|G3I5Z5	Prostaglandin reductase 1 OS=Cricetulus griseus GN=I79_018906 PE=4 SV=1	1	auto	2	99	ALTDLMNWVSEGK	iTRAQ8plex@N-term; iTRAQ8plex(K)@13		-0.000975273	2071.12	1036.57	2071.12	1036.57	2	24	4.1.1.2828.2	79.9163	39.2926	80.1006	212.9	61.23	247.9	167.79	164.08	243.45	0
160	4.91	4.94	17.97	7.089	7.089	sp|G3I5Z5	Prostaglandin reductase 1 OS=Cricetulus griseus GN=I79_018906 PE=4 SV=1	1	auto	1.34679	98.45	MEGFIVTR	iTRAQ8plex@N-term		-0.00124048	1255.69	628.852	1255.69	628.852	2	13	10.1.1.2216.3	59.5201	11.4147	59.5374	162.59	53.12	169.98	126.9	153.34	173.11	0
161	4.9	4.96	27.27	16.48	16.48	sp|G3HWB8	Superoxide dismutase OS=Cricetulus griseus GN=I79_015272 PE=3 SV=1	1	auto	2	99	AIWNVINWENVTER	iTRAQ8plex@N-term		0.0232387	2047.1	1024.56	2047.08	1024.55	2	17	5.1.1.3337.2	77.2305	6.1423	77.195	17.99	6.94	16.79	21.53	25.23	15.33	0
161	4.9	4.96	27.27	16.48	16.48	sp|G3HWB8	Superoxide dismutase OS=Cricetulus griseus GN=I79_015272 PE=3 SV=1	1	auto	0.869666	96.45	DFGSFEK	iTRAQ8plex@N-term; iTRAQ8plex(K)@7		-0.0649206	1436.71	719.363	1436.78	719.395	2	12	4.1.1.2434.3	48.304	7.9144	48.2906	459.13	150.13	662.29	666.99	1017.45	618.57	0
161	4.9	4.96	27.27	16.48	16.48	sp|G3HWB8	Superoxide dismutase OS=Cricetulus griseus GN=I79_015272 PE=3 SV=1	1	auto	0	99	AIWNVINWENVTER	iTRAQ8plex@N-term		0.0417987	2047.12	1024.57	2047.08	1024.55	2	22	5.1.1.3304.2	76.1769	68.3927	76.2644	110.74	31.36	113.21	81.44	154.44	113.79	0
161	4.9	4.96	27.27	16.48	16.48	sp|G3HWB8	Superoxide dismutase OS=Cricetulus griseus GN=I79_015272 PE=3 SV=1	1	auto	0	99	AIWNVINWENVTER	iTRAQ8plex@N-term		0.0417987	2047.12	1024.57	2047.08	1024.55	2	20	5.1.1.3311.2	76.476	68.3927	76.2644	70.33	17.36	61.56	57.74	76.83	69.97	0
162	4.85	4.98	28.41	12.5	9.848	sp|G3HKG8	40S ribosomal protein S3a OS=Cricetulus griseus GN=Rps3a PE=3 SV=1	1	auto	2	99	LITEDVQGK	iTRAQ8plex@N-term; iTRAQ8plex(K)@9		-0.0183633	1609.93	805.973	1609.95	805.982	2	15	4.1.1.2430.4	48.1083	10.1059	48.1255	691.43	176.94	788.34	531.84	654.11	873.09	0
162	4.85	4.98	28.41	12.5	9.848	sp|G3HKG8	40S ribosomal protein S3a OS=Cricetulus griseus GN=Rps3a PE=3 SV=1	1	auto	2	99	VFEVSLADLQNDEVAFR	iTRAQ8plex@N-term		0.0369344	2255.21	1128.61	2255.17	1128.59	2	18	2.1.1.2837.4	80.9464	30.2744	80.8391	3.23	0	1.78	7.2	4.12	6.37	0
163	4.8	4.8	28.44	17.89	17.89	sp|G3HKL0	Fatty acid-binding protein, brain OS=Cricetulus griseus GN=I79_011239 PE=3 SV=1	1	auto	2	99	ALGVGFATR	iTRAQ8plex@N-term		-0.0117673	1194.69	598.353	1194.7	598.359	2	16	20.1.1.2507.2	53.0008	14.8845	52.5992	5.23	4.81	6.51	15.24	10.37	9.85	0
163	4.8	4.8	28.44	17.89	17.89	sp|G3HKL0	Fatty acid-binding protein, brain OS=Cricetulus griseus GN=I79_011239 PE=3 SV=1	1	auto	2	99	LTDSQNFDEYMK	iTRAQ8plex@N-term; iTRAQ8plex(K)@12		0.0169223	2098.07	1050.04	2098.05	1050.03	2	21	3.1.1.2610.3	57.4635	55.7729	57.5022	179.88	52.75	154.44	218.78	272.4	220.07	0
163	4.8	4.8	28.44	17.89	17.89	sp|G3HKL0	Fatty acid-binding protein, brain OS=Cricetulus griseus GN=I79_011239 PE=3 SV=1	1	auto	0	99	ALGVGFATR	iTRAQ8plex@N-term		-0.00480817	1194.7	598.356	1194.7	598.359	2	15	20.1.1.2491.2	52.2733	22.6388	52.4762	39.51	8.48	29.88	35.86	47.35	46.47	0
163	4.8	4.8	28.44	17.89	17.89	sp|G3HKL0	Fatty acid-binding protein, brain OS=Cricetulus griseus GN=I79_011239 PE=3 SV=1	1	auto	0	99	LTDSQNFDEYMK	iTRAQ8plex@N-term; iTRAQ8plex(K)@12		0.0169223	2098.07	1050.04	2098.05	1050.03	2	17	3.1.1.2612.3	57.6718	55.7729	57.5022	60.58	22.45	54.34	68.99	89.43	81.71	0
164	4.78	4.8	27.07	20.44	20.44	sp|G3I6J4	ADP-ribosylation factor 3 OS=Cricetulus griseus GN=I79_019118 PE=3 SV=1	1	auto	2	99	NISFTVWDVGGQDK	iTRAQ8plex@N-term; iTRAQ8plex(K)@14		0.026329	2173.19	1087.6	2173.16	1087.59	2	17	4.1.1.2642.4	64.0322	13.915	64.0495	86.32	17.61	60.84	71.2	85.11	77.43	0
164	4.78	4.8	27.07	20.44	20.44	sp|G3I6J4	ADP-ribosylation factor 3 OS=Cricetulus griseus GN=I79_019118 PE=3 SV=1	1	auto	2	99	QDLPNAMNAAEITDK	iTRAQ8plex@N-term; iTRAQ8plex(K)@15		0.0319205	2238.21	1120.11	2238.18	1120.1	2	18	3.1.1.2596.2	56.0516	15.5592	56.1396	5.29	2.75	4.44	15.7	3.96	3.28	0
165	4.74	4.75	22.04	9.409	9.409	sp|G3H6Y6	NSFL1 cofactor p47 OS=Cricetulus griseus GN=I79_006110 PE=4 SV=1	1	auto	2	99	EFVAVTGAEEDR	iTRAQ8plex@N-term		-0.0444233	1625.78	813.895	1625.82	813.917	2	21	2.1.1.2578.3	52.9797	11.548	52.9535	460.11	230.69	667.64	302.34	327.91	438.44	0
165	4.74	4.75	22.04	9.409	9.409	sp|G3H6Y6	NSFL1 cofactor p47 OS=Cricetulus griseus GN=I79_006110 PE=4 SV=1	1	auto	2	99	LGAAPEEESAYVAGER	iTRAQ8plex@N-term		0.0295752	1952.01	977.012	1951.98	976.997	2	20	3.1.1.2555.4	52.3621	16.376	52.1836	58.24	24.38	142.24	68.28	56.29	57.82	0
165	4.74	4.75	22.04	9.409	9.409	sp|G3H6Y6	NSFL1 cofactor p47 OS=Cricetulus griseus GN=I79_006110 PE=4 SV=1	1	auto	0.742321	95.34	LFIVDAR	iTRAQ8plex@N-term	cleaved R-P@C-term	0.0160725	1136.7	569.358	1136.69	569.35	2	10	10.1.1.2264.2	63.0341	2.3642	62.9454	12.58	10.04	26.96	8.85	16.93	9.46	0
166	4.51	4.51	29.03	13.82	11.06	sp|G3I0X5	Epoxide hydrolase 1 OS=Cricetulus griseus GN=I79_017017 PE=4 SV=1	1	auto	1.72125	99	IIPLLTDPK	iTRAQ8plex@N-term; iTRAQ8plex(K)@9		0.0144363	1617.05	809.531	1617.03	809.524	2	15	8.1.1.2610.2	69.8307	3.7697	69.848	98.19	16.82	142.55	149.01	174.48	114.9	0
167	4.48	4.48	19.93	7.026	5.882	sp|G3H3X1	Apoptosis-inducing factor 1 OS=Cricetulus griseus GN=H671_xg19977 PE=4 SV=1	1	auto	2	99	ELWFSDDPNVTK	iTRAQ8plex@N-term; iTRAQ8plex(K)@12		0.00738315	2058.1	1030.06	2058.09	1030.05	2	17	2.1.1.2678.4	62.3426	23.1347	62.2504	84.07	25.17	62.16	81.47	74.08	112.52	0
167	4.48	4.48	19.93	7.026	5.882	sp|G3H3X1	Apoptosis-inducing factor 1 OS=Cricetulus griseus GN=H671_xg19977 PE=4 SV=1	1	auto	2	99	ILPEYLSNWTMEK	iTRAQ8plex@N-term; iTRAQ8plex(K)@13		0.0547958	2231.27	1116.64	2231.21	1116.61	2	15	5.1.1.3272.3	74.7673	14.7315	74.6425	7.48	1.54	5.04	4.69	8.44	10.84	0
168	4.46	4.5	24.75	9.848	9.848	sp|G3GUQ6	Prohibitin-2 OS=Cricetulus griseus GN=I79_001428 PE=4 SV=1	1	auto	2	99	IVQAEGEAEAAK	iTRAQ8plex@N-term; iTRAQ8plex(K)@12		-0.00367164	1823.02	912.518	1823.03	912.52	2	22	4.1.1.2462.3	50.3728	8.5327	50.4253	386.91	92.64	300.74	399.29	455.41	496.96	0
169	4.42	4.44	16.46	7.264	7.264	sp|G3GZZ0	Aspartate aminotransferase OS=Cricetulus griseus GN=H671_3g9531 PE=3 SV=1	1	auto	2	99	TDDSQPWVLPVVR	iTRAQ8plex@N-term		-0.0172911	1814.97	908.49	1814.98	908.499	2	20	3.1.1.2672.3	63.7539	19.4545	63.8067	437.22	91.08	407.58	345.26	372.9	510.01	0
170	4.37	4.37	10.48	6.429	4.762	sp|G3H671	Phenylalanine-4-hydroxylase OS=Cricetulus griseus GN=I79_005824 PE=4 SV=1	1	auto	2	99	DFLGGLAFR	iTRAQ8plex@N-term		0.00933658	1298.74	650.376	1298.73	650.372	2	14	10.1.1.2480.3	70.3233	3.3104	70.2173	9.54	4.24	15.12	14.98	10.37	14.82	0
170	4.37	4.37	10.48	6.429	4.762	sp|G3H671	Phenylalanine-4-hydroxylase OS=Cricetulus griseus GN=I79_005824 PE=4 SV=1	1	auto	2	99	VEVLDNTQQLK	iTRAQ8plex@N-term; iTRAQ8plex(K)@11		-0.00193582	1894.1	948.056	1894.1	948.057	2	20	4.1.1.2528.3	55.1408	21.2813	55.2418	338.35	137.41	345.78	344.03	371.05	417.94	0
170	4.37	4.37	10.48	6.429	4.762	sp|G3H671	Phenylalanine-4-hydroxylase OS=Cricetulus griseus GN=I79_005824 PE=4 SV=1	1	auto	0	99	DFLGGLAFR	iTRAQ8plex@N-term		0.0175572	1298.75	650.381	1298.73	650.372	2	14	8.1.1.2572.2	68.322	7.8328	68.3393	210.66	66.33	257.57	162.12	199.58	233.98	0
171	4.36	4.36	17.21	10.25	7.787	sp|G3HLS2	14-3-3 protein beta/alpha OS=Cricetulus griseus GN=I79_011666 PE=3 SV=1	1	auto	2	99	YDDMAAAMK	iTRAQ8plex@N-term; iTRAQ8plex(K)@9		-0.043839	1622.78	812.398	1622.83	812.42	2	16	3.1.1.2553.2	52.136	9.1543	52.1172	338.99	72.75	508.16	470.44	431.83	365.39	0
172	4.34	4.38	22.99	8.812	8.812	sp|G3H1U2	Heterogeneous nuclear ribonucleoprotein A3 OS=Cricetulus griseus GN=I79_004125 PE=4 SV=1	1	auto	2	99	EDSVKPGAHLTVK	iTRAQ8plex@N-term; iTRAQ8plex(K)@5; iTRAQ8plex(K)@13		-0.000807803	2292.36	574.096	2292.36	574.096	4	16	12.1.1.2049.4	46.5266	6.281	46.3549	10.42	6.34	15	15.27	23.21	17.52	0
172	4.34	4.38	22.99	8.812	8.812	sp|G3H1U2	Heterogeneous nuclear ribonucleoprotein A3 OS=Cricetulus griseus GN=I79_004125 PE=4 SV=1	1	auto	2	99	IETIEVMEDR	iTRAQ8plex@N-term		-0.0698342	1537.73	769.871	1537.8	769.906	2	17	2.1.1.2680.4	62.5564	21.2815	62.4758	314.87	137.01	304.32	440.26	502.08	370.62	0
173	4.32	4.32	17.37	9.281	7.485	sp|G3HDQ2	Malate dehydrogenase OS=Cricetulus griseus GN=I79_008638 PE=3 SV=1	1	auto	2	99	DLDVAVLVGSMPR	iTRAQ8plex@N-term		-0.0472985	1674.88	838.448	1674.93	838.471	2	21	3.1.1.2734.3	70.5856	28.7366	70.6383	471.12	107.7	428.03	433.61	425.51	590.39	0
173	4.32	4.32	17.37	9.281	7.485	sp|G3HDQ2	Malate dehydrogenase OS=Cricetulus griseus GN=I79_008638 PE=3 SV=1	1	auto	2	99	FVEGLPINDFSR	iTRAQ8plex@N-term		-0.0125832	1696.9	849.456	1696.91	849.462	2	17	4.1.1.2672.3	67.2007	21.0843	67.2533	517.14	110.36	514.86	428.75	479.08	623.53	0
174	4.29	4.39	11.01	2.945	1.823	sp|G3HJS0	Spectrin beta chain, brain 1 OS=Cricetulus griseus GN=I79_010919 PE=4 SV=1	1	auto	2	99	LTGLHK	iTRAQ8plex@N-term; iTRAQ8plex(K)@6		-0.031053	1275.78	426.268	1275.81	426.278	3	10	17.1.1.1127.2	46.0742	27.4392	46.1298	254.48	54.18	282.36	418.59	359.17	292.73	0
175	4.27	4.27	35.22	20.16	16.67	sp|G3HQV4	3-ketoacyl-CoA thiolase B, peroxisomal (Fragment) OS=Cricetulus griseus GN=I79_013210 PE=3 SV=1	1	auto	2	99	AEELGLPILGVLR	iTRAQ8plex@N-term		-0.0199265	1683	842.509	1683.02	842.519	2	23	4.1.1.2801.2	78.8292	20.8245	78.9169	281.75	44.96	427.46	188.02	234.09	346.12	0
176	4.25	4.25	18.68	8.27	7.198	sp|G3IFX1	Succinate dehydrogenase [ubiquinone] flavoprotein subunit, mitochondrial OS=Cricetulus griseus GN=I79_022646 PE=3 SV=1	1	auto	2	99	ANAGEESVMNLDK	iTRAQ8plex@N-term; iTRAQ8plex(K)@13		-0.00218932	1985.03	993.524	1985.03	993.525	2	20	3.1.1.2539.2	51.0647	9.61	51.1402	68.31	12.76	72.11	43.86	70.66	78.61	0
176	4.25	4.25	18.68	8.27	7.198	sp|G3IFX1	Succinate dehydrogenase [ubiquinone] flavoprotein subunit, mitochondrial OS=Cricetulus griseus GN=I79_022646 PE=3 SV=1	1	auto	0	99	ANAGEESVMNLDK	iTRAQ8plex@N-term; iTRAQ8plex(K)@13		0.00369978	1985.04	993.527	1985.03	993.525	2	18	4.1.1.2456.3	49.8361	5.6904	49.7683	96.01	18.28	110.34	108.6	97.03	136.7	0
177	4.23	4.28	24.27	15.53	12.62	sp|G3HHA7	Peptidyl-prolyl cis-trans isomerase OS=Cricetulus griseus GN=I79_010005 PE=3 SV=1	1	auto	2	99	FPDENFTLK	iTRAQ8plex@N-term; iTRAQ8plex(K)@9		-0.00261447	1717.95	859.981	1717.95	859.982	2	15	4.1.1.2564.2	58.3174	7.5062	58.4051	376.87	129.83	668.06	375.12	472.04	473.49	0
177	4.23	4.28	24.27	15.53	12.62	sp|G3HHA7	Peptidyl-prolyl cis-trans isomerase OS=Cricetulus griseus GN=I79_010005 PE=3 SV=1	1	auto	2	99	NPLVYLDVGADGQPLGR	iTRAQ8plex@N-term		0.0392719	2087.17	1044.59	2087.13	1044.57	2	22	3.1.1.2722.2	69.2674	47.6327	69.4248	186.27	53.84	306.31	163.41	188.98	186.7	0
178	4.21	4.21	10.78	4.75	2.953	sp|G3GZH2	Acyl-CoA dehydrogenase family member 11 OS=Cricetulus griseus GN=I79_003232 PE=3 SV=1	1	auto	2	99	AAHSIDTVGSAAAR	iTRAQ8plex@N-term		0.0458877	1629.92	544.314	1629.87	544.299	3	21	13.1.1.1750.4	40.3845	6.9551	40.4019	4.12	3.61	11.39	4.75	4.17	6.47	0
178	4.21	4.21	10.78	4.75	2.953	sp|G3GZH2	Acyl-CoA dehydrogenase family member 11 OS=Cricetulus griseus GN=I79_003232 PE=3 SV=1	1	auto	2	99	LDNIVFHPK	iTRAQ8plex@N-term; iTRAQ8plex(K)@9		-0.0549517	1689.95	564.323	1690	564.342	3	12	13.1.1.1960.2	58.7988	8.0313	58.571	99.71	31.73	91.5	89.26	71.92	65.42	0
179	4.17	4.18	32.08	22.64	9.811	sp|G3H3Y4	Regucalcin OS=Cricetulus griseus GN=I79_004976 PE=4 SV=1	1	auto	2	99	YFAGTMAEETAPAVLER	iTRAQ8plex@N-term		0.0411178	2159.13	1080.57	2159.09	1080.55	2	24	3.1.1.2674.3	64.0031	99.5469	64.1685	193.44	33.29	168.7	148.39	100.36	183.53	0
179	4.17	4.18	32.08	22.64	9.811	sp|G3H3Y4	Regucalcin OS=Cricetulus griseus GN=I79_004976 PE=4 SV=1	1	auto	0	99	YFAGTMAEETAPAVLER	iTRAQ8plex@N-term		0.0273112	2159.12	1080.57	2159.09	1080.55	2	26	4.1.1.2641.2	63.8961	245.972	63.6597	196.35	38.53	193.92	175	108.28	223.2	0
179	4.17	4.18	32.08	22.64	9.811	sp|G3H3Y4	Regucalcin OS=Cricetulus griseus GN=I79_004976 PE=4 SV=1	1	auto	0	99	YFAGTMAEETAPAVLER	iTRAQ8plex@N-term		0.0273112	2159.12	1080.57	2159.09	1080.55	2	22	4.1.1.2644.3	64.2336	245.972	63.6597	101.23	23.47	108.48	78.47	64.52	104.76	0
179	4.17	4.18	32.08	22.64	9.811	sp|G3H3Y4	Regucalcin OS=Cricetulus griseus GN=I79_004976 PE=4 SV=1	1	auto	0	99	YFAGTMAEETAPAVLER	iTRAQ8plex@N-term		0.0287762	2159.12	1080.57	2159.09	1080.55	2	25	4.1.1.2650.4	64.9081	170.495	63.7486	50.32	6.23	45.07	34.35	29.12	60.77	0
180	4.17	4.17	16.95	9.828	9.828	sp|G3H5I8	Fibrinogen beta chain OS=Cricetulus griseus GN=I79_005570 PE=4 SV=1	1	auto	2	99	LYIDETVNDNIPLNLR	iTRAQ8plex@N-term		0.00216985	2205.2	1103.61	2205.19	1103.6	2	16	2.1.1.2748.3	70.2958	18.5086	70.3482	22.29	8.78	44.98	34.06	51.71	32.76	0
180	4.17	4.17	16.95	9.828	9.828	sp|G3H5I8	Fibrinogen beta chain OS=Cricetulus griseus GN=I79_005570 PE=4 SV=1	1	auto	0	99	DNENVINEYSSILEDQR	iTRAQ8plex@N-term		-0.027247	2341.11	1171.56	2341.13	1171.57	2	16	1.1.1.2284.2	69.2154	54.7818	69.0536	2.16	0	2.97	4.89	6.31	6.57	0
180	4.17	4.17	16.95	9.828	9.828	sp|G3H5I8	Fibrinogen beta chain OS=Cricetulus griseus GN=I79_005570 PE=4 SV=1	1	auto	0	99	LYIDETVNDNIPLNLR	iTRAQ8plex@N-term		0.0298148	2205.23	1103.62	2205.19	1103.6	2	26	3.1.1.2721.2	69.1422	28.9533	69.106	93.62	29.32	78.55	133.28	148.06	100.45	0
181	4.16	4.16	10.96	3.082	3.082	sp|G3GTP7	Vitronectin OS=Cricetulus griseus GN=I79_001034 PE=4 SV=1	1	auto	2	99	DVWGIEGPIDAAFTR	iTRAQ8plex@N-term		0.00692906	1950.02	976.018	1950.02	976.015	2	22	2.1.1.2777.3	73.7523	53.7493	73.8025	67.78	25.46	94.87	404.04	288.28	85.94	0
181	4.16	4.16	10.96	3.082	3.082	sp|G3GTP7	Vitronectin OS=Cricetulus griseus GN=I79_001034 PE=4 SV=1	1	auto	2	99	FEDGVLDPGYPR	iTRAQ8plex@N-term		-0.034203	1667.81	834.913	1667.85	834.93	2	19	2.1.1.2655.4	59.861	16.7573	59.8783	104.05	36.39	145.44	557.54	382.6	100.74	0
182	4.1	4.15	30.51	11.03	11.03	sp|G3GU76	60S acidic ribosomal protein P0 OS=Cricetulus griseus GN=I79_001228 PE=3 SV=1	1	auto	2	99	GTIEILSDVQLIK	iTRAQ8plex@N-term; iTRAQ8plex(K)@13		-0.0128416	2036.22	1019.12	2036.23	1019.12	2	22	4.1.1.2708.3	71.1611	11.2001	71.0954	123.7	29.34	119.23	113.01	125.8	160.19	0
182	4.1	4.15	30.51	11.03	11.03	sp|G3GU76	60S acidic ribosomal protein P0 OS=Cricetulus griseus GN=I79_001228 PE=3 SV=1	1	auto	2	99	IIQLLDDYPK	iTRAQ8plex@N-term; iTRAQ8plex(K)@10		-0.044509	1825.04	913.526	1825.08	913.548	2	17	4.1.1.2731.4	73.4972	11.0696	73.4193	269.39	73.71	234.51	289.26	324.17	344.89	0
183	4.09	4.13	37.89	26.09	21.74	sp|G3GTF9	ATP synthase subunit d, mitochondrial OS=Cricetulus griseus GN=I79_000940 PE=4 SV=1	1	auto	2	99	TIDWVSFVEIIPR	iTRAQ8plex@N-term		0.000889525	1878.06	940.036	1878.06	940.035	2	20	4.1.1.2957.2	85.3603	17.206	85.4827	63.9	18.92	58.52	32.63	50.63	46.67	0
184	4.06	4.1	20.3	7.011	7.011	sp|G3IKF1	Enoyl-CoA hydratase, mitochondrial OS=Cricetulus griseus GN=I79_024352 PE=3 SV=1	1	auto	2	99	FLSHWDQITR	iTRAQ8plex@N-term		0.00253988	1605.86	536.294	1605.86	536.293	3	14	13.1.1.2051.3	66.1927	4.4655	65.7001	18.97	7.61	25.44	19.7	15.61	20.99	0
184	4.06	4.1	20.3	7.011	7.011	sp|G3IKF1	Enoyl-CoA hydratase, mitochondrial OS=Cricetulus griseus GN=I79_024352 PE=3 SV=1	1	auto	0	99	AFAAGADIK	iTRAQ8plex@N-term; iTRAQ8plex(K)@9		-0.0512566	1470.81	736.414	1470.87	736.44	2	16	10.1.1.2104.2	52.1479	2.0488	52.1124	8.52	2.44	7.84	12.12	8.3	7.66	0
184	4.06	4.1	20.3	7.011	7.011	sp|G3IKF1	Enoyl-CoA hydratase, mitochondrial OS=Cricetulus griseus GN=I79_024352 PE=3 SV=1	1	auto	0	99	AFAAGADIK	iTRAQ8plex@N-term; iTRAQ8plex(K)@9		0.0157501	1470.88	736.448	1470.87	736.44	2	16	8.1.1.2325.4	48.8915	23.9751	48.9088	632.51	171.21	611.53	415.03	460.92	701.18	0
184	4.06	4.1	20.3	7.011	7.011	sp|G3IKF1	Enoyl-CoA hydratase, mitochondrial OS=Cricetulus griseus GN=I79_024352 PE=3 SV=1	1	auto	0	99	FLSHWDQITR	iTRAQ8plex@N-term		0.0256115	1605.88	536.302	1605.86	536.293	3	16	13.1.1.2016.2	64.1797	115.069	64.5393	63.67	19.73	65.56	20.11	41.22	54.9	0
184	4.06	4.1	20.3	7.011	7.011	sp|G3IKF1	Enoyl-CoA hydratase, mitochondrial OS=Cricetulus griseus GN=I79_024352 PE=3 SV=1	1	auto	0	99	FLSHWDQITR	iTRAQ8plex@N-term		0.0248791	1605.88	536.301	1605.86	536.293	3	16	13.1.1.2028.2	64.8883	109.397	64.61	77.78	19.62	75.97	47.05	51.35	66.24	0
184	4.06	4.1	20.3	7.011	7.011	sp|G3IKF1	Enoyl-CoA hydratase, mitochondrial OS=Cricetulus griseus GN=I79_024352 PE=3 SV=1	1	auto	0	99	FLSHWDQITR	iTRAQ8plex@N-term		0.00253988	1605.86	536.294	1605.86	536.293	3	16	13.1.1.2046.3	65.6476	4.4655	65.7001	36.31	5.37	31.82	21.95	28.35	43.67	0
185	4.06	4.09	9.313	5.191	3.969	sp|G3HD93	Cancer-associated gene 1 protein-like OS=Cricetulus griseus GN=I79_008472 PE=4 SV=1	1	auto	2	99	GEDFPANNIVK	iTRAQ8plex@N-term; iTRAQ8plex(K)@11		-0.0246655	1810.98	906.497	1811	906.509	2	19	4.1.1.2462.4	50.4081	7.2564	50.3326	160.26	53.8	313.21	214.48	315.4	201.13	0
185	4.06	4.09	9.313	5.191	3.969	sp|G3HD93	Cancer-associated gene 1 protein-like OS=Cricetulus griseus GN=I79_008472 PE=4 SV=1	1	auto	2	99	GTEDFIVESLDASFR	iTRAQ8plex@N-term		0.0238066	1989.02	995.519	1989	995.507	2	19	2.1.1.2805.2	76.9962	31.6462	77.0848	75.74	14.65	147.64	73.71	105.53	36.57	0
185	4.06	4.09	9.313	5.191	3.969	sp|G3HD93	Cancer-associated gene 1 protein-like OS=Cricetulus griseus GN=I79_008472 PE=4 SV=1	1	auto	0	99	GTEDFIVESLDASFR	iTRAQ8plex@N-term		0.0238066	1989.02	995.519	1989	995.507	2	18	2.1.1.2811.4	77.7823	31.6462	77.0848	31.88	11.33	48.87	39.82	43.02	33.14	0
185	4.06	4.09	9.313	5.191	3.969	sp|G3HD93	Cancer-associated gene 1 protein-like OS=Cricetulus griseus GN=I79_008472 PE=4 SV=1	1	auto	0	99	GTEDFIVESLDASFR	iTRAQ8plex@N-term		0.0440186	1989.04	995.529	1989	995.507	2	20	1.1.1.2366.3	78.898	12.7685	78.9504	6.3	2.39	12.04	13.74	14.71	4.09	0
186	4.06	4.08	8.2	3.922	3.922	sp|G3IIG1	Carboxylic ester hydrolase OS=Cricetulus griseus GN=I79_023630 PE=3 SV=1	1	auto	2	99	FAPPEAPEPWSGVR	iTRAQ8plex@N-term		0.00744375	1842.96	922.49	1842.96	922.486	2	18	5.1.1.2937.2	60.0881	12.8869	60.1859	139.35	41.7	162.71	193.18	248.51	139.92	0
187	4.05	6.19	33.58	13.58	13.58	sp|G3H4I2	Tropomyosin alpha-1 chain-like protein OS=Cricetulus griseus GN=H671_1g1638 PE=3 SV=1	1	auto	2	99	MEIQEMQLK	iTRAQ8plex@N-term; iTRAQ8plex(K)@9		-0.0178667	1756.95	879.482	1756.97	879.491	2	16	5.1.1.2810.3	55.4204	7.4658	55.4731	244.96	133.06	620.44	656.64	591.11	287.97	0
188	4.05	4.09	5.1	2.736	2.736	sp|G3GZX4	Dihydrodipicolinate synthase-like, mitochondrial OS=Cricetulus griseus GN=I79_003422 PE=4 SV=1	1	auto	2	99	APLQELSPTEEEALR	iTRAQ8plex@N-term		0.00932902	1986.07	994.041	1986.06	994.036	2	19	3.1.1.2617.2	58.1976	45.683	58.2859	458.92	90.74	443.31	255.95	271.98	471.15	0
188	4.05	4.09	5.1	2.736	2.736	sp|G3GZX4	Dihydrodipicolinate synthase-like, mitochondrial OS=Cricetulus griseus GN=I79_003422 PE=4 SV=1	1	auto	2	99	IGLMVHK	iTRAQ8plex@N-term; iTRAQ8plex(K)@7		-0.00105491	1404.87	469.298	1404.87	469.298	3	11	17.1.1.1260.4	55.4986	34.1988	55.627	192.02	42.88	171.2	193.51	221.06	365.98	0
189	4.05	4.05	15.25	5.932	5.932	sp|G3GTH2	Na(+)/H(+) exchange regulatory cofactor NHE-RF OS=Cricetulus griseus GN=I79_000956 PE=1 SV=1	1	auto	2	99	AVDPDSPAEASGLR	iTRAQ8plex@N-term		0.000712658	1687.87	844.942	1687.87	844.941	2	21	2.1.1.2523.2	47.5677	3.7907	47.5368	111.07	48.41	353.07	136.75	127.58	119.03	0
190	4.04	4.04	8.889	7.407	7.407	sp|G3HRM4	Retinol dehydrogenase 2 OS=Cricetulus griseus GN=I79_013468 PE=3 SV=1	1	auto	2	99	MLWDQASSEVR	iTRAQ8plex@N-term		-0.0293146	1624.79	813.402	1624.82	813.417	2	20	4.1.1.2538.2	55.9619	13.241	56.0496	519.09	159.3	526.07	278.84	258.13	651.81	0
191	4.03	4.13	16.33	8.455	8.455	sp|G3GSJ7	D-beta-hydroxybutyrate dehydrogenase, mitochondrial OS=Cricetulus griseus GN=I79_000612 PE=3 SV=1	1	auto	0	99	YEMHPLGVK	iTRAQ8plex@N-term; iTRAQ8plex(K)@9		-0.0658206	1680.88	561.302	1680.95	561.323	3	15	13.1.1.1828.2	47.6628	18.1862	47.7299	203.2	54.44	188.82	197.32	166.81	203.88	0
192	4.03	4.07	12.99	5.932	5.932	sp|G3I8J8	60S ribosomal protein L23a OS=Cricetulus griseus GN=I79_019872 PE=3 SV=1	1	auto	2	99	LAPDYDALDVANK	iTRAQ8plex@N-term; iTRAQ8plex(K)@13	cleaved W-L@N-term	0.0145652	2012.12	1007.07	2012.1	1007.06	2	19	2.1.1.2654.2	59.7314	57.7043	59.8783	97.79	26.33	201.44	81.09	97.76	79.83	0
192	4.03	4.07	12.99	5.932	5.932	sp|G3I8J8	60S ribosomal protein L23a OS=Cricetulus griseus GN=I79_019872 PE=3 SV=1	1	auto	2	99	LDHYAIIK	iTRAQ8plex@N-term; iTRAQ8plex(K)@8		-0.000242048	1579.95	527.659	1579.95	527.659	3	12	13.1.1.1868.4	51.1256	16.7219	51.091	146.76	72.31	272.98	130.12	171.38	210.33	0
192	4.03	4.07	12.99	5.932	5.932	sp|G3I8J8	60S ribosomal protein L23a OS=Cricetulus griseus GN=I79_019872 PE=3 SV=1	1	auto	0	99	LAPDYDALDVANK	iTRAQ8plex@N-term; iTRAQ8plex(K)@13	cleaved W-L@N-term	0.00909669	2012.11	1007.06	2012.1	1007.06	2	20	3.1.1.2621.3	58.6682	18.6727	58.6087	164.15	66.56	340.42	92.95	202.11	222.01	0
194	4.03	4.06	29.22	19.48	19.48	sp|G3HLD0	Lactoylglutathione lyase OS=Cricetulus griseus GN=I79_011518 PE=4 SV=1	1	auto	2	99	GLAFIQDPDGYWIEILNPNK	iTRAQ8plex@N-term; iTRAQ8plex(K)@20		0.00239194	2910.58	971.199	2910.57	971.199	3	22	3.1.1.2850.3	83.7582	29.2019	83.8112	26.79	1.94	49.43	15.71	33.89	24.78	0
195	4.03	4.04	18.11	11.22	6.633	sp|G3H892	Aminoacylase-1 OS=Cricetulus griseus GN=I79_006592 PE=3 SV=1	1	auto	2	99	EMNLTLEPEIFPAATDSR	iTRAQ8plex@N-term		-0.0204994	2337.16	1169.59	2337.18	1169.6	2	22	2.1.1.2751.3	70.6357	45.3132	70.6881	10.74	0.21	7.29	3.61	7.39	13.13	0
195	4.03	4.04	18.11	11.22	6.633	sp|G3H892	Aminoacylase-1 OS=Cricetulus griseus GN=I79_006592 PE=3 SV=1	1	auto	2	99	LHEAVFLR	iTRAQ8plex@N-term		-0.00239841	1287.76	430.26	1287.76	430.261	3	13	13.1.1.1866.2	50.9513	26.4802	51.0092	70.53	10.6	69.36	58.33	45.64	105.77	0
197	4.03	4.03	18.67	15.66	15.66	sp|G3IJG4	Glyceraldehyde-3-phosphate dehydrogenase OS=Cricetulus griseus GN=I79_023999 PE=4 SV=1	1	auto	2	99	VVDLMAYMASKE	iTRAQ8plex@N-term; iTRAQ8plex(K)@11	missed K-E@11	0.00378632	1964.06	983.038	1964.06	983.036	2	20	4.1.1.2797.2	78.4003	36.955	78.4881	430.49	69.41	291.32	247.45	312.95	442.74	0
197	4.03	4.03	18.67	15.66	15.66	sp|G3IJG4	Glyceraldehyde-3-phosphate dehydrogenase OS=Cricetulus griseus GN=I79_023999 PE=4 SV=1	1	auto	0	99	LISWYDNEFGYSNR	iTRAQ8plex@N-term		0.0162218	2067.02	1034.52	2067	1034.51	2	21	4.1.1.2740.2	74.3718	124.799	74.5788	302.54	76.86	247.53	222.38	218.43	331.18	0
197	4.03	4.03	18.67	15.66	15.66	sp|G3IJG4	Glyceraldehyde-3-phosphate dehydrogenase OS=Cricetulus griseus GN=I79_023999 PE=4 SV=1	1	auto	0	99	LISWYDNEFGYSNR	iTRAQ8plex@N-term		0.0498175	2067.05	1034.53	2067	1034.51	2	19	5.1.1.3279.2	75.2534	45.6365	75.3412	189.88	41.75	177.12	122.12	140.36	248.2	0
197	4.03	4.03	18.67	15.66	15.66	sp|G3IJG4	Glyceraldehyde-3-phosphate dehydrogenase OS=Cricetulus griseus GN=I79_023999 PE=4 SV=1	1	auto	0	99	LISWYDNEFGYSNR	iTRAQ8plex@N-term		0.0498175	2067.05	1034.53	2067	1034.51	2	23	5.1.1.3280.2	75.3063	45.6365	75.3412	157.78	39.55	141.27	92.88	92.92	186.21	0
197	4.03	4.03	18.67	15.66	15.66	sp|G3IJG4	Glyceraldehyde-3-phosphate dehydrogenase OS=Cricetulus griseus GN=I79_023999 PE=4 SV=1	1	auto	0	99	LISWYDNEFGYSNR	iTRAQ8plex@N-term		0.0162218	2067.02	1034.52	2067	1034.51	2	15	4.1.1.2749.2	75.0494	124.799	74.5788	178.83	47.66	152.45	75.87	120.08	177.69	0
197	4.03	4.03	18.67	15.66	15.66	sp|G3IJG4	Glyceraldehyde-3-phosphate dehydrogenase OS=Cricetulus griseus GN=I79_023999 PE=4 SV=1	1	auto	0	99	LISWYDNEFGYSNR	iTRAQ8plex@N-term		0.0306277	2067.03	1034.52	2067	1034.51	2	15	4.1.1.2763.2	75.7331	13.77	75.644	134.09	36.85	106.13	91.26	84.5	146.24	0
197	4.03	4.03	18.67	15.66	15.66	sp|G3IJG4	Glyceraldehyde-3-phosphate dehydrogenase OS=Cricetulus griseus GN=I79_023999 PE=4 SV=1	1	auto	0	99	VVDLMAYMASKE	iTRAQ8plex@N-term; iTRAQ8plex(K)@11	missed K-E@11	0.00911515	1964.07	983.04	1964.06	983.036	2	20	5.1.1.3423.2	79.8391	13.2991	79.8739	103.66	12.69	80.46	68.45	85.09	101.69	0
198	4.02	4.02	14.36	6.931	6.931	sp|G3HDW6	Succinate-semialdehyde dehydrogenase, mitochondrial OS=Cricetulus griseus GN=I79_008733 PE=3 SV=1	1	auto	2	99	YGIDEYLEVK	iTRAQ8plex@N-term; iTRAQ8plex(K)@10		-0.0257804	1835.99	919.001	1836.01	919.014	2	18	4.1.1.2582.4	60.1461	5.7545	60.1634	257.34	75.97	248.58	224.43	219.4	349.28	0
199	4.01	6.15	18.81	13.76	11.01	sp|G3GVJ0	Aldehyde dehydrogenase OS=Cricetulus griseus GN=I79_001729 PE=3 SV=1	1	auto	2	99	IAFGGETDEVTR	iTRAQ8plex@N-term		-0.0654011	1597.76	799.887	1597.83	799.92	2	21	3.1.1.2546.4	51.6239	11.3615	51.6412	425.33	106.42	306.63	459.4	521.57	533.26	0
200	4.01	4.08	9.735	2.753	2.163	sp|G3GXS2	EMILIN-1 OS=Cricetulus griseus GN=I79_002565 PE=4 SV=1	1	auto	2	99	LVGSGLHK	iTRAQ8plex@N-term; iTRAQ8plex(K)@8		0.00174311	1417.89	473.637	1417.89	473.636	3	13	17.1.1.1146.2	47.2705	36.5304	47.2533	99.34	42.3	190.69	568.99	400.55	110.8	0
200	4.01	4.08	9.735	2.753	2.163	sp|G3GXS2	EMILIN-1 OS=Cricetulus griseus GN=I79_002565 PE=4 SV=1	1	auto	2	99	MDAQEETAAELSLR	iTRAQ8plex@N-term		0.00555989	1866.94	934.475	1866.93	934.472	2	15	2.1.1.2630.2	57.2052	3.6272	57.1687	60.46	23.43	81.24	150.24	114.57	76.36	0
201	4.01	4.01	18.97	7.046	7.046	sp|G3HKF8	Alanine--glyoxylate aminotransferase 2, mitochondrial OS=Cricetulus griseus GN=I79_011178 PE=3 SV=1	1	auto	2	99	EAFALVR	iTRAQ8plex@N-term		-0.000537282	1108.65	555.334	1108.65	555.335	2	11	7.1.1.2648.2	54.1383	1.6633	54.1556	39.13	15.93	58.12	43.63	46.08	58.2	0
203	4	7.89	22.97	11.49	11.49	sp|G3HCL2	Tubulin beta-4 chain OS=Cricetulus griseus GN=I79_008223 PE=3 SV=1	1	auto	2	99	AVLVDLEPGTMDSVR	iTRAQ8plex@N-term		0.00234335	1905.02	953.518	1905.02	953.516	2	17	2.1.1.2706.3	65.4713	24.1939	65.3987	206.98	39.34	240.41	142.14	202.21	207.29	0
203	4	7.89	22.97	11.49	11.49	sp|G3HCL2	Tubulin beta-4 chain OS=Cricetulus griseus GN=I79_008223 PE=3 SV=1	1	auto	0	99	ALTVPELTQQMFDAK	iTRAQ8plex@N-term; iTRAQ8plex(K)@15		-0.0662464	2299.2	1150.61	2299.27	1150.64	2	14	4.1.1.2711.2	71.4627	36.3588	71.1784	36.17	10.33	15.34	25.87	25.1	28.16	0
203	4	7.89	22.97	11.49	11.49	sp|G3HCL2	Tubulin beta-4 chain OS=Cricetulus griseus GN=I79_008223 PE=3 SV=1	1	auto	0	99	AVLVDLEPGTMDSVR	iTRAQ8plex@N-term		-0.00351626	1905.01	953.515	1905.02	953.516	2	21	3.1.1.2675.2	64.0807	64.3078	64.1685	360.09	86.65	379.41	315.06	337.41	400.8	0
204	4	4.09	25	11.48	11.48	sp|G3IG05	Annexin OS=Cricetulus griseus GN=I79_022682 PE=3 SV=1	1	auto	2	99	DIISDTSGDFR	iTRAQ8plex@N-term		-0.0297167	1528.74	765.376	1528.77	765.391	2	12	1.1.1.2177.3	56.9887	3.2597	56.9167	36.03	13.99	55.16	122.88	119.49	49.82	0
205	4	4.03	20.81	8.382	8.382	sp|G3I5L3	Annexin OS=Cricetulus griseus GN=H671_3g10393 PE=3 SV=1	1	auto	2	99	GVDEATIIDILTK	iTRAQ8plex@N-term; iTRAQ8plex(K)@13		-0.0375355	1995.13	998.574	1995.17	998.593	2	20	3.1.1.2776.2	75.2391	7.9558	75.2028	96.41	45.12	107.81	176.5	180.27	142.04	0
206	4	4.02	20.62	8.949	8.949	sp|G3H7R4	Thioredoxin-dependent peroxide reductase OS=Cricetulus griseus GN=H671_3g8958 PE=4 SV=1	1	auto	2	99	HLSVNDLPVGR	iTRAQ8plex@N-term		0.00566447	1509.86	504.295	1509.86	504.293	3	17	13.1.1.1854.3	49.9219	27.9717	49.8974	91.45	28.25	161.76	100.53	115.57	79.44	0
207	4	4.01	39.39	12.12	12.12	sp|G3GVX2	Destrin OS=Cricetulus griseus GN=I79_001877 PE=4 SV=1	1	auto	2	99	HFVGMLPEK	iTRAQ8plex@N-term; iTRAQ8plex(K)@9		0.00971082	1664.96	555.995	1664.95	555.992	3	13	12.1.1.2125.4	53.7772	9.6045	53.7072	96.85	29.1	80.86	88.98	99.74	78.17	0
207	4	4.01	39.39	12.12	12.12	sp|G3GVX2	Destrin OS=Cricetulus griseus GN=I79_001877 PE=4 SV=1	1	auto	2	99	YALYDASFETK	iTRAQ8plex@N-term; iTRAQ8plex(K)@11		-0.00675766	1915.01	958.513	1915.02	958.517	2	19	4.1.1.2548.4	56.9892	8.7231	57.0065	182.9	54.32	191.53	205.7	239.43	227.4	0
208	4	4	8.519	1.323	1.323	sp|G3H5I7	Fibrinogen alpha chain OS=Cricetulus griseus GN=I79_005569 PE=4 SV=1	1	auto	2	99	TTEANELIK	iTRAQ8plex@N-term; iTRAQ8plex(K)@9		-0.0428859	1625.9	813.958	1625.94	813.98	2	16	5.1.1.2552.4	47.89	3.0487	47.7555	308.9	82.99	321.34	441.3	635.94	387.75	0
208	4	4	8.519	1.323	1.323	sp|G3H5I7	Fibrinogen alpha chain OS=Cricetulus griseus GN=I79_005569 PE=4 SV=1	1	auto	0	96.41	NIMEYLR	iTRAQ8plex@N-term		0.0182662	1241.69	621.854	1241.67	621.845	2	12	9.1.1.2506.2	61.8806	14.2937	61.898	191.44	87.48	288.22	234.84	327.92	172.3	0
209	4	4	30.43	11.96	11.96	sp|G3GY22	Ras-related protein Rap-1b OS=Cricetulus griseus GN=I79_002677 PE=4 SV=1	1	auto	2	99	INVNEIFYDLVR	iTRAQ8plex@N-term		0.000444098	1797.99	900.004	1797.99	900.004	2	22	4.1.1.2868.2	82.3083	11.0519	82.3257	187.71	46.87	182.93	253.97	261	207.12	0
210	4	4	41.94	20.16	20.16	sp|G3I539	Hsc70-interacting protein OS=Cricetulus griseus GN=I79_018582 PE=4 SV=1	1	auto	2	99	AIEINPDSAQPYK	iTRAQ8plex@N-term; iTRAQ8plex(K)@13		0.00522757	2053.14	1027.58	2053.13	1027.57	2	18	4.1.1.2484.3	51.8456	14.6095	51.8981	79.96	18.95	168.24	86.31	116.94	79.95	0
210	4	4	41.94	20.16	20.16	sp|G3I539	Hsc70-interacting protein OS=Cricetulus griseus GN=I79_018582 PE=4 SV=1	1	auto	2	99	LDYDEDASAMLK	iTRAQ8plex@N-term; iTRAQ8plex(K)@12		0.0124944	1978.03	990.023	1978.02	990.016	2	20	2.1.1.2653.3	59.6421	15.3276	59.5911	84.75	30.76	212.76	169.83	166.41	163.81	0
211	4	4	13.49	11.63	11.63	sp|G3HX83	Ras-related protein Rab-14 OS=Cricetulus griseus GN=I79_015602 PE=3 SV=1	1	auto	2	99	LQIWDTAGQER	iTRAQ8plex@N-term		-0.0241768	1619.83	810.924	1619.86	810.936	2	16	4.1.1.2556.2	57.6214	12.2536	57.5206	517.22	103.12	535.1	396.88	411.09	646.64	0
211	4	4	13.49	11.63	11.63	sp|G3HX83	Ras-related protein Rab-14 OS=Cricetulus griseus GN=I79_015602 PE=3 SV=1	1	auto	2	99	TGENVEDAFLEAAK	iTRAQ8plex@N-term; iTRAQ8plex(K)@14		0.00591571	2101.12	1051.57	2101.12	1051.56	2	17	3.1.1.2653.2	61.794	13.3768	61.8827	69.29	16.36	60.82	72.5	98.94	100.01	0
212	4	4	23.55	15.94	8.333	sp|G3GV35	3-hydroxyanthranilate 3,4-dioxygenase OS=Cricetulus griseus GN=Haao PE=3 SV=1	1	auto	2	99	LMHQEQLK	iTRAQ8plex@N-term; iTRAQ8plex(K)@8		0.0103136	1633.95	545.659	1633.94	545.655	3	13	12.1.1.2047.2	46.2668	31.7888	46.3549	39.54	7.22	34.95	21.91	27.29	42.68	0
213	4	4	16.2	9.155	9.155	sp|G3I6I1	26S protease regulatory subunit S10B OS=Cricetulus griseus GN=I79_019105 PE=4 SV=1	1	auto	2	99	EVIELPLTNPELFQR	iTRAQ8plex@N-term		-0.00356135	2101.17	1051.59	2101.17	1051.59	2	20	3.1.1.2762.2	73.6967	20.6798	73.7846	133.46	26.2	131.03	115.83	108.67	135.71	0
214	4	4	29.73	13.51	13.51	sp|G3HNS0	Cytochrome P450 2A9 OS=Cricetulus griseus GN=I79_012413 PE=3 SV=1	1	auto	2	99	MPYTEAVINEIQR	iTRAQ8plex@N-term		-0.00155189	1866.98	934.497	1866.98	934.498	2	19	4.1.1.2648.3	64.6516	27.727	64.8017	363.8	73.31	359.67	312.59	370.66	404.4	0
214	4	4	29.73	13.51	13.51	sp|G3HNS0	Cytochrome P450 2A9 OS=Cricetulus griseus GN=I79_012413 PE=3 SV=1	1	auto	0	99	MPYTEAVINEIQR	iTRAQ8plex@N-term		0.00112293	1866.98	934.499	1866.98	934.498	2	19	5.1.1.3055.2	65.2399	19.3673	65.3967	332.95	67.79	323.71	330.16	346.71	409.96	0
215	4	4	17.33	9.778	9.778	sp|G3HDL6	Elongation factor 1-beta OS=Cricetulus griseus GN=I79_008601 PE=3 SV=1	1	auto	2	99	KPAVVAK	iTRAQ8plex@N-term; iTRAQ8plex(K)@1; iTRAQ8plex(K)@7		-0.0401939	1624.04	542.354	1624.08	542.367	3	12	17.1.1.1070.4	42.6138	43.5795	42.6826	499.08	233.72	1069.03	431.92	531.98	465.2	0
215	4	4	17.33	9.778	9.778	sp|G3HDL6	Elongation factor 1-beta OS=Cricetulus griseus GN=I79_008601 PE=3 SV=1	1	auto	2	99	TPAGLQVLNDYLADK	iTRAQ8plex@N-term; iTRAQ8plex(K)@15		0.0208592	2225.27	1113.64	2225.25	1113.63	2	24	4.1.1.2696.2	69.729	22.2239	69.6932	103.04	36.54	233.67	91.47	122.05	127.98	0
216	4	4	18.08	8.846	8.846	sp|G3HBP3	Hydroxyacylglutathione hydrolase, mitochondrial OS=Cricetulus griseus GN=I79_007947 PE=3 SV=1	1	auto	2	99	EAAIVDPVQPQK	iTRAQ8plex@N-term; iTRAQ8plex(K)@12		0.00517262	1902.11	952.062	1902.1	952.059	2	18	4.1.1.2456.2	49.8008	17.9919	49.7683	273.73	72.6	312.54	150.51	168.47	331.25	0
216	4	4	18.08	8.846	8.846	sp|G3HBP3	Hydroxyacylglutathione hydrolase, mitochondrial OS=Cricetulus griseus GN=I79_007947 PE=3 SV=1	1	auto	2	99	FYEGTADEMYK	iTRAQ8plex@N-term; iTRAQ8plex(K)@11		0.0193893	1960.99	981.502	1960.97	981.492	2	15	3.1.1.2583.3	54.8062	12.6704	54.8587	211.62	65.53	249.84	147.75	139.97	203.06	0
217	4	4	13.94	11.54	11.54	sp|G3GYR9	40S ribosomal protein S8 OS=Cricetulus griseus GN=I79_002981 PE=3 SV=1	1	auto	2	99	ISSLLEEQFQQGK	iTRAQ8plex@N-term; iTRAQ8plex(K)@13		0.0345323	2114.22	1058.12	2114.18	1058.1	2	12	5.1.1.3118.3	67.9609	4.084	67.8546	6.4	1.43	9.39	3.48	8.45	16.31	0
217	4	4	13.94	11.54	11.54	sp|G3GYR9	40S ribosomal protein S8 OS=Cricetulus griseus GN=I79_002981 PE=3 SV=1	1	auto	2	99	LTPEEEEILNK	iTRAQ8plex@N-term; iTRAQ8plex(K)@11		-0.0215426	1922.06	962.038	1922.08	962.048	2	18	3.1.1.2619.2	58.4459	21.7188	58.5132	621.94	99.94	559.45	318.88	394.64	590.37	0
219	3.86	3.86	39.53	29.46	29.46	sp|G3H1Q7	Cytochrome c oxidase subunit 5B, mitochondrial OS=Cricetulus griseus GN=I79_004089 PE=4 SV=1	1	auto	2	99	EDPNLVPSITNK	iTRAQ8plex@N-term; iTRAQ8plex(K)@12		0.000732801	1934.09	968.054	1934.09	968.054	2	17	3.1.1.2574.2	53.9795	11.0661	54.0321	80.79	28.07	127.43	81.59	74.17	80.9	0
220	3.85	3.85	22.27	13.1	13.1	sp|G3H2Q3	Carbonic anhydrase 1 OS=Cricetulus griseus GN=I79_004473 PE=4 SV=1	1	auto	2	99	ESISVSPEQLAQLR	iTRAQ8plex@N-term		-0.00629876	1860.02	931.017	1860.03	931.02	2	19	4.1.1.2577.3	59.6183	11.5067	59.4453	329.49	76.06	284.84	248.42	194.19	377.81	0
222	3.77	3.77	11.2	3.081	3.081	sp|G3HNJ4	L-gulonolactone oxidase OS=Cricetulus griseus GN=I79_012332 PE=4 SV=1	1	auto	2	99	QHVQDWAIPR	iTRAQ8plex@N-term		0.0239248	1552.87	518.629	1552.84	518.621	3	15	13.1.1.1829.2	47.7382	37.3482	47.7299	188.16	16.94	155.86	117.25	161.05	167.08	0
222	3.77	3.77	11.2	3.081	3.081	sp|G3HNJ4	L-gulonolactone oxidase OS=Cricetulus griseus GN=I79_012332 PE=4 SV=1	1	auto	1.74473	99	LDYWLAYETIMK	iTRAQ8plex@N-term; iTRAQ8plex(K)@12		0.031894	2153.2	1077.61	2153.17	1077.59	2	14	4.1.1.2799.4	78.7087	4.7497	78.6116	63.05	9.22	60.3	47.87	45.93	82.76	0
223	3.72	3.77	10.65	6.944	6.944	sp|G3IB64	Putative uncharacterized protein OS=Cricetulus griseus GN=I79_020853 PE=4 SV=1	1	auto	1.72125	99	VATIVALR	iTRAQ8plex@N-term		0.033298	1145.78	573.896	1145.74	573.879	2	10	18.1.1.2174.3	51.9285	8.2354	51.9632	40.75	2.85	35.28	19.21	18.79	37	0
224	3.7	3.7	15.8	11.23	5.821	sp|G3HWK8	Alanine aminotransferase 1 OS=Cricetulus griseus GN=I79_015340 PE=4 SV=1	1	auto	2	99	LTEQIFNEAPGIR	iTRAQ8plex@N-term		-0.0337204	1790.95	896.482	1790.98	896.499	2	20	5.1.1.3049.4	64.8154	4.5998	64.7085	236.94	41.95	241.3	206.79	196.28	320.92	0
224	3.7	3.7	15.8	11.23	5.821	sp|G3HWK8	Alanine aminotransferase 1 OS=Cricetulus griseus GN=I79_015340 PE=4 SV=1	1	auto	1.69897	99	GGYVEVVNMDAEVQK	iTRAQ8plex@N-term; iTRAQ8plex(K)@15		0.0459021	2245.23	1123.62	2245.19	1123.6	2	13	3.1.1.2611.3	57.5472	13.6052	57.5999	31.09	2.19	37.57	17.25	14.55	34.91	0
225	3.7	3.7	18.37	12.93	12.93	sp|G3ICM8	Hemoglobin subunit epsilon-Y2 OS=Cricetulus griseus GN=I79_021426 PE=3 SV=1	1	auto	1.69897	99	LHVDPENFK	iTRAQ8plex@N-term; iTRAQ8plex(K)@9		0.0858293	1706.05	569.69	1705.96	569.661	3	15	8.1.1.2355.4	51.462	28.3419	51.4793	182.43	56.46	402.98	262.78	215.68	255.17	0
226	3.64	3.71	14.32	1.881	1.214	sp|G3IAS8	Kinesin-like protein OS=Cricetulus griseus GN=I79_020709 PE=3 SV=1	1	auto	2	99	IDEPLEGSEDR	iTRAQ8plex@N-term		-0.0207491	1562.75	782.383	1562.77	782.394	2	18	1.1.1.2115.2	50.3218	15.2014	50.41	10.65	2.93	19.63	11.75	8.3	10.94	0
227	3.58	3.68	17.91	7.48	3.74	sp|G3HDQ1	UTP--glucose-1-phosphate uridylyltransferase OS=Cricetulus griseus GN=I79_008637 PE=4 SV=1	1	auto	0	99	GTVIIIANHGDR	iTRAQ8plex@N-term		0.0211169	1568.92	523.979	1568.89	523.972	3	16	13.1.1.1807.2	45.7035	25.4717	45.7916	89.13	31.15	67.43	57.32	62.89	77.01	0
228	3.58	3.58	26.14	15.2	11.55	sp|G3H6S8	Inorganic pyrophosphatase OS=Cricetulus griseus GN=I79_006047 PE=4 SV=1	1	auto	0	99	AAPFTLEYR	iTRAQ8plex@N-term		-0.0195435	1370.73	686.373	1370.75	686.382	2	15	10.1.1.2204.2	58.5864	3.5576	58.4978	44.9	7.83	39.3	20.54	12.33	37.1	0
229	3.43	3.51	15.6	4.433	4.433	sp|G3HID0	Dolichyl-diphosphooligosaccharide--protein glycosyltransferase subunit 1 OS=Cricetulus griseus GN=I79_010390 PE=3 SV=1	1	auto	2	99	ASSFVLALEPELESR	iTRAQ8plex@N-term		-0.00851907	1951.05	976.532	1951.06	976.536	2	20	4.1.1.2721.2	72.4221	8.419	72.386	147.67	46.98	154.83	155.47	184.94	158.54	0
231	3.26	3.3	15	7.692	7.692	sp|G3H284	Endoplasmic reticulum resident protein 29 OS=Cricetulus griseus GN=H671_4g11813 PE=4 SV=1	1	auto	2	99	FDTQYPYGEK	iTRAQ8plex@N-term; iTRAQ8plex(K)@10		0.0162829	1854.98	928.496	1854.96	928.488	2	17	4.1.1.2455.4	49.7511	14.9263	49.6912	267.1	105.28	728.85	342.25	400.26	335.13	0
232	3.19	3.22	23.81	11.64	11.64	sp|G3IEU2	Protein DJ-1 OS=Cricetulus griseus GN=I79_022246 PE=4 SV=1	1	auto	1.10237	97.8	ALVILAK	iTRAQ8plex@N-term; iTRAQ8plex(K)@7		0.00161296	1334.91	668.464	1334.91	668.463	2	12	16.1.1.2534.2	61.699	14.9703	61.6636	36.91	20.53	53.51	46.63	34.28	42.59	0
233	3.13	3.13	20.38	9.479	9.479	sp|G3H2E2	Heterogeneous nuclear ribonucleoprotein A/B OS=Cricetulus griseus GN=I79_004352 PE=4 SV=1	1	auto	2	99	IFVGGLNPEATEEK	iTRAQ8plex@N-term; iTRAQ8plex(K)@14		0.0030034	2111.18	1056.6	2111.17	1056.59	2	19	4.1.1.2575.3	59.3928	20.1696	59.3515	63.86	49.24	154.43	164.58	140.98	103.72	0
233	3.13	3.13	20.38	9.479	9.479	sp|G3H2E2	Heterogeneous nuclear ribonucleoprotein A/B OS=Cricetulus griseus GN=I79_004352 PE=4 SV=1	1	auto	1.12494	97.94	KDPVKK	iTRAQ8plex@N-term; iTRAQ8plex(K)@1; iTRAQ8plex(K)@5; iTRAQ8plex(K)@6	missed K-D@1; missed K-K@5	0.0102797	1930.28	483.576	1930.27	483.574	4	10	17.1.1.1024.2	39.5138	45.6519	39.497	122.34	38.8	125.43	128.22	225.11	168.64	0
234	3.08	3.13	14.69	3.791	3.791	sp|G3ICJ8	Isovaleryl-CoA dehydrogenase, mitochondrial OS=Cricetulus griseus GN=I79_021396 PE=3 SV=1	1	auto	2	99	FLHENLVPK	iTRAQ8plex@N-term; iTRAQ8plex(K)@9		-0.00863666	1704.01	569.011	1704.02	569.013	3	14	12.1.1.2145.3	55.6151	26.7512	55.6554	161.54	57.08	152.18	158.15	142.02	159.11	0
234	3.08	3.13	14.69	3.791	3.791	sp|G3ICJ8	Isovaleryl-CoA dehydrogenase, mitochondrial OS=Cricetulus griseus GN=I79_021396 PE=3 SV=1	1	auto	1.07572	97.67	AFNADFR	iTRAQ8plex@N-term		-0.00999822	1143.59	572.801	1143.6	572.806	2	12	8.1.1.2307.4	47.3521	9.5818	47.289	344.88	69.54	293.39	252.6	244.75	278.64	0
235	3.01	3.01	21.49	14.88	14.88	sp|G3I737	40S ribosomal protein S12 OS=Cricetulus griseus GN=I79_019322 PE=3 SV=1	1	auto	2	99	TALIHDGLAR	iTRAQ8plex@N-term		-0.028548	1369.77	457.597	1369.8	457.607	3	15	13.1.1.1848.2	49.4069	68.6705	49.7811	51.22	9.67	64.7	45.78	42.86	46.87	0
235	3.01	3.01	21.49	14.88	14.88	sp|G3I737	40S ribosomal protein S12 OS=Cricetulus griseus GN=I79_019322 PE=3 SV=1	1	auto	1.00877	97.27	DVIEEYFK	iTRAQ8plex@N-term; iTRAQ8plex(K)@8		-0.0417573	1649.87	825.943	1649.91	825.964	2	12	3.1.1.2654.3	61.9035	5.5197	61.8827	454.73	182.66	740.54	607.64	683.4	584.36	0
236	2.98	2.98	14.43	7.216	7.216	sp|G3IEG5	Valacyclovir hydrolase OS=Cricetulus griseus GN=I79_022112 PE=4 SV=1	1	auto	1.88606	99	LHLMPEGK	iTRAQ8plex@N-term; iTRAQ8plex(K)@8		0.00310258	1531.9	511.642	1531.9	511.641	3	10	12.1.1.2104.2	51.5528	21.9321	51.6405	60.86	13.16	45.43	42.34	38.58	67.75	0
236	2.98	2.98	14.43	7.216	7.216	sp|G3IEG5	Valacyclovir hydrolase OS=Cricetulus griseus GN=I79_022112 PE=4 SV=1	1	auto	0.88941	96.3	IYQGIR	iTRAQ8plex@N-term		0.0887256	1052.72	527.366	1052.63	527.322	2	9	19.1.1.2217.2	47.3323	3.9188	47.3798	28.8	7.13	24.76	12.08	17.9	24.08	0
238	2.94	2.94	33.91	4.914	4.914	sp|G3HYG2	Eukaryotic initiation factor 4A-II OS=Cricetulus griseus GN=H671_4g13171 PE=3 SV=1	1	auto	2	99	MFVLDEADEMLSR	iTRAQ8plex@N-term		-0.00714375	1858.9	930.459	1858.91	930.463	2	19	2.1.1.2829.4	79.9567	32.8985	80.2236	183.62	32.88	190.27	207.08	199.88	184.89	0
238	2.94	2.94	33.91	4.914	4.914	sp|G3HYG2	Eukaryotic initiation factor 4A-II OS=Cricetulus griseus GN=H671_4g13171 PE=3 SV=1	1	auto	0.939302	96.76	VFDMLNR	iTRAQ8plex@N-term		0.00872376	1197.66	599.836	1197.65	599.831	2	12	8.1.1.2513.2	64.8612	9.3004	64.8309	232.31	56	296.55	266.01	287.34	275.21	0
239	2.92	2.92	27.88	23.08	23.08	sp|G3I3P7	Cytochrome c, somatic OS=Cricetulus griseus GN=I79_018057 PE=3 SV=1	1	auto	2	99	GITWGEDTLMEYLENPK	iTRAQ8plex@N-term; iTRAQ8plex(K)@17		-0.0301398	2603.31	868.777	2603.34	868.787	3	21	3.1.1.2816.3	79.9028	18.1626	79.9554	72.3	22.01	129.32	70.15	85.13	75.94	0
239	2.92	2.92	27.88	23.08	23.08	sp|G3I3P7	Cytochrome c, somatic OS=Cricetulus griseus GN=I79_018057 PE=3 SV=1	1	auto	0.924453	96.66	MIFAGIK	iTRAQ8plex@N-term; iTRAQ8plex(K)@7		-0.00837148	1386.84	694.429	1386.85	694.433	2	12	16.1.1.2532.2	61.4865	9.5318	61.4511	24.48	7.1	57.48	21.83	34.85	20.71	0
239	2.92	2.92	27.88	23.08	23.08	sp|G3I3P7	Cytochrome c, somatic OS=Cricetulus griseus GN=I79_018057 PE=3 SV=1	1	auto	0	99	GITWGEDTLMEYLENPK	iTRAQ8plex@N-term; iTRAQ8plex(K)@17		-0.0238559	2603.32	1302.67	2603.34	1302.68	2	21	3.1.1.2816.2	79.8895	21.7552	79.9554	2.09	1.65	9.49	1.4	7.46	5.48	0
240	2.89	2.89	14.41	8.408	6.607	sp|G3HQ05	Succinyl-CoA ligase [GDP-forming] subunit alpha, mitochondrial OS=Cricetulus griseus GN=I79_012893 PE=3 SV=1	1	auto	2	99	IGIMPGHIHK	iTRAQ8plex@N-term; iTRAQ8plex(K)@10		-0.0128679	1710.01	428.51	1710.02	428.513	4	12	17.1.1.1216.2	51.9891	30.8311	52.0462	145.77	43.26	143.77	124.08	142.61	196.3	0
241	2.88	2.91	12.29	6.977	6.977	sp|G3HD84	3-hydroxyisobutyrate dehydrogenase OS=Cricetulus griseus GN=I79_008461 PE=3 SV=1	1	auto	2	99	DLGLAQDSATSTK	iTRAQ8plex@N-term; iTRAQ8plex(K)@13		-0.00187835	1914.05	958.032	1914.05	958.033	2	21	3.1.1.2491.4	47.3686	3.9617	47.2869	43.72	11.35	33.1	33.97	23.84	37.21	0
241	2.88	2.91	12.29	6.977	6.977	sp|G3HD84	3-hydroxyisobutyrate dehydrogenase OS=Cricetulus griseus GN=I79_008461 PE=3 SV=1	1	auto	0.876148	96.23	ILNMSSGR	iTRAQ8plex@N-term		0.00741857	1180.66	591.338	1180.65	591.334	2	13	20.1.1.2447.3	49.2149	6	49.1664	200.1	54.8	292.46	98.54	134.43	241.84	0
242	2.87	2.88	16.23	5.97	3.545	sp|G3I0Q0	Non-muscle caldesmon OS=Cricetulus griseus GN=I79_016939 PE=4 SV=1	1	auto	2	99	YEVEETEVVIK	iTRAQ8plex@N-term; iTRAQ8plex(K)@11		0.00246076	1945.09	973.552	1945.09	973.551	2	18	3.1.1.2593.2	55.7732	12.3131	55.8493	142.43	81.31	213.9	188	201.39	168.61	0
243	2.8	2.8	6.216	3.473	3.473	sp|G3GW11	Non-specific lipid-transfer protein OS=Cricetulus griseus GN=I79_001919 PE=4 SV=1	1	auto	2	99	EATWVVDVK	iTRAQ8plex@N-term; iTRAQ8plex(K)@9		-0.0296573	1653.93	827.97	1653.96	827.985	2	16	4.1.1.2528.4	55.1483	17.0371	55.1656	583.93	237.3	710.45	458.73	555.26	744.93	0
243	2.8	2.8	6.216	3.473	3.473	sp|G3GW11	Non-specific lipid-transfer protein OS=Cricetulus griseus GN=I79_001919 PE=4 SV=1	1	auto	0.787812	95.3	LEEEGEQFVK	iTRAQ8plex@N-term; iTRAQ8plex(K)@10		-0.0471303	1814.94	908.477	1814.99	908.501	2	12	3.1.1.2590.3	55.4437	0	-1	110.73	33.16	148.44	84.98	78.21	143.24	0
244	2.79	7.05	20.05	7.876	7.876	sp|G3H777	ADP/ATP translocase 2 OS=Cricetulus griseus GN=I79_006206 PE=3 SV=1	1	auto	0.785156	95.28	GNLANVIR	iTRAQ8plex@N-term		0.000204093	1159.7	580.856	1159.7	580.856	2	13	20.1.1.2439.2	48.3073	39.9561	48.395	220.52	51.4	241.66	192.58	182.78	270.22	0
245	2.79	2.79	30.1	8.673	8.673	sp|G3HBJ2	Putative imidazolonepropionase OS=Cricetulus griseus GN=I79_007822 PE=4 SV=1	1	auto	2	99	VHEFAMK	iTRAQ8plex@N-term; iTRAQ8plex(K)@7		-0.0101794	1468.82	490.615	1468.83	490.618	3	12	12.1.1.2077.2	48.8696	10.9122	48.9577	26.75	3.75	31.28	13.21	13.58	25.85	0
245	2.79	2.79	30.1	8.673	8.673	sp|G3HBJ2	Putative imidazolonepropionase OS=Cricetulus griseus GN=I79_007822 PE=4 SV=1	1	auto	0.787812	95.31	AIGPADVIQR	iTRAQ8plex@N-term		0.00301367	1342.79	672.403	1342.79	672.401	2	12	8.1.1.2330.4	49.3238	11.3449	49.2601	338.3	105.04	379.42	236.79	319.78	379.41	0
246	2.78	2.78	26.26	13.97	10.61	sp|G3IKI9	Serum amyloid A protein OS=Cricetulus griseus GN=I79_024392 PE=3 SV=1	1	auto	0	99	GPGGAWAAK	iTRAQ8plex@N-term; iTRAQ8plex(K)@9		0.00450085	1421.83	711.922	1421.82	711.919	2	15	17.1.1.1126.2	46.0011	70.3791	45.9953	17.34	25.91	56.85	952.16	778.72	12.6	0
247	2.75	2.75	30.43	30.43	30.43	sp|G3I5R2	40S ribosomal protein S28 OS=Cricetulus griseus GN=H671_5g13698 PE=3 SV=1	1	auto	2	99	EGDVLTLLESER	iTRAQ8plex@N-term		-0.0379284	1663.86	832.935	1663.89	832.954	2	19	2.1.1.2733.2	68.5391	17.3019	68.627	429.22	138.77	778.31	307.66	414.65	417.68	0
248	2.71	2.71	30.41	4.608	4.608	sp|G3HUC0	Anionic trypsin-2 (Fragment) OS=Cricetulus griseus GN=I79_014528 PE=3 SV=1	1	auto	2	99	TLDNDIMLIK	iTRAQ8plex@N-term; iTRAQ8plex(K)@10		-0.00715181	1783.03	892.523	1783.04	892.526	2	18	4.1.1.2587.2	60.5612	12.5818	60.5343	493.26	69.16	397.6	408.17	472.12	581.99	0
249	2.66	2.71	30.94	9.865	4.484	sp|G3IEY0	Succinate dehydrogenase [ubiquinone] iron-sulfur subunit, mitochondrial OS=Cricetulus griseus GN=I79_022285 PE=3 SV=1	1	auto	2	99	MQTYEVDLNK	iTRAQ8plex@N-term; iTRAQ8plex(K)@10		-0.0041057	1847.99	925.001	1847.99	925.003	2	17	4.1.1.2503.4	53.0659	10.3558	53.0832	327.94	91.16	311.17	263.31	306.3	409.03	0
250	2.64	8.39	24.25	16.86	16.86	sp|G3HWE9	Tubulin alpha-4A chain OS=Cricetulus griseus GN=I79_015306 PE=3 SV=1	1	auto	2	99	AVFVDLEPTVIDEIR	iTRAQ8plex@N-term		0.0280147	2019.15	1010.58	2019.12	1010.57	2	21	2.1.1.2804.3	76.907	38.7928	76.9595	80.04	18.48	74.2	61.35	63.9	70.65	0
251	2.54	2.54	22.29	13.71	13.71	sp|G3H5C7	Methionine-R-sulfoxide reductase B2, mitochondrial OS=Cricetulus griseus GN=I79_005508 PE=4 SV=1	1	auto	0	99	LTPEQFHVTR	iTRAQ8plex@N-term		0.0318784	1530.88	511.3	1530.85	511.289	3	15	13.1.1.1835.3	48.2833	36.7662	48.4195	192.66	82.54	410.88	148.44	205.39	174.5	0
253	2.52	2.52	20.11	13.97	9.497	sp|G3HQX0	40S ribosomal protein SA OS=Cricetulus griseus GN=I79_013226 PE=3 SV=1	1	auto	2	99	AIVAIENPADVSVISSR	iTRAQ8plex@N-term		0.0129147	2044.16	1023.09	2044.15	1023.08	2	24	4.1.1.2640.2	63.7844	28.1434	63.8602	190.15	62.47	140.52	169.77	203.76	216.54	0
257	2.45	2.45	13.08	10.38	10.38	sp|G3HXT3	Protein kinase C and casein kinase substrate in neurons protein 2 OS=Cricetulus griseus GN=I79_015847 PE=4 SV=1	1	auto	2	99	LDSGQVGLYPANYVEAIQ	iTRAQ8plex@N-term		0.0555726	2240.22	1121.12	2240.16	1121.09	2	11	1.1.1.2323.4	73.6633	12.8548	73.5553	9.6	2.42	7.14	4.75	6.32	3.29	0
259	2.43	2.43	19.33	5.72	4.339	sp|G3H6M5	Fumarate hydratase, mitochondrial OS=Cricetulus griseus GN=I79_005991 PE=3 SV=1	1	auto	2	99	AAAEVNQDYGLDPK	iTRAQ8plex@N-term; iTRAQ8plex(K)@14		0.0201611	2098.14	1050.08	2098.12	1050.07	2	15	3.1.1.2537.2	50.8938	16.5071	51.0286	13.69	9.35	15.99	14.5	17.85	22.98	0
261	2.32	2.32	8.673	5.867	2.551	sp|G3I9K7	Arylacetamide deacetylase OS=Cricetulus griseus GN=I79_020256 PE=4 SV=1	1	auto	2	99	FWSEYFTTDR	iTRAQ8plex@N-term		-0.00336879	1654.79	828.402	1654.79	828.404	2	16	4.1.1.2678.3	67.8142	13.0153	67.8667	514.32	101.17	427.43	427.16	479.18	602.37	0

## Sheet: rep2
Supplemental Table 1b: Peptides used in iTRAQ quantitation from Rep 2.
N	Unused	Total	%Cov	%Cov(50)	%Cov(95)	Accessions	Names	Used	Annotation	Contrib	Conf	Sequence	Modifications	Cleavages	dMass	Prec MW	Prec m/z	Theor MW	Theor m/z	Theor z	Sc	Spectrum	Time	PrecursorSignal	PrecursorElution	Area 113	Area 114	Area 115	Area 116	Area 117	Area 118	Background
1	136.94	136.94	67.07	56.15	51.18	sp|G3H4W9	Carbamoyl-phosphate synthase [ammonia], mitochondrial OS=Cricetulus griseus GN=I79_005332 PE=4 SV=1	1	auto	2	99	AERPDGLILGMGGQTALNCGVELFK	iTRAQ8plex@N-term; Carbamidomethyl(C)@19; iTRAQ8plex(K)@25		0.0163901	3253.76	651.759	3253.74	651.756	5	31	5.1.1.2172.7	40.6538	4150	40.616	564.79	811.63	803.35	589.19	417.72	698.64	0
1	136.94	136.94	67.07	56.15	51.18	sp|G3H4W9	Carbamoyl-phosphate synthase [ammonia], mitochondrial OS=Cricetulus griseus GN=I79_005332 PE=4 SV=1	1	auto	2	99	AFAISGPFNVQFLVK	iTRAQ8plex@N-term; iTRAQ8plex(K)@15		-0.00274644	2245.31	562.334	2245.31	562.334	4	26	20.1.1.2423.20	45.1356	20661	45.0956	4593.1	9314.16	10534.6	5589.31	3706.93	7618.66	0
1	136.94	136.94	67.07	56.15	51.18	sp|G3H4W9	Carbamoyl-phosphate synthase [ammonia], mitochondrial OS=Cricetulus griseus GN=I79_005332 PE=4 SV=1	1	auto	2	99	CLGLTEAQTR	iTRAQ8plex@N-term; Carbamidomethyl(C)@1		-0.00267738	1451.77	484.93	1451.77	484.931	3	14	13.1.1.1878.19	22.8867	69708	22.8995	1475.12	1480.38	1477.21	1278.62	1052.87	1456.1	0
1	136.94	136.94	67.07	56.15	51.18	sp|G3H4W9	Carbamoyl-phosphate synthase [ammonia], mitochondrial OS=Cricetulus griseus GN=I79_005332 PE=4 SV=1	1	auto	2	99	DKGTMLGK	iTRAQ8plex@N-term; iTRAQ8plex(K)@2; iTRAQ8plex(K)@8	missed K-G@2	-0.00823721	1761.05	588.024	1761.06	588.027	3	14	19.1.1.1599.21	18.4073	63211	18.2142	2449.39	2880.32	3844.74	2552.79	1585.74	4543.93	0
1	136.94	136.94	67.07	56.15	51.18	sp|G3H4W9	Carbamoyl-phosphate synthase [ammonia], mitochondrial OS=Cricetulus griseus GN=I79_005332 PE=4 SV=1	1	auto	2	99	EIGFSDK	iTRAQ8plex@N-term; iTRAQ8plex(K)@7		-0.00119561	1402.79	702.403	1402.79	702.403	2	12	3.1.1.1574.21	22.5459	15374	22.5553	2640.84	1170.97	5193.47	1537.17	2360.15	4781.87	0
1	136.94	136.94	67.07	56.15	51.18	sp|G3H4W9	Carbamoyl-phosphate synthase [ammonia], mitochondrial OS=Cricetulus griseus GN=I79_005332 PE=4 SV=1	1	auto	2	99	EPLFGISTGNIITGLAAGAK	iTRAQ8plex@N-term; iTRAQ8plex(K)@20		0.0029236	2537.47	635.375	2537.47	635.374	4	25	13.1.1.2287.21	43.6023	2257	43.5602	479.23	508.74	581.4	441.76	349.54	493.64	0
1	136.94	136.94	67.07	56.15	51.18	sp|G3H4W9	Carbamoyl-phosphate synthase [ammonia], mitochondrial OS=Cricetulus griseus GN=I79_005332 PE=4 SV=1	1	auto	2	99	ETLVDLGTK	iTRAQ8plex@N-term; iTRAQ8plex(K)@9		-0.00282923	1582.94	792.476	1582.94	792.477	2	16	3.1.1.1647.20	26.2209	9976	26.232	8727.79	12341.9	13084.8	7000.61	6018.59	14865	0
1	136.94	136.94	67.07	56.15	51.18	sp|G3H4W9	Carbamoyl-phosphate synthase [ammonia], mitochondrial OS=Cricetulus griseus GN=I79_005332 PE=4 SV=1	1	auto	2	99	EVEMDAVGK	iTRAQ8plex@N-term; iTRAQ8plex(K)@9		0.0150043	1584.88	529.3	1584.86	529.295	3	16	2.1.1.1009.7	23.3899	221758	23.4722	17143.3	14655.1	33476.5	12392.2	11694.3	24076.6	0
1	136.94	136.94	67.07	56.15	51.18	sp|G3H4W9	Carbamoyl-phosphate synthase [ammonia], mitochondrial OS=Cricetulus griseus GN=I79_005332 PE=4 SV=1	1	auto	2	99	EVEMDAVGKEGR	iTRAQ8plex@N-term; iTRAQ8plex(K)@9		-0.00567397	1927.02	482.763	1927.03	482.765	4	18	4.1.1.1746.6	22.0765	47723	22.0591	1930.15	1315.53	1568.7	1206.7	1063.05	2150.75	0
1	136.94	136.94	67.07	56.15	51.18	sp|G3H4W9	Carbamoyl-phosphate synthase [ammonia], mitochondrial OS=Cricetulus griseus GN=I79_005332 PE=4 SV=1	1	auto	2	99	FVHDNYVIRR	iTRAQ8plex@N-term	missed R-R@9	-0.000287801	1621.9	406.482	1621.9	406.482	4	14	23.1.1.1119.8	23.5228	231849	23.4541	1130.25	1045.77	1385.51	660.12	1034.32	1134.23	0
1	136.94	136.94	67.07	56.15	51.18	sp|G3H4W9	Carbamoyl-phosphate synthase [ammonia], mitochondrial OS=Cricetulus griseus GN=I79_005332 PE=4 SV=1	1	auto	2	99	GVLKEYGVK	iTRAQ8plex@N-term; iTRAQ8plex(K)@4; iTRAQ8plex(K)@9		-0.00810089	1904.18	477.052	1904.19	477.054	4	14	19.1.1.1680.19	22.4572	35181	22.3689	1890.24	2005.42	2712.32	2096.18	2030.97	3132.07	0
1	136.94	136.94	67.07	56.15	51.18	sp|G3H4W9	Carbamoyl-phosphate synthase [ammonia], mitochondrial OS=Cricetulus griseus GN=I79_005332 PE=4 SV=1	1	auto	2	99	IAPSFAVESMEDALK	iTRAQ8plex@N-term; iTRAQ8plex(K)@15		0.0291873	2215.23	739.418	2215.2	739.408	3	21	3.1.1.1897.11	38.8248	14628	38.7841	13900.4	16997.9	19990.3	10750.4	8486.77	19249.1	0
1	136.94	136.94	67.07	56.15	51.18	sp|G3H4W9	Carbamoyl-phosphate synthase [ammonia], mitochondrial OS=Cricetulus griseus GN=I79_005332 PE=4 SV=1	1	auto	2	99	IEFDGQSVDFVDPNK	iTRAQ8plex@N-term; iTRAQ8plex(K)@15		0.0106769	2317.22	773.413	2317.21	773.409	3	19	1.1.1.979.10	33.9975	7817	34.0169	2207.43	2762.88	2656.58	1587.4	1389.92	2394.99	0
1	136.94	136.94	67.07	56.15	51.18	sp|G3H4W9	Carbamoyl-phosphate synthase [ammonia], mitochondrial OS=Cricetulus griseus GN=I79_005332 PE=4 SV=1	1	auto	2	99	IMGTSPLQIDR	iTRAQ8plex@N-term		-0.00649945	1533.84	512.288	1533.85	512.29	3	16	7.1.1.1261.20	31.86	64783	31.6706	415.71	409.82	431.47	416.7	327.68	451.36	0
1	136.94	136.94	67.07	56.15	51.18	sp|G3H4W9	Carbamoyl-phosphate synthase [ammonia], mitochondrial OS=Cricetulus griseus GN=I79_005332 PE=4 SV=1	1	auto	2	99	KELSEPSSTR	iTRAQ8plex@N-term; iTRAQ8plex(K)@1		-0.0129891	1740.97	436.25	1740.98	436.253	4	12	13.1.1.1800.12	18.9365	6693	18.9559	323.02	215.62	318.59	207.83	190.66	401.58	0
1	136.94	136.94	67.07	56.15	51.18	sp|G3H4W9	Carbamoyl-phosphate synthase [ammonia], mitochondrial OS=Cricetulus griseus GN=I79_005332 PE=4 SV=1	1	auto	2	99	LFAEAVQK	iTRAQ8plex@N-term; iTRAQ8plex(K)@8		0.00583628	1512.92	505.313	1512.91	505.311	3	14	11.1.1.1933.17	27.2815	90440	27.3984	9353.91	6683.33	13190.8	7682.86	5337.27	12215.6	0
1	136.94	136.94	67.07	56.15	51.18	sp|G3H4W9	Carbamoyl-phosphate synthase [ammonia], mitochondrial OS=Cricetulus griseus GN=I79_005332 PE=4 SV=1	1	auto	2	99	LNEINEK	iTRAQ8plex@N-term; iTRAQ8plex(K)@7		-0.0101136	1466.85	734.43	1466.86	734.435	2	12	5.1.1.1831.21	23.2771	106127	22.8339	1340.26	1200.78	1757.03	963.9	924.58	2103.09	0
1	136.94	136.94	67.07	56.15	51.18	sp|G3H4W9	Carbamoyl-phosphate synthase [ammonia], mitochondrial OS=Cricetulus griseus GN=I79_005332 PE=4 SV=1	1	auto	2	99	LPTLEQPIIPADYVAIK	iTRAQ8plex@N-term; iTRAQ8plex(K)@17		0.0084226	2488.49	830.502	2488.48	830.5	3	26	3.1.1.1918.9	39.8878	5247	39.8976	3396.13	4616.61	5199.55	2752.79	2313.54	5999.42	0
1	136.94	136.94	67.07	56.15	51.18	sp|G3H4W9	Carbamoyl-phosphate synthase [ammonia], mitochondrial OS=Cricetulus griseus GN=I79_005332 PE=4 SV=1	1	auto	2	99	QADAVYFLPITPQFVTEVIK	iTRAQ8plex@N-term; iTRAQ8plex(K)@20		0.00502772	2886.64	722.667	2886.64	722.666	4	28	3.1.1.2144.7	49.1034	4236	49.0607	2238.96	2833.07	3050.54	1774.39	1322.11	70.77	0
1	136.94	136.94	67.07	56.15	51.18	sp|G3H4W9	Carbamoyl-phosphate synthase [ammonia], mitochondrial OS=Cricetulus griseus GN=I79_005332 PE=4 SV=1	1	auto	2	99	QLFSDKLNEINEK	iTRAQ8plex@N-term; iTRAQ8plex(K)@6; iTRAQ8plex(K)@13	missed K-L@6	-0.00456672	2489.42	623.362	2489.43	623.364	4	21	6.1.1.1856.21	31.4756	25234	31.4338	10965.8	7288.48	12996.8	6984.37	6534.8	12840.9	0
1	136.94	136.94	67.07	56.15	51.18	sp|G3H4W9	Carbamoyl-phosphate synthase [ammonia], mitochondrial OS=Cricetulus griseus GN=I79_005332 PE=4 SV=1	1	auto	2	99	QNLIAEVSTK	iTRAQ8plex@N-term; iTRAQ8plex(K)@10		-0.00490878	1710.01	571.01	1710.01	571.012	3	15	11.1.1.1937.19	27.4865	9044	27.4488	2991.53	2151.12	4467.77	3273.11	2832.75	3955.23	0
1	136.94	136.94	67.07	56.15	51.18	sp|G3H4W9	Carbamoyl-phosphate synthase [ammonia], mitochondrial OS=Cricetulus griseus GN=I79_005332 PE=4 SV=1	1	auto	2	99	SFPFVSK	iTRAQ8plex@N-term; iTRAQ8plex(K)@7		-0.00519124	1418.83	710.424	1418.84	710.426	2	12	20.1.1.2047.21	26.1641	47444	26.0229	35322.5	37702.3	48887.5	27263.7	20748.7	52790.4	0
1	136.94	136.94	67.07	56.15	51.18	sp|G3H4W9	Carbamoyl-phosphate synthase [ammonia], mitochondrial OS=Cricetulus griseus GN=I79_005332 PE=4 SV=1	1	auto	2	99	SLGQWLQEEK	iTRAQ8plex@N-term; iTRAQ8plex(K)@10		-0.00487726	1825.01	609.346	1825.02	609.347	3	15	5.1.1.1987.15	31.2024	16022	31.1195	1104.52	1085.83	1529.38	1241.72	932.66	1788.92	0
1	136.94	136.94	67.07	56.15	51.18	sp|G3H4W9	Carbamoyl-phosphate synthase [ammonia], mitochondrial OS=Cricetulus griseus GN=I79_005332 PE=4 SV=1	1	auto	2	99	SVGEVMAIGR	iTRAQ8plex@N-term		-0.0127322	1321.72	441.581	1321.73	441.585	3	16	7.1.1.1174.10	27.4157	22978	27.4434	335.03	514.93	432.66	329.1	320.82	479.94	0
1	136.94	136.94	67.07	56.15	51.18	sp|G3H4W9	Carbamoyl-phosphate synthase [ammonia], mitochondrial OS=Cricetulus griseus GN=I79_005332 PE=4 SV=1	1	auto	2	99	TFEESFQK	iTRAQ8plex@N-term; iTRAQ8plex(K)@8		0.0208018	1622.9	406.732	1622.88	406.726	4	13	5.1.1.1862.4	24.8201	39537	24.8071	1045.91	975.1	1332.17	745.87	726.69	569.53	0
1	136.94	136.94	67.07	56.15	51.18	sp|G3H4W9	Carbamoyl-phosphate synthase [ammonia], mitochondrial OS=Cricetulus griseus GN=I79_005332 PE=4 SV=1	1	auto	2	99	TLGVDFIDVATK	iTRAQ8plex@N-term; iTRAQ8plex(K)@12		-0.00384159	1886.09	944.054	1886.1	944.056	2	20	3.1.1.1820.19	34.9401	2447	34.8981	3440.89	3842.16	4596.95	3169.1	2110.7	5020.28	0
1	136.94	136.94	67.07	56.15	51.18	sp|G3H4W9	Carbamoyl-phosphate synthase [ammonia], mitochondrial OS=Cricetulus griseus GN=I79_005332 PE=4 SV=1	1	auto	2	99	TSACFEPSLDYMVTK	iTRAQ8plex@N-term; Carbamidomethyl(C)@4; iTRAQ8plex(K)@15		-0.00350113	2356.19	590.054	2356.19	590.055	4	20	4.1.1.1939.14	31.8479	5202	31.818	1447.31	2007.88	1835.94	1483.56	1160.96	1533.13	0
1	136.94	136.94	67.07	56.15	51.18	sp|G3H4W9	Carbamoyl-phosphate synthase [ammonia], mitochondrial OS=Cricetulus griseus GN=I79_005332 PE=4 SV=1	1	auto	2	99	VLGTSVESIMATEDR	iTRAQ8plex@N-term		0.028614	1911.02	638.014	1910.99	638.005	3	22	2.1.1.1233.6	34.7253	21631	34.7351	2006.08	1989.7	2061.2	1566.11	1240.69	2278.04	0
1	136.94	136.94	67.07	56.15	51.18	sp|G3H4W9	Carbamoyl-phosphate synthase [ammonia], mitochondrial OS=Cricetulus griseus GN=I79_005332 PE=4 SV=1	1	auto	2	99	VPAIYGVDTR	iTRAQ8plex@N-term		-0.0136633	1393.77	697.894	1393.79	697.901	2	15	7.1.1.1187.21	28.0938	15273	28.0015	879.33	987.44	1270.25	711.17	782.21	1250.3	0
1	136.94	136.94	67.07	56.15	51.18	sp|G3H4W9	Carbamoyl-phosphate synthase [ammonia], mitochondrial OS=Cricetulus griseus GN=I79_005332 PE=4 SV=1	1	auto	2	99	VVAVDCGIK	iTRAQ8plex@N-term; Carbamidomethyl(C)@6; iTRAQ8plex(K)@9		-0.0108335	1567.91	523.644	1567.92	523.648	3	15	7.1.1.1143.19	25.8615	17665	25.8237	722.75	763.4	1127.93	558.04	695.92	1051.2	0
1	136.94	136.94	67.07	56.15	51.18	sp|G3H4W9	Carbamoyl-phosphate synthase [ammonia], mitochondrial OS=Cricetulus griseus GN=I79_005332 PE=4 SV=1	1	auto	1.79588	98.38	KNIHPWVK	iTRAQ8plex@N-term; iTRAQ8plex(K)@1; iTRAQ8plex(K)@8	missed K-N@1	0.00707175	1933.21	484.31	1933.2	484.308	4	13	21.1.1.1742.19	22.3546	208018	22.3172	14972.6	17713.2	23876.8	12152	9404.94	24172.2	0
1	136.94	136.94	67.07	56.15	51.18	sp|G3H4W9	Carbamoyl-phosphate synthase [ammonia], mitochondrial OS=Cricetulus griseus GN=I79_005332 PE=4 SV=1	1	auto	1.67778	97.85	QLFSDK	iTRAQ8plex@N-term; iTRAQ8plex(K)@6		-0.00501408	1344.78	449.268	1344.79	449.269	3	10	14.1.1.1908.15	24.0793	55101	24.0987	915.6	1189.45	1157.05	914.93	853.47	1103.36	0
1	136.94	136.94	67.07	56.15	51.18	sp|G3H4W9	Carbamoyl-phosphate synthase [ammonia], mitochondrial OS=Cricetulus griseus GN=I79_005332 PE=4 SV=1	1	auto	1.5376	97.13	SSALASK	iTRAQ8plex@N-term; iTRAQ8plex(K)@7		-0.0145568	1270.76	424.593	1270.77	424.597	3	10	20.1.1.1929.17	20.1796	11610	20.246	222.37	227.36	317.73	215.88	234.85	255.14	0
1	136.94	136.94	67.07	56.15	51.18	sp|G3H4W9	Carbamoyl-phosphate synthase [ammonia], mitochondrial OS=Cricetulus griseus GN=I79_005332 PE=4 SV=1	1	auto	0	99	AADTIGYPVMIR	iTRAQ8plex@N-term		-0.00783169	1609.87	537.631	1609.88	537.634	3	18	7.1.1.1263.20	31.9571	49875	31.9198	1723.2	1667.27	2317.97	1295.78	1276.33	2241.3	0
1	136.94	136.94	67.07	56.15	51.18	sp|G3H4W9	Carbamoyl-phosphate synthase [ammonia], mitochondrial OS=Cricetulus griseus GN=I79_005332 PE=4 SV=1	1	auto	0	99	AADTIGYPVMIR	iTRAQ8plex@N-term		-0.00783169	1609.87	537.631	1609.88	537.634	3	17	7.1.1.1265.20	32.054	49875	31.9198	897.61	738.48	1484.72	741.28	921.98	1242.43	0
1	136.94	136.94	67.07	56.15	51.18	sp|G3H4W9	Carbamoyl-phosphate synthase [ammonia], mitochondrial OS=Cricetulus griseus GN=I79_005332 PE=4 SV=1	1	auto	0	99	AADTIGYPVMIR	iTRAQ8plex@N-term		0.000351411	1609.88	537.634	1609.88	537.634	3	18	8.1.1.1336.18	31.4656	112568	31.5808	1556.38	1847.93	1990.68	1390.09	1281.9	2241.88	0
1	136.94	136.94	67.07	56.15	51.18	sp|G3H4W9	Carbamoyl-phosphate synthase [ammonia], mitochondrial OS=Cricetulus griseus GN=I79_005332 PE=4 SV=1	1	auto	0	99	AADTIGYPVMIR	iTRAQ8plex@N-term		0.000351411	1609.88	537.634	1609.88	537.634	3	19	8.1.1.1337.19	31.5179	112568	31.5808	2646.28	3188.34	3332.76	1987.48	1619.48	3547.76	0
1	136.94	136.94	67.07	56.15	51.18	sp|G3H4W9	Carbamoyl-phosphate synthase [ammonia], mitochondrial OS=Cricetulus griseus GN=I79_005332 PE=4 SV=1	1	auto	0	99	AADTIGYPVMIR	iTRAQ8plex@N-term		0.000351411	1609.88	537.634	1609.88	537.634	3	19	8.1.1.1339.21	31.6214	112568	31.5808	2925.23	3288.47	3777.69	2324.46	1526.64	3997.16	0
1	136.94	136.94	67.07	56.15	51.18	sp|G3H4W9	Carbamoyl-phosphate synthase [ammonia], mitochondrial OS=Cricetulus griseus GN=I79_005332 PE=4 SV=1	1	auto	0	99	AADTIGYPVMIR	iTRAQ8plex@N-term		0.000351411	1609.88	537.634	1609.88	537.634	3	16	8.1.1.1340.21	31.6713	112568	31.5808	2113.96	2672.87	2903.06	1786.85	1582.41	2964.3	0
1	136.94	136.94	67.07	56.15	51.18	sp|G3H4W9	Carbamoyl-phosphate synthase [ammonia], mitochondrial OS=Cricetulus griseus GN=I79_005332 PE=4 SV=1	1	auto	0	99	AADTIGYPVMIR	iTRAQ8plex@N-term		0.000351411	1609.88	537.634	1609.88	537.634	3	19	8.1.1.1342.20	31.7689	111442	31.5808	1164.28	1323.83	1619.26	1049.38	838.67	1564.66	0
1	136.94	136.94	67.07	56.15	51.18	sp|G3H4W9	Carbamoyl-phosphate synthase [ammonia], mitochondrial OS=Cricetulus griseus GN=I79_005332 PE=4 SV=1	1	auto	0	99	AADTIGYPVMIR	iTRAQ8plex@N-term		0.000351411	1609.88	537.634	1609.88	537.634	3	17	8.1.1.1343.19	31.8167	112568	31.5808	1093.86	1308.83	1391.31	1140.61	847.05	1727.45	0
1	136.94	136.94	67.07	56.15	51.18	sp|G3H4W9	Carbamoyl-phosphate synthase [ammonia], mitochondrial OS=Cricetulus griseus GN=I79_005332 PE=4 SV=1	1	auto	0	99	AADTIGYPVMIR	iTRAQ8plex@N-term		0.000351411	1609.88	537.634	1609.88	537.634	3	17	8.1.1.1343.20	31.8184	111442	31.5808	930.04	1185.23	1083.38	955.67	820.29	1172.81	0
1	136.94	136.94	67.07	56.15	51.18	sp|G3H4W9	Carbamoyl-phosphate synthase [ammonia], mitochondrial OS=Cricetulus griseus GN=I79_005332 PE=4 SV=1	1	auto	0	99	AADTIGYPVMIR	iTRAQ8plex@N-term		0.000351411	1609.88	537.634	1609.88	537.634	3	17	8.1.1.1344.19	31.8662	112568	31.5808	971.22	939.79	1078.83	863.09	920.34	1319.97	0
1	136.94	136.94	67.07	56.15	51.18	sp|G3H4W9	Carbamoyl-phosphate synthase [ammonia], mitochondrial OS=Cricetulus griseus GN=I79_005332 PE=4 SV=1	1	auto	0	99	AADTIGYPVMIR	iTRAQ8plex@N-term		0.00550465	1609.89	537.636	1609.88	537.634	3	19	9.1.1.1690.19	28.9887	72454	29.0522	3330.21	2085.65	4342.05	2308.03	2090.52	4384.15	0
1	136.94	136.94	67.07	56.15	51.18	sp|G3H4W9	Carbamoyl-phosphate synthase [ammonia], mitochondrial OS=Cricetulus griseus GN=I79_005332 PE=4 SV=1	1	auto	0	99	AADTIGYPVMIR	iTRAQ8plex@N-term		0.00550465	1609.89	537.636	1609.88	537.634	3	20	9.1.1.1691.18	29.0378	72454	29.0522	4084.6	4445.29	4816	3083.12	2490.22	5550.74	0
1	136.94	136.94	67.07	56.15	51.18	sp|G3H4W9	Carbamoyl-phosphate synthase [ammonia], mitochondrial OS=Cricetulus griseus GN=I79_005332 PE=4 SV=1	1	auto	0	99	AADTIGYPVMIR	iTRAQ8plex@N-term		0.00378823	1609.88	805.949	1609.88	805.948	2	21	9.1.1.1692.21	29.0937	11891	29.1032	13710.2	14812.4	17153.2	10250.5	8284.08	19512.1	0
1	136.94	136.94	67.07	56.15	51.18	sp|G3H4W9	Carbamoyl-phosphate synthase [ammonia], mitochondrial OS=Cricetulus griseus GN=I79_005332 PE=4 SV=1	1	auto	0	99	AADTIGYPVMIR	iTRAQ8plex@N-term		0.00550465	1609.89	537.636	1609.88	537.634	3	19	9.1.1.1693.20	29.1431	72454	29.0522	3084.53	3007.98	3896.42	1442.28	1928.95	3765.05	0
1	136.94	136.94	67.07	56.15	51.18	sp|G3H4W9	Carbamoyl-phosphate synthase [ammonia], mitochondrial OS=Cricetulus griseus GN=I79_005332 PE=4 SV=1	1	auto	0	99	AADTIGYPVMIR	iTRAQ8plex@N-term		0.00550465	1609.89	537.636	1609.88	537.634	3	20	9.1.1.1694.19	29.1923	72454	29.0522	2329.36	1002.9	3169.06	1767.82	1339.79	2891.68	0
1	136.94	136.94	67.07	56.15	51.18	sp|G3H4W9	Carbamoyl-phosphate synthase [ammonia], mitochondrial OS=Cricetulus griseus GN=I79_005332 PE=4 SV=1	1	auto	0	99	AADTIGYPVMIR	iTRAQ8plex@N-term		0.00550465	1609.89	537.636	1609.88	537.634	3	19	9.1.1.1696.18	29.2926	72454	29.0522	955.13	980.01	1515.12	615.89	973.8	1627.29	0
1	136.94	136.94	67.07	56.15	51.18	sp|G3H4W9	Carbamoyl-phosphate synthase [ammonia], mitochondrial OS=Cricetulus griseus GN=I79_005332 PE=4 SV=1	1	auto	0	99	AADTIGYPVMIR	iTRAQ8plex@N-term		0.00129303	1609.88	537.635	1609.88	537.634	3	17	9.1.1.1699.20	29.4487	8505	29.4597	693.82	657.53	939.19	799.51	594.21	799.23	0
1	136.94	136.94	67.07	56.15	51.18	sp|G3H4W9	Carbamoyl-phosphate synthase [ammonia], mitochondrial OS=Cricetulus griseus GN=I79_005332 PE=4 SV=1	1	auto	0	99	AADTIGYPVMIR	iTRAQ8plex@N-term		0.00601946	1609.89	537.636	1609.88	537.634	3	18	10.1.1.1924.19	29.3447	61010	29.5096	1899.8	2413.56	2490.48	1535.58	1626.16	2585.17	0
1	136.94	136.94	67.07	56.15	51.18	sp|G3H4W9	Carbamoyl-phosphate synthase [ammonia], mitochondrial OS=Cricetulus griseus GN=I79_005332 PE=4 SV=1	1	auto	0	99	AADTIGYPVMIR	iTRAQ8plex@N-term		0.00601946	1609.89	537.636	1609.88	537.634	3	18	10.1.1.1925.19	29.3955	61010	29.5096	2724.23	2968.09	3678.75	2544.04	1990.17	3696.54	0
1	136.94	136.94	67.07	56.15	51.18	sp|G3H4W9	Carbamoyl-phosphate synthase [ammonia], mitochondrial OS=Cricetulus griseus GN=I79_005332 PE=4 SV=1	1	auto	0	99	AADTIGYPVMIR	iTRAQ8plex@N-term		0.00601946	1609.89	537.636	1609.88	537.634	3	20	10.1.1.1927.20	29.4985	61010	29.5096	4388.61	4408.97	5136.05	3095.58	2458.15	5439.21	0
1	136.94	136.94	67.07	56.15	51.18	sp|G3H4W9	Carbamoyl-phosphate synthase [ammonia], mitochondrial OS=Cricetulus griseus GN=I79_005332 PE=4 SV=1	1	auto	0	99	AADTIGYPVMIR	iTRAQ8plex@N-term		0.00601946	1609.89	537.636	1609.88	537.634	3	19	10.1.1.1928.17	29.5442	61010	29.5096	3855.4	4842.38	5194.42	2934.37	2288.58	5563.69	0
1	136.94	136.94	67.07	56.15	51.18	sp|G3H4W9	Carbamoyl-phosphate synthase [ammonia], mitochondrial OS=Cricetulus griseus GN=I79_005332 PE=4 SV=1	1	auto	0	99	AADTIGYPVMIR	iTRAQ8plex@N-term		0.00862537	1609.89	805.952	1609.88	805.948	2	21	10.1.1.1929.21	29.6015	7134	29.5096	7652.96	9481.62	9857.11	6338.44	5235.9	11581.2	0
1	136.94	136.94	67.07	56.15	51.18	sp|G3H4W9	Carbamoyl-phosphate synthase [ammonia], mitochondrial OS=Cricetulus griseus GN=I79_005332 PE=4 SV=1	1	auto	0	99	AADTIGYPVMIR	iTRAQ8plex@N-term		0.00601946	1609.89	537.636	1609.88	537.634	3	18	10.1.1.1930.21	29.6519	61010	29.5096	2146.26	2552.27	2897.37	1849.13	1620.49	3437.73	0
1	136.94	136.94	67.07	56.15	51.18	sp|G3H4W9	Carbamoyl-phosphate synthase [ammonia], mitochondrial OS=Cricetulus griseus GN=I79_005332 PE=4 SV=1	1	auto	0	99	AADTIGYPVMIR	iTRAQ8plex@N-term		0.00601946	1609.89	537.636	1609.88	537.634	3	16	10.1.1.1931.19	29.6998	61010	29.5096	2052.04	1575.1	2757.3	1494.59	1310.67	2299.05	0
1	136.94	136.94	67.07	56.15	51.18	sp|G3H4W9	Carbamoyl-phosphate synthase [ammonia], mitochondrial OS=Cricetulus griseus GN=I79_005332 PE=4 SV=1	1	auto	0	99	AADTIGYPVMIR	iTRAQ8plex@N-term		0.00601946	1609.89	537.636	1609.88	537.634	3	17	10.1.1.1933.18	29.7995	61010	29.5096	1141.49	1115.06	1641.67	968.14	896.78	1312.89	0
1	136.94	136.94	67.07	56.15	51.18	sp|G3H4W9	Carbamoyl-phosphate synthase [ammonia], mitochondrial OS=Cricetulus griseus GN=I79_005332 PE=4 SV=1	1	auto	0	99	AADTIGYPVMIR	iTRAQ8plex@N-term		0.00583635	1609.89	537.636	1609.88	537.634	3	17	10.1.1.1935.19	29.9028	61010	29.5096	1153.41	1090.76	1617.62	910.72	954.71	1325.22	0
1	136.94	136.94	67.07	56.15	51.18	sp|G3H4W9	Carbamoyl-phosphate synthase [ammonia], mitochondrial OS=Cricetulus griseus GN=I79_005332 PE=4 SV=1	1	auto	0	99	AADTIGYPVMIR	iTRAQ8plex@N-term		0.00410789	1609.88	537.635	1609.88	537.634	3	19	11.1.1.1971.19	29.2013	55585	29.315	2164.08	2817.57	3424.73	1793.19	1829.12	3198.28	0
1	136.94	136.94	67.07	56.15	51.18	sp|G3H4W9	Carbamoyl-phosphate synthase [ammonia], mitochondrial OS=Cricetulus griseus GN=I79_005332 PE=4 SV=1	1	auto	0	99	AADTIGYPVMIR	iTRAQ8plex@N-term		0.00410789	1609.88	537.635	1609.88	537.634	3	19	11.1.1.1972.20	29.2536	55585	29.315	3452.15	4103.5	4796.99	2432.21	2031.16	5135.89	0
1	136.94	136.94	67.07	56.15	51.18	sp|G3H4W9	Carbamoyl-phosphate synthase [ammonia], mitochondrial OS=Cricetulus griseus GN=I79_005332 PE=4 SV=1	1	auto	0	99	AADTIGYPVMIR	iTRAQ8plex@N-term		0.00410789	1609.88	537.635	1609.88	537.634	3	18	11.1.1.1973.19	29.3022	55585	29.315	4617.98	4923.37	5278.07	3029.53	2690.77	5865.21	0
1	136.94	136.94	67.07	56.15	51.18	sp|G3H4W9	Carbamoyl-phosphate synthase [ammonia], mitochondrial OS=Cricetulus griseus GN=I79_005332 PE=4 SV=1	1	auto	0	99	AADTIGYPVMIR	iTRAQ8plex@N-term		0.00354023	1609.88	805.949	1609.88	805.948	2	21	11.1.1.1974.21	29.3563	11429	29.315	17648.5	7117.1	69575	10764.9	10189.1	24395.9	0
1	136.94	136.94	67.07	56.15	51.18	sp|G3H4W9	Carbamoyl-phosphate synthase [ammonia], mitochondrial OS=Cricetulus griseus GN=I79_005332 PE=4 SV=1	1	auto	0	99	AADTIGYPVMIR	iTRAQ8plex@N-term		0.00410789	1609.88	537.635	1609.88	537.634	3	18	11.1.1.1975.19	29.4033	50686	29.4161	4023.18	4460.4	5481.49	1810.82	2892.23	5589.64	0
1	136.94	136.94	67.07	56.15	51.18	sp|G3H4W9	Carbamoyl-phosphate synthase [ammonia], mitochondrial OS=Cricetulus griseus GN=I79_005332 PE=4 SV=1	1	auto	0	99	AADTIGYPVMIR	iTRAQ8plex@N-term		0.00410789	1609.88	537.635	1609.88	537.634	3	18	11.1.1.1976.19	29.454	50686	29.4161	3082.38	3858.09	4225.37	2788.25	2340.19	4313.26	0
1	136.94	136.94	67.07	56.15	51.18	sp|G3H4W9	Carbamoyl-phosphate synthase [ammonia], mitochondrial OS=Cricetulus griseus GN=I79_005332 PE=4 SV=1	1	auto	0	99	AADTIGYPVMIR	iTRAQ8plex@N-term		0.00410789	1609.88	537.635	1609.88	537.634	3	18	11.1.1.1978.21	29.5584	50686	29.4161	1881.71	1906.58	2342.88	1451.23	1242.7	2397.01	0
1	136.94	136.94	67.07	56.15	51.18	sp|G3H4W9	Carbamoyl-phosphate synthase [ammonia], mitochondrial OS=Cricetulus griseus GN=I79_005332 PE=4 SV=1	1	auto	0	99	AADTIGYPVMIR	iTRAQ8plex@N-term		0.00410789	1609.88	537.635	1609.88	537.634	3	18	11.1.1.1979.20	29.607	50686	29.4161	1360.58	862.33	2453.91	1150.51	1120.43	1972.99	0
1	136.94	136.94	67.07	56.15	51.18	sp|G3H4W9	Carbamoyl-phosphate synthase [ammonia], mitochondrial OS=Cricetulus griseus GN=I79_005332 PE=4 SV=1	1	auto	0	99	AADTIGYPVMIR	iTRAQ8plex@N-term		0.00172743	1609.88	537.635	1609.88	537.634	3	15	11.1.1.1988.21	30.0638	3230	30.0227	976	1145.67	1334.63	2207.86	1626.35	1094.28	0
1	136.94	136.94	67.07	56.15	51.18	sp|G3H4W9	Carbamoyl-phosphate synthase [ammonia], mitochondrial OS=Cricetulus griseus GN=I79_005332 PE=4 SV=1	1	auto	0	99	AADTIGYPVMIR	iTRAQ8plex@N-term		0.00800051	1609.89	537.637	1609.88	537.634	3	18	12.1.1.1957.12	28.7033	55935	28.8287	2060.43	1761.21	2700.61	1775.92	1576.59	2833.23	0
1	136.94	136.94	67.07	56.15	51.18	sp|G3H4W9	Carbamoyl-phosphate synthase [ammonia], mitochondrial OS=Cricetulus griseus GN=I79_005332 PE=4 SV=1	1	auto	0	99	AADTIGYPVMIR	iTRAQ8plex@N-term		0.00800051	1609.89	537.637	1609.88	537.634	3	18	12.1.1.1959.19	28.8159	55935	28.8287	3428.24	3659.06	4450.33	2993.61	2253.25	4764.41	0
1	136.94	136.94	67.07	56.15	51.18	sp|G3H4W9	Carbamoyl-phosphate synthase [ammonia], mitochondrial OS=Cricetulus griseus GN=I79_005332 PE=4 SV=1	1	auto	0	99	AADTIGYPVMIR	iTRAQ8plex@N-term		0.00800051	1609.89	537.637	1609.88	537.634	3	20	12.1.1.1960.13	28.8565	55935	28.8287	3626.29	4294.96	4501.6	2485.61	2323.71	4742.71	0
1	136.94	136.94	67.07	56.15	51.18	sp|G3H4W9	Carbamoyl-phosphate synthase [ammonia], mitochondrial OS=Cricetulus griseus GN=I79_005332 PE=4 SV=1	1	auto	0	99	AADTIGYPVMIR	iTRAQ8plex@N-term		0.00800051	1609.89	537.637	1609.88	537.634	3	19	12.1.1.1961.15	28.9103	55935	28.8287	3399.2	3808.27	4619.18	2796.57	2232.84	4694.86	0
1	136.94	136.94	67.07	56.15	51.18	sp|G3H4W9	Carbamoyl-phosphate synthase [ammonia], mitochondrial OS=Cricetulus griseus GN=I79_005332 PE=4 SV=1	1	auto	0	99	AADTIGYPVMIR	iTRAQ8plex@N-term		0.00479432	1609.89	805.95	1609.88	805.948	2	21	12.1.1.1962.21	28.9709	9456	28.8287	13956.1	17664.6	18407.4	10203.3	8759.78	20967.8	0
1	136.94	136.94	67.07	56.15	51.18	sp|G3H4W9	Carbamoyl-phosphate synthase [ammonia], mitochondrial OS=Cricetulus griseus GN=I79_005332 PE=4 SV=1	1	auto	0	99	AADTIGYPVMIR	iTRAQ8plex@N-term		0.00800051	1609.89	537.637	1609.88	537.634	3	18	12.1.1.1964.12	29.0571	55935	28.8287	2240.32	2178.5	2418.69	1619.44	1520.11	3094.27	0
1	136.94	136.94	67.07	56.15	51.18	sp|G3H4W9	Carbamoyl-phosphate synthase [ammonia], mitochondrial OS=Cricetulus griseus GN=I79_005332 PE=4 SV=1	1	auto	0	99	AADTIGYPVMIR	iTRAQ8plex@N-term		0.00433824	1609.89	537.636	1609.88	537.634	3	15	12.1.1.1966.16	29.1651	22185	29.1317	1088.8	1456	1416.84	1185.77	1077.28	1454.72	0
1	136.94	136.94	67.07	56.15	51.18	sp|G3H4W9	Carbamoyl-phosphate synthase [ammonia], mitochondrial OS=Cricetulus griseus GN=I79_005332 PE=4 SV=1	1	auto	0	99	AADTIGYPVMIR	iTRAQ8plex@N-term		0.00232399	1609.88	537.635	1609.88	537.634	3	17	12.1.1.1968.18	29.2699	10126	29.2331	908.51	1150.62	1249.49	954.96	1136.56	1114.42	0
1	136.94	136.94	67.07	56.15	51.18	sp|G3H4W9	Carbamoyl-phosphate synthase [ammonia], mitochondrial OS=Cricetulus griseus GN=I79_005332 PE=4 SV=1	1	auto	0	99	AADTIGYPVMIR	iTRAQ8plex@N-term		-0.012157	1609.87	805.941	1609.88	805.948	2	20	14.1.1.2057.21	31.7047	4498	31.7653	1538.29	1026.41	2384.62	1170.06	1220.1	2197.5	0
1	136.94	136.94	67.07	56.15	51.18	sp|G3H4W9	Carbamoyl-phosphate synthase [ammonia], mitochondrial OS=Cricetulus griseus GN=I79_005332 PE=4 SV=1	1	auto	0	99	AADTIGYPVMIR	iTRAQ8plex@N-term		-0.012157	1609.87	805.941	1609.88	805.948	2	20	14.1.1.2060.21	31.8592	4498	31.7653	810.36	1342.14	1207.97	741.54	715.34	1187.71	0
1	136.94	136.94	67.07	56.15	51.18	sp|G3H4W9	Carbamoyl-phosphate synthase [ammonia], mitochondrial OS=Cricetulus griseus GN=I79_005332 PE=4 SV=1	1	auto	0	99	AADTIGYPVMIR	iTRAQ8plex@N-term		-0.00630434	1609.87	537.632	1609.88	537.634	3	14	6.1.1.1847.19	31.0113	25628	31.0753	1908.3	2649.16	2336.39	2407.72	2680.2	2439.52	0
1	136.94	136.94	67.07	56.15	51.18	sp|G3H4W9	Carbamoyl-phosphate synthase [ammonia], mitochondrial OS=Cricetulus griseus GN=I79_005332 PE=4 SV=1	1	auto	0	99	AADTIGYPVMIR	iTRAQ8plex@N-term		-0.00630434	1609.87	537.632	1609.88	537.634	3	14	6.1.1.1848.19	31.0624	25628	31.0753	1523.61	2119.26	2382	2422.28	2547.14	2402.77	0
1	136.94	136.94	67.07	56.15	51.18	sp|G3H4W9	Carbamoyl-phosphate synthase [ammonia], mitochondrial OS=Cricetulus griseus GN=I79_005332 PE=4 SV=1	1	auto	0	99	AADTIGYPVMIR	iTRAQ8plex@N-term		0.00640137	1609.89	403.479	1609.88	403.477	4	13	8.1.1.1340.10	31.653	20204	31.5808	148.8	137.48	169.6	171.2	146.8	267.81	0
1	136.94	136.94	67.07	56.15	51.18	sp|G3H4W9	Carbamoyl-phosphate synthase [ammonia], mitochondrial OS=Cricetulus griseus GN=I79_005332 PE=4 SV=1	1	auto	0	99	AADTIGYPVMIR	iTRAQ8plex@N-term		0.00615006	1609.89	537.636	1609.88	537.634	3	18	13.1.1.2025.21	30.3417	109553	30.5035	2652.48	3172.81	3573.55	2167.87	1951.42	3825.71	0
1	136.94	136.94	67.07	56.15	51.18	sp|G3H4W9	Carbamoyl-phosphate synthase [ammonia], mitochondrial OS=Cricetulus griseus GN=I79_005332 PE=4 SV=1	1	auto	0	99	AADTIGYPVMIR	iTRAQ8plex@N-term		0.00615006	1609.89	537.636	1609.88	537.634	3	18	13.1.1.2026.20	30.3908	109553	30.5035	3784.24	4471.89	4506.94	2641.4	2772.21	5276.49	0
1	136.94	136.94	67.07	56.15	51.18	sp|G3H4W9	Carbamoyl-phosphate synthase [ammonia], mitochondrial OS=Cricetulus griseus GN=I79_005332 PE=4 SV=1	1	auto	0	99	AADTIGYPVMIR	iTRAQ8plex@N-term		0.00671177	1609.89	805.951	1609.88	805.948	2	21	13.1.1.2027.21	30.4433	6417	30.5035	8956.9	9832.56	10951.4	6130.11	5228.57	12626.6	0
1	136.94	136.94	67.07	56.15	51.18	sp|G3H4W9	Carbamoyl-phosphate synthase [ammonia], mitochondrial OS=Cricetulus griseus GN=I79_005332 PE=4 SV=1	1	auto	0	99	AADTIGYPVMIR	iTRAQ8plex@N-term		0.00615006	1609.89	537.636	1609.88	537.634	3	19	13.1.1.2028.21	30.4941	109553	30.5035	4706.77	6076.25	5500.79	3639.58	3002.84	7013.1	0
1	136.94	136.94	67.07	56.15	51.18	sp|G3H4W9	Carbamoyl-phosphate synthase [ammonia], mitochondrial OS=Cricetulus griseus GN=I79_005332 PE=4 SV=1	1	auto	0	99	AADTIGYPVMIR	iTRAQ8plex@N-term		0.00615006	1609.89	537.636	1609.88	537.634	3	19	13.1.1.2029.21	30.5449	109553	30.5035	4479.65	4198.06	4536.19	1683.86	2624.56	5681.58	0
1	136.94	136.94	67.07	56.15	51.18	sp|G3H4W9	Carbamoyl-phosphate synthase [ammonia], mitochondrial OS=Cricetulus griseus GN=I79_005332 PE=4 SV=1	1	auto	0	99	AADTIGYPVMIR	iTRAQ8plex@N-term		0.00671177	1609.89	805.951	1609.88	805.948	2	21	13.1.1.2030.21	30.5958	6417	30.5035	5516.78	5652.34	6763.55	3637.87	3559.86	7444.38	0
1	136.94	136.94	67.07	56.15	51.18	sp|G3H4W9	Carbamoyl-phosphate synthase [ammonia], mitochondrial OS=Cricetulus griseus GN=I79_005332 PE=4 SV=1	1	auto	0	99	AADTIGYPVMIR	iTRAQ8plex@N-term		0.00615006	1609.89	537.636	1609.88	537.634	3	18	13.1.1.2031.20	30.6448	109553	30.5035	2540.52	2461.22	3148.48	2000.39	1456.45	3885.69	0
1	136.94	136.94	67.07	56.15	51.18	sp|G3H4W9	Carbamoyl-phosphate synthase [ammonia], mitochondrial OS=Cricetulus griseus GN=I79_005332 PE=4 SV=1	1	auto	0	99	AADTIGYPVMIR	iTRAQ8plex@N-term		0.0169539	1609.9	537.64	1609.88	537.634	3	16	13.1.1.2032.21	30.6973	52127	30.5035	2033.15	2100.98	2323.2	1631.73	1331.73	2936.38	0
1	136.94	136.94	67.07	56.15	51.18	sp|G3H4W9	Carbamoyl-phosphate synthase [ammonia], mitochondrial OS=Cricetulus griseus GN=I79_005332 PE=4 SV=1	1	auto	0	99	AADTIGYPVMIR	iTRAQ8plex@N-term		0.00615006	1609.89	537.636	1609.88	537.634	3	17	13.1.1.2034.20	30.7974	109553	30.5035	993.56	847.56	1391.45	941.97	1070.12	1579.07	0
1	136.94	136.94	67.07	56.15	51.18	sp|G3H4W9	Carbamoyl-phosphate synthase [ammonia], mitochondrial OS=Cricetulus griseus GN=I79_005332 PE=4 SV=1	1	auto	0	99	AADTIGYPVMIR	iTRAQ8plex@N-term		0.00578383	1609.89	537.636	1609.88	537.634	3	15	13.1.1.2035.21	30.85	109553	30.5035	1174.6	454.37	1535.08	1155.89	1133.2	1594.16	0
1	136.94	136.94	67.07	56.15	51.18	sp|G3H4W9	Carbamoyl-phosphate synthase [ammonia], mitochondrial OS=Cricetulus griseus GN=I79_005332 PE=4 SV=1	1	auto	0	99	AADTIGYPVMIR	iTRAQ8plex@N-term		0.0054176	1609.89	537.636	1609.88	537.634	3	17	13.1.1.2037.18	30.9467	109553	30.5035	756.69	1033.12	1455.58	1183.59	921.92	1467.72	0
1	136.94	136.94	67.07	56.15	51.18	sp|G3H4W9	Carbamoyl-phosphate synthase [ammonia], mitochondrial OS=Cricetulus griseus GN=I79_005332 PE=4 SV=1	1	auto	0	99	AADTIGYPVMIR	iTRAQ8plex@N-term		0.0054176	1609.89	537.636	1609.88	537.634	3	15	13.1.1.2037.19	30.9484	109553	30.5035	776.49	1124.72	1001.19	896.88	789.44	1143.66	0
1	136.94	136.94	67.07	56.15	51.18	sp|G3H4W9	Carbamoyl-phosphate synthase [ammonia], mitochondrial OS=Cricetulus griseus GN=I79_005332 PE=4 SV=1	1	auto	0	99	AADTIGYPVMIR	iTRAQ8plex@N-term		0.00633318	1609.89	537.636	1609.88	537.634	3	16	13.1.1.2038.19	30.9992	112548	30.5035	773.64	1599.63	828.28	915.63	721.39	1199.23	0
1	136.94	136.94	67.07	56.15	51.18	sp|G3H4W9	Carbamoyl-phosphate synthase [ammonia], mitochondrial OS=Cricetulus griseus GN=I79_005332 PE=4 SV=1	1	auto	0	99	AADTIGYPVMIR	iTRAQ8plex@N-term		0.00633318	1609.89	537.636	1609.88	537.634	3	16	13.1.1.2038.20	31.0009	112548	30.5035	854.45	751.2	935.98	734.86	759.14	912.22	0
1	136.94	136.94	67.07	56.15	51.18	sp|G3H4W9	Carbamoyl-phosphate synthase [ammonia], mitochondrial OS=Cricetulus griseus GN=I79_005332 PE=4 SV=1	1	auto	0	99	AADTIGYPVMIR	iTRAQ8plex@N-term		0.00197106	1609.88	537.635	1609.88	537.634	3	18	14.1.1.2056.21	31.653	95881	31.7653	1349.65	1575.59	1414.48	1006.02	894.69	1765.89	0
1	136.94	136.94	67.07	56.15	51.18	sp|G3H4W9	Carbamoyl-phosphate synthase [ammonia], mitochondrial OS=Cricetulus griseus GN=I79_005332 PE=4 SV=1	1	auto	0	99	AADTIGYPVMIR	iTRAQ8plex@N-term		0.00527253	1609.89	403.479	1609.88	403.477	4	14	13.1.1.2029.5	30.5182	17546	30.5035	276.75	333.99	340.35	336.11	254.54	375.45	0
1	136.94	136.94	67.07	56.15	51.18	sp|G3H4W9	Carbamoyl-phosphate synthase [ammonia], mitochondrial OS=Cricetulus griseus GN=I79_005332 PE=4 SV=1	1	auto	0	99	AADTIGYPVMIR	iTRAQ8plex@N-term		0.00233728	1609.88	537.635	1609.88	537.634	3	17	14.1.1.2058.21	31.7559	93538	31.7141	1637.13	1765.66	1908.14	1171.93	857.12	2096.89	0
1	136.94	136.94	67.07	56.15	51.18	sp|G3H4W9	Carbamoyl-phosphate synthase [ammonia], mitochondrial OS=Cricetulus griseus GN=I79_005332 PE=4 SV=1	1	auto	0	99	AADTIGYPVMIR	iTRAQ8plex@N-term		0.00902826	1609.89	403.48	1609.88	403.477	4	13	9.1.1.1690.5	28.9654	8628	29.0522	154.61	262.1	315.72	229.1	212.02	274.79	0
1	136.94	136.94	67.07	56.15	51.18	sp|G3H4W9	Carbamoyl-phosphate synthase [ammonia], mitochondrial OS=Cricetulus griseus GN=I79_005332 PE=4 SV=1	1	auto	0	99	AADTIGYPVMIR	iTRAQ8plex@N-term		-0.00630434	1609.87	537.632	1609.88	537.634	3	12	6.1.1.1850.19	31.1649	25628	31.0753	1707.05	1524.45	2812.19	2676.73	3053.39	2645.27	0
1	136.94	136.94	67.07	56.15	51.18	sp|G3H4W9	Carbamoyl-phosphate synthase [ammonia], mitochondrial OS=Cricetulus griseus GN=I79_005332 PE=4 SV=1	1	auto	0	99	AADTIGYPVMIR	iTRAQ8plex@N-term		0.00197106	1609.88	537.635	1609.88	537.634	3	16	14.1.1.2054.18	31.5449	95881	31.7653	362.23	316.06	355.65	279.28	264.97	508.79	0
1	136.94	136.94	67.07	56.15	51.18	sp|G3H4W9	Carbamoyl-phosphate synthase [ammonia], mitochondrial OS=Cricetulus griseus GN=I79_005332 PE=4 SV=1	1	auto	0	99	AADTIGYPVMIR	iTRAQ8plex@N-term		0.00197106	1609.88	537.635	1609.88	537.634	3	16	14.1.1.2055.21	31.6014	95881	31.7653	804.5	917.25	1194.18	647.96	609.25	1113.66	0
1	136.94	136.94	67.07	56.15	51.18	sp|G3H4W9	Carbamoyl-phosphate synthase [ammonia], mitochondrial OS=Cricetulus griseus GN=I79_005332 PE=4 SV=1	1	auto	0	99	AADTIGYPVMIR	iTRAQ8plex@N-term		0.00197106	1609.88	537.635	1609.88	537.634	3	16	14.1.1.2059.19	31.8044	93078	31.7653	1187.82	1592.97	1435.12	953.03	697.45	1802.76	0
1	136.94	136.94	67.07	56.15	51.18	sp|G3H4W9	Carbamoyl-phosphate synthase [ammonia], mitochondrial OS=Cricetulus griseus GN=I79_005332 PE=4 SV=1	1	auto	0	99	AADTIGYPVMIR	iTRAQ8plex@N-term		0.00197106	1609.88	537.635	1609.88	537.634	3	16	14.1.1.2061.19	31.9074	93078	31.7653	604.95	708.98	663.88	561.87	675.17	1160.25	0
1	136.94	136.94	67.07	56.15	51.18	sp|G3H4W9	Carbamoyl-phosphate synthase [ammonia], mitochondrial OS=Cricetulus griseus GN=I79_005332 PE=4 SV=1	1	auto	0	99	AADTIGYPVMIR	iTRAQ8plex@N-term		0.00197106	1609.88	537.635	1609.88	537.634	3	16	14.1.1.2062.19	31.9592	93078	31.7653	520.32	571.07	601.82	575.13	489.84	682.65	0
1	136.94	136.94	67.07	56.15	51.18	sp|G3H4W9	Carbamoyl-phosphate synthase [ammonia], mitochondrial OS=Cricetulus griseus GN=I79_005332 PE=4 SV=1	1	auto	0	99	AADTIGYPVMIR	iTRAQ8plex@N-term		0.00551561	1609.89	403.479	1609.88	403.477	4	14	10.1.1.1928.5	29.5242	6868	29.5096	283.15	402.71	519.4	210.32	398.39	433.15	0
1	136.94	136.94	67.07	56.15	51.18	sp|G3H4W9	Carbamoyl-phosphate synthase [ammonia], mitochondrial OS=Cricetulus griseus GN=I79_005332 PE=4 SV=1	1	auto	0	99	AADTIGYPVMIR	iTRAQ8plex@N-term		0.00437143	1609.89	537.636	1609.88	537.634	3	14	10.1.1.1939.21	30.1094	3795	30.0678	614.12	1084.26	1128.76	797.94	1066.06	1040.71	0
1	136.94	136.94	67.07	56.15	51.18	sp|G3H4W9	Carbamoyl-phosphate synthase [ammonia], mitochondrial OS=Cricetulus griseus GN=I79_005332 PE=4 SV=1	1	auto	0	99	AADTIGYPVMIR	iTRAQ8plex@N-term		-0.00630434	1609.87	537.632	1609.88	537.634	3	11	6.1.1.1851.19	31.2161	25628	31.0753	1153.57	1149.66	2075.16	1856.18	1904.63	1834.37	0
1	136.94	136.94	67.07	56.15	51.18	sp|G3H4W9	Carbamoyl-phosphate synthase [ammonia], mitochondrial OS=Cricetulus griseus GN=I79_005332 PE=4 SV=1	1	auto	0	99	AADTIGYPVMIR	iTRAQ8plex@N-term		0.00640137	1609.89	403.479	1609.88	403.477	4	12	8.1.1.1338.10	31.5531	20204	31.5808	220.83	268.29	130.1	229.01	113.41	289.65	0
1	136.94	136.94	67.07	56.15	51.18	sp|G3H4W9	Carbamoyl-phosphate synthase [ammonia], mitochondrial OS=Cricetulus griseus GN=I79_005332 PE=4 SV=1	1	auto	0	99	AADTIGYPVMIR	iTRAQ8plex@N-term		0.00551561	1609.89	403.479	1609.88	403.477	4	12	10.1.1.1929.6	29.5765	6868	29.5096	297.12	242.15	357.36	284.8	333.05	268.57	0
1	136.94	136.94	67.07	56.15	51.18	sp|G3H4W9	Carbamoyl-phosphate synthase [ammonia], mitochondrial OS=Cricetulus griseus GN=I79_005332 PE=4 SV=1	1	auto	0	99	AERPDGLILGMGGQTALNCGVELFK	iTRAQ8plex@N-term; Carbamidomethyl(C)@19; iTRAQ8plex(K)@25		0.0319584	3253.77	543.303	3253.74	543.297	6	17	5.1.1.2168.10	40.4354	2324	40.4113	349.17	427.47	351.56	228.1	190.52	307.29	0
1	136.94	136.94	67.07	56.15	51.18	sp|G3H4W9	Carbamoyl-phosphate synthase [ammonia], mitochondrial OS=Cricetulus griseus GN=I79_005332 PE=4 SV=1	1	auto	0	99	AFAISGPFNVQFLVK	iTRAQ8plex@N-term; iTRAQ8plex(K)@15		0.000183374	2245.31	562.334	2245.31	562.334	4	25	20.1.1.2424.20	45.1858	24934	45.1969	6936.26	4668.04	11795.1	6141.89	3626.64	6649.5	0
1	136.94	136.94	67.07	56.15	51.18	sp|G3H4W9	Carbamoyl-phosphate synthase [ammonia], mitochondrial OS=Cricetulus griseus GN=I79_005332 PE=4 SV=1	1	auto	0	99	AFAISGPFNVQFLVK	iTRAQ8plex@N-term; iTRAQ8plex(K)@15		0.000183374	2245.31	562.334	2245.31	562.334	4	23	20.1.1.2425.20	45.237	24934	45.1969	6926.37	8433.01	11272.6	5938.78	4455.07	8020.26	0
1	136.94	136.94	67.07	56.15	51.18	sp|G3H4W9	Carbamoyl-phosphate synthase [ammonia], mitochondrial OS=Cricetulus griseus GN=I79_005332 PE=4 SV=1	1	auto	0	99	AFAISGPFNVQFLVK	iTRAQ8plex@N-term; iTRAQ8plex(K)@15		0.00213659	2245.31	562.335	2245.31	562.334	4	25	20.1.1.2429.21	45.4413	15316	45.3998	4461.12	4485.68	6100.89	2655.22	2157.28	4407.39	0
1	136.94	136.94	67.07	56.15	51.18	sp|G3H4W9	Carbamoyl-phosphate synthase [ammonia], mitochondrial OS=Cricetulus griseus GN=I79_005332 PE=4 SV=1	1	auto	0	99	AFAISGPFNVQFLVK	iTRAQ8plex@N-term; iTRAQ8plex(K)@15		0.00213659	2245.31	562.335	2245.31	562.334	4	25	20.1.1.2430.21	45.4919	15316	45.3998	4000.54	4543.65	6331.89	3535.76	2313.63	4501.55	0
1	136.94	136.94	67.07	56.15	51.18	sp|G3H4W9	Carbamoyl-phosphate synthase [ammonia], mitochondrial OS=Cricetulus griseus GN=I79_005332 PE=4 SV=1	1	auto	0	99	AFAISGPFNVQFLVK	iTRAQ8plex@N-term; iTRAQ8plex(K)@15		1.24818e-05	2245.31	450.069	2245.31	450.069	5	16	20.1.1.2422.18	45.0811	17264	45.0956	520.03	553.3	833.06	405.12	471.5	448.04	0
1	136.94	136.94	67.07	56.15	51.18	sp|G3H4W9	Carbamoyl-phosphate synthase [ammonia], mitochondrial OS=Cricetulus griseus GN=I79_005332 PE=4 SV=1	1	auto	0	99	AFAISGPFNVQFLVK	iTRAQ8plex@N-term; iTRAQ8plex(K)@15		-0.00151346	2245.31	450.069	2245.31	450.069	5	15	20.1.1.2427.15	45.3301	20569	45.2984	748.66	607.31	1026.04	652.19	469.85	751.63	0
1	136.94	136.94	67.07	56.15	51.18	sp|G3H4W9	Carbamoyl-phosphate synthase [ammonia], mitochondrial OS=Cricetulus griseus GN=I79_005332 PE=4 SV=1	1	auto	0	99	AFAISGPFNVQFLVK	iTRAQ8plex@N-term; iTRAQ8plex(K)@15		-0.00151346	2245.31	450.069	2245.31	450.069	5	15	20.1.1.2428.17	45.3837	16180	45.3998	699.99	720.75	1332.82	680.71	531.33	779.29	0
1	136.94	136.94	67.07	56.15	51.18	sp|G3H4W9	Carbamoyl-phosphate synthase [ammonia], mitochondrial OS=Cricetulus griseus GN=I79_005332 PE=4 SV=1	1	auto	0	99	AFAISGPFNVQFLVK	iTRAQ8plex@N-term; iTRAQ8plex(K)@15		-0.00151346	2245.31	450.069	2245.31	450.069	5	15	20.1.1.2431.17	45.5356	16180	45.3998	586.33	577.48	705.75	463.69	471.65	351.82	0
1	136.94	136.94	67.07	56.15	51.18	sp|G3H4W9	Carbamoyl-phosphate synthase [ammonia], mitochondrial OS=Cricetulus griseus GN=I79_005332 PE=4 SV=1	1	auto	0	99	AFAISGPFNVQFLVK	iTRAQ8plex@N-term; iTRAQ8plex(K)@15		-0.00151346	2245.31	450.069	2245.31	450.069	5	15	20.1.1.2432.14	45.58	16180	45.3998	622.83	469.85	851.15	519.02	405.66	549.62	0
1	136.94	136.94	67.07	56.15	51.18	sp|G3H4W9	Carbamoyl-phosphate synthase [ammonia], mitochondrial OS=Cricetulus griseus GN=I79_005332 PE=4 SV=1	1	auto	0	99	AFAMTNQILVER	iTRAQ8plex@N-term		-0.000447733	1695.93	566.317	1695.93	566.317	3	17	9.1.1.1765.14	32.8012	4526	32.873	308.34	320.57	337.06	431.96	284.35	504.19	0
1	136.94	136.94	67.07	56.15	51.18	sp|G3H4W9	Carbamoyl-phosphate synthase [ammonia], mitochondrial OS=Cricetulus griseus GN=I79_005332 PE=4 SV=1	1	auto	0	99	AFAMTNQILVER	iTRAQ8plex@N-term		-0.000447733	1695.93	566.317	1695.93	566.317	3	17	9.1.1.1767.16	32.9064	4526	32.873	305.11	423.62	500.8	354.14	210.29	361.38	0
1	136.94	136.94	67.07	56.15	51.18	sp|G3H4W9	Carbamoyl-phosphate synthase [ammonia], mitochondrial OS=Cricetulus griseus GN=I79_005332 PE=4 SV=1	1	auto	0	99	AFAMTNQILVER	iTRAQ8plex@N-term		0.000101605	1695.93	566.317	1695.93	566.317	3	16	9.1.1.1768.18	32.9606	4444	32.873	381.59	434.95	361.5	274.95	331.94	350.64	0
1	136.94	136.94	67.07	56.15	51.18	sp|G3H4W9	Carbamoyl-phosphate synthase [ammonia], mitochondrial OS=Cricetulus griseus GN=I79_005332 PE=4 SV=1	1	auto	0	99	AFAMTNQILVER	iTRAQ8plex@N-term		-0.000447733	1695.93	566.317	1695.93	566.317	3	16	9.1.1.1770.17	33.0613	4526	32.873	295.56	363.16	416.9	324.93	222.77	326.07	0
1	136.94	136.94	67.07	56.15	51.18	sp|G3H4W9	Carbamoyl-phosphate synthase [ammonia], mitochondrial OS=Cricetulus griseus GN=I79_005332 PE=4 SV=1	1	auto	0	99	AFAMTNQILVER	iTRAQ8plex@N-term		0.00235763	1695.93	566.318	1695.93	566.317	3	18	10.1.1.2004.17	33.3936	12904	33.5108	713.13	1055.71	673.68	715.17	683.3	596.97	0
1	136.94	136.94	67.07	56.15	51.18	sp|G3H4W9	Carbamoyl-phosphate synthase [ammonia], mitochondrial OS=Cricetulus griseus GN=I79_005332 PE=4 SV=1	1	auto	0	99	AFAMTNQILVER	iTRAQ8plex@N-term		0.00199141	1695.93	566.317	1695.93	566.317	3	19	10.1.1.2005.17	33.4443	12904	33.5108	743.75	820.27	939.61	632.2	664.07	795.16	0
1	136.94	136.94	67.07	56.15	51.18	sp|G3H4W9	Carbamoyl-phosphate synthase [ammonia], mitochondrial OS=Cricetulus griseus GN=I79_005332 PE=4 SV=1	1	auto	0	99	AFAMTNQILVER	iTRAQ8plex@N-term		0.00199141	1695.93	566.317	1695.93	566.317	3	19	10.1.1.2007.17	33.5454	12904	33.5108	789.52	714.15	1031.64	872.74	593.88	762.43	0
1	136.94	136.94	67.07	56.15	51.18	sp|G3H4W9	Carbamoyl-phosphate synthase [ammonia], mitochondrial OS=Cricetulus griseus GN=I79_005332 PE=4 SV=1	1	auto	0	99	AFAMTNQILVER	iTRAQ8plex@N-term		0.00235763	1695.93	566.318	1695.93	566.317	3	18	10.1.1.2008.17	33.5958	8587	33.6119	598.1	862.08	916	643.59	664.57	544.09	0
1	136.94	136.94	67.07	56.15	51.18	sp|G3H4W9	Carbamoyl-phosphate synthase [ammonia], mitochondrial OS=Cricetulus griseus GN=I79_005332 PE=4 SV=1	1	auto	0	99	AFAMTNQILVER	iTRAQ8plex@N-term		0.00235763	1695.93	566.318	1695.93	566.317	3	18	10.1.1.2010.17	33.6973	13219	33.5108	577.11	494.55	564.2	553.68	510.23	454.74	0
1	136.94	136.94	67.07	56.15	51.18	sp|G3H4W9	Carbamoyl-phosphate synthase [ammonia], mitochondrial OS=Cricetulus griseus GN=I79_005332 PE=4 SV=1	1	auto	0	99	AFAMTNQILVER	iTRAQ8plex@N-term		0.00663505	1695.94	566.319	1695.93	566.317	3	19	11.1.1.2052.18	33.29	15996	33.4056	1309.45	1142.97	1612.37	806.34	680.69	1225.86	0
1	136.94	136.94	67.07	56.15	51.18	sp|G3H4W9	Carbamoyl-phosphate synthase [ammonia], mitochondrial OS=Cricetulus griseus GN=I79_005332 PE=4 SV=1	1	auto	0	99	AFAMTNQILVER	iTRAQ8plex@N-term		0.0059026	1695.93	566.319	1695.93	566.317	3	17	11.1.1.2053.18	33.3408	12598	33.4056	1189.83	941.41	1733.19	955.95	841.28	1323.89	0
1	136.94	136.94	67.07	56.15	51.18	sp|G3H4W9	Carbamoyl-phosphate synthase [ammonia], mitochondrial OS=Cricetulus griseus GN=I79_005332 PE=4 SV=1	1	auto	0	99	AFAMTNQILVER	iTRAQ8plex@N-term		0.00517015	1695.93	566.318	1695.93	566.317	3	19	11.1.1.2055.16	33.4386	15996	33.4056	1412.49	1156.87	1893.12	1252.15	998.9	1411.75	0
1	136.94	136.94	67.07	56.15	51.18	sp|G3H4W9	Carbamoyl-phosphate synthase [ammonia], mitochondrial OS=Cricetulus griseus GN=I79_005332 PE=4 SV=1	1	auto	0	99	AFAMTNQILVER	iTRAQ8plex@N-term		0.00462081	1695.93	566.318	1695.93	566.317	3	19	11.1.1.2056.17	33.4905	12054	33.5066	1004.89	1260.2	1620.86	1179.62	847.51	1292	0
1	136.94	136.94	67.07	56.15	51.18	sp|G3H4W9	Carbamoyl-phosphate synthase [ammonia], mitochondrial OS=Cricetulus griseus GN=I79_005332 PE=4 SV=1	1	auto	0	99	AFAMTNQILVER	iTRAQ8plex@N-term		0.00462081	1695.93	566.318	1695.93	566.317	3	18	11.1.1.2058.15	33.5887	12054	33.5066	816.1	937.98	954.05	865.63	570.99	948.07	0
1	136.94	136.94	67.07	56.15	51.18	sp|G3H4W9	Carbamoyl-phosphate synthase [ammonia], mitochondrial OS=Cricetulus griseus GN=I79_005332 PE=4 SV=1	1	auto	0	99	AFAMTNQILVER	iTRAQ8plex@N-term		0.00462081	1695.93	566.318	1695.93	566.317	3	17	11.1.1.2059.17	33.6431	12054	33.5066	729.95	533.75	751.18	460.96	688.44	619.84	0
1	136.94	136.94	67.07	56.15	51.18	sp|G3H4W9	Carbamoyl-phosphate synthase [ammonia], mitochondrial OS=Cricetulus griseus GN=I79_005332 PE=4 SV=1	1	auto	0	99	AFAMTNQILVER	iTRAQ8plex@N-term		0.0398367	1695.97	566.33	1695.93	566.317	3	16	12.1.1.2029.15	32.3482	7851	32.3163	839.85	1254.21	1214.5	1106.15	816.57	1024.07	0
1	136.94	136.94	67.07	56.15	51.18	sp|G3H4W9	Carbamoyl-phosphate synthase [ammonia], mitochondrial OS=Cricetulus griseus GN=I79_005332 PE=4 SV=1	1	auto	0	99	AFAMTNQILVER	iTRAQ8plex@N-term		0.00504515	1695.93	566.318	1695.93	566.317	3	19	12.1.1.2031.18	32.4547	22409	32.4176	1976.29	2021.59	2553.35	1744.62	1422.15	1994.41	0
1	136.94	136.94	67.07	56.15	51.18	sp|G3H4W9	Carbamoyl-phosphate synthase [ammonia], mitochondrial OS=Cricetulus griseus GN=I79_005332 PE=4 SV=1	1	auto	0	99	AFAMTNQILVER	iTRAQ8plex@N-term		0.00559449	1695.93	566.319	1695.93	566.317	3	19	12.1.1.2032.17	32.503	34772	32.5191	2478.83	2980.73	3488.47	1881.64	1608.95	2752.28	0
1	136.94	136.94	67.07	56.15	51.18	sp|G3H4W9	Carbamoyl-phosphate synthase [ammonia], mitochondrial OS=Cricetulus griseus GN=I79_005332 PE=4 SV=1	1	auto	0	99	AFAMTNQILVER	iTRAQ8plex@N-term		0.00559449	1695.93	566.319	1695.93	566.317	3	19	12.1.1.2033.18	32.5561	34772	32.5191	2506.24	2716.64	3446.54	2265.67	1823.19	2647.19	0
1	136.94	136.94	67.07	56.15	51.18	sp|G3H4W9	Carbamoyl-phosphate synthase [ammonia], mitochondrial OS=Cricetulus griseus GN=I79_005332 PE=4 SV=1	1	auto	0	99	AFAMTNQILVER	iTRAQ8plex@N-term		0.00450029	1695.93	848.974	1695.93	848.971	2	20	12.1.1.2034.21	32.6109	10305	32.6204	23438.1	28508.4	33698	17721.5	14419	33059.8	0
1	136.94	136.94	67.07	56.15	51.18	sp|G3H4W9	Carbamoyl-phosphate synthase [ammonia], mitochondrial OS=Cricetulus griseus GN=I79_005332 PE=4 SV=1	1	auto	0	99	AFAMTNQILVER	iTRAQ8plex@N-term		0.00504515	1695.93	566.318	1695.93	566.317	3	19	12.1.1.2035.10	32.644	34010	32.6204	2492.17	2525.99	2943.63	1642.8	1075.8	2438.09	0
1	136.94	136.94	67.07	56.15	51.18	sp|G3H4W9	Carbamoyl-phosphate synthase [ammonia], mitochondrial OS=Cricetulus griseus GN=I79_005332 PE=4 SV=1	1	auto	0	99	AFAMTNQILVER	iTRAQ8plex@N-term		0.00522826	1695.93	566.318	1695.93	566.317	3	19	12.1.1.2036.18	32.7074	27110	32.7218	1685	2165.48	2671.61	1434.15	1406.79	2094.27	0
1	136.94	136.94	67.07	56.15	51.18	sp|G3H4W9	Carbamoyl-phosphate synthase [ammonia], mitochondrial OS=Cricetulus griseus GN=I79_005332 PE=4 SV=1	1	auto	0	99	AFAMTNQILVER	iTRAQ8plex@N-term		0.00498859	1695.93	848.974	1695.93	848.971	2	20	12.1.1.2037.21	32.7639	6744	32.7218	12734.7	16308.9	17825.2	9598.79	7164.5	18532.5	0
1	136.94	136.94	67.07	56.15	51.18	sp|G3H4W9	Carbamoyl-phosphate synthase [ammonia], mitochondrial OS=Cricetulus griseus GN=I79_005332 PE=4 SV=1	1	auto	0	99	AFAMTNQILVER	iTRAQ8plex@N-term		0.00559449	1695.93	566.319	1695.93	566.317	3	17	12.1.1.2038.15	32.8036	15679	32.823	1195.21	1177.67	1608.86	1203.26	924.33	1236.8	0
1	136.94	136.94	67.07	56.15	51.18	sp|G3H4W9	Carbamoyl-phosphate synthase [ammonia], mitochondrial OS=Cricetulus griseus GN=I79_005332 PE=4 SV=1	1	auto	0	99	AFAMTNQILVER	iTRAQ8plex@N-term		0.00559449	1695.93	566.319	1695.93	566.317	3	18	12.1.1.2039.17	32.8582	15679	32.823	852.32	558.63	1580.59	1071.14	986.23	1145.6	0
1	136.94	136.94	67.07	56.15	51.18	sp|G3H4W9	Carbamoyl-phosphate synthase [ammonia], mitochondrial OS=Cricetulus griseus GN=I79_005332 PE=4 SV=1	1	auto	0	99	AFAMTNQILVER	iTRAQ8plex@N-term		0.00339712	1695.93	566.318	1695.93	566.317	3	17	12.1.1.2041.14	32.9549	12026	32.9245	491.61	778.17	978.02	760.9	661.53	764.09	0
1	136.94	136.94	67.07	56.15	51.18	sp|G3H4W9	Carbamoyl-phosphate synthase [ammonia], mitochondrial OS=Cricetulus griseus GN=I79_005332 PE=4 SV=1	1	auto	0	99	AFAMTNQILVER	iTRAQ8plex@N-term		0.000467306	1695.93	566.317	1695.93	566.317	3	18	12.1.1.2042.16	33.0081	8196	33.0258	739.29	909.5	936.84	782.82	672.93	741.72	0
1	136.94	136.94	67.07	56.15	51.18	sp|G3H4W9	Carbamoyl-phosphate synthase [ammonia], mitochondrial OS=Cricetulus griseus GN=I79_005332 PE=4 SV=1	1	auto	0	99	AFAMTNQILVER	iTRAQ8plex@N-term		0.00235763	1695.93	566.318	1695.93	566.317	3	17	10.1.1.2011.14	33.7433	13219	33.5108	543.78	567.99	434	657.24	335.08	636.28	0
1	136.94	136.94	67.07	56.15	51.18	sp|G3H4W9	Carbamoyl-phosphate synthase [ammonia], mitochondrial OS=Cricetulus griseus GN=I79_005332 PE=4 SV=1	1	auto	0	99	AFAMTNQILVER	iTRAQ8plex@N-term		-0.00632047	1695.92	566.315	1695.93	566.317	3	18	14.1.1.2136.20	35.7865	14870	35.8998	286.31	266.65	352.02	182.83	213.97	299.19	0
1	136.94	136.94	67.07	56.15	51.18	sp|G3H4W9	Carbamoyl-phosphate synthase [ammonia], mitochondrial OS=Cricetulus griseus GN=I79_005332 PE=4 SV=1	1	auto	0	99	AFAMTNQILVER	iTRAQ8plex@N-term		-0.00632047	1695.92	566.315	1695.93	566.317	3	18	14.1.1.2138.19	35.8871	14870	35.8998	282.16	412.41	540.54	421.32	372.71	407.27	0
1	136.94	136.94	67.07	56.15	51.18	sp|G3H4W9	Carbamoyl-phosphate synthase [ammonia], mitochondrial OS=Cricetulus griseus GN=I79_005332 PE=4 SV=1	1	auto	0	99	AFAMTNQILVER	iTRAQ8plex@N-term		-0.00632047	1695.92	566.315	1695.93	566.317	3	18	14.1.1.2139.17	35.9346	14870	35.8998	503.19	374.36	344.18	453.87	307.61	459.68	0
1	136.94	136.94	67.07	56.15	51.18	sp|G3H4W9	Carbamoyl-phosphate synthase [ammonia], mitochondrial OS=Cricetulus griseus GN=I79_005332 PE=4 SV=1	1	auto	0	99	AFAMTNQILVER	iTRAQ8plex@N-term		-0.00632047	1695.92	566.315	1695.93	566.317	3	18	14.1.1.2141.17	36.0361	14870	35.8998	360.32	412.67	434.67	354.87	231.98	266.29	0
1	136.94	136.94	67.07	56.15	51.18	sp|G3H4W9	Carbamoyl-phosphate synthase [ammonia], mitochondrial OS=Cricetulus griseus GN=I79_005332 PE=4 SV=1	1	auto	0	99	AFAMTNQILVER	iTRAQ8plex@N-term		-0.00632047	1695.92	566.315	1695.93	566.317	3	18	14.1.1.2144.17	36.1897	15752	35.8998	295.37	325.34	214.17	232.41	190.53	272.98	0
1	136.94	136.94	67.07	56.15	51.18	sp|G3H4W9	Carbamoyl-phosphate synthase [ammonia], mitochondrial OS=Cricetulus griseus GN=I79_005332 PE=4 SV=1	1	auto	0	99	AFAMTNQILVER	iTRAQ8plex@N-term		-0.00632047	1695.92	566.315	1695.93	566.317	3	17	14.1.1.2142.19	36.0905	14870	35.8998	287.46	264.36	378.4	275.48	299.02	245.58	0
1	136.94	136.94	67.07	56.15	51.18	sp|G3H4W9	Carbamoyl-phosphate synthase [ammonia], mitochondrial OS=Cricetulus griseus GN=I79_005332 PE=4 SV=1	1	auto	0	99	AFAMTNQILVER	iTRAQ8plex@N-term		0.00193566	1695.93	566.317	1695.93	566.317	3	19	13.1.1.2104.18	34.2373	51452	34.4522	623.97	739.63	967.92	565.58	653.25	932.82	0
1	136.94	136.94	67.07	56.15	51.18	sp|G3H4W9	Carbamoyl-phosphate synthase [ammonia], mitochondrial OS=Cricetulus griseus GN=I79_005332 PE=4 SV=1	1	auto	0	99	AFAMTNQILVER	iTRAQ8plex@N-term		0.00193566	1695.93	566.317	1695.93	566.317	3	19	13.1.1.2105.19	34.2888	51452	34.4522	1211.72	1218.62	1403.23	935.05	820.18	1358.62	0
1	136.94	136.94	67.07	56.15	51.18	sp|G3H4W9	Carbamoyl-phosphate synthase [ammonia], mitochondrial OS=Cricetulus griseus GN=I79_005332 PE=4 SV=1	1	auto	0	99	AFAMTNQILVER	iTRAQ8plex@N-term		0.00193566	1695.93	566.317	1695.93	566.317	3	19	13.1.1.2107.18	34.3873	51452	34.4522	1903.32	1620.26	2206.63	1456.45	1247.17	2297.25	0
1	136.94	136.94	67.07	56.15	51.18	sp|G3H4W9	Carbamoyl-phosphate synthase [ammonia], mitochondrial OS=Cricetulus griseus GN=I79_005332 PE=4 SV=1	1	auto	0	99	AFAMTNQILVER	iTRAQ8plex@N-term		0.00193566	1695.93	566.317	1695.93	566.317	3	19	13.1.1.2108.18	34.4378	51452	34.4522	1701.15	2152.36	2199.54	1679.6	923.18	1969.42	0
1	136.94	136.94	67.07	56.15	51.18	sp|G3H4W9	Carbamoyl-phosphate synthase [ammonia], mitochondrial OS=Cricetulus griseus GN=I79_005332 PE=4 SV=1	1	auto	0	99	AFAMTNQILVER	iTRAQ8plex@N-term		-0.00517112	1695.92	848.969	1695.93	848.971	2	20	13.1.1.2109.21	34.4932	5275	34.4017	7494.13	5573.39	12506	6043.54	4751.08	10142.1	0
1	136.94	136.94	67.07	56.15	51.18	sp|G3H4W9	Carbamoyl-phosphate synthase [ammonia], mitochondrial OS=Cricetulus griseus GN=I79_005332 PE=4 SV=1	1	auto	0	99	AFAMTNQILVER	iTRAQ8plex@N-term		0.00193566	1695.93	566.317	1695.93	566.317	3	19	13.1.1.2110.16	34.5352	51452	34.4522	1332.58	1558.27	2119.45	1456.21	766.25	1868.77	0
1	136.94	136.94	67.07	56.15	51.18	sp|G3H4W9	Carbamoyl-phosphate synthase [ammonia], mitochondrial OS=Cricetulus griseus GN=I79_005332 PE=4 SV=1	1	auto	0	99	AFAMTNQILVER	iTRAQ8plex@N-term		0.00193566	1695.93	566.317	1695.93	566.317	3	18	13.1.1.2111.19	34.591	51452	34.4522	1181.13	1562.7	2080.12	1236.98	760.11	1469.37	0
1	136.94	136.94	67.07	56.15	51.18	sp|G3H4W9	Carbamoyl-phosphate synthase [ammonia], mitochondrial OS=Cricetulus griseus GN=I79_005332 PE=4 SV=1	1	auto	0	99	AFAMTNQILVER	iTRAQ8plex@N-term		-0.00517112	1695.92	848.969	1695.93	848.971	2	20	13.1.1.2112.21	34.6451	5275	34.4017	3046.96	3685.74	4751.3	2364.17	2403.69	4253.63	0
1	136.94	136.94	67.07	56.15	51.18	sp|G3H4W9	Carbamoyl-phosphate synthase [ammonia], mitochondrial OS=Cricetulus griseus GN=I79_005332 PE=4 SV=1	1	auto	0	99	AFAMTNQILVER	iTRAQ8plex@N-term		0.00193566	1695.93	566.317	1695.93	566.317	3	19	13.1.1.2113.18	34.6906	51452	34.4522	932.1	941.58	982.79	730.06	794.4	977.48	0
1	136.94	136.94	67.07	56.15	51.18	sp|G3H4W9	Carbamoyl-phosphate synthase [ammonia], mitochondrial OS=Cricetulus griseus GN=I79_005332 PE=4 SV=1	1	auto	0	99	AFAMTNQILVER	iTRAQ8plex@N-term		0.00193566	1695.93	566.317	1695.93	566.317	3	19	13.1.1.2114.20	34.7448	51452	34.4522	745	739.96	1066.26	655.87	563.8	844.56	0
1	136.94	136.94	67.07	56.15	51.18	sp|G3H4W9	Carbamoyl-phosphate synthase [ammonia], mitochondrial OS=Cricetulus griseus GN=I79_005332 PE=4 SV=1	1	auto	0	99	AFAMTNQILVER	iTRAQ8plex@N-term		0.00156943	1695.93	566.317	1695.93	566.317	3	19	13.1.1.2116.17	34.8415	51452	34.4522	585.53	581.98	779.13	533.98	512.42	576.13	0
1	136.94	136.94	67.07	56.15	51.18	sp|G3H4W9	Carbamoyl-phosphate synthase [ammonia], mitochondrial OS=Cricetulus griseus GN=I79_005332 PE=4 SV=1	1	auto	0	99	AFAMTNQILVER	iTRAQ8plex@N-term		-0.000994139	1695.93	566.317	1695.93	566.317	3	18	13.1.1.2117.20	34.8975	9258	34.9086	509.65	536.36	439.49	572.08	446.52	494.03	0
1	136.94	136.94	67.07	56.15	51.18	sp|G3H4W9	Carbamoyl-phosphate synthase [ammonia], mitochondrial OS=Cricetulus griseus GN=I79_005332 PE=4 SV=1	1	auto	0	99	AFAMTNQILVER	iTRAQ8plex@N-term		-0.000994139	1695.93	566.317	1695.93	566.317	3	18	13.1.1.2119.18	34.9965	9258	34.9086	591.38	413.9	607.56	376.61	527.75	466.98	0
1	136.94	136.94	67.07	56.15	51.18	sp|G3H4W9	Carbamoyl-phosphate synthase [ammonia], mitochondrial OS=Cricetulus griseus GN=I79_005332 PE=4 SV=1	1	auto	0	99	AFAMTNQILVER	iTRAQ8plex@N-term		-0.000994139	1695.93	566.317	1695.93	566.317	3	17	13.1.1.2120.19	35.0494	9258	34.9086	544.69	514.83	610.74	464.52	524.73	518.05	0
1	136.94	136.94	67.07	56.15	51.18	sp|G3H4W9	Carbamoyl-phosphate synthase [ammonia], mitochondrial OS=Cricetulus griseus GN=I79_005332 PE=4 SV=1	1	auto	0	99	AFAMTNQILVER	iTRAQ8plex@N-term		0.0010201	1695.93	566.317	1695.93	566.317	3	17	13.1.1.2122.18	35.15	5661	35.1132	531.6	481.85	648.63	402.81	427.59	459.07	0
1	136.94	136.94	67.07	56.15	51.18	sp|G3H4W9	Carbamoyl-phosphate synthase [ammonia], mitochondrial OS=Cricetulus griseus GN=I79_005332 PE=4 SV=1	1	auto	0	99	AFAMTNQILVER	iTRAQ8plex@N-term		0.0337972	1695.96	566.328	1695.93	566.317	3	17	13.1.1.2123.19	35.2029	15507	34.6545	568.28	412.3	462.97	442.31	437.3	525.19	0
1	136.94	136.94	67.07	56.15	51.18	sp|G3H4W9	Carbamoyl-phosphate synthase [ammonia], mitochondrial OS=Cricetulus griseus GN=I79_005332 PE=4 SV=1	1	auto	0	99	AFAMTNQILVER	iTRAQ8plex@N-term		-0.00632047	1695.92	566.315	1695.93	566.317	3	17	14.1.1.2135.15	35.7267	14870	35.8998	266.78	180.54	277.22	207.21	222.33	199.36	0
1	136.94	136.94	67.07	56.15	51.18	sp|G3H4W9	Carbamoyl-phosphate synthase [ammonia], mitochondrial OS=Cricetulus griseus GN=I79_005332 PE=4 SV=1	1	auto	0	99	AFAMTNQILVER	iTRAQ8plex@N-term		0.00578102	1695.93	566.319	1695.93	566.317	3	16	13.1.1.2137.21	35.9218	4072	35.8799	282.92	425.47	456.38	378.81	373.96	276.33	0
1	136.94	136.94	67.07	56.15	51.18	sp|G3H4W9	Carbamoyl-phosphate synthase [ammonia], mitochondrial OS=Cricetulus griseus GN=I79_005332 PE=4 SV=1	1	auto	0	99	AFAMTNQILVER	iTRAQ8plex@N-term		0.0010201	1695.93	566.317	1695.93	566.317	3	16	13.1.1.2125.18	35.3037	4681	35.1132	360.55	326.38	390	436.12	383.02	443.58	0
1	136.94	136.94	67.07	56.15	51.18	sp|G3H4W9	Carbamoyl-phosphate synthase [ammonia], mitochondrial OS=Cricetulus griseus GN=I79_005332 PE=4 SV=1	1	auto	0	99	AFAMTNQILVER	iTRAQ8plex@N-term		-0.000444802	1695.93	566.317	1695.93	566.317	3	15	13.1.1.2141.18	36.1216	2738	36.1361	179.16	221.73	246.35	300.05	155.98	255.57	0
1	136.94	136.94	67.07	56.15	51.18	sp|G3H4W9	Carbamoyl-phosphate synthase [ammonia], mitochondrial OS=Cricetulus griseus GN=I79_005332 PE=4 SV=1	1	auto	0	99	AFAMTNQILVER	iTRAQ8plex@N-term		-0.00210896	1695.93	566.316	1695.93	566.317	3	14	14.1.1.2145.19	36.2443	15923	35.8998	170.81	140.31	307.95	270.34	244.48	246.65	0
1	136.94	136.94	67.07	56.15	51.18	sp|G3H4W9	Carbamoyl-phosphate synthase [ammonia], mitochondrial OS=Cricetulus griseus GN=I79_005332 PE=4 SV=1	1	auto	0	99	AMKEENVK	iTRAQ8plex@N-term; iTRAQ8plex(K)@3; iTRAQ8plex(K)@8		-0.00303094	1860.09	466.029	1860.09	466.03	4	13	13.1.1.1842.18	21.0539	61066	20.9679	2713.44	3848.3	4083.21	2302.52	2521.05	5972.19	0
1	136.94	136.94	67.07	56.15	51.18	sp|G3H4W9	Carbamoyl-phosphate synthase [ammonia], mitochondrial OS=Cricetulus griseus GN=I79_005332 PE=4 SV=1	1	auto	0	99	AMKEENVK	iTRAQ8plex@N-term; iTRAQ8plex(K)@3; iTRAQ8plex(K)@8		-0.00267661	1860.09	466.029	1860.09	466.03	4	13	12.1.1.1788.20	20.1481	34951	20.1592	2932.51	3459.6	4462.4	2611.26	1555.09	5096.08	0
[truncated: 20,819 more rows]

## Sheet: rep3
Supplemental Table 1c: Peptides used in iTRAQ quantitation from Rep 3.
[truncated: 10,129 more rows]
