# Supplementary material for: Discovering proteins for chemoprevention and chemotherapy by curcumin in liver fluke infection-induced bile duct cancer
Source: PLoS One. 2018 Nov 15;13(11):e0207405. doi: 10.1371/journal.pone.0207405 (PMC6237386; doi:10.1371/journal.pone.0207405)
Supplement: S2 Table — (XLSX) [file pone.0207405.s002.xlsx]

## Sheet: Ov-induced CCA v Normal
Supplemental Table 2a: Credible intervals for CCA group versus normal controls.
ID	Mean	SD	2.5%	50%	97.5%	# Peptides	# Spectra	exp(Mean)	Cred. Interval Start	Cred. Interval End	Significant	Description
G3IKI9	1.94552	0.16824	1.62367	1.94503	2.27224	2	70	6.99726	5.07167	9.70106	YES	Serum amyloid A protein OS=Cricetulus griseus GN=I79_024392 PE=3 SV=1
G3HNJ3	1.81841	0.117214	1.58999	1.81892	2.04926	4	29	6.16205	4.9037	7.76219	YES	Clusterin OS=Cricetulus griseus GN=I79_012331 PE=3 SV=1
G3I5L3	1.58579	0.138226	1.31706	1.58614	1.85563	4	14	4.88317	3.73244	6.39575	YES	Annexin OS=Cricetulus griseus GN=I79_018766 PE=3 SV=1
G3HC31	1.50956	0.15831	1.20204	1.51228	1.82087	2	15	4.52472	3.32689	6.17726	YES	Protein S100-A6 OS=Cricetulus griseus GN=I79_008074 PE=4 SV=1
G3GTP7	1.44978	0.102982	1.24745	1.45121	1.64863	7	40	4.26218	3.48144	5.19984	YES	Vitronectin OS=Cricetulus griseus GN=I79_001034 PE=3 SV=1
G3HJG6	1.38701	0.194993	1.00046	1.38656	1.76771	2	5	4.00285	2.71952	5.85745	YES	Decorin OS=Cricetulus griseus GN=I79_010811 PE=4 SV=1
G3HSX8	1.323	0.158663	1.01093	1.32392	1.6331	3	16	3.75466	2.74815	5.11974	YES	Biglycan OS=Cricetulus griseus GN=I79_013977 PE=4 SV=1
G3I8F7	1.31566	0.134968	1.05423	1.3152	1.58051	3	19	3.72722	2.86975	4.85745	YES	Keratin, type I cytoskeletal 19 OS=Cricetulus griseus GN=I79_019825 PE=3 SV=1
G3HHR3	1.2187	0.067891	1.08256	1.21875	1.35209	16	137	3.38279	2.95223	3.86549	YES	Vimentin OS=Cricetulus griseus GN=I79_010171 PE=3 SV=1
G3H7Z2	1.21353	0.132173	0.955831	1.21347	1.47384	3	45	3.36533	2.60083	4.36596	YES	Transgelin-2 OS=Cricetulus griseus GN=I79_006488 PE=4 SV=1
G3IG05	1.19908	0.116455	0.972928	1.1987	1.43026	7	18	3.31706	2.64568	4.1798	YES	Annexin A2 OS=Cricetulus griseus GN=I79_022682 PE=3 SV=1
G3I4Z7	1.13339	0.161735	0.815594	1.13086	1.45307	2	14	3.10615	2.26052	4.27624	YES	Galectin-1 OS=Cricetulus griseus GN=I79_018538 PE=4 SV=1
G3GVD0	1.06298	0.080188	0.907857	1.06277	1.22156	8	134	2.89499	2.479	3.39247	YES	Actin, cytoplasmic 1 OS=Cricetulus griseus GN=I79_001666 PE=3 SV=1
G3HJG5	1.05967	0.117215	0.826755	1.06103	1.28975	5	33	2.88543	2.28589	3.63189	YES	Lumican OS=Cricetulus griseus GN=I79_010810 PE=4 SV=1
G3I3Y6	1.04579	0.124896	0.80242	1.04551	1.29069	4	26	2.84564	2.23093	3.63528	YES	Glutathione S-transferase P OS=Cricetulus griseus GN=I79_018157 PE=3 SV=1
G3GZJ0	1.03764	0.160418	0.720877	1.03941	1.34875	4	8	2.82253	2.05623	3.85259	YES	Collagen alpha-5(VI) chain OS=Cricetulus griseus GN=I79_003253 PE=4 SV=1
G3IH98	1.01639	0.0540989	0.910893	1.01647	1.12424	21	318	2.76321	2.48654	3.07789	YES	Keratin, type II cytoskeletal 8 OS=Cricetulus griseus GN=I79_023186 PE=3 SV=1
G3HUU7	1.00328	0.189345	0.632284	1.00376	1.37482	2	6	2.72721	1.8819	3.95438	YES	Protein S100-A10 OS=Cricetulus griseus GN=I79_014715 PE=4 SV=1
G3II08	0.992504	0.125404	0.748395	0.9927	1.24057	4	21	2.69798	2.1136	3.45758	YES	Keratin, type II cytoskeletal 7 OS=Cricetulus griseus GN=I79_023469 PE=4 SV=1
G3H8N1	0.963511	0.155823	0.660351	0.961824	1.27531	4	8	2.62088	1.93547	3.57982	YES	Plastin-2 OS=Cricetulus griseus GN=I79_006736 PE=4 SV=1
G3HQC5	0.962065	0.143092	0.686357	0.961713	1.24564	3	21	2.61709	1.98647	3.47515	YES	Prolargin OS=Cricetulus griseus GN=I79_013022 PE=4 SV=1
G3IDD4	0.917094	0.114219	0.693644	0.916573	1.14244	6	22	2.50201	2.00099	3.13441	YES	Serpin H1 OS=Cricetulus griseus GN=I79_021710 PE=3 SV=1
G3GZG6	0.895967	0.0914575	0.715758	0.895393	1.07376	12	32	2.4497	2.04574	2.92637	YES	Serotransferrin OS=Cricetulus griseus GN=I79_003225 PE=4 SV=1
G3IH46	0.875947	0.163475	0.559685	0.874576	1.19589	2	12	2.40115	1.75012	3.30649	YES	Prothymosin alpha OS=Cricetulus griseus GN=I79_023127 PE=4 SV=1
G3HIX6	0.867754	0.165043	0.54001	0.867799	1.18635	2	13	2.38156	1.71602	3.27512	YES	Tryptophanyl-tRNA synthetase, cytoplasmic OS=Cricetulus griseus GN=I79_010607 PE=3 SV=1
G3HPC9	0.865882	0.0744151	0.721401	0.866158	1.01242	10	171	2.3771	2.05731	2.75224	YES	Apolipoprotein E OS=Cricetulus griseus GN=I79_012639 PE=4 SV=1
G3H8Y5	0.865217	0.0944278	0.680515	0.865276	1.05159	9	36	2.37552	1.97489	2.86218	YES	Collagen alpha-1(VI) chain OS=Cricetulus griseus GN=I79_006834 PE=4 SV=1
G3I5A4	0.850054	0.0815185	0.686953	0.850199	1.00904	9	90	2.33977	1.98765	2.74296	YES	Annexin A5 OS=Cricetulus griseus GN=I79_018648 PE=3 SV=1
G3HRQ4	0.820224	0.0884408	0.645839	0.821256	0.992153	7	74	2.27101	1.90759	2.69703	YES	Myosin light polypeptide 6 OS=Cricetulus griseus GN=I79_013501 PE=4 SV=1
G3I4W7	0.73883	0.174529	0.395281	0.739116	1.07962	2	10	2.09348	1.4848	2.94357	YES	Cathepsin D OS=Cricetulus griseus GN=I79_018506 PE=3 SV=1
G3IEB1	0.736175	0.153666	0.437266	0.735691	1.0404	4	9	2.08793	1.54847	2.83035	YES	Annexin OS=Cricetulus griseus GN=I79_022056 PE=3 SV=1
G3I1V3	0.734025	0.0953818	0.548893	0.733484	0.919871	9	41	2.08345	1.73134	2.50897	YES	Fibronectin OS=Cricetulus griseus GN=I79_017372 PE=4 SV=1
G3H8Y4	0.723165	0.18761	0.354134	0.722586	1.08831	2	6	2.06095	1.42495	2.96925	YES	Collagen alpha-2(VI) chain OS=Cricetulus griseus GN=I79_006833 PE=4 SV=1
G3GRX4	0.719564	0.17336	0.380704	0.720941	1.05949	2	8	2.05354	1.46331	2.88489	YES	Coactosin-like protein OS=Cricetulus griseus GN=I79_000269 PE=4 SV=1
G3IH63	0.710841	0.055752	0.602451	0.710871	0.819204	30	111	2.0357	1.82659	2.26869	YES	Myosin-9 OS=Cricetulus griseus GN=I79_023145 PE=4 SV=1
G3HYJ9	0.699858	0.189104	0.330648	0.700681	1.07031	2	6	2.01347	1.39187	2.9163	YES	Moesin OS=Cricetulus griseus GN=I79_016134 PE=4 SV=1
G3IMT1	0.696049	0.178867	0.343755	0.697947	1.04322	4	5	2.00581	1.41023	2.83835	YES	Collagen alpha-3(VI) chain OS=Cricetulus griseus GN=I79_025227 PE=4 SV=1
G3IH97	0.685763	0.0950484	0.499058	0.686351	0.869883	7	77	1.98529	1.64717	2.38663	YES	Keratin, type I cytoskeletal 18 OS=Cricetulus griseus GN=I79_023185 PE=3 SV=1
G3HKZ1	0.684507	0.142129	0.406425	0.684863	0.967436	4	13	1.98279	1.50144	2.63119	YES	14-3-3 protein zeta/delta OS=Cricetulus griseus GN=I79_011374 PE=3 SV=1
G3GWX6	0.677697	0.221814	0.254584	0.676476	1.12163	2	3	1.96934	1.28992	3.06984	YES	Leukocyte elastase inhibitor A OS=Cricetulus griseus GN=I79_002261 PE=3 SV=1
G3GY44	0.662016	0.159836	0.345483	0.662571	0.979487	4	10	1.9387	1.41267	2.66309	YES	Myosin-10 OS=Cricetulus griseus GN=I79_002699 PE=4 SV=1
G3IA94	0.661779	0.0967538	0.472929	0.663004	0.846112	6	55	1.93824	1.60469	2.33057	YES	Myosin regulatory light chain 12B OS=Cricetulus griseus GN=I79_020511 PE=4 SV=1
G3GXZ0	0.654699	0.154881	0.349691	0.65554	0.952843	4	9	1.92456	1.41863	2.59307	YES	Protein-glutamine gamma-glutamyltransferase 2 OS=Cricetulus griseus GN=I79_002635 PE=3 SV=1
G3HXL6	0.654444	0.108389	0.443521	0.653716	0.863374	7	25	1.92407	1.55818	2.37115	YES	Annexin OS=Cricetulus griseus GN=I79_015744 PE=3 SV=1
G3HN88	0.653681	0.171483	0.317656	0.652026	0.99141	2	12	1.92261	1.3739	2.69503	YES	Adenylyl cyclase-associated protein OS=Cricetulus griseus GN=I79_012224 PE=3 SV=1
G3IBN9	0.634173	0.140279	0.357756	0.633749	0.905599	3	15	1.88546	1.43012	2.47341	YES	Keratin, type II cytoskeletal 71 OS=Cricetulus griseus GN=I79_021070 PE=3 SV=1
G3HDU3	0.621097	0.128334	0.365539	0.621413	0.870606	3	30	1.86097	1.44129	2.38836	YES	Histone H2B OS=Cricetulus griseus GN=I79_008709 PE=3 SV=1
G3HQP8	0.604931	0.194061	0.225263	0.605527	0.978003	2	6	1.83113	1.25265	2.65914	YES	Tubulin beta-7 chain OS=Cricetulus griseus GN=I79_013153 PE=3 SV=1
G3HTJ2	0.603178	0.170965	0.272876	0.604176	0.933704	2	9	1.82792	1.31374	2.54391	YES	Septin-7 (Fragment) OS=Cricetulus griseus GN=I79_014218 PE=3 SV=1
G3H511	0.579986	0.125917	0.335351	0.580794	0.825536	3	52	1.78601	1.39843	2.2831	YES	Tropomyosin alpha-1 chain OS=Cricetulus griseus GN=I79_005379 PE=3 SV=1
G3GXS2	0.579713	0.157471	0.264233	0.581217	0.885018	4	8	1.78553	1.30243	2.42303	YES	EMILIN-1 OS=Cricetulus griseus GN=I79_002565 PE=4 SV=1
G3I6I6	0.578688	0.110582	0.363862	0.579377	0.797996	4	94	1.7837	1.43888	2.22108	YES	Tubulin alpha-1A chain OS=Cricetulus griseus GN=I79_019110 PE=3 SV=1
G3H5I8	0.565677	0.167563	0.240514	0.56527	0.886296	3	8	1.76064	1.2719	2.42613	YES	Fibrinogen beta chain OS=Cricetulus griseus GN=I79_005570 PE=4 SV=1
G3HD97	0.560919	0.0961891	0.371864	0.561037	0.749216	6	98	1.75228	1.45044	2.11534	YES	Thioredoxin domain-containing protein 5 OS=Cricetulus griseus GN=I79_008476 PE=3 SV=1
G3HG95	0.555429	0.0715514	0.416334	0.55452	0.694148	16	80	1.74269	1.51639	2.002	YES	Lamin-A/C OS=Cricetulus griseus GN=I79_009616 PE=3 SV=1
G3HXL1	0.549654	0.242916	0.076991	0.5516	1.02501	2	2	1.73265	1.08003	2.78713	YES	Poly(RC)-binding protein 1 OS=Cricetulus griseus GN=I79_015737 PE=4 SV=1
G3HHM2	0.542052	0.155728	0.238109	0.542163	0.847294	2	17	1.71953	1.26885	2.33333	YES	Histone H3.1t OS=Cricetulus griseus GN=I79_010126 PE=3 SV=1
G3HNK4	0.53382	0.163986	0.206481	0.53384	0.852959	2	13	1.70543	1.22934	2.34658	YES	Dihydropyrimidinase-related protein 2 OS=Cricetulus griseus GN=I79_012342 PE=4 SV=1
G3I4H6	0.532665	0.131844	0.270874	0.532683	0.793407	6	15	1.70347	1.31111	2.21092	YES	Fructose-bisphosphate aldolase OS=Cricetulus griseus GN=I79_018355 PE=3 SV=1
G3IDM2	0.532416	0.0912376	0.352742	0.533046	0.711802	9	84	1.70304	1.42296	2.03766	YES	Cofilin-1 OS=Cricetulus griseus GN=I79_021805 PE=4 SV=1
G3HVP2	0.523663	0.205404	0.112833	0.524853	0.912253	2	4	1.6882	1.11945	2.48993	YES	Stathmin (Fragment) OS=Cricetulus griseus GN=I79_015032 PE=3 SV=1
G3H4I2	0.520991	0.178448	0.175477	0.519765	0.869204	2	7	1.6837	1.19181	2.38501	YES	Tropomyosin beta chain OS=Cricetulus griseus GN=I79_005183 PE=3 SV=1
G3HPV7	0.514427	0.0749646	0.368761	0.514487	0.664787	8	590	1.67268	1.44594	1.94408	YES	Histone H4 OS=Cricetulus griseus GN=I79_012828 PE=3 SV=1
G3HRJ7	0.511257	0.178581	0.155506	0.512845	0.858447	2	8	1.66739	1.16825	2.35949	YES	Catenin delta-1 OS=Cricetulus griseus GN=I79_013441 PE=4 SV=1
G3HQM6	0.510585	0.0612507	0.391452	0.50985	0.631405	19	132	1.66626	1.47913	1.88025	YES	Endoplasmin OS=Cricetulus griseus GN=I79_013131 PE=3 SV=1
G3IAL6	0.500912	0.0610805	0.378737	0.500653	0.618932	15	326	1.65023	1.46044	1.85694	YES	Serum albumin OS=Cricetulus griseus GN=I79_020641 PE=4 SV=1
G3HDT6	0.491005	0.171523	0.154409	0.492818	0.826908	2	21	1.63396	1.16697	2.28624	YES	Histone H2A OS=Cricetulus griseus GN=I79_008702 PE=3 SV=1
G3IF80	0.486368	0.100399	0.289912	0.487497	0.682125	5	85	1.6264	1.33631	1.97808	YES	Nucleolin OS=Cricetulus griseus GN=I79_022400 PE=4 SV=1
G3IEX2	0.484284	0.198489	0.0980717	0.484495	0.873614	2	6	1.62301	1.10304	2.39555	YES	Nuclease-sensitive element-binding protein 1 OS=Cricetulus griseus GN=I79_022277 PE=4 SV=1
G3H377	0.483925	0.162618	0.162676	0.485	0.799138	3	11	1.62243	1.17666	2.22362	YES	Creatine kinase B-type OS=Cricetulus griseus GN=I79_004692 PE=3 SV=1
G3H1E5	0.468353	0.197837	0.0731887	0.470162	0.85199	2	5	1.59736	1.07593	2.34431	YES	Dynein light chain 2, cytoplasmic OS=Cricetulus griseus GN=I79_003970 PE=4 SV=1
G3H697	0.468242	0.134093	0.2067	0.46879	0.731471	5	17	1.59718	1.22961	2.07813	YES	Glucosidase 2 subunit beta OS=Cricetulus griseus GN=I79_005851 PE=4 SV=1
G3GY22	0.463962	0.166945	0.129238	0.463187	0.78928	3	7	1.59036	1.13796	2.20181	YES	Ras-related protein Rap-1b OS=Cricetulus griseus GN=I79_002677 PE=4 SV=1
G3IMS5	0.458555	0.121683	0.22182	0.458466	0.697756	3	88	1.58179	1.24835	2.00924	YES	Serum albumin OS=Cricetulus griseus GN=I79_025220 PE=4 SV=1
G3IDT6	0.456227	0.152048	0.156981	0.458252	0.754811	4	9	1.57811	1.16997	2.12721	YES	Protein disulfide-isomerase A4 OS=Cricetulus griseus GN=I79_021872 PE=3 SV=1
G3IEK1	0.425304	0.163276	0.110674	0.423652	0.74819	3	8	1.53006	1.11703	2.11317	YES	Actin-related protein 2/3 complex subunit 2 OS=Cricetulus griseus GN=I79_022148 PE=4 SV=1
G3I1H5	0.423973	0.161735	0.102416	0.423049	0.746231	2	13	1.52802	1.10784	2.10904	YES	Legumain OS=Cricetulus griseus GN=I79_017232 PE=4 SV=1
G3HC25	0.419679	0.137743	0.152143	0.420195	0.686431	4	16	1.52147	1.16433	1.98661	YES	Protein S100-A13 OS=Cricetulus griseus GN=I79_008068 PE=4 SV=1
G3H533	0.414528	0.0939505	0.232435	0.413958	0.598946	6	68	1.51366	1.26167	1.8202	YES	Peptidyl-prolyl cis-trans isomerase OS=Cricetulus griseus GN=I79_005402 PE=3 SV=1
G3H576	0.412128	0.0630852	0.290383	0.41185	0.535611	20	113	1.51003	1.33694	1.70849	YES	Annexin A6 OS=Cricetulus griseus GN=I79_005451 PE=3 SV=1
G3IBK2	0.411998	0.147148	0.118615	0.415019	0.696839	6	8	1.50983	1.12594	2.0074	YES	Filamin-A OS=Cricetulus griseus GN=I79_021027 PE=4 SV=1
G3HWB8	0.391625	0.1111	0.176762	0.39184	0.606574	4	59	1.47938	1.19335	1.83414	YES	Superoxide dismutase OS=Cricetulus griseus GN=I79_015272 PE=3 SV=1
G3HP71	0.390751	0.186975	0.026423	0.392524	0.755014	3	5	1.47809	1.02678	2.12764	YES	Heterogeneous nuclear ribonucleoprotein H (Fragment) OS=Cricetulus griseus GN=I79_012577 PE=4 SV=1
G3HN02	0.384727	0.13391	0.120063	0.385325	0.649984	5	19	1.46921	1.12757	1.91551	YES	Talin-1 OS=Cricetulus griseus GN=I79_012132 PE=3 SV=1
G3I0X5	0.370084	0.113637	0.146598	0.370002	0.592714	4	70	1.44786	1.15789	1.80889	YES	Epoxide hydrolase 1 OS=Cricetulus griseus GN=I79_017017 PE=4 SV=1
G3I0X4	0.357306	0.0861475	0.189572	0.355676	0.526897	10	47	1.42947	1.20873	1.69367	YES	Epoxide hydrolase 1 OS=Cricetulus griseus GN=I79_017016 PE=4 SV=1
G3HFP1	0.353168	0.0817769	0.190341	0.353121	0.513878	11	70	1.42357	1.20966	1.67176	YES	Radixin OS=Cricetulus griseus GN=I79_009404 PE=4 SV=1
G3H0U6	0.352554	0.0551791	0.245243	0.352649	0.461201	19	193	1.4227	1.27793	1.58598	YES	Protein disulfide-isomerase A3 OS=Cricetulus griseus GN=I79_003765 PE=4 SV=1
G3HSM8	0.352546	0.174618	0.012195	0.353776	0.698514	3	6	1.42269	1.01227	2.01076	YES	Lamin-B2 OS=Cricetulus griseus GN=I79_013862 PE=3 SV=1
G3H1K9	0.348026	0.108346	0.137278	0.348784	0.560698	6	58	1.41627	1.14715	1.75189	YES	Alpha-actinin-1 OS=Cricetulus griseus GN=I79_004057 PE=4 SV=1
G3H0Y9	0.347885	0.151443	0.0484498	0.348357	0.641573	2	26	1.41607	1.04964	1.89947	YES	EH domain-containing protein 4 OS=Cricetulus griseus GN=I79_003809 PE=4 SV=1
G3H5I7	0.34501	0.085681	0.180127	0.343769	0.515949	8	92	1.412	1.19737	1.67523	YES	Fibrinogen alpha chain OS=Cricetulus griseus GN=I79_005569 PE=4 SV=1
G3IBF1	0.342655	0.125869	0.0930958	0.343852	0.587983	4	20	1.40868	1.09757	1.80035	YES	Nucleophosmin OS=Cricetulus griseus GN=I79_020971 PE=4 SV=1
G3HID0	0.341437	0.0992975	0.14842	0.342795	0.536632	10	31	1.40697	1.16	1.71024	YES	Dolichyl-diphosphooligosaccharide--protein glycosyltransferase subunit 1 OS=Cricetulus griseus GN=I79_010390 PE=4 SV=1
G3HY04	0.334394	0.104274	0.133127	0.334524	0.541893	6	32	1.39709	1.1424	1.71926	YES	Glutathione S-transferase theta-1 OS=Cricetulus griseus GN=I79_015929 PE=3 SV=1
G3HMB9	0.331371	0.162708	0.0162841	0.328905	0.649047	2	17	1.39288	1.01642	1.91372	YES	Histone H2A OS=Cricetulus griseus GN=I79_011871 PE=3 SV=1
G3IKC3	0.30884	0.0673597	0.178703	0.308262	0.442069	13	244	1.36184	1.19567	1.55592	YES	Glutathione S-transferase Mu 6 OS=Cricetulus griseus GN=I79_024324 PE=4 SV=1
G3HJ89	0.305019	0.0841687	0.140298	0.305213	0.470239	14	55	1.35665	1.15062	1.60038	YES	Clathrin heavy chain 1 OS=Cricetulus griseus GN=I79_010729 PE=4 SV=1
G3I8S7	0.302958	0.135026	0.0371866	0.303473	0.566196	5	14	1.35386	1.03789	1.76155	YES	Polyadenylate-binding protein 1 OS=Cricetulus griseus GN=I79_019955 PE=4 SV=1
G3I7Q1	0.292135	0.0684386	0.160022	0.292715	0.424718	10	449	1.33928	1.17354	1.52916	YES	Apolipoprotein A-I OS=Cricetulus griseus GN=I79_019548 PE=4 SV=1
G3GWQ1	0.26445	0.110226	0.0514051	0.26491	0.478787	7	21	1.30271	1.05275	1.61411	YES	Vinculin OS=Cricetulus griseus GN=I79_002180 PE=4 SV=1
G3HWP9	0.260698	0.0999737	0.0617035	0.261079	0.454429	7	49	1.29784	1.06365	1.57527	YES	Heterogeneous nuclear ribonucleoproteins C1/C2 OS=Cricetulus griseus GN=I79_015427 PE=4 SV=1
G3I4I9	0.25951	0.127371	0.012045	0.258298	0.512698	7	13	1.2963	1.01212	1.66979	YES	Major vault protein OS=Cricetulus griseus GN=I79_018369 PE=4 SV=1
G3HSL4	0.248677	0.0812217	0.0854811	0.248105	0.407947	12	56	1.28233	1.08924	1.50373	YES	Elongation factor 2 OS=Cricetulus griseus GN=I79_013848 PE=4 SV=1
G3HKG9	0.229005	0.112616	0.00569984	0.229088	0.452093	5	31	1.25735	1.00572	1.5716	YES	60S acidic ribosomal protein P0 OS=Cricetulus griseus GN=I79_011192 PE=3 SV=1
G3HC01	0.203092	0.0823135	0.0395417	0.202944	0.362472	8	115	1.22519	1.04033	1.43688	YES	Tropomyosin alpha-3 chain OS=Cricetulus griseus GN=I79_008041 PE=3 SV=1
G3HIQ1	0.173884	0.0806735	0.0147965	0.173772	0.331705	8	210	1.18992	1.01491	1.39334	YES	Peptidyl-prolyl cis-trans isomerase OS=Cricetulus griseus GN=I79_010526 PE=3 SV=1
G3I0Q0	0.168159	0.0874803	0.00182802	0.167953	0.339032	10	43	1.18312	1.00183	1.40359	YES	Non-muscle caldesmon OS=Cricetulus griseus GN=I79_016939 PE=4 SV=1
G3I9X8	0.167676	0.0604554	0.0487231	0.167236	0.287967	26	91	1.18255	1.04993	1.33371	YES	Spectrin alpha chain, brain OS=Cricetulus griseus GN=I79_020389 PE=4 SV=1
G3H4Z5	-0.162355	0.0759512	-0.310249	-0.162083	-0.0141896	16	61	0.850139	0.733264	0.985911	YES	C-1-tetrahydrofolate synthase, cytoplasmic OS=Cricetulus griseus GN=I79_005359 PE=3 SV=1
G3I7M2	-0.169186	0.082913	-0.33196	-0.168787	-0.00730084	12	56	0.844352	0.717516	0.992726	YES	Elongation factor Tu OS=Cricetulus griseus GN=I79_019515 PE=3 SV=1
G3GZD2	-0.18037	0.0897355	-0.356752	-0.180652	-0.00613394	9	46	0.834961	0.699946	0.993885	YES	Phosphoglucomutase-1 OS=Cricetulus griseus GN=I79_003195 PE=3 SV=1
G3GS02	-0.18123	0.0645848	-0.307257	-0.180823	-0.0549608	16	129	0.834244	0.735461	0.946522	YES	10-formyltetrahydrofolate dehydrogenase OS=Cricetulus griseus GN=I79_000309 PE=3 SV=1
G3HA23	-0.182669	0.0665062	-0.312427	-0.183261	-0.0532514	12	282	0.833044	0.731669	0.948142	YES	Malate dehydrogenase (Fragment) OS=Cricetulus griseus GN=I79_007263 PE=4 SV=1
G3GR82	-0.199135	0.0864115	-0.368508	-0.199169	-0.0273106	11	42	0.81944	0.691766	0.973059	YES	Aldo-keto reductase family 1 member C21 (Fragment) OS=Cricetulus griseus GN=I79_000025 PE=4 SV=1
G3GYA2	-0.205637	0.0959242	-0.393634	-0.205115	-0.0185212	8	39	0.814129	0.674601	0.981649	YES	Very long-chain specific acyl-CoA dehydrogenase, mitochondrial OS=Cricetulus griseus GN=I79_002775 PE=3 SV=1
G3I4L6	-0.210373	0.0761556	-0.358355	-0.21072	-0.0614173	15	61	0.810282	0.698825	0.940431	YES	Pyruvate carboxylase OS=Cricetulus griseus GN=PC PE=2 SV=1
G3HMX6	-0.215867	0.100562	-0.415538	-0.215152	-0.020238	8	29	0.805842	0.659985	0.979965	YES	NAD(P) transhydrogenase, mitochondrial OS=Cricetulus griseus GN=I79_012106 PE=4 SV=1
G3I4W0	-0.221574	0.109432	-0.439854	-0.221075	-0.00762459	5	72	0.801257	0.64413	0.992404	YES	Acyl-coenzyme A oxidase OS=Cricetulus griseus GN=I79_018499 PE=3 SV=1
G3GVI3	-0.223776	0.108771	-0.438287	-0.223769	-0.00890514	5	35	0.799494	0.64514	0.991134	YES	Serine hydroxymethyltransferase OS=Cricetulus griseus GN=I79_001722 PE=3 SV=1
G3H3X1	-0.229245	0.106682	-0.439308	-0.230595	-0.0225894	6	31	0.795134	0.644482	0.977664	YES	Apoptosis-inducing factor 1, mitochondrial OS=Cricetulus griseus GN=I79_004962 PE=4 SV=1
G3I8X2	-0.231843	0.0630874	-0.354987	-0.232205	-0.107327	15	214	0.793071	0.701182	0.898232	YES	Long-chain-fatty-acid--CoA ligase 1 OS=Cricetulus griseus GN=I79_020004 PE=4 SV=1
G3HL13	-0.235677	0.0563414	-0.34709	-0.234881	-0.126695	20	257	0.790036	0.706742	0.881002	YES	60 kDa heat shock protein, mitochondrial OS=Cricetulus griseus GN=I79_011398 PE=3 SV=1
G3HAE2	-0.252597	0.112195	-0.474732	-0.253071	-0.0354302	4	133	0.776781	0.622052	0.96519	YES	ATP synthase subunit alpha, mitochondrial OS=Cricetulus griseus GN=I79_007391 PE=4 SV=1
G3GVN2	-0.254068	0.0953509	-0.441157	-0.254225	-0.0678676	8	57	0.775639	0.643291	0.934384	YES	4-aminobutyrate aminotransferase, mitochondrial OS=Cricetulus griseus GN=I79_001777 PE=3 SV=1
G3GSJ7	-0.265312	0.108391	-0.479844	-0.264574	-0.0529414	7	25	0.766967	0.61888	0.948436	YES	D-beta-hydroxybutyrate dehydrogenase, mitochondrial OS=Cricetulus griseus GN=I79_000612 PE=3 SV=1
G3H289	-0.266356	0.0577602	-0.37958	-0.265629	-0.152957	17	348	0.766167	0.684149	0.858167	YES	Aldehyde dehydrogenase, mitochondrial OS=Cricetulus griseus GN=I79_004260 PE=3 SV=1
G3H1B2	-0.26868	0.129081	-0.521055	-0.270242	-0.0163299	7	14	0.764388	0.593894	0.983803	YES	Alpha-aminoadipic semialdehyde dehydrogenase OS=Cricetulus griseus GN=I79_003937 PE=3 SV=1
G3IDU6	-0.272987	0.0833968	-0.4382	-0.272131	-0.109067	9	62	0.761103	0.645197	0.896671	YES	Argininosuccinate lyase OS=Cricetulus griseus GN=I79_021883 PE=3 SV=1
G3GWB3	-0.274291	0.11296	-0.490568	-0.274596	-0.0490368	5	32	0.760111	0.612279	0.952146	YES	Alpha-2-macroglobulin receptor-associated protein OS=Cricetulus griseus GN=I79_002033 PE=4 SV=1
G3GS40	-0.274638	0.0885597	-0.447106	-0.274085	-0.10174	8	90	0.759847	0.639476	0.903265	YES	Succinyl-CoA ligase [GDP-forming] subunit beta, mitochondrial OS=Cricetulus griseus GN=I79_000350 PE=4 SV=1
G3I0E7	-0.282003	0.137459	-0.550617	-0.280674	-0.0091376	3	19	0.754272	0.576594	0.990904	YES	Cytochrome P450 2D27 OS=Cricetulus griseus GN=I79_016829 PE=3 SV=1
G3I334	-0.282878	0.103284	-0.489405	-0.281536	-0.0816488	7	136	0.753612	0.612991	0.921596	YES	Hydroxyacyl-coenzyme A dehydrogenase, mitochondrial OS=Cricetulus griseus GN=I79_017834 PE=4 SV=1
G3IG06	-0.284383	0.129848	-0.538833	-0.284949	-0.0314823	5	15	0.752478	0.583428	0.969008	YES	Sarcosine dehydrogenase, mitochondrial OS=Cricetulus griseus GN=I79_022683 PE=3 SV=1
G3ICM5	-0.286656	0.133216	-0.542311	-0.287865	-0.0211121	2	591	0.75077	0.581403	0.979109	YES	Hemoglobin subunit beta OS=Cricetulus griseus GN=I79_021423 PE=3 SV=1
G3HQI8	-0.286855	0.0669449	-0.416839	-0.286904	-0.155337	13	565	0.750621	0.659127	0.856127	YES	Myosin-Vb OS=Cricetulus griseus GN=I79_013090 PE=3 SV=1
G3I909	-0.288156	0.110838	-0.506624	-0.288109	-0.0739182	5	27	0.749645	0.602526	0.928748	YES	Delta-1-pyrroline-5-carboxylate dehydrogenase, mitochondrial OS=Cricetulus griseus GN=I79_020042 PE=3 SV=1
G3HML9	-0.288292	0.104657	-0.49369	-0.288239	-0.082084	8	25	0.749542	0.61037	0.921195	YES	Alpha-aminoadipic semialdehyde synthase, mitochondrial OS=Cricetulus griseus GN=I79_011987 PE=4 SV=1
G3HAN8	-0.289347	0.0654118	-0.417928	-0.288673	-0.163403	15	286	0.748752	0.658409	0.849249	YES	Adenosylhomocysteinase OS=Cricetulus griseus GN=I79_007494 PE=3 SV=1
G3IHH6	-0.29124	0.117171	-0.519275	-0.291312	-0.0629839	5	24	0.747337	0.594952	0.938959	YES	Fumarylacetoacetase OS=Cricetulus griseus GN=I79_023266 PE=4 SV=1
G3HRM4	-0.295616	0.0971113	-0.489072	-0.295486	-0.108486	8	34	0.744073	0.613195	0.897192	YES	Retinol dehydrogenase 2 OS=Cricetulus griseus GN=I79_013468 PE=3 SV=1
G3HF18	-0.302072	0.133049	-0.565783	-0.301979	-0.0426917	3	20	0.739285	0.567915	0.958207	YES	Tudor domain-containing protein 12 OS=Cricetulus griseus GN=I79_009173 PE=4 SV=1
G3IKF1	-0.305304	0.113023	-0.524231	-0.305397	-0.0871414	4	87	0.736899	0.592011	0.916547	YES	Enoyl-CoA hydratase, mitochondrial OS=Cricetulus griseus GN=I79_024352 PE=3 SV=1
G3GYP7	-0.308361	0.0795247	-0.466897	-0.307893	-0.152944	11	80	0.73465	0.626945	0.858177	YES	Alcohol dehydrogenase [NADP+] OS=Cricetulus griseus GN=I79_002952 PE=4 SV=1
G3IDB9	-0.321107	0.0724783	-0.463194	-0.321518	-0.179739	9	200	0.725345	0.629271	0.835488	YES	Electron transfer flavoprotein subunit beta OS=Cricetulus griseus GN=I79_021695 PE=4 SV=1
G3I539	-0.333278	0.10016	-0.531151	-0.332083	-0.134726	6	60	0.716571	0.587928	0.873955	YES	Hsc70-interacting protein OS=Cricetulus griseus GN=I79_018582 PE=4 SV=1
G3GYP9	-0.337151	0.0732959	-0.481995	-0.337406	-0.193231	8	419	0.713801	0.61755	0.824292	YES	Peroxiredoxin-1 OS=Cricetulus griseus GN=I79_002954 PE=4 SV=1
G3H2J8	-0.337279	0.115463	-0.561046	-0.33879	-0.108674	5	66	0.71371	0.570612	0.897023	YES	Heterogeneous nuclear ribonucleoproteins A2/B1 OS=Cricetulus griseus GN=I79_004411 PE=4 SV=1
G3HDQ1	-0.338928	0.104371	-0.547133	-0.337989	-0.133951	9	24	0.712534	0.578606	0.874633	YES	UTP--glucose-1-phosphate uridylyltransferase OS=Cricetulus griseus GN=I79_008637 PE=4 SV=1
G3GTF9	-0.343409	0.139486	-0.616158	-0.34232	-0.0718926	3	26	0.709348	0.540015	0.930631	YES	ATP synthase subunit d, mitochondrial OS=Cricetulus griseus GN=I79_000940 PE=4 SV=1
G3GV35	-0.349506	0.106172	-0.556576	-0.349418	-0.139668	5	53	0.705036	0.573168	0.869647	YES	3-hydroxyanthranilate 3,4-dioxygenase OS=Cricetulus griseus GN=I79_001565 PE=4 SV=1
G3I255	-0.350331	0.082687	-0.511779	-0.350239	-0.189684	9	149	0.704455	0.599428	0.82722	YES	L-lactate dehydrogenase A chain OS=Cricetulus griseus GN=I79_017480 PE=3 SV=1
G3HTU8	-0.351007	0.154524	-0.649184	-0.352866	-0.049816	3	12	0.703978	0.522472	0.951404	YES	Galactokinase OS=Cricetulus griseus GN=I79_014328 PE=3 SV=1
G3I834	-0.351104	0.14273	-0.625919	-0.351568	-0.0689481	3	19	0.703911	0.53477	0.933375	YES	Cytochrome c oxidase subunit 5A, mitochondrial OS=Cricetulus griseus GN=I79_019691 PE=4 SV=1
G3HI59	-0.358711	0.0812683	-0.51798	-0.359109	-0.198791	10	76	0.698576	0.595723	0.819721	YES	Short-chain specific acyl-CoA dehydrogenase, mitochondrial OS=Cricetulus griseus GN=I79_010326 PE=3 SV=1
G3ICM8	-0.359437	0.129441	-0.614313	-0.358645	-0.104148	2	1411	0.698069	0.541012	0.901092	YES	Hemoglobin subunit epsilon-Y2 OS=Cricetulus griseus GN=I79_021426 PE=3 SV=1
G3H284	-0.361529	0.12085	-0.59973	-0.361982	-0.12541	4	45	0.69661	0.54896	0.882135	YES	Endoplasmic reticulum protein ERp29 OS=Cricetulus griseus GN=I79_004255 PE=4 SV=1
G3HGP4	-0.361616	0.124315	-0.605684	-0.362356	-0.115116	3	39	0.69655	0.545701	0.891263	YES	Acetyl-CoA acetyltransferase, cytosolic OS=Cricetulus griseus GN=I79_009782 PE=3 SV=1
G3I979	-0.362241	0.104968	-0.566512	-0.363033	-0.155275	5	76	0.696115	0.567501	0.85618	YES	40S ribosomal protein S25 (Fragment) OS=Cricetulus griseus GN=I79_020113 PE=4 SV=1
G3H894	-0.364549	0.145038	-0.648937	-0.365535	-0.0786164	3	20	0.69451	0.522601	0.924394	YES	Abhydrolase domain-containing protein 14B OS=Cricetulus griseus GN=I79_006594 PE=4 SV=1
G3HDL6	-0.366191	0.11103	-0.586758	-0.366419	-0.15116	5	36	0.693371	0.556127	0.85971	YES	Elongation factor 1-beta OS=Cricetulus griseus GN=I79_008601 PE=3 SV=1
G3GZX4	-0.371963	0.160697	-0.685683	-0.372623	-0.0615905	2	14	0.68938	0.503746	0.940268	YES	Dihydrodipicolinate synthase-like, mitochondrial OS=Cricetulus griseus GN=I79_003422 PE=4 SV=1
G3HW36	-0.37345	0.140631	-0.641062	-0.37366	-0.101873	3	16	0.688355	0.526733	0.903144	YES	Serine hydroxymethyltransferase, mitochondrial OS=Cricetulus griseus GN=I79_015184 PE=3 SV=1
G3I5L5	-0.384166	0.0656906	-0.515665	-0.38426	-0.254195	13	324	0.681018	0.597104	0.77554	YES	Retinal dehydrogenase 1 OS=Cricetulus griseus GN=I79_018768 PE=3 SV=1
G3H8Y2	-0.385996	0.12286	-0.622869	-0.387758	-0.143144	5	20	0.679773	0.536404	0.866629	YES	Formimidoyltransferase-cyclodeaminase OS=Cricetulus griseus GN=I79_006831 PE=4 SV=1
G3HQZ8	-0.388071	0.0755605	-0.540404	-0.387689	-0.23852	13	70	0.678364	0.582513	0.787793	YES	Cytoplasmic aconitate hydratase OS=Cricetulus griseus GN=I79_013257 PE=4 SV=1
G3IA41	-0.388609	0.111512	-0.609231	-0.387172	-0.172934	3	517	0.678	0.543769	0.841193	YES	Hemoglobin subunit alpha OS=Cricetulus griseus GN=I79_020457 PE=3 SV=1
G3I3H2	-0.3897	0.152622	-0.685213	-0.392047	-0.0826085	2	60	0.67726	0.503983	0.920712	YES	60S acidic ribosomal protein P2 OS=Cricetulus griseus GN=I79_017979 PE=4 SV=1
G3GXD0	-0.392862	0.11418	-0.616096	-0.393043	-0.168861	4	74	0.675122	0.540049	0.844627	YES	L-xylulose reductase OS=Cricetulus griseus GN=I79_002420 PE=4 SV=1
G3GYT9	-0.397006	0.183278	-0.765002	-0.394888	-0.0464645	2	10	0.67233	0.465333	0.954598	YES	Cytochrome P450 4A14 OS=Cricetulus griseus GN=I79_002918 PE=3 SV=1
G3HMI9	-0.397673	0.105979	-0.609966	-0.397852	-0.189439	7	30	0.671882	0.543369	0.827423	YES	Uricase OS=Cricetulus griseus GN=I79_011952 PE=3 SV=1
G3HWK8	-0.401454	0.110565	-0.616879	-0.403087	-0.185992	5	33	0.669346	0.539626	0.83028	YES	Alanine aminotransferase 1 OS=Cricetulus griseus GN=I79_015340 PE=4 SV=1
G3HUL3	-0.402233	0.163748	-0.718707	-0.400585	-0.0808887	3	13	0.668825	0.487382	0.922296	YES	Aldehyde oxidase (Fragment) OS=Cricetulus griseus GN=I79_014625 PE=4 SV=1
G3HX67	-0.412817	0.0816723	-0.571981	-0.411905	-0.253063	10	89	0.661783	0.564406	0.776419	YES	Glycerol-3-phosphate dehydrogenase [NAD+], cytoplasmic OS=Cricetulus griseus GN=I79_015584 PE=3 SV=1
G3H7U0	-0.415116	0.127004	-0.664542	-0.416154	-0.166546	3	37	0.660264	0.514509	0.846584	YES	3-hydroxyacyl-CoA dehydrogenase type-2 OS=Cricetulus griseus GN=I79_006433 PE=3 SV=1
G3HP76	-0.421029	0.060775	-0.540177	-0.421248	-0.300972	15	568	0.656371	0.582645	0.740098	YES	Hydroxymethylglutaryl-CoA synthase, mitochondrial OS=Cricetulus griseus GN=I79_012582 PE=4 SV=1
G3HLD0	-0.433076	0.140283	-0.709626	-0.435091	-0.159257	2	57	0.648511	0.491828	0.852777	YES	Lactoylglutathione lyase OS=Cricetulus griseus GN=I79_011518 PE=4 SV=1
G3HBP3	-0.434746	0.178639	-0.777909	-0.435626	-0.0785808	2	13	0.647429	0.459366	0.924427	YES	Hydroxyacylglutathione hydrolase, mitochondrial OS=Cricetulus griseus GN=I79_007947 PE=3 SV=1
G3HE01	-0.435278	0.180722	-0.783821	-0.437793	-0.0798319	2	10	0.647085	0.456658	0.923272	YES	NADH dehydrogenase [ubiquinone] iron-sulfur protein 4, mitochondrial OS=Cricetulus griseus GN=I79_008770 PE=4 SV=1
G3HND5	-0.439534	0.194445	-0.821313	-0.437465	-0.0645786	2	6	0.644336	0.439854	0.937462	YES	Glyoxalase domain-containing protein 5 OS=Cricetulus griseus GN=I79_012272 PE=4 SV=1
G3IMC9	-0.449044	0.123387	-0.690927	-0.448754	-0.208088	4	28	0.638238	0.501111	0.812135	YES	Acyl-coenzyme A synthetase ACSM2, mitochondrial OS=Cricetulus griseus GN=I79_025068 PE=4 SV=1
G3I0C8	-0.458183	0.0669057	-0.587405	-0.457257	-0.327133	15	114	0.632432	0.555768	0.720988	YES	Acetyl-CoA acetyltransferase, mitochondrial OS=Cricetulus griseus GN=I79_016807 PE=3 SV=1
G3HRM8	-0.458513	0.122827	-0.702861	-0.458264	-0.217443	4	21	0.632223	0.495167	0.804574	YES	Nascent polypeptide-associated complex subunit alpha, muscle-specific form OS=Cricetulus griseus GN=I79_013472 PE=4 SV=1
G3HDE5	-0.460029	0.0823583	-0.623653	-0.459448	-0.30107	9	81	0.631266	0.535983	0.740026	YES	Proteasome activator complex subunit 1 OS=Cricetulus griseus GN=I79_008549 PE=4 SV=1
G3IIU8	-0.461238	0.172886	-0.802526	-0.46082	-0.124992	3	8	0.630503	0.448195	0.882504	YES	Acyl carrier protein, mitochondrial OS=Cricetulus griseus GN=I79_023776 PE=3 SV=1
G3H928	-0.462019	0.115514	-0.684945	-0.461509	-0.233697	4	41	0.63001	0.504118	0.791602	YES	Adenylate kinase 2, mitochondrial OS=Cricetulus griseus GN=I79_006890 PE=3 SV=1
G3I6W5	-0.471891	0.179835	-0.822766	-0.473022	-0.122662	2	7	0.623821	0.439215	0.884562	YES	Prefoldin subunit 6 OS=Cricetulus griseus GN=I79_019243 PE=4 SV=1
G3IMT4	-0.479874	0.0995574	-0.677053	-0.480468	-0.28408	4	183	0.618861	0.508112	0.752707	YES	Alcohol dehydrogenase 1 OS=Cricetulus griseus GN=I79_025230 PE=4 SV=1
G3HBM4	-0.48445	0.0960124	-0.67195	-0.484778	-0.296592	10	36	0.616036	0.510712	0.743347	YES	Calcium-binding mitochondrial carrier protein Aralar2 OS=Cricetulus griseus GN=I79_007859 PE=3 SV=1
G3H2K2	-0.486297	0.140521	-0.751882	-0.487294	-0.210522	2	117	0.614899	0.471478	0.810161	YES	Cytochrome c, somatic OS=Cricetulus griseus GN=I79_004417 PE=3 SV=1
G3HC41	-0.490418	0.140155	-0.765912	-0.489662	-0.217924	6	10	0.61237	0.46491	0.804186	YES	Pyruvate kinase OS=Cricetulus griseus GN=I79_007991 PE=3 SV=1
G3HKL8	-0.493	0.0740882	-0.638939	-0.493285	-0.347139	10	286	0.610791	0.527852	0.706707	YES	Peroxisomal bifunctional enzyme OS=Cricetulus griseus GN=I79_011247 PE=4 SV=1
G3H4W9	-0.494625	0.0354684	-0.563697	-0.494969	-0.423812	47	1399	0.6098	0.569101	0.654547	YES	transaldolase OS=Cricetulus griseus GN=I79_017974 PE=3 SV=1
G3HJJ6	-0.497038	0.121467	-0.735913	-0.495998	-0.257128	3	570	0.60833	0.479068	0.773269	YES	Fatty acid-binding protein, liver OS=Cricetulus griseus GN=I79_010843 PE=3 SV=1
G3I071	-0.498228	0.197301	-0.882943	-0.497666	-0.117736	3	4	0.607606	0.413564	0.888931	YES	60S ribosomal protein L35 OS=Cricetulus griseus GN=I79_016748 PE=3 SV=1
G3HRN0	-0.499474	0.0536957	-0.606343	-0.499239	-0.393958	19	637	0.606849	0.545342	0.674382	YES	ATP synthase subunit beta OS=Cricetulus griseus GN=I79_013474 PE=3 SV=1
G3H302	-0.50296	0.129194	-0.755332	-0.50328	-0.249024	3	32	0.604738	0.469855	0.779562	YES	Selenium-binding protein 1 OS=Cricetulus griseus GN=I79_004607 PE=4 SV=1
G3HD84	-0.50429	0.129053	-0.755844	-0.504865	-0.250746	5	20	0.603934	0.469614	0.77822	YES	3-hydroxyisobutyrate dehydrogenase, mitochondrial OS=Cricetulus griseus GN=I79_008461 PE=4 SV=1
G3HQV4	-0.507581	0.134574	-0.768995	-0.509396	-0.246832	4	34	0.60195	0.463478	0.781272	YES	3-ketoacyl-CoA thiolase B, peroxisomal (Fragment) OS=Cricetulus griseus GN=I79_013210 PE=3 SV=1
G3I6P1	-0.510476	0.146421	-0.801064	-0.509257	-0.221354	3	18	0.60021	0.448851	0.801433	YES	Glyceraldehyde-3-phosphate dehydrogenase OS=Cricetulus griseus GN=I79_019168 PE=3 SV=1
G3GYD5	-0.510782	0.145863	-0.798808	-0.509869	-0.223643	2	25	0.600026	0.449865	0.799601	YES	Complement component 1 Q subcomponent-binding protein, mitochondrial OS=Cricetulus griseus GN=I79_002810 PE=4 SV=1
G3GXD7	-0.516736	0.0533129	-0.620552	-0.517277	-0.410924	28	182	0.596464	0.537647	0.663037	YES	Fatty acid synthase OS=Cricetulus griseus GN=I79_002427 PE=4 SV=1
G3HAP6	-0.528433	0.178707	-0.878591	-0.527133	-0.178192	2	8	0.589528	0.415368	0.836782	YES	Acetyl-coenzyme A synthetase, cytoplasmic OS=Cricetulus griseus GN=I79_007503 PE=4 SV=1
G3HER1	-0.529216	0.156631	-0.838531	-0.527929	-0.227832	3	9	0.589067	0.432345	0.796258	YES	Tricarboxylate transport protein, mitochondrial OS=Cricetulus griseus GN=I79_009055 PE=3 SV=1
G3H0S7	-0.53516	0.176155	-0.884629	-0.534833	-0.189909	2	8	0.585576	0.412867	0.827035	YES	Beta-2-microglobulin OS=Cricetulus griseus GN=I79_003745 PE=3 SV=1
G3HH44	-0.545426	0.139552	-0.81736	-0.54493	-0.274615	3	91	0.579595	0.441596	0.759865	YES	Glutathione S-transferase OS=Cricetulus griseus GN=I79_009940 PE=3 SV=1
G3IH96	-0.547075	0.157347	-0.852795	-0.547194	-0.239526	4	8	0.57864	0.426222	0.787001	YES	Eukaryotic translation initiation factor 4B OS=Cricetulus griseus GN=I79_023184 PE=4 SV=1
G3I8K0	-0.548071	0.241051	-1.01625	-0.548437	-0.0872818	2	21	0.578064	0.361948	0.916419	YES	Cytochrome P450 2C26 OS=Cricetulus griseus GN=I79_019875 PE=3 SV=1
G3HJY5	-0.555576	0.06098	-0.676086	-0.556113	-0.434272	14	241	0.573742	0.508604	0.647736	YES	Fructose-bisphosphate aldolase OS=Cricetulus griseus GN=I79_010987 PE=3 SV=1
G3HQ15	-0.559627	0.0984528	-0.752374	-0.559226	-0.367188	6	45	0.571422	0.471246	0.692679	YES	S-adenosylmethionine synthetase isoform type-1 OS=Cricetulus griseus GN=I79_012904 PE=3 SV=1
G3H4B6	-0.562319	0.240586	-1.03387	-0.562954	-0.103104	2	2	0.569886	0.355627	0.902033	YES	Coiled-coil domain-containing protein 124 OS=Cricetulus griseus GN=I79_005116 PE=4 SV=1
G3HMV6	-0.569028	0.158063	-0.881234	-0.567306	-0.26281	2	22	0.566075	0.414271	0.768888	YES	Hydroxymethylglutaryl-CoA lyase, mitochondrial OS=Cricetulus griseus GN=I79_012073 PE=4 SV=1
G3I388	-0.572741	0.135647	-0.836396	-0.573811	-0.305367	4	13	0.563977	0.433269	0.736853	YES	28 kDa heat-and acid-stable phosphoprotein OS=Cricetulus griseus GN=I79_017889 PE=4 SV=1
G3HY03	-0.575473	0.105055	-0.782927	-0.574777	-0.367662	4	224	0.562439	0.457066	0.692351	YES	D-dopachrome decarboxylase OS=Cricetulus griseus GN=I79_015928 PE=4 SV=1
G3H8N4	-0.580783	0.183869	-0.944476	-0.578271	-0.221744	2	7	0.55946	0.388883	0.801121	YES	Lactase-like protein OS=Cricetulus griseus GN=I79_006744 PE=3 SV=1
G3HAA2	-0.581178	0.135229	-0.843244	-0.580571	-0.313549	5	29	0.559239	0.430312	0.730849	YES	Phenazine biosynthesis-like domain-containing protein 2 OS=Cricetulus griseus GN=I79_007348 PE=4 SV=1
G3HED9	-0.582083	0.14522	-0.867666	-0.580698	-0.304528	3	15	0.558733	0.419931	0.737471	YES	ATP synthase subunit e, mitochondrial OS=Cricetulus griseus GN=I79_008923 PE=4 SV=1
G3IHC0	-0.592289	0.0701203	-0.727111	-0.591572	-0.456631	11	144	0.55306	0.483303	0.633414	YES	Isocitrate dehydrogenase [NADP] OS=Cricetulus griseus GN=I79_023209 PE=3 SV=1
G3GYY6	-0.593542	0.0537013	-0.700915	-0.592819	-0.489998	19	632	0.552368	0.496131	0.612627	YES	Catalase OS=Cricetulus griseus GN=I79_003036 PE=3 SV=1
G3IBV7	-0.618065	0.0896198	-0.793203	-0.618282	-0.438943	7	182	0.538987	0.452393	0.644718	YES	Cytochrome b5 OS=Cricetulus griseus GN=I79_021140 PE=3 SV=1
G3GWI0	-0.629871	0.15688	-0.9417	-0.627908	-0.321507	2	23	0.532661	0.389964	0.725055	YES	2-oxo-4-hydroxy-4-carboxy-5-ureidoimidazoline decarboxylase OS=Cricetulus griseus GN=I79_002105 PE=4 SV=1
G3GWC4	-0.630561	0.162492	-0.950854	-0.630459	-0.313326	3	10	0.532293	0.386411	0.731012	YES	GrpE protein-like 1, mitochondrial OS=Cricetulus griseus GN=I79_002045 PE=3 SV=1
G3IN99	-0.646211	0.140844	-0.920563	-0.645987	-0.369938	3	17	0.524028	0.398295	0.690777	YES	Glycogen phosphorylase, liver form OS=Cricetulus griseus GN=I79_025411 PE=3 SV=1
G3HBZ8	-0.648926	0.191776	-1.02093	-0.647944	-0.274221	2	6	0.522607	0.36026	0.760164	YES	Ubiquitin-associated protein 2-like OS=Cricetulus griseus GN=I79_008037 PE=4 SV=1
G3GRZ9	-0.651313	0.107342	-0.86304	-0.651467	-0.442005	5	45	0.521361	0.421877	0.642747	YES	Urocanate hydratase OS=Cricetulus griseus GN=I79_000306 PE=4 SV=1
G3H8G0	-0.655405	0.0713477	-0.796432	-0.655267	-0.518505	10	284	0.519232	0.450935	0.59541	YES	Glutathione peroxidase OS=Cricetulus griseus GN=I79_006660 PE=3 SV=1
G3I994	-0.663263	0.120071	-0.897055	-0.662674	-0.428687	6	21	0.515168	0.407769	0.651364	YES	Cytochrome b-c1 complex subunit 7 (Fragment) OS=Cricetulus griseus GN=I79_020129 PE=4 SV=1
G3ILF9	-0.665873	0.0793205	-0.822031	-0.665035	-0.510804	13	64	0.513825	0.439538	0.600013	YES	Phosphorylase OS=Cricetulus griseus GN=I79_024724 PE=3 SV=1
G3HLV6	-0.688161	0.14363	-0.971908	-0.687425	-0.41603	6	10	0.5025	0.378361	0.659661	YES	ATP-citrate synthase OS=Cricetulus griseus GN=I79_011700 PE=4 SV=1
G3HMZ7	-0.708497	0.153459	-1.00896	-0.707326	-0.406998	2	21	0.492384	0.364599	0.665645	YES	Histidine triad nucleotide-binding protein 2 OS=Cricetulus griseus GN=I79_012127 PE=4 SV=1
G3HYJ8	-0.712769	0.117033	-0.944554	-0.713203	-0.481196	3	105	0.490285	0.388853	0.618043	YES	10 kDa heat shock protein, mitochondrial OS=Cricetulus griseus GN=I79_016132 PE=3 SV=1
G3IFJ6	-0.727596	0.100831	-0.932805	-0.726872	-0.530078	4	493	0.483069	0.393449	0.588559	YES	Glutathione S-transferase OS=Cricetulus griseus GN=I79_022519 PE=3 SV=1
G3IE79	-0.734671	0.121182	-0.974611	-0.734874	-0.502818	3	97	0.479663	0.377339	0.604824	YES	Arginase-1 OS=Cricetulus griseus GN=I79_022023 PE=3 SV=1
G3GW11	-0.736097	0.081867	-0.898059	-0.736074	-0.575955	8	119	0.47898	0.40736	0.562168	YES	Non-specific lipid-transfer protein OS=Cricetulus griseus GN=I79_001919 PE=4 SV=1
G3HMG7	-0.738036	0.193716	-1.11611	-0.738445	-0.360692	2	6	0.478052	0.327551	0.697194	YES	39S ribosomal protein L39, mitochondrial OS=Cricetulus griseus GN=I79_011928 PE=4 SV=1
G3H6Y6	-0.740963	0.0912443	-0.918387	-0.742311	-0.560678	10	37	0.476655	0.399162	0.570822	YES	NSFL1 cofactor p47 OS=Cricetulus griseus GN=I79_006110 PE=4 SV=1
G3I887	-0.745597	0.117237	-0.975482	-0.74535	-0.514452	3	81	0.474451	0.37701	0.597828	YES	Peroxiredoxin-5, mitochondrial OS=Cricetulus griseus GN=I79_019750 PE=4 SV=1
G3II70	-0.866063	0.0900628	-1.04062	-0.866658	-0.688523	8	91	0.420604	0.353235	0.502318	YES	Bifunctional ATP-dependent dihydroxyacetone kinase/FAD-AMP lyase (Cyclizing) OS=Cricetulus griseus GN=I79_023538 PE=4 SV=1
G3H309	-0.871695	0.0763321	-1.02013	-0.871788	-0.724566	11	105	0.418242	0.360549	0.484535	YES	Betaine--homocysteine S-methyltransferase 1 OS=Cricetulus griseus GN=I79_004614 PE=4 SV=1
G3HYG9	-0.874275	0.140863	-1.15048	-0.873865	-0.599555	2	46	0.417164	0.316483	0.549056	YES	Mitochondrial import inner membrane translocase subunit Tim13 OS=Cricetulus griseus GN=I79_016102 PE=4 SV=1
G3H0K4	-0.900543	0.180082	-1.2534	-0.89903	-0.545553	2	8	0.406349	0.285533	0.579521	YES	Peptide methionine sulfoxide reductase OS=Cricetulus griseus GN=I79_003665 PE=4 SV=1
G3IGI0	-0.90849	0.0989438	-1.10265	-0.907896	-0.716232	6	61	0.403133	0.33199	0.48859	YES	60S ribosomal protein L23a OS=Cricetulus griseus GN=I79_022895 PE=3 SV=1
G3IFJ5	-0.915247	0.13941	-1.19115	-0.916324	-0.642691	2	121	0.400418	0.303873	0.525875	YES	Glutathione S-transferase OS=Cricetulus griseus GN=I79_022518 PE=3 SV=1
G3GU60	-0.928953	0.0755118	-1.07746	-0.928876	-0.781053	8	252	0.394967	0.340461	0.457924	YES	Phosphatidylethanolamine-binding protein 1 OS=Cricetulus griseus GN=I79_001211 PE=4 SV=1
G3I5H1	-1.17217	0.147768	-1.4585	-1.17264	-0.880489	2	49	0.309694	0.232585	0.41458	YES	Glutathione S-transferase OS=Cricetulus griseus GN=I79_018719 PE=3 SV=1
G3H2Q4	-1.1743	0.0725903	-1.31445	-1.17422	-1.02745	10	211	0.309036	0.268621	0.357918	YES	Carbonic anhydrase 3 (Fragment) OS=Cricetulus griseus GN=I79_004474 PE=4 SV=1
G3HBY2	-1.2018	0.139691	-1.47343	-1.2031	-0.929723	3	16	0.300654	0.229137	0.394663	YES	Hematological and neurological expressed 1-like protein OS=Cricetulus griseus GN=I79_007934 PE=4 SV=1
G3I7X9	0.373454	0.210216	-0.0405346	0.370696	0.789094	2	4	1.45274	0.960276	2.2014	NO	Liver carboxylesterase 1 OS=Cricetulus griseus GN=I79_019630 PE=4 SV=1
G3HFM7	0.363415	0.220277	-0.0708777	0.363307	0.787906	2	3	1.43823	0.931576	2.19879	NO	Myosin-11 OS=Cricetulus griseus GN=I79_009389 PE=4 SV=1
G3GRW1	0.347383	0.22131	-0.0931264	0.347449	0.77519	2	3	1.41536	0.911078	2.171	NO	Cytochrome c oxidase subunit 4 isoform 1, mitochondrial OS=Cricetulus griseus GN=I79_000256 PE=4 SV=1
G3HX69	0.347022	0.24187	-0.12517	0.347048	0.823899	2	2	1.41485	0.882347	2.27937	NO	LIM domain and actin-binding protein 1 OS=Cricetulus griseus GN=I79_015588 PE=4 SV=1
G3I015	0.343596	0.195065	-0.0341642	0.341207	0.728609	2	6	1.41001	0.966413	2.0722	NO	NAD(P)H dehydrogenase [quinone] 1 OS=Cricetulus griseus GN=I79_016687 PE=4 SV=1
G3IHY5	0.338478	0.218163	-0.0844743	0.336508	0.765505	2	3	1.40281	0.918995	2.15008	NO	6-phosphogluconate dehydrogenase, decarboxylating OS=Cricetulus griseus GN=I79_023445 PE=3 SV=1
G3HL16	0.338015	0.208345	-0.0805565	0.339161	0.747906	2	4	1.40216	0.922603	2.11257	NO	Splicing factor 3B subunit 1 OS=Cricetulus griseus GN=I79_011401 PE=4 SV=1
G3H8Y8	0.336358	0.182951	-0.0212268	0.339658	0.691685	3	5	1.39984	0.978997	1.99708	NO	Collagen alpha-1(XVIII) chain OS=Cricetulus griseus GN=I79_006837 PE=4 SV=1
C0SSX9	0.335025	0.179301	-0.0144741	0.335059	0.683528	2	8	1.39797	0.98563	1.98085	NO	Integrin-linked kinase OS=Cricetulus griseus GN=ilk PE=2 SV=1
G3GSH5	0.334748	0.206304	-0.0636861	0.334737	0.739279	2	4	1.39759	0.938299	2.09443	NO	ATP-dependent RNA helicase DDX3X OS=Cricetulus griseus GN=I79_000589 PE=3 SV=1
G3H3G9	0.330766	0.212217	-0.0851787	0.330543	0.74498	3	3	1.39203	0.918348	2.1064	NO	Septin-9 OS=Cricetulus griseus GN=I79_004785 PE=3 SV=1
G3IK13	0.327696	0.195956	-0.0573184	0.327891	0.714158	3	4	1.38777	0.944293	2.04247	NO	Eukaryotic translation initiation factor 3 subunit C OS=Cricetulus griseus GN=I79_024206 PE=4 SV=1
G3HJS1	0.316137	0.167338	-0.0118622	0.317444	0.644504	4	7	1.37182	0.988208	1.90504	NO	Spectrin beta chain, brain 1 OS=Cricetulus griseus GN=I79_010920 PE=4 SV=1
G3GX96	0.31256	0.186195	-0.0557943	0.3127	0.679149	2	9	1.36692	0.945734	1.9722	NO	Actin-related protein 2/3 complex subunit 4 OS=Cricetulus griseus GN=I79_002331 PE=4 SV=1
G3H1B3	0.309977	0.182807	-0.0499917	0.310833	0.669899	2	9	1.36339	0.951237	1.95404	NO	Lamin-L(I) OS=Cricetulus griseus GN=I79_003938 PE=3 SV=1
G3HLX0	0.30936	0.171134	-0.0267043	0.31109	0.640558	3	7	1.36255	0.973649	1.89754	NO	Polymerase I and transcript release factor OS=Cricetulus griseus GN=I79_011714 PE=4 SV=1
G3I973	0.300578	0.16333	-0.018921	0.301034	0.615655	3	8	1.35064	0.981257	1.85087	NO	Hypoxia up-regulated protein 1 OS=Cricetulus griseus GN=I79_020107 PE=3 SV=1
G3I952	0.292252	0.16221	-0.0283092	0.29268	0.6116	3	21	1.33944	0.972088	1.84338	NO	EF-hand domain-containing protein D2 OS=Cricetulus griseus GN=I79_020086 PE=4 SV=1
G3IBY4	0.283224	0.193	-0.0996081	0.284341	0.656092	2	5	1.3274	0.905192	1.92725	NO	Plastin-3 OS=Cricetulus griseus GN=I79_021170 PE=4 SV=1
G3HGF9	0.278292	0.152318	-0.0219151	0.277204	0.574859	4	10	1.32087	0.978323	1.77688	NO	Protein transport protein Sec23A OS=Cricetulus griseus GN=I79_009685 PE=4 SV=1
G3HWE9	0.275821	0.159537	-0.042186	0.276874	0.584045	2	14	1.31761	0.958691	1.79328	NO	Tubulin alpha-4A chain OS=Cricetulus griseus GN=I79_015306 PE=3 SV=1
G3IET7	0.273235	0.162805	-0.0429208	0.273747	0.589809	2	22	1.31421	0.957987	1.80364	NO	UDP-glucuronosyltransferase 1-7C OS=Cricetulus griseus GN=I79_022242 PE=3 SV=1
G3HGQ6	0.271281	0.209052	-0.138998	0.269416	0.6779	2	4	1.31164	0.870229	1.96974	NO	Plasminogen OS=Cricetulus griseus GN=I79_009796 PE=3 SV=1
G3I5Q4	0.271063	0.174328	-0.0720735	0.270832	0.614877	3	8	1.31136	0.930462	1.84943	NO	Heterogeneous nuclear ribonucleoprotein M OS=Cricetulus griseus GN=I79_018809 PE=4 SV=1
G3IL48	0.270431	0.207235	-0.133553	0.270487	0.679395	2	4	1.31053	0.874981	1.97268	NO	Protein transport protein Sec31A OS=Cricetulus griseus GN=I79_024610 PE=4 SV=1
G3HKN1	0.270254	0.15102	-0.0288348	0.270699	0.559678	4	9	1.3103	0.971577	1.75011	NO	Protein SET OS=Cricetulus griseus GN=I79_011260 PE=3 SV=1
G3IE25	0.270202	0.156292	-0.0357024	0.271587	0.57866	3	11	1.31023	0.964927	1.78365	NO	Clathrin light chain A OS=Cricetulus griseus GN=I79_021967 PE=4 SV=1
G3H154	0.267536	0.163281	-0.0481993	0.265964	0.587875	3	8	1.30674	0.952944	1.80016	NO	Histone H2A OS=Cricetulus griseus GN=I79_003878 PE=3 SV=1
G3HGY8	0.266688	0.144756	-0.0213888	0.2673	0.546281	2	29	1.30563	0.978838	1.72682	NO	Elongation factor 1-alpha OS=Cricetulus griseus GN=I79_009882 PE=3 SV=1
G3GWE9	0.262761	0.17634	-0.0815181	0.261583	0.614368	2	9	1.30052	0.921716	1.84849	NO	Solute carrier family 2, facilitated glucose transporter member 9 OS=Cricetulus griseus GN=I79_002071 PE=3 SV=1
G3H018	0.260745	0.17429	-0.0782515	0.259506	0.604407	2	8	1.2979	0.924732	1.83017	NO	40S ribosomal protein S18 OS=Cricetulus griseus GN=I79_003466 PE=3 SV=1
G3I2F5	0.260193	0.170522	-0.0740273	0.257102	0.594259	2	11	1.29718	0.928646	1.81169	NO	Barrier-to-autointegration factor OS=Cricetulus griseus GN=I79_017597 PE=4 SV=1
G3HZ17	0.260079	0.224493	-0.184668	0.260468	0.702923	2	3	1.29703	0.83138	2.01965	NO	Protein phosphatase 1 regulatory subunit 12A OS=Cricetulus griseus GN=I79_016312 PE=4 SV=1
G3HJB0	0.258963	0.162582	-0.0565889	0.256545	0.578999	2	15	1.29559	0.944982	1.78425	NO	Alpha-actinin-4 (Fragment) OS=Cricetulus griseus GN=I79_010752 PE=4 SV=1
G3H2A5	0.25833	0.162669	-0.0597501	0.25572	0.579513	3	8	1.29477	0.942	1.78517	NO	Vacuolar protein sorting-associated protein 29 OS=Cricetulus griseus GN=I79_004275 PE=4 SV=1
G3H7E6	0.258196	0.176679	-0.0928309	0.258298	0.602316	3	7	1.29459	0.911348	1.82634	NO	Aldehyde dehydrogenase X, mitochondrial OS=Cricetulus griseus GN=I79_006277 PE=3 SV=1
G3I3M3	0.257289	0.21868	-0.176911	0.257192	0.675883	2	3	1.29342	0.837854	1.96577	NO	Sorbin and SH3 domain-containing protein 2 OS=Cricetulus griseus GN=I79_018033 PE=4 SV=1
G3I3G8	0.253505	0.147096	-0.0333146	0.25293	0.541806	5	9	1.28853	0.967234	1.71911	NO	Transaldolase OS=Cricetulus griseus GN=I79_017974 PE=3 SV=1
G3H2A8	0.250557	0.180115	-0.104273	0.248697	0.602987	2	12	1.28474	0.900979	1.82757	NO	Actin-related protein 2/3 complex subunit 3 (Fragment) OS=Cricetulus griseus GN=I79_004279 PE=4 SV=1
G3I782	0.248468	0.155119	-0.0601356	0.252043	0.550451	3	15	1.28206	0.941637	1.73403	NO	Heterogeneous nuclear ribonucleoprotein D0 OS=Cricetulus griseus GN=I79_019367 PE=4 SV=1
G3ICW1	0.2427	0.205809	-0.162883	0.245316	0.642179	2	4	1.27469	0.84969	1.90062	NO	Osteoclast-stimulating factor 1 OS=Cricetulus griseus GN=I79_021516 PE=4 SV=1
G3HJB1	0.242201	0.151779	-0.0633013	0.241689	0.539569	3	11	1.27405	0.938661	1.71527	NO	Alpha-actinin-4 OS=Cricetulus griseus GN=I79_010753 PE=4 SV=1
G3HU28	0.238938	0.195124	-0.150769	0.239934	0.614878	2	5	1.2699	0.860046	1.84943	NO	F-actin-capping protein subunit beta OS=Cricetulus griseus GN=I79_014432 PE=4 SV=1
G3HK90	0.235451	0.243482	-0.234019	0.233617	0.717798	2	2	1.26548	0.791347	2.04991	NO	14-3-3 protein eta OS=Cricetulus griseus GN=I79_011108 PE=3 SV=1
G3GXB0	0.235086	0.184509	-0.122488	0.233026	0.591937	2	6	1.26502	0.884717	1.80749	NO	Rho GDP-dissociation inhibitor 1 OS=Cricetulus griseus GN=I79_002400 PE=4 SV=1
G3I6J4	0.230201	0.155141	-0.0745432	0.231747	0.535296	2	16	1.25885	0.928167	1.70795	NO	ADP-ribosylation factor 3 OS=Cricetulus griseus GN=I79_019118 PE=3 SV=1
G3H8A8	0.229035	0.203232	-0.16583	0.227	0.628169	2	4	1.25739	0.84719	1.87418	NO	Mesencephalic astrocyte-derived neurotrophic factor OS=Cricetulus griseus GN=I79_006608 PE=4 SV=1
G3HBD3	0.227753	0.160125	-0.080368	0.226543	0.546091	3	9	1.25577	0.922777	1.72649	NO	Nucleoside diphosphate kinase B OS=Cricetulus griseus GN=I79_007761 PE=3 SV=1
G3HIM1	0.222565	0.183144	-0.134412	0.223845	0.582122	3	5	1.24928	0.87423	1.78983	NO	Basement membrane-specific heparan sulfate proteoglycan core protein OS=Cricetulus griseus GN=I79_010495 PE=4 SV=1
G3HK00	0.219046	0.149888	-0.0752105	0.217717	0.512494	4	9	1.24489	0.927548	1.66945	NO	Guanine nucleotide-binding protein subunit beta-2-like 1 OS=Cricetulus griseus GN=I79_011006 PE=4 SV=1
G3GZ40	0.216879	0.244335	-0.261859	0.21779	0.694662	2	2	1.24219	0.76962	2.00303	NO	Myosin-2 OS=Cricetulus griseus GN=I79_003091 PE=4 SV=1
G3IHE5	0.214152	0.21912	-0.216881	0.213447	0.645385	2	3	1.23881	0.805026	1.90672	NO	GTP-binding nuclear protein Ran OS=Cricetulus griseus GN=I79_023234 PE=4 SV=1
G3I7I9	0.211493	0.192792	-0.167083	0.213392	0.592034	2	5	1.23552	0.84613	1.80766	NO	Dolichyl-diphosphooligosaccharide--protein glycosyltransferase subunit STT3A OS=Cricetulus griseus GN=I79_019480 PE=4 SV=1
G3HA25	0.210185	0.170725	-0.122838	0.207865	0.559577	2	9	1.23391	0.884407	1.74993	NO	14-3-3 protein gamma OS=Cricetulus griseus GN=I79_007265 PE=4 SV=1
G3HZ16	0.209345	0.186797	-0.16405	0.209171	0.572673	2	6	1.23287	0.848699	1.773	NO	PRKC apoptosis WT1 regulator protein OS=Cricetulus griseus GN=I79_016311 PE=4 SV=1
G3GUI1	0.205403	0.107708	-0.0025838	0.205672	0.41618	7	24	1.22802	0.99742	1.51616	NO	Alpha-2-macroglobulin OS=Cricetulus griseus GN=I79_001343 PE=4 SV=1
G3HJK8	0.203144	0.142332	-0.0778169	0.203942	0.477664	5	10	1.22525	0.925134	1.6123	NO	Mitochondrial inner membrane protein OS=Cricetulus griseus GN=I79_010854 PE=4 SV=1
G3H9U3	0.200792	0.206862	-0.205522	0.197794	0.606078	2	4	1.22237	0.814223	1.83323	NO	Splicing factor, proline-and glutamine-rich OS=Cricetulus griseus GN=I79_007174 PE=4 SV=1
G3H777	0.199791	0.138759	-0.0726946	0.200022	0.467544	3	22	1.22115	0.929885	1.59607	NO	ADP/ATP translocase 2 OS=Cricetulus griseus GN=I79_006206 PE=3 SV=1
G3IBT8	0.199092	0.243448	-0.276678	0.197016	0.683229	2	2	1.22029	0.758298	1.98026	NO	NADH dehydrogenase [ubiquinone] 1 alpha subcomplex subunit 8 OS=Cricetulus griseus GN=I79_021121 PE=4 SV=1
G3GWR2	0.1963	0.187525	-0.177538	0.197185	0.566363	2	8	1.21689	0.837329	1.76185	NO	Voltage-dependent anion-selective channel protein 2 OS=Cricetulus griseus GN=I79_002192 PE=4 SV=1
G3ILP4	0.194619	0.201351	-0.193523	0.195064	0.588895	2	5	1.21485	0.824051	1.802	NO	60S ribosomal protein L9 OS=Cricetulus griseus GN=I79_024815 PE=4 SV=1
G3HIL0	0.192305	0.182526	-0.165743	0.19393	0.547323	2	11	1.21204	0.847264	1.72862	NO	Triosephosphate isomerase OS=Cricetulus griseus GN=I79_010482 PE=3 SV=1
G3GWV2	0.191436	0.178881	-0.158091	0.188549	0.545184	2	8	1.21099	0.853772	1.72493	NO	Enolase OS=Cricetulus griseus GN=I79_002236 PE=3 SV=1
G3HD94	0.187506	0.212262	-0.230714	0.18874	0.601098	3	3	1.20624	0.793967	1.82412	NO	Desmoplakin OS=Cricetulus griseus GN=I79_008473 PE=4 SV=1
G3HDL7	0.187178	0.242259	-0.286375	0.188319	0.6607	2	2	1.20584	0.750981	1.93615	NO	NADH-ubiquinone oxidoreductase 75 kDa subunit, mitochondrial OS=Cricetulus griseus GN=I79_008602 PE=4 SV=1
G3HEY9	0.182479	0.165451	-0.13558	0.181014	0.512688	3	7	1.20019	0.87321	1.66977	NO	Catenin alpha-1 OS=Cricetulus griseus GN=I79_009138 PE=4 SV=1
G3HD22	0.177684	0.145659	-0.105767	0.17788	0.466147	2	27	1.19445	0.899634	1.59384	NO	Trans-2,3-enoyl-CoA reductase OS=Cricetulus griseus GN=I79_008395 PE=4 SV=1
G3GZR1	0.177169	0.219338	-0.252968	0.176792	0.60817	2	3	1.19383	0.776492	1.83707	NO	Aspartyl-tRNA synthetase, cytoplasmic OS=Cricetulus griseus GN=I79_003356 PE=3 SV=1
G3H7K5	0.17653	0.145638	-0.106078	0.177294	0.462525	5	11	1.19307	0.899355	1.58808	NO	T-complex protein 1 subunit epsilon OS=Cricetulus griseus GN=I79_006338 PE=3 SV=1
G3H2E2	0.175254	0.114594	-0.0534221	0.176142	0.399332	5	31	1.19155	0.94798	1.49083	NO	Heterogeneous nuclear ribonucleoprotein A/B OS=Cricetulus griseus GN=I79_004352 PE=4 SV=1
G3H3Q1	0.174115	0.241243	-0.292559	0.172872	0.653446	2	2	1.19019	0.746351	1.92215	NO	Pyruvate kinase OS=Cricetulus griseus GN=I79_004880 PE=3 SV=1
G3H7Y0	0.170312	0.222535	-0.253931	0.167781	0.613217	2	3	1.18567	0.775745	1.84636	NO	Coatomer subunit alpha OS=Cricetulus griseus GN=I79_006476 PE=4 SV=1
G3H1M4	0.170201	0.187696	-0.199937	0.169109	0.538357	2	6	1.18554	0.818782	1.71319	NO	Eukaryotic translation initiation factor 2 subunit 1 OS=Cricetulus griseus GN=I79_004073 PE=4 SV=1
G3HPV5	0.168097	0.176995	-0.183247	0.169113	0.515555	3	6	1.18305	0.832562	1.67457	NO	Histone H1.5 OS=Cricetulus griseus GN=I79_012826 PE=3 SV=1
G3HUF3	0.166509	0.220496	-0.26789	0.168265	0.594741	2	3	1.18117	0.764992	1.81256	NO	ATP-binding cassette sub-family B member 7, mitochondrial OS=Cricetulus griseus GN=I79_014563 PE=3 SV=1
G3HNT9	0.166043	0.218618	-0.267365	0.167416	0.589247	2	3	1.18062	0.765394	1.80263	NO	Proteasome subunit beta type-1 OS=Cricetulus griseus GN=I79_012433 PE=4 SV=1
G3IAS8	0.163446	0.0879726	-0.00782422	0.163839	0.333362	10	84	1.17756	0.992206	1.39565	NO	Kinesin-like protein KIF27 OS=Cricetulus griseus GN=I79_020709 PE=3 SV=1
G3I6F9	0.160584	0.186215	-0.197535	0.158993	0.531342	2	24	1.1742	0.820751	1.70121	NO	EH domain-containing protein 1 OS=Cricetulus griseus GN=I79_019087 PE=4 SV=1
G3GT05	0.159712	0.145509	-0.12392	0.158975	0.436745	4	12	1.17317	0.883451	1.54766	NO	T-complex protein 1 subunit theta OS=Cricetulus griseus GN=I79_000778 PE=3 SV=1
G3HGV7	0.156519	0.239183	-0.311235	0.156899	0.631759	2	2	1.16943	0.732542	1.88092	NO	UPF0027 protein C22orf28-like OS=Cricetulus griseus GN=I79_009848 PE=4 SV=1
G3H1U2	0.156051	0.152786	-0.139253	0.157373	0.450475	2	28	1.16889	0.870008	1.56906	NO	Heterogeneous nuclear ribonucleoprotein A3 OS=Cricetulus griseus GN=I79_004125 PE=4 SV=1
G3I9F0	0.15574	0.2076	-0.259448	0.152124	0.561198	2	4	1.16852	0.771478	1.75277	NO	General vesicular transport factor p115 OS=Cricetulus griseus GN=I79_020190 PE=4 SV=1
G3HF04	0.155503	0.242563	-0.318744	0.15456	0.632056	2	2	1.16825	0.727062	1.88147	NO	Receptor expression-enhancing protein 5 (Fragment) OS=Cricetulus griseus GN=I79_009156 PE=4 SV=1
G3I2F2	0.152505	0.197706	-0.235827	0.152943	0.530587	3	4	1.16475	0.789917	1.69993	NO	Splicing factor 3B subunit 2 OS=Cricetulus griseus GN=I79_017595 PE=4 SV=1
G3IEG6	0.149716	0.148454	-0.139237	0.14822	0.442362	3	22	1.1615	0.870022	1.55638	NO	Tubulin beta-2A chain OS=Cricetulus griseus GN=I79_022113 PE=3 SV=1
G3H9T1	0.149318	0.127041	-0.102273	0.149702	0.395898	4	23	1.16104	0.902783	1.48572	NO	Dolichyl-diphosphooligosaccharide--protein glycosyltransferase 48 kDa subunit OS=Cricetulus griseus GN=I79_007162 PE=4 SV=1
G3IGM5	0.146301	0.193292	-0.23292	0.147926	0.521509	2	5	1.15755	0.792217	1.68457	NO	Immunity-related GTPase family M protein OS=Cricetulus griseus GN=I79_022945 PE=4 SV=1
G3I4Z4	0.145292	0.149706	-0.146648	0.144711	0.437015	2	34	1.15638	0.863598	1.54808	NO	Galectin-2 OS=Cricetulus griseus GN=I79_018535 PE=4 SV=1
G3I216	0.145023	0.197917	-0.250409	0.145929	0.525877	2	5	1.15607	0.778483	1.69194	NO	Triosephosphate isomerase OS=Cricetulus griseus GN=I79_017439 PE=3 SV=1
G3H177	0.144421	0.185861	-0.223885	0.14551	0.504512	2	6	1.15537	0.799407	1.65618	NO	Vesicular integral-membrane protein VIP36 OS=Cricetulus griseus GN=I79_003901 PE=4 SV=1
G3HH71	0.144163	0.200528	-0.249318	0.145409	0.534677	2	5	1.15507	0.779332	1.7069	NO	Putative RNA-binding protein Luc7-like 2 OS=Cricetulus griseus GN=I79_009968 PE=4 SV=1
G3HP80	0.140924	0.161798	-0.181693	0.140573	0.46099	4	10	1.15134	0.833858	1.58564	NO	Vesicle-trafficking protein SEC22b OS=Cricetulus griseus GN=I79_012586 PE=4 SV=1
G3HCL6	0.14091	0.164705	-0.186918	0.141836	0.461366	5	6	1.15132	0.829511	1.58624	NO	Complement C3 OS=Cricetulus griseus GN=I79_008227 PE=4 SV=1
G3GZW8	0.139709	0.151145	-0.159396	0.14171	0.428916	2	25	1.14994	0.852659	1.53559	NO	Phosphoglycerate mutase 1 OS=Cricetulus griseus GN=I79_003415 PE=3 SV=1
G3HZ42	0.139587	0.128195	-0.106449	0.140072	0.390093	7	12	1.1498	0.899021	1.47712	NO	T-complex protein 1 subunit beta OS=Cricetulus griseus GN=I79_016337 PE=3 SV=1
G3HRP3	0.139457	0.143588	-0.139974	0.137216	0.421611	4	12	1.14965	0.869381	1.52442	NO	Citrate synthase OS=Cricetulus griseus GN=I79_013489 PE=3 SV=1
G3GRH9	0.139225	0.16582	-0.187	0.138791	0.464073	3	12	1.14938	0.829444	1.59054	NO	Tropomodulin-3 OS=Cricetulus griseus GN=I79_000124 PE=4 SV=1
G3II74	0.139101	0.125047	-0.102533	0.139857	0.383654	4	20	1.14924	0.902548	1.46764	NO	Cytochrome P450 2E1 OS=Cricetulus griseus GN=I79_023542 PE=3 SV=1
G3HJS0	0.138972	0.157923	-0.172298	0.138737	0.438702	4	8	1.14909	0.841728	1.55069	NO	Spectrin beta chain, brain 1 OS=Cricetulus griseus GN=I79_010919 PE=4 SV=1
G3I766	0.138217	0.188157	-0.228765	0.13982	0.506224	4	4	1.14822	0.795515	1.65902	NO	Liver carboxylesterase OS=Cricetulus griseus GN=I79_019351 PE=4 SV=1
G3GTB7	0.135021	0.209383	-0.276712	0.135506	0.543608	3	3	1.14456	0.758272	1.72221	NO	Heterogeneous nuclear ribonucleoprotein Q OS=Cricetulus griseus GN=I79_000895 PE=4 SV=1
G3I366	0.134767	0.197001	-0.250338	0.13647	0.525105	3	4	1.14427	0.778538	1.69064	NO	Prolyl endopeptidase OS=Cricetulus griseus GN=I79_017867 PE=4 SV=1
G3HBE7	0.134144	0.153234	-0.170464	0.134629	0.431449	6	7	1.14356	0.843274	1.53949	NO	Acyl-CoA synthetase family member 2, mitochondrial OS=Cricetulus griseus GN=I79_007776 PE=4 SV=1
G3IFS2	0.129827	0.185914	-0.230605	0.130909	0.49773	2	8	1.13863	0.794053	1.64498	NO	Cytochrome P450 2C18 OS=Cricetulus griseus GN=I79_022595 PE=3 SV=1
G3H4D3	0.12959	0.239427	-0.348423	0.12665	0.596844	2	2	1.13836	0.7058	1.81638	NO	6-phosphogluconolactonase OS=Cricetulus griseus GN=I79_005134 PE=4 SV=1
G3HUI7	0.129369	0.219165	-0.305068	0.13098	0.561417	2	3	1.13811	0.737073	1.75315	NO	Protein ERGIC-53 OS=Cricetulus griseus GN=I79_014598 PE=4 SV=1
G3HG83	0.128833	0.10479	-0.0820605	0.128632	0.330683	7	36	1.1375	0.921216	1.39192	NO	T-complex protein 1 subunit gamma OS=Cricetulus griseus GN=I79_009604 PE=3 SV=1
G3HAN5	0.125517	0.169649	-0.205136	0.126094	0.455683	4	6	1.13373	0.814536	1.57725	NO	Eukaryotic translation initiation factor 2 subunit 2 OS=Cricetulus griseus GN=I79_007491 PE=4 SV=1
G3GTN3	0.123989	0.241904	-0.350403	0.124779	0.590949	2	2	1.132	0.704404	1.8057	NO	Carnitine O-palmitoyltransferase 2, mitochondrial OS=Cricetulus griseus GN=I79_001018 PE=3 SV=1
G3HNY4	0.11995	0.144962	-0.165239	0.119483	0.403085	4	15	1.12744	0.847691	1.49643	NO	Phosphoglycerate kinase OS=Cricetulus griseus GN=I79_012485 PE=3 SV=1
G3GUU5	0.117182	0.101724	-0.0818224	0.117926	0.317932	8	30	1.12432	0.921436	1.37428	NO	Transketolase OS=Cricetulus griseus GN=I79_001469 PE=4 SV=1
G3HCT4	0.116414	0.187263	-0.248977	0.117554	0.481053	2	8	1.12346	0.779598	1.61778	NO	Putative ATP-dependent RNA helicase DDX5 OS=Cricetulus griseus GN=I79_008300 PE=3 SV=1
G3I064	0.113132	0.140322	-0.160599	0.113066	0.386731	6	10	1.11978	0.851633	1.47216	NO	Neutral alpha-glucosidase AB OS=Cricetulus griseus GN=I79_016741 PE=4 SV=1
G3GZA9	0.112802	0.122274	-0.128625	0.113179	0.355738	5	19	1.11941	0.879303	1.42723	NO	Reticulocalbin-1 (Fragment) OS=Cricetulus griseus GN=I79_003169 PE=4 SV=1
G3HN14	0.110393	0.0931986	-0.0691712	0.108913	0.295665	9	43	1.11672	0.933167	1.34402	NO	Transitional endoplasmic reticulum ATPase OS=Cricetulus griseus GN=I79_012144 PE=3 SV=1
G3H7Y5	0.109248	0.219262	-0.312829	0.110093	0.540673	2	3	1.11544	0.731375	1.71716	NO	Sodium/potassium-transporting ATPase subunit alpha-2 OS=Cricetulus griseus GN=I79_006481 PE=3 SV=1
G3HFM4	0.107712	0.127647	-0.144534	0.108495	0.352422	6	14	1.11373	0.865425	1.42251	NO	Filamin-B OS=Cricetulus griseus GN=I79_009386 PE=4 SV=1
G3H671	0.103225	0.0906056	-0.0749905	0.103708	0.278926	9	66	1.10874	0.927752	1.32171	NO	Phenylalanine-4-hydroxylase OS=Cricetulus griseus GN=I79_005824 PE=4 SV=1
G3HP87	0.102865	0.131192	-0.152009	0.101959	0.358653	4	23	1.10834	0.85898	1.4314	NO	Dimethylaniline monooxygenase [N-oxide-forming] OS=Cricetulus griseus GN=I79_012594 PE=3 SV=1
G3HCJ1	0.102106	0.126335	-0.145758	0.102112	0.346908	6	17	1.1075	0.864367	1.41469	NO	Lon protease homolog OS=Cricetulus griseus GN=I79_008202 PE=3 SV=1
G3H853	0.10153	0.242916	-0.379817	0.101434	0.571704	2	2	1.10686	0.683986	1.77128	NO	cAMP-dependent protein kinase type I-alpha regulatory subunit OS=Cricetulus griseus GN=I79_006551 PE=4 SV=1
G3H162	0.100822	0.176539	-0.238486	0.0988453	0.452339	2	9	1.10608	0.78782	1.57199	NO	Transmembrane emp24 domain-containing protein 9 OS=Cricetulus griseus GN=I79_003886 PE=3 SV=1
G3IHJ6	0.0976384	0.127647	-0.15686	0.0993724	0.345884	4	18	1.10256	0.854824	1.41324	NO	Vitamin D-binding protein OS=Cricetulus griseus GN=I79_023286 PE=4 SV=1
G3I9K7	0.0956357	0.161572	-0.224674	0.0958794	0.414744	2	13	1.10036	0.798776	1.51398	NO	Arylacetamide deacetylase OS=Cricetulus griseus GN=I79_020256 PE=4 SV=1
G3HBE9	0.0946371	0.165401	-0.23344	0.0960847	0.415868	3	13	1.09926	0.791805	1.51569	NO	Leucine-rich repeat-containing protein 59 OS=Cricetulus griseus GN=I79_007777 PE=4 SV=1
G3HNY5	0.0941803	0.118195	-0.13755	0.0943214	0.324798	5	38	1.09876	0.871491	1.38375	NO	Phosphoglycerate kinase OS=Cricetulus griseus GN=I79_012486 PE=3 SV=1
G3GZB2	0.0924291	0.16585	-0.227898	0.0910737	0.421826	3	8	1.09684	0.796206	1.52474	NO	Acid ceramidase OS=Cricetulus griseus GN=I79_003173 PE=4 SV=1
G3HBP8	0.0883284	0.138183	-0.184876	0.0883634	0.354811	5	11	1.09235	0.831207	1.42591	NO	40S ribosomal protein S2 OS=Cricetulus griseus GN=I79_007954 PE=3 SV=1
G3GXA9	0.0873445	0.0837382	-0.0754398	0.0863629	0.252649	8	73	1.09127	0.927336	1.28743	NO	Protein disulfide-isomerase OS=Cricetulus griseus GN=I79_002399 PE=3 SV=1
G3IBK4	0.086336	0.152953	-0.214066	0.0848069	0.381284	3	11	1.09017	0.807295	1.46416	NO	60S ribosomal protein L10 OS=Cricetulus griseus GN=I79_021029 PE=4 SV=1
G3HCX8	0.0854098	0.0630133	-0.0400211	0.0849577	0.208989	17	166	1.08916	0.960769	1.23243	NO	Calreticulin OS=Cricetulus griseus GN=I79_008346 PE=3 SV=1
G3I2E9	0.0832623	0.179697	-0.266758	0.0840572	0.431341	2	7	1.08683	0.765858	1.53932	NO	Ras-related protein Rab-1B OS=Cricetulus griseus GN=I79_017591 PE=3 SV=1
G3H2Q5	0.0821913	0.149249	-0.206718	0.0805195	0.380788	3	17	1.08566	0.813249	1.46344	NO	Carbonic anhydrase 2 (Fragment) OS=Cricetulus griseus GN=I79_004475 PE=4 SV=1
G3H8L7	0.0814984	0.206326	-0.325276	0.082551	0.483862	2	4	1.08491	0.722328	1.62233	NO	Ras-related protein Rab-5A OS=Cricetulus griseus GN=I79_006720 PE=3 SV=1
G3GYY2	0.0811983	0.208763	-0.328542	0.0792358	0.493433	2	4	1.08459	0.719973	1.63793	NO	Caprin-1 OS=Cricetulus griseus GN=I79_003032 PE=4 SV=1
G3IF40	0.0811251	0.193802	-0.293687	0.0807318	0.463327	2	5	1.08451	0.74551	1.58935	NO	Carbonyl reductase [NADPH] 1 OS=Cricetulus griseus GN=I79_022353 PE=3 SV=1
G3HH39	0.0774534	0.113001	-0.143	0.0772714	0.30412	6	33	1.08053	0.866754	1.35543	NO	Elongation factor 1-alpha 1 OS=Cricetulus griseus GN=I79_009935 PE=4 SV=1
G3H354	0.0745462	0.088452	-0.0998254	0.0749523	0.245663	10	45	1.0774	0.904995	1.27847	NO	Heat shock protein HSP 90-alpha OS=Cricetulus griseus GN=I79_004665 PE=4 SV=1
G3I8R9	0.0726231	0.0488359	-0.0226005	0.0728174	0.167599	27	343	1.07533	0.977653	1.18246	NO	78 kDa glucose-regulated protein OS=Cricetulus griseus GN=I79_019946 PE=1 SV=1
G3HGS0	0.0724196	0.241148	-0.402185	0.0734624	0.537461	2	2	1.07511	0.668857	1.71166	NO	Citrate lyase subunit beta-like protein, mitochondrial OS=Cricetulus griseus GN=I79_009810 PE=4 SV=1
G3HWJ3	0.0704089	0.155151	-0.233406	0.0716346	0.368414	3	11	1.07295	0.791832	1.44544	NO	Putative uncharacterized protein OS=Cricetulus griseus GN=I79_015376 PE=4 SV=1
G3HRP2	0.0699394	0.167399	-0.260929	0.0698369	0.39997	2	11	1.07244	0.770336	1.49178	NO	Protein canopy-like 2 OS=Cricetulus griseus GN=I79_013488 PE=4 SV=1
G3HA21	0.0695129	0.145809	-0.216027	0.0691971	0.3589	3	20	1.07199	0.805713	1.43175	NO	NADPH--cytochrome P450 reductase OS=Cricetulus griseus GN=I79_007261 PE=4 SV=1
G3IKE2	0.0694291	0.148419	-0.226816	0.0708188	0.358824	2	39	1.0719	0.797067	1.43165	NO	40S ribosomal protein S15a OS=Cricetulus griseus GN=I79_024343 PE=3 SV=1
G3IAE3	0.0692926	0.160865	-0.251942	0.0694715	0.381717	2	14	1.07175	0.77729	1.4648	NO	UPF0568 protein C14orf166-like OS=Cricetulus griseus GN=I79_020563 PE=4 SV=1
G3GTH2	0.0688826	0.173482	-0.26685	0.0677255	0.413777	3	6	1.07131	0.765788	1.51252	NO	Na(+)/H(+) exchange regulatory cofactor NHE-RF1 OS=Cricetulus griseus GN=I79_000956 PE=1 SV=1
G3HMB4	0.0663137	0.105478	-0.139322	0.0651965	0.27289	7	29	1.06856	0.869948	1.31376	NO	2-oxoglutarate dehydrogenase E1 component, mitochondrial OS=Cricetulus griseus GN=I79_011865 PE=4 SV=1
G3I873	0.0629998	0.182401	-0.297023	0.0626814	0.421079	2	7	1.06503	0.743027	1.5236	NO	Ubiquitin thioesterase OTUB1 OS=Cricetulus griseus GN=I79_019736 PE=4 SV=1
G3H7R4	0.0621062	0.138657	-0.215196	0.0623856	0.333505	3	37	1.06408	0.806383	1.39585	NO	Thioredoxin-dependent peroxide reductase, mitochondrial OS=Cricetulus griseus GN=I79_006402 PE=4 SV=1
G3I6S8	0.0620352	0.200843	-0.335204	0.0625777	0.453018	2	5	1.064	0.715192	1.57305	NO	Serine dehydratase-like OS=Cricetulus griseus GN=I79_019206 PE=4 SV=1
G3GY75	0.0595781	0.193626	-0.317319	0.0568446	0.442646	2	5	1.06139	0.728098	1.55682	NO	Eukaryotic initiation factor 4A-I OS=Cricetulus griseus GN=I79_002748 PE=3 SV=1
G3HX83	0.0590547	0.187732	-0.305912	0.0572895	0.434292	2	6	1.06083	0.736451	1.54387	NO	Ras-related protein Rab-14 OS=Cricetulus griseus GN=I79_015602 PE=3 SV=1
G3HL06	0.0574568	0.206345	-0.351847	0.0582162	0.462894	2	4	1.05914	0.703388	1.58866	NO	ATP synthase subunit g, mitochondrial OS=Cricetulus griseus GN=I79_011389 PE=4 SV=1
G3I306	0.0572518	0.132032	-0.203938	0.0591008	0.316468	6	13	1.05892	0.815513	1.37227	NO	Eukaryotic translation initiation factor 4 gamma 1 OS=Cricetulus griseus GN=I79_017805 PE=4 SV=1
G3I737	0.0560522	0.127896	-0.193156	0.0546254	0.310324	4	18	1.05765	0.824353	1.36387	NO	40S ribosomal protein S12 OS=Cricetulus griseus GN=I79_019322 PE=3 SV=1
G3HMD2	0.0557949	0.169489	-0.274435	0.0539268	0.388868	2	9	1.05738	0.760001	1.47531	NO	Sulfide:quinone oxidoreductase, mitochondrial OS=Cricetulus griseus GN=I79_011888 PE=4 SV=1
G3H2S5	0.0546772	0.207782	-0.348536	0.0513858	0.467956	2	4	1.0562	0.70572	1.59673	NO	RNA-binding protein 8A OS=Cricetulus griseus GN=I79_004496 PE=4 SV=1
F7J0L2	0.0537765	0.136614	-0.216449	0.0545149	0.318322	6	11	1.05525	0.805374	1.37482	NO	Splicing factor, arginine/serine-rich 1 (Fragment) OS=Cricetulus griseus GN=Srsf1 PE=2 SV=1
G3IHM9	0.0535234	0.177077	-0.295869	0.054031	0.405507	3	6	1.05498	0.743885	1.50006	NO	Alcohol sulfotransferase A OS=Cricetulus griseus GN=I79_023322 PE=4 SV=1
G3HE62	0.0522732	0.162396	-0.26464	0.0548448	0.361444	2	15	1.05366	0.767482	1.4354	NO	Brain protein 44 OS=Cricetulus griseus GN=I79_008836 PE=4 SV=1
G3I3W0	0.0509419	0.221748	-0.386064	0.0493988	0.479533	2	3	1.05226	0.679727	1.61532	NO	Calponin-3 OS=Cricetulus griseus GN=I79_018128 PE=4 SV=1
G3I7Q3	0.0509208	0.116065	-0.176934	0.0493423	0.278049	7	23	1.05224	0.837835	1.32055	NO	Apolipoprotein A-IV OS=Cricetulus griseus GN=I79_019550 PE=4 SV=1
G3I2B6	0.0476741	0.139518	-0.227153	0.0485893	0.32105	4	13	1.04883	0.796798	1.37857	NO	Serine/threonine-protein phosphatase 2A 65 kDa regulatory subunit A alpha isoform (Fragment) OS=Cricetulus griseus GN=I79_017545 PE=4 SV=1
G3HP69	0.0474338	0.103366	-0.153944	0.0465849	0.252594	7	26	1.04858	0.85732	1.28736	NO	Calnexin OS=Cricetulus griseus GN=I79_012575 PE=3 SV=1
G3I4M9	0.0469571	0.146209	-0.238118	0.0470066	0.334821	3	50	1.04808	0.788109	1.39769	NO	Transthyretin OS=Cricetulus griseus GN=I79_018412 PE=3 SV=1
G3I5B0	0.0453395	0.242785	-0.434638	0.046636	0.524214	2	2	1.04638	0.647499	1.68913	NO	Carnitine O-palmitoyltransferase 1, liver isoform OS=Cricetulus griseus GN=I79_018654 PE=4 SV=1
G3GY17	0.0448635	0.137513	-0.225009	0.0442896	0.313015	4	17	1.04589	0.798509	1.36754	NO	Cullin-associated NEDD8-dissociated protein 1 OS=Cricetulus griseus GN=I79_002670 PE=4 SV=1
G3HIS0	0.0432129	0.141619	-0.240762	0.0437514	0.31833	4	18	1.04416	0.786029	1.37483	NO	26S proteasome non-ATPase regulatory subunit 6 OS=Cricetulus griseus GN=I79_010547 PE=4 SV=1
G3IJ99	0.0424482	0.148044	-0.243385	0.0413329	0.337343	3	15	1.04336	0.78397	1.40122	NO	ATP-binding cassette sub-family D member 3 (Fragment) OS=Cricetulus griseus GN=I79_023932 PE=3 SV=1
G3GVJ0	0.0421675	0.128768	-0.210188	0.0411936	0.290818	7	13	1.04307	0.810432	1.33752	NO	Aldehyde dehydrogenase OS=Cricetulus griseus GN=I79_001729 PE=3 SV=1
G3HB04	0.0407287	0.155128	-0.264297	0.040651	0.343463	2	17	1.04157	0.767745	1.40982	NO	Protein disulfide-isomerase A6 OS=Cricetulus griseus GN=I79_007616 PE=4 SV=1
G3H2M5	0.0405042	0.126024	-0.209249	0.040759	0.287259	4	69	1.04134	0.811193	1.33277	NO	TRAF3-interacting JNK-activating modulator OS=Cricetulus griseus GN=I79_004441 PE=4 SV=1
G3HS06	0.0398607	0.141747	-0.235743	0.0392357	0.317692	2	47	1.04067	0.789984	1.37395	NO	40S ribosomal protein S10 OS=Cricetulus griseus GN=I79_013631 PE=4 SV=1
G3I0F9	0.0355373	0.240055	-0.439289	0.0341147	0.507676	2	2	1.03618	0.644495	1.66143	NO	60S ribosomal protein L7a OS=Cricetulus griseus GN=I79_016844 PE=4 SV=1
G3ICC2	0.0322941	0.15329	-0.269526	0.0312866	0.33392	3	11	1.03282	0.763741	1.39643	NO	BAG family molecular chaperone regulator 3 OS=Cricetulus griseus GN=I79_021315 PE=4 SV=1
G3GZ21	0.0312803	0.220151	-0.401106	0.0307788	0.461402	2	3	1.03177	0.669579	1.5863	NO	Peroxisomal 3,2-trans-enoyl-CoA isomerase OS=Cricetulus griseus GN=I79_003072 PE=4 SV=1
G3HK39	0.0277542	0.168333	-0.301327	0.0279563	0.35546	2	11	1.02814	0.739836	1.42684	NO	Plasma glutamate carboxypeptidase OS=Cricetulus griseus GN=I79_011052 PE=4 SV=1
G3GYR9	0.0266692	0.171743	-0.308073	0.0255716	0.364599	4	6	1.02703	0.734862	1.43994	NO	40S ribosomal protein S8 OS=Cricetulus griseus GN=I79_002981 PE=3 SV=1
G3I5Z5	0.0255796	0.112138	-0.193145	0.024423	0.245344	6	27	1.02591	0.824362	1.27806	NO	Prostaglandin reductase 1 OS=Cricetulus griseus GN=I79_018906 PE=4 SV=1
G3HYG2	0.0244047	0.195814	-0.363326	0.0253529	0.403797	2	6	1.0247	0.69536	1.4975	NO	Eukaryotic initiation factor 4A-II OS=Cricetulus griseus GN=I79_016095 PE=3 SV=1
G3HUM5	0.02284	0.206958	-0.38027	0.0247493	0.427855	2	4	1.0231	0.683677	1.53396	NO	SUMO-activating enzyme subunit 2 OS=Cricetulus griseus GN=I79_014638 PE=3 SV=1
G3H1G8	0.0212436	0.158653	-0.29468	0.023694	0.328157	4	8	1.02147	0.74477	1.38841	NO	Erlin-2 OS=Cricetulus griseus GN=I79_003994 PE=4 SV=1
G3I5Q9	0.0203665	0.167785	-0.305252	0.0191852	0.351473	2	12	1.02058	0.736938	1.42116	NO	Ras-related protein Rab-11B OS=Cricetulus griseus GN=I79_018814 PE=3 SV=1
G3H2C6	0.0203134	0.135284	-0.243334	0.0205098	0.286904	3	31	1.02052	0.78401	1.3323	NO	Voltage-dependent anion-selective channel protein 1 OS=Cricetulus griseus GN=I79_004334 PE=4 SV=1
G3HZ85	0.0174035	0.195526	-0.365014	0.0181909	0.400102	3	4	1.01756	0.694187	1.49198	NO	Acyl-CoA synthetase short-chain family member 3, mitochondrial OS=Cricetulus griseus GN=I79_016381 PE=4 SV=1
G3IDL7	0.0173603	0.0958067	-0.170022	0.0165214	0.201617	7	92	1.01751	0.843646	1.22338	NO	Heat shock cognate 71 kDa protein OS=Cricetulus griseus GN=I79_021800 PE=3 SV=1
G3HQX0	0.0163558	0.121657	-0.22118	0.0174558	0.2564	5	30	1.01649	0.801573	1.29227	NO	40S ribosomal protein SA OS=Cricetulus griseus GN=I79_013226 PE=3 SV=1
G3IHQ6	0.0148521	0.141142	-0.25987	0.0146672	0.292968	2	41	1.01496	0.771152	1.3404	NO	Sulfurtransferase OS=Cricetulus griseus GN=I79_023361 PE=4 SV=1
G3HGP6	0.0131965	0.192953	-0.371961	0.0146359	0.39174	2	6	1.01328	0.689381	1.47955	NO	T-complex protein 1 subunit alpha OS=Cricetulus griseus GN=I79_009786 PE=3 SV=1
G3HSE5	0.0115032	0.19639	-0.379031	0.0144773	0.394226	3	4	1.01157	0.684524	1.48324	NO	Coatomer subunit beta OS=Cricetulus griseus GN=I79_013776 PE=3 SV=1
G3H935	0.0107249	0.183456	-0.345029	0.0102444	0.369934	3	5	1.01078	0.7082	1.44764	NO	Tyrosyl-tRNA synthetase, cytoplasmic OS=Cricetulus griseus GN=I79_006897 PE=4 SV=1
G3H8N3	0.0104442	0.162623	-0.309327	0.0115769	0.327097	3	10	1.0105	0.733941	1.38694	NO	60S ribosomal protein L4 OS=Cricetulus griseus GN=I79_006739 PE=4 SV=1
G3IBG3	0.00953024	0.0984228	-0.18427	0.00997348	0.201023	9	27	1.00958	0.831711	1.22265	NO	Ubiquitin activating enzyme E1 OS=Cricetulus griseus GN=Uba1 PE=2 SV=1
G3HD21	0.00829591	0.194252	-0.370277	0.00819858	0.391729	2	5	1.00833	0.690543	1.47954	NO	DnaJ-like subfamily B member 1 OS=Cricetulus griseus GN=I79_008394 PE=4 SV=1
G3IKN5	0.0070698	0.109757	-0.207044	0.00555618	0.223192	5	28	1.00709	0.812984	1.25006	NO	Glutathione S-transferase omega-1 OS=Cricetulus griseus GN=I79_024438 PE=3 SV=1
G3IMF7	0.00618975	0.207692	-0.398111	0.00548147	0.421592	2	4	1.00621	0.671587	1.52439	NO	PDZ and LIM domain protein 5 OS=Cricetulus griseus GN=I79_025096 PE=4 SV=1
G3HKP3	0.00593249	0.1575	-0.303934	0.00487287	0.315418	3	11	1.00595	0.73791	1.37083	NO	Cytochrome b-c1 complex subunit 1, mitochondrial OS=Cricetulus griseus GN=I79_011272 PE=3 SV=1
G3HRG8	0.00511055	0.181402	-0.350935	0.00584038	0.36504	2	7	1.00512	0.704029	1.44057	NO	Endoplasmic reticulum resident protein ERp44 (Fragment) OS=Cricetulus griseus GN=I79_013434 PE=4 SV=1
G3I2D3	0.0046837	0.162418	-0.313106	0.00466848	0.321965	3	10	1.00469	0.731173	1.37984	NO	40S ribosomal protein S20 OS=Cricetulus griseus GN=I79_017563 PE=4 SV=1
G3HPI0	0.00411778	0.12282	-0.235771	0.004355	0.247275	6	16	1.00413	0.789962	1.28053	NO	40S ribosomal protein S4 OS=Cricetulus griseus GN=I79_012692 PE=4 SV=1
G3I2P8	0.00318141	0.137766	-0.267009	0.00308706	0.273563	3	57	1.00319	0.765666	1.31464	NO	Annexin OS=Cricetulus griseus GN=I79_017691 PE=3 SV=1
G3HID1	0.00296232	0.158617	-0.309007	0.00212745	0.313369	3	10	1.00297	0.734176	1.36803	NO	Ras-related protein Rab-7a OS=Cricetulus griseus GN=I79_010391 PE=3 SV=1
G3H4V0	0.00288986	0.104024	-0.203735	0.00405597	0.210187	10	22	1.00289	0.815679	1.23391	NO	Vigilin OS=Cricetulus griseus GN=I79_005313 PE=4 SV=1
G3IDC2	0.0015906	0.165996	-0.325809	0.00109692	0.323278	2	16	1.00159	0.721943	1.38165	NO	Heat shock cognate 71 kDa protein OS=Cricetulus griseus GN=I79_021698 PE=4 SV=1
G3H6S8	0.000583753	0.241789	-0.467254	-0.00033644	0.48206	2	2	1.00058	0.626721	1.61941	NO	Inorganic pyrophosphatase OS=Cricetulus griseus GN=I79_006047 PE=4 SV=1
G3HHK3	9.66471e-05	0.185653	-0.365686	-0.000489804	0.361885	2	9	1.0001	0.693721	1.43603	NO	60S ribosomal protein L31 OS=Cricetulus griseus GN=I79_010107 PE=4 SV=1
G3HHA7	-0.000614817	0.173041	-0.336779	-0.00225533	0.336522	3	7	0.999385	0.714067	1.40007	NO	Peptidyl-prolyl cis-trans isomerase OS=Cricetulus griseus GN=I79_010005 PE=3 SV=1
G3I310	-0.00119098	0.21062	-0.412697	-0.00154105	0.411776	3	3	0.99881	0.661862	1.5095	NO	26S proteasome non-ATPase regulatory subunit 2 OS=Cricetulus griseus GN=I79_017809 PE=4 SV=1
G3I5Z8	-0.00160463	0.194155	-0.384267	-0.00192464	0.375347	2	6	0.998397	0.68095	1.4555	NO	Proteasome-associated protein ECM29-like OS=Cricetulus griseus GN=I79_018909 PE=4 SV=1
G3HEH1	-0.00226918	0.195069	-0.38616	-0.0036746	0.385208	2	5	0.997733	0.679662	1.46992	NO	Cytochrome P450 1A2 OS=Cricetulus griseus GN=I79_008955 PE=4 SV=1
G3HC84	-0.00256159	0.0885497	-0.176931	-0.00293378	0.170006	9	49	0.997442	0.837838	1.18531	NO	Heat shock protein HSP 90-beta OS=Cricetulus griseus GN=I79_008088 PE=4 SV=1
G3HTY6	-0.00518114	0.195683	-0.380578	-0.0065736	0.376954	3	4	0.994832	0.683466	1.45784	NO	NADH dehydrogenase [ubiquinone] iron-sulfur protein 2, mitochondrial OS=Cricetulus griseus GN=I79_014388 PE=3 SV=1
G3HXY1	-0.0057727	0.157166	-0.309716	-0.00635785	0.304033	2	20	0.994244	0.733655	1.35531	NO	PDZ and LIM domain protein 1 OS=Cricetulus griseus GN=I79_015897 PE=4 SV=1
G3HS88	-0.00620936	0.119427	-0.240906	-0.00618861	0.227097	5	37	0.99381	0.785916	1.25495	NO	Ubiquitin-conjugating enzyme E2 N (Fragment) OS=Cricetulus griseus GN=I79_013714 PE=3 SV=1
G3HT22	-0.00729912	0.153258	-0.306392	-0.00719673	0.290022	3	10	0.992727	0.736098	1.33646	NO	Glycerol-3-phosphate dehydrogenase, mitochondrial OS=Cricetulus griseus GN=I79_014035 PE=3 SV=1
G3GS73	-0.00838342	0.191229	-0.386587	-0.00934006	0.372252	2	8	0.991652	0.679372	1.451	NO	Heterogeneous nuclear ribonucleoprotein A3-like 1 OS=Cricetulus griseus GN=I79_000386 PE=4 SV=1
G3I1R2	-0.00926796	0.134924	-0.274783	-0.00764755	0.254126	6	12	0.990775	0.759737	1.28933	NO	Purine nucleoside phosphorylase (Fragment) OS=Cricetulus griseus GN=I79_017328 PE=4 SV=1
G3HKG8	-0.00957625	0.120566	-0.245016	-0.0096452	0.228105	7	18	0.990469	0.782692	1.25622	NO	40S ribosomal protein S3a OS=Cricetulus griseus GN=I79_011190 PE=3 SV=1
G3HTV9	-0.0100358	0.0969008	-0.201294	-0.0102839	0.179324	9	32	0.990014	0.817672	1.19641	NO	Acyl-coenzyme A oxidase OS=Cricetulus griseus GN=I79_014341 PE=3 SV=1
G3I2M1	-0.0100892	0.136757	-0.275687	-0.0109293	0.260943	5	16	0.989962	0.75905	1.29815	NO	T-complex protein 1 subunit zeta OS=Cricetulus griseus GN=I79_017661 PE=3 SV=1
G3HJB5	-0.013653	0.163874	-0.333816	-0.0136588	0.312387	2	13	0.98644	0.716185	1.36668	NO	Delta(3,5)-Delta(2,4)-dienoyl-CoA isomerase, mitochondrial OS=Cricetulus griseus GN=I79_010757 PE=4 SV=1
G3HMV2	-0.0146225	0.245733	-0.502343	-0.0159145	0.46268	2	2	0.985484	0.605111	1.58832	NO	60S ribosomal protein L11 OS=Cricetulus griseus GN=I79_012069 PE=3 SV=1
G3GZZ0	-0.0149155	0.124929	-0.259136	-0.0144984	0.232176	5	22	0.985195	0.771718	1.26134	NO	Aspartate aminotransferase OS=Cricetulus griseus GN=I79_003438 PE=3 SV=1
G3IHA0	-0.0149815	0.17987	-0.371447	-0.0140993	0.332862	4	5	0.98513	0.689735	1.39495	NO	3-hydroxyisobutyryl-CoA hydrolase, mitochondrial OS=Cricetulus griseus GN=I79_023188 PE=4 SV=1
G3H331	-0.0153031	0.145305	-0.300778	-0.0159827	0.264537	5	11	0.984813	0.740242	1.30283	NO	Ras GTPase-activating-like protein IQGAP2 OS=Cricetulus griseus GN=I79_004639 PE=4 SV=1
G3HIQ0	-0.0160433	0.153276	-0.312537	-0.0176365	0.282128	3	13	0.984085	0.731588	1.32595	NO	Threonyl-tRNA synthetase, cytoplasmic OS=Cricetulus griseus GN=I79_010525 PE=3 SV=1
G3IIA0	-0.0183055	0.124838	-0.26172	-0.0170278	0.224783	4	29	0.981861	0.769727	1.25205	NO	ATP synthase subunit b, mitochondrial OS=Cricetulus griseus GN=I79_023568 PE=4 SV=1
G3HEQ3	-0.018357	0.200486	-0.413415	-0.0187091	0.3672	2	5	0.98181	0.661387	1.44369	NO	Ran-specific GTPase-activating protein OS=Cricetulus griseus GN=I79_009045 PE=4 SV=1
G3IKB7	-0.0185189	0.209176	-0.43086	-0.01914	0.395476	2	4	0.981652	0.64995	1.48509	NO	Cytochrome P450 2B19 OS=Cricetulus griseus GN=I79_024316 PE=3 SV=1
G3GVX1	-0.0193728	0.0798348	-0.178363	-0.019344	0.136671	13	76	0.980814	0.836638	1.14645	NO	Ribosome-binding protein 1 OS=Cricetulus griseus GN=I79_001876 PE=4 SV=1
G3HB98	-0.0202616	0.179153	-0.37668	-0.017743	0.327221	2	7	0.979942	0.686136	1.38711	NO	Cystathionine gamma-lyase OS=Cricetulus griseus GN=I79_007722 PE=3 SV=1
G3H501	-0.0207954	0.243014	-0.495487	-0.0199335	0.454092	2	2	0.979419	0.609274	1.57474	NO	Spectrin beta chain, erythrocyte OS=Cricetulus griseus GN=I79_005365 PE=4 SV=1
G3GY95	-0.020917	0.179931	-0.373752	-0.0227388	0.335038	2	8	0.9793	0.688148	1.39799	NO	Eukaryotic translation initiation factor 5A-1 OS=Cricetulus griseus GN=I79_002768 PE=4 SV=1
G3HCW9	-0.0213162	0.147144	-0.308749	-0.022813	0.265355	4	10	0.978909	0.734365	1.30389	NO	Peroxiredoxin-2 OS=Cricetulus griseus GN=I79_008337 PE=4 SV=1
G3HGW7	-0.0215529	0.154761	-0.326468	-0.0219658	0.281015	2	18	0.978678	0.721468	1.32447	NO	40S ribosomal protein S21 OS=Cricetulus griseus GN=I79_009859 PE=3 SV=1
G3ILI3	-0.0216391	0.160613	-0.335823	-0.0191121	0.293581	4	9	0.978593	0.71475	1.34122	NO	Seryl-tRNA synthetase, cytoplasmic OS=Cricetulus griseus GN=I79_024749 PE=4 SV=1
G3IHL0	-0.0218468	0.161447	-0.335058	-0.0221484	0.2961	2	13	0.97839	0.715296	1.3446	NO	N(G),N(G)-dimethylarginine dimethylaminohydrolase 1 OS=Cricetulus griseus GN=I79_023302 PE=4 SV=1
G3IGQ3	-0.0219598	0.112011	-0.245607	-0.0216879	0.193233	5	46	0.97828	0.782229	1.21317	NO	Heat shock cognate 71 kDa protein OS=Cricetulus griseus GN=I79_022974 PE=3 SV=1
G3H2C4	-0.0229559	0.132626	-0.281732	-0.0234114	0.239152	5	15	0.977306	0.754476	1.27017	NO	Heat shock 70 kDa protein 4 (Fragment) OS=Cricetulus griseus GN=I79_004332 PE=4 SV=1
G3HNP6	-0.0243528	0.243421	-0.502228	-0.0252081	0.455685	2	2	0.975941	0.605181	1.57725	NO	26S protease regulatory subunit 6B (Fragment) OS=Cricetulus griseus GN=I79_012389 PE=3 SV=1
G3GXX4	-0.0249299	0.220241	-0.46325	-0.0247851	0.39732	2	3	0.975378	0.629235	1.48783	NO	Dolichyl-diphosphooligosaccharide--protein glycosyltransferase subunit 2 OS=Cricetulus griseus GN=I79_002619 PE=4 SV=1
G3GYK8	-0.0257191	0.169145	-0.359416	-0.026693	0.306772	2	11	0.974609	0.698084	1.35903	NO	26S protease regulatory subunit 6A OS=Cricetulus griseus GN=I79_002888 PE=3 SV=1
G3IHH9	-0.0282892	0.159884	-0.341178	-0.0265859	0.284482	2	13	0.972107	0.710932	1.32907	NO	Isoamyl acetate-hydrolyzing esterase 1-like OS=Cricetulus griseus GN=I79_023269 PE=4 SV=1
G3HVF7	-0.0300704	0.185778	-0.393346	-0.0292447	0.333722	3	5	0.970377	0.674795	1.39616	NO	Dihydropyrimidinase OS=Cricetulus griseus GN=I79_014944 PE=4 SV=1
G3I692	-0.0304029	0.132938	-0.294843	-0.029657	0.229414	4	18	0.970055	0.744649	1.25786	NO	Cytosolic non-specific dipeptidase OS=Cricetulus griseus GN=I79_019004 PE=4 SV=1
G3I3E7	-0.0306747	0.179002	-0.387321	-0.0294521	0.3173	2	7	0.969791	0.678873	1.37341	NO	Platelet-activating factor acetylhydrolase 2, cytoplasmic OS=Cricetulus griseus GN=I79_017951 PE=4 SV=1
G3GUK6	-0.0308028	0.241062	-0.503952	-0.0327079	0.442213	2	2	0.969667	0.604138	1.55615	NO	Putative uncharacterized protein OS=Cricetulus griseus GN=I79_001369 PE=4 SV=1
G3HRM2	-0.0314104	0.156326	-0.337874	-0.0319938	0.272732	2	15	0.969078	0.713285	1.31355	NO	Methyltransferase-like protein 7B OS=Cricetulus griseus GN=I79_013528 PE=4 SV=1
G3HNJ6	-0.0314427	0.208474	-0.433613	-0.0306262	0.378314	2	4	0.969047	0.648163	1.45982	NO	60S ribosomal protein L5 OS=Cricetulus griseus GN=I79_012334 PE=3 SV=1
G3IEF1	-0.0376528	0.128437	-0.290045	-0.0384308	0.214523	3	59	0.963047	0.74823	1.23927	NO	Ferritin OS=Cricetulus griseus GN=I79_022098 PE=3 SV=1
G3HMS8	-0.0383833	0.153855	-0.347437	-0.0384697	0.260746	2	17	0.962344	0.706497	1.2979	NO	60S ribosomal protein L17 OS=Cricetulus griseus GN=I79_012050 PE=3 SV=1
G3HBJ2	-0.0403979	0.184353	-0.401902	-0.0391831	0.322382	2	9	0.960407	0.669046	1.38041	NO	Putative imidazolonepropionase OS=Cricetulus griseus GN=I79_007822 PE=4 SV=1
G3HAE3	-0.0406371	0.109151	-0.256169	-0.0405863	0.174159	6	29	0.960177	0.774011	1.19024	NO	ATP synthase subunit alpha, mitochondrial OS=Cricetulus griseus GN=I79_007392 PE=3 SV=1
G3GR73	-0.041563	0.121844	-0.27708	-0.0422541	0.201144	6	26	0.959289	0.757993	1.2228	NO	Rab GDP dissociation inhibitor beta OS=Cricetulus griseus GN=I79_000016 PE=4 SV=1
G3H1A4	-0.0428344	0.157342	-0.352948	-0.0415146	0.263014	4	9	0.95807	0.702614	1.30084	NO	Sideroflexin-1 OS=Cricetulus griseus GN=I79_003928 PE=4 SV=1
G3I948	-0.0434144	0.166431	-0.362673	-0.0421512	0.279485	2	60	0.957515	0.695814	1.32245	NO	Eukaryotic translation initiation factor 5A-2 OS=Cricetulus griseus GN=I79_020082 PE=4 SV=1
G3I3Y5	-0.0441153	0.159116	-0.353191	-0.043733	0.265413	3	8	0.956844	0.702443	1.30397	NO	NADH dehydrogenase [ubiquinone] flavoprotein 1, mitochondrial OS=Cricetulus griseus GN=I79_018156 PE=4 SV=1
G3HSB4	-0.0449263	0.148303	-0.332985	-0.0471087	0.248703	4	12	0.956068	0.716781	1.28236	NO	60S ribosomal protein L27 OS=Cricetulus griseus GN=I79_013744 PE=4 SV=1
G3IBL7	-0.0458107	0.173939	-0.388135	-0.0458948	0.291955	2	8	0.955223	0.678321	1.33904	NO	UDP-glucuronosyltransferase 2B5 OS=Cricetulus griseus GN=I79_021043 PE=3 SV=1
G3IHJ3	-0.0458481	0.205271	-0.450453	-0.0453371	0.358512	2	4	0.955187	0.637339	1.4312	NO	Ras-related GTP-binding protein A OS=Cricetulus griseus GN=I79_023283 PE=4 SV=1
G3HS40	-0.0459124	0.174778	-0.39181	-0.0444745	0.293651	3	8	0.955126	0.675832	1.34132	NO	H-2 class II histocompatibility antigen gamma chain OS=Cricetulus griseus GN=I79_013666 PE=4 SV=1
G3HMN4	-0.0479704	0.106056	-0.255367	-0.0462246	0.158152	6	35	0.953162	0.774632	1.17134	NO	Omega-amidase NIT2 OS=Cricetulus griseus GN=I79_012003 PE=4 SV=1
G3H5W5	-0.0490713	0.10711	-0.262193	-0.0480801	0.157718	6	39	0.952113	0.769363	1.17084	NO	LIM and SH3 domain protein 1 OS=Cricetulus griseus GN=I79_005710 PE=4 SV=1
G3HAB9	-0.0504948	0.219035	-0.4766	-0.0495625	0.381501	2	3	0.950759	0.620891	1.46448	NO	Ferritin light chain 1 OS=Cricetulus griseus GN=I79_007365 PE=4 SV=1
G3ICJ8	-0.0512294	0.15049	-0.349959	-0.0519513	0.240781	2	18	0.950061	0.704717	1.27224	NO	Isovaleryl-CoA dehydrogenase, mitochondrial OS=Cricetulus griseus GN=I79_021396 PE=3 SV=1
G3GUQ6	-0.0525079	0.100682	-0.249372	-0.0523681	0.146483	7	39	0.948847	0.77929	1.15776	NO	Prohibitin-2 OS=Cricetulus griseus GN=I79_001428 PE=4 SV=1
G3GZ90	-0.0530331	0.119374	-0.283849	-0.0543266	0.17802	8	17	0.948349	0.75288	1.19485	NO	Calumenin OS=Cricetulus griseus GN=I79_003123 PE=4 SV=1
G3H9Z1	-0.0531626	0.176639	-0.393187	-0.0532372	0.292122	2	8	0.948226	0.674903	1.33927	NO	Microsomal glutathione S-transferase 1 OS=Cricetulus griseus GN=I79_007224 PE=4 SV=1
G3I6B2	-0.0533681	0.0833909	-0.217981	-0.0535653	0.109996	13	47	0.948031	0.804141	1.11627	NO	Methylmalonyl-CoA mutase, mitochondrial OS=Cricetulus griseus GN=I79_019024 PE=4 SV=1
G3GZ85	-0.0541678	0.112887	-0.275447	-0.0544691	0.167165	9	17	0.947273	0.759233	1.18195	NO	Nuclease domain-containing protein 1 OS=Cricetulus griseus GN=I79_003116 PE=4 SV=1
G3I5K8	-0.054254	0.153134	-0.358339	-0.0535595	0.243058	4	16	0.947191	0.698836	1.27514	NO	Carboxylesterase 3 OS=Cricetulus griseus GN=I79_018761 PE=4 SV=1
G3HCK9	-0.0558576	0.195648	-0.447194	-0.0552168	0.329	3	4	0.945674	0.63942	1.38958	NO	Far upstream element-binding protein 2 OS=Cricetulus griseus GN=I79_008220 PE=4 SV=1
G3H3W4	-0.0567983	0.217562	-0.490119	-0.0574345	0.361104	2	3	0.944785	0.612553	1.43491	NO	Insulin-degrading enzyme OS=Cricetulus griseus GN=I79_004954 PE=3 SV=1
G3I003	-0.057784	0.187351	-0.42538	-0.0572862	0.304934	2	6	0.943854	0.653521	1.35654	NO	60S ribosomal protein L13a OS=Cricetulus griseus GN=I79_016670 PE=4 SV=1
G3GSW3	-0.0598678	0.174697	-0.400889	-0.0577925	0.278706	3	6	0.941889	0.669725	1.32142	NO	Coatomer subunit beta' OS=Cricetulus griseus GN=I79_000735 PE=4 SV=1
G3HI80	-0.0608128	0.20782	-0.465304	-0.0604677	0.346515	2	4	0.940999	0.627944	1.41413	NO	Cob(I)yrinic acid a,c-diamide adenosyltransferase, mitochondrial OS=Cricetulus griseus GN=I79_010347 PE=4 SV=1
G3I7A8	-0.0616126	0.177605	-0.407623	-0.0622799	0.288261	2	7	0.940247	0.66523	1.33411	NO	Sortilin (Fragment) OS=Cricetulus griseus GN=I79_019395 PE=4 SV=1
G3HBK8	-0.0625543	0.18488	-0.423312	-0.0637477	0.305724	2	9	0.939362	0.654874	1.35761	NO	Phosphoenolpyruvate carboxykinase, cytosolic [GTP] OS=Cricetulus griseus GN=I79_007842 PE=3 SV=1
G3II47	-0.0636768	0.102546	-0.265619	-0.062159	0.137979	8	28	0.938308	0.766731	1.14795	NO	Aconitate hydratase, mitochondrial OS=Cricetulus griseus GN=I79_023509 PE=4 SV=1
G3HZY5	-0.0650183	0.208702	-0.469144	-0.0633099	0.344516	2	4	0.93705	0.625537	1.41131	NO	U1 small nuclear ribonucleoprotein 70 kDa OS=Cricetulus griseus GN=I79_016650 PE=4 SV=1
G3H1Z4	-0.0656377	0.197134	-0.455434	-0.063548	0.324577	2	5	0.93647	0.634172	1.38344	NO	DnaJ-like subfamily C member 8 OS=Cricetulus griseus GN=I79_004193 PE=4 SV=1
G3I459	-0.0663484	0.178014	-0.419174	-0.0657084	0.28462	2	8	0.935805	0.65759	1.32926	NO	Kynurenine--oxoglutarate transaminase 3 OS=Cricetulus griseus GN=I79_018234 PE=4 SV=1
G3GYL6	-0.0665036	0.193503	-0.440848	-0.0644962	0.310998	2	6	0.93566	0.643491	1.36479	NO	Cytosolic carboxypeptidase 2 OS=Cricetulus griseus GN=I79_002897 PE=4 SV=1
G3HZJ7	-0.0711786	0.174293	-0.411565	-0.0705291	0.271048	2	10	0.931296	0.662613	1.31134	NO	Liver carboxylesterase 31 OS=Cricetulus griseus GN=I79_016503 PE=4 SV=1
G3H030	-0.0765475	0.201532	-0.467359	-0.0746463	0.314833	2	5	0.926309	0.626655	1.37003	NO	Fumarylacetoacetate hydrolase domain-containing protein 2A OS=Cricetulus griseus GN=I79_003478 PE=4 SV=1
G3IEB4	-0.0774441	0.207631	-0.484783	-0.0780006	0.326114	3	3	0.925479	0.615831	1.38557	NO	OCIA domain-containing protein 1 OS=Cricetulus griseus GN=I79_022059 PE=4 SV=1
G3GY47	-0.0775138	0.195263	-0.464723	-0.0771109	0.306796	3	4	0.925414	0.628309	1.35906	NO	60S ribosomal protein L26 OS=Cricetulus griseus GN=I79_002702 PE=4 SV=1
G3HJD8	-0.079335	0.121178	-0.313473	-0.0805293	0.162324	5	28	0.92373	0.730904	1.17624	NO	40S ribosomal protein S16 OS=Cricetulus griseus GN=I79_010782 PE=3 SV=1
G3HR00	-0.0798324	0.160751	-0.401166	-0.0789499	0.234583	2	25	0.923271	0.669539	1.26438	NO	NADH dehydrogenase [ubiquinone] 1 alpha subcomplex subunit 4 OS=Cricetulus griseus GN=I79_013258 PE=4 SV=1
G3IEY0	-0.0837514	0.127645	-0.334558	-0.0839374	0.16819	4	23	0.91966	0.715654	1.18316	NO	Succinate dehydrogenase [ubiquinone] iron-sulfur subunit, mitochondrial OS=Cricetulus griseus GN=I79_022285 PE=4 SV=1
G3IMU3	-0.0859748	0.0963716	-0.273579	-0.0865957	0.101964	7	59	0.917617	0.760652	1.10734	NO	Argininosuccinate synthase OS=Cricetulus griseus GN=I79_025241 PE=3 SV=1
G3I129	-0.0869153	0.0895412	-0.26324	-0.0866643	0.0878202	6	201	0.916755	0.768558	1.09179	NO	Ubiquitin OS=Cricetulus griseus GN=I79_017072 PE=4 SV=1
G3HMG1	-0.0888108	0.166302	-0.414851	-0.08763	0.230036	3	8	0.915019	0.660439	1.25864	NO	40S ribosomal protein S13 OS=Cricetulus griseus GN=I79_011923 PE=4 SV=1
G3IEB3	-0.0956156	0.177497	-0.447697	-0.0935609	0.250428	2	16	0.908813	0.639098	1.28458	NO	OCIA domain-containing protein 2 OS=Cricetulus griseus GN=I79_022058 PE=4 SV=1
G3H3Y4	-0.097411	0.102483	-0.296981	-0.0973112	0.105082	6	80	0.907183	0.743058	1.1108	NO	Regucalcin OS=Cricetulus griseus GN=I79_004976 PE=4 SV=1
G3IAQ0	-0.0974798	0.125514	-0.346643	-0.096008	0.150139	5	24	0.907121	0.707058	1.162	NO	Alpha-enolase OS=Cricetulus griseus GN=I79_020676 PE=3 SV=1
G3HNJ4	-0.0982998	0.129802	-0.353645	-0.0965832	0.158609	5	17	0.906377	0.702124	1.17188	NO	L-gulonolactone oxidase OS=Cricetulus griseus GN=I79_012332 PE=4 SV=1
G3HBD4	-0.0993129	0.142658	-0.378733	-0.0997675	0.18653	4	21	0.905459	0.684728	1.20506	NO	Nucleoside diphosphate kinase A OS=Cricetulus griseus GN=I79_007762 PE=3 SV=1
G3GXQ3	-0.100689	0.075948	-0.24813	-0.100828	0.0486895	10	106	0.904214	0.780258	1.04989	NO	Trifunctional enzyme subunit alpha, mitochondrial OS=Cricetulus griseus GN=I79_002545 PE=3 SV=1
G3GWG3	-0.101459	0.112618	-0.318421	-0.102495	0.121442	8	19	0.903518	0.727297	1.12912	NO	High mobility group protein B1 OS=Cricetulus griseus GN=I79_002087 PE=4 SV=1
G3HR08	-0.102578	0.0973218	-0.292106	-0.102768	0.0868578	8	84	0.902508	0.746689	1.09074	NO	Cytosol aminopeptidase OS=Cricetulus griseus GN=I79_013268 PE=3 SV=1
G3H9H7	-0.104276	0.111473	-0.321588	-0.103702	0.117846	5	39	0.900977	0.724997	1.12507	NO	Heterogeneous nuclear ribonucleoprotein G OS=Cricetulus griseus GN=I79_007049 PE=4 SV=1
G3H4X0	-0.105458	0.106082	-0.312236	-0.10551	0.101912	6	35	0.899913	0.731809	1.10729	NO	LanC-like protein 1 (Fragment) OS=Cricetulus griseus GN=I79_005333 PE=3 SV=1
G3IMV8	-0.107048	0.136965	-0.375417	-0.106177	0.161229	4	15	0.898482	0.687003	1.17495	NO	Acyl-coenzyme A synthetase ACSM5, mitochondrial OS=Cricetulus griseus GN=I79_025261 PE=4 SV=1
G3HSH4	-0.10715	0.199387	-0.499593	-0.107612	0.28937	2	5	0.898391	0.606777	1.33559	NO	60S ribosomal protein L24 OS=Cricetulus griseus GN=I79_013806 PE=4 SV=1
G3GXQ4	-0.107972	0.105113	-0.314389	-0.108636	0.100227	6	36	0.897653	0.730235	1.10542	NO	Trifunctional enzyme subunit beta, mitochondrial OS=Cricetulus griseus GN=I79_002546 PE=3 SV=1
G3H6R5	-0.109924	0.1045	-0.314053	-0.110043	0.101714	6	36	0.895903	0.73048	1.10707	NO	Pterin-4-alpha-carbinolamine dehydratase (Fragment) OS=Cricetulus griseus GN=I79_006034 PE=3 SV=1
G3HYG7	-0.110134	0.243672	-0.58522	-0.110843	0.362417	2	2	0.895714	0.556983	1.4368	NO	DnaJ-like subfamily B member 11 OS=Cricetulus griseus GN=I79_016100 PE=4 SV=1
G3H0B5	-0.110648	0.144062	-0.399962	-0.111841	0.172404	3	21	0.895254	0.670345	1.18816	NO	Isocitrate dehydrogenase [NAD] subunit alpha, mitochondrial OS=Cricetulus griseus GN=I79_003570 PE=3 SV=1
G3HU24	-0.11076	0.195322	-0.489053	-0.111693	0.270701	2	6	0.895153	0.613207	1.31088	NO	Aflatoxin B1 aldehyde reductase member 2 OS=Cricetulus griseus GN=I79_014427 PE=4 SV=1
G3IFX1	-0.111211	0.120482	-0.344651	-0.109093	0.120771	6	18	0.89475	0.708467	1.12837	NO	Succinate dehydrogenase [ubiquinone] flavoprotein subunit, mitochondrial OS=Cricetulus griseus GN=I79_022646 PE=4 SV=1
G3IKS9	-0.111277	0.178706	-0.458216	-0.11149	0.235925	3	6	0.894691	0.632411	1.26608	NO	Glutaredoxin-3 OS=Cricetulus griseus GN=I79_024482 PE=4 SV=1
G3HCU8	-0.112347	0.24177	-0.583766	-0.111212	0.364964	2	2	0.893734	0.557794	1.44046	NO	26S protease regulatory subunit 8 OS=Cricetulus griseus GN=I79_008315 PE=3 SV=1
G3HH02	-0.113142	0.19615	-0.496848	-0.114517	0.278255	2	5	0.893024	0.608445	1.32082	NO	Uncharacterized protein C20orf135-like OS=Cricetulus griseus GN=I79_009897 PE=4 SV=1
G3INF7	-0.113698	0.129201	-0.36852	-0.113802	0.138399	3	110	0.892527	0.691758	1.14843	NO	Glutathione S-transferase Mu 1 OS=Cricetulus griseus GN=I79_025478 PE=3 SV=1
G3I018	-0.114988	0.173114	-0.449944	-0.117786	0.220574	2	9	0.891377	0.637664	1.24679	NO	26S proteasome non-ATPase regulatory subunit 7 OS=Cricetulus griseus GN=I79_016691 PE=4 SV=1
G3IAK1	-0.115649	0.129985	-0.372136	-0.115897	0.14358	4	27	0.890788	0.68926	1.1544	NO	Transgelin OS=Cricetulus griseus GN=I79_020624 PE=4 SV=1
G3HJY6	-0.115766	0.16969	-0.452856	-0.114121	0.217637	2	14	0.890684	0.635809	1.24314	NO	Bile acid-CoA:amino acid N-acyltransferase OS=Cricetulus griseus GN=I79_010988 PE=4 SV=1
G3IFM4	-0.117008	0.20827	-0.531542	-0.116933	0.290511	2	4	0.889578	0.587698	1.33711	NO	Methyltransferase-like protein 7A OS=Cricetulus griseus GN=I79_022547 PE=4 SV=1
G3HY05	-0.118456	0.170813	-0.451315	-0.118713	0.214706	2	12	0.888291	0.63679	1.2395	NO	Glutathione S-transferase theta-1 OS=Cricetulus griseus GN=I79_015930 PE=3 SV=1
G3I5V3	-0.12062	0.0993908	-0.315446	-0.120332	0.0738036	6	42	0.88637	0.729463	1.0766	NO	Short/branched chain specific acyl-CoA dehydrogenase, mitochondrial OS=Cricetulus griseus GN=I79_018861 PE=3 SV=1
G3HE31	-0.122167	0.15229	-0.41882	-0.12134	0.179063	4	9	0.885001	0.657822	1.1961	NO	26S protease regulatory subunit 7 OS=Cricetulus griseus GN=I79_008802 PE=3 SV=1
G3HEZ0	-0.124068	0.0755417	-0.271056	-0.124919	0.024748	11	126	0.883319	0.762573	1.02506	NO	Stress-70 protein, mitochondrial OS=Cricetulus griseus GN=I79_009139 PE=3 SV=1
G3I351	-0.126491	0.142886	-0.405994	-0.126733	0.155664	4	13	0.881182	0.666314	1.16843	NO	40S ribosomal protein S9 OS=Cricetulus griseus GN=I79_017852 PE=4 SV=1
G3GVN8	-0.128278	0.162147	-0.443948	-0.127073	0.188591	3	9	0.879609	0.641499	1.20755	NO	Enoyl-CoA hydratase domain-containing protein 3, mitochondrial OS=Cricetulus griseus GN=I79_001784 PE=4 SV=1
G3HGS2	-0.129496	0.0964352	-0.318153	-0.130262	0.061427	10	29	0.878538	0.727492	1.06335	NO	Propionyl-CoA carboxylase alpha chain, mitochondrial OS=Cricetulus griseus GN=I79_009813 PE=4 SV=1
G3IG23	-0.131156	0.125318	-0.375569	-0.13062	0.114639	7	14	0.877081	0.686899	1.12147	NO	Alanyl-tRNA synthetase, cytoplasmic OS=Cricetulus griseus GN=I79_022700 PE=3 SV=1
G3I2Y1	-0.132217	0.0668347	-0.262371	-0.132318	0.00111497	13	223	0.876151	0.769226	1.00112	NO	Aspartate aminotransferase OS=Cricetulus griseus GN=I79_017779 PE=3 SV=1
G3HZ25	-0.132595	0.156773	-0.433915	-0.132861	0.179077	2	14	0.87582	0.647968	1.19611	NO	NADH dehydrogenase [ubiquinone] flavoprotein 2, mitochondrial OS=Cricetulus griseus GN=I79_016320 PE=3 SV=1
G3HNS0	-0.135225	0.134785	-0.400482	-0.13554	0.125458	4	26	0.87352	0.669997	1.13367	NO	Cytochrome P450 2A9 OS=Cricetulus griseus GN=I79_012413 PE=3 SV=1
G3H0Q0	-0.135654	0.181604	-0.495668	-0.134506	0.218671	2	7	0.873144	0.609164	1.24442	NO	40S ribosomal protein S6 OS=Cricetulus griseus GN=I79_003714 PE=3 SV=1
G3I4T1	-0.136023	0.193848	-0.516994	-0.136669	0.246003	2	7	0.872822	0.59631	1.2789	NO	Leucine-rich repeat-containing protein 4B OS=Cricetulus griseus GN=I79_018469 PE=4 SV=1
G3HFY9	-0.138949	0.217406	-0.559328	-0.142384	0.289621	2	3	0.870273	0.571593	1.33592	NO	Ubiquitin-conjugating enzyme E2 L3 OS=Cricetulus griseus GN=I79_009507 PE=3 SV=1
G3H8F2	-0.140378	0.170039	-0.475706	-0.140734	0.19029	2	9	0.86903	0.621446	1.2096	NO	Acylamino-acid-releasing enzyme OS=Cricetulus griseus GN=I79_006652 PE=4 SV=1
G3HNJ5	-0.140767	0.0877621	-0.313509	-0.139894	0.0292493	7	97	0.868692	0.730878	1.02968	NO	Epoxide hydrolase 2 OS=Cricetulus griseus GN=I79_012333 PE=4 SV=1
G3HSP7	-0.141154	0.202865	-0.546377	-0.140588	0.254426	2	4	0.868356	0.579044	1.28972	NO	Ester hydrolase C11orf54-like OS=Cricetulus griseus GN=I79_013881 PE=4 SV=1
G3HDU9	-0.142321	0.175482	-0.490202	-0.141075	0.202263	3	6	0.867343	0.612503	1.22417	NO	Histone H1.1 OS=Cricetulus griseus GN=I79_008715 PE=3 SV=1
G3H9B5	-0.143337	0.241584	-0.608371	-0.142301	0.337315	2	2	0.866462	0.544237	1.40118	NO	Retinol-binding protein 4 OS=Cricetulus griseus GN=I79_006982 PE=3 SV=1
G3HNG5	-0.145387	0.221253	-0.58104	-0.145631	0.28716	2	3	0.864688	0.559316	1.33264	NO	Acyl-coenzyme A thioesterase 1 OS=Cricetulus griseus GN=I79_012303 PE=4 SV=1
G3HNI4	-0.147076	0.146718	-0.434091	-0.14875	0.140551	3	18	0.863228	0.647853	1.15091	NO	Methylmalonate-semialdehyde dehydrogenase [acylating], mitochondrial OS=Cricetulus griseus GN=I79_012322 PE=3 SV=1
G3HDQ2	-0.149015	0.107115	-0.363876	-0.147476	0.0600467	5	53	0.861556	0.694977	1.06189	NO	Malate dehydrogenase OS=Cricetulus griseus GN=I79_008638 PE=3 SV=1
G3HP24	-0.149942	0.210912	-0.569745	-0.15007	0.264955	2	4	0.860758	0.56567	1.30337	NO	Isoleucyl-tRNA synthetase, cytoplasmic OS=Cricetulus griseus GN=I79_012527 PE=3 SV=1
G3I277	-0.151003	0.176307	-0.49715	-0.151118	0.190346	3	6	0.859846	0.608262	1.20967	NO	Dihydrolipoyl dehydrogenase OS=Cricetulus griseus GN=I79_017504 PE=3 SV=1
G3IEG5	-0.151061	0.140563	-0.425106	-0.149433	0.12191	4	15	0.859795	0.653701	1.12965	NO	Valacyclovir hydrolase OS=Cricetulus griseus GN=I79_022112 PE=4 SV=1
G3IHQ7	-0.153266	0.111681	-0.36864	-0.153098	0.0684019	6	53	0.857901	0.691675	1.0708	NO	Sulfurtransferase OS=Cricetulus griseus GN=I79_023362 PE=4 SV=1
G3IL62	-0.153518	0.221894	-0.584454	-0.1534	0.282358	2	3	0.857686	0.55741	1.32625	NO	NAD(P) transhydrogenase, mitochondrial OS=Cricetulus griseus GN=I79_024624 PE=4 SV=1
G3HS21	-0.153604	0.119816	-0.390601	-0.153066	0.080578	5	24	0.857612	0.67665	1.08391	NO	Adenylate kinase OS=Cricetulus griseus GN=ADK PE=3 SV=1
G3I1E0	-0.155934	0.127502	-0.403313	-0.15524	0.0925875	7	14	0.855615	0.668103	1.09701	NO	Propionyl-CoA carboxylase beta chain, mitochondrial OS=Cricetulus griseus GN=I79_017193 PE=4 SV=1
G3HBG8	-0.156211	0.114232	-0.380241	-0.157008	0.0685269	5	49	0.855379	0.683697	1.07093	NO	Calmodulin OS=Cricetulus griseus GN=I79_007796 PE=4 SV=1
G3H832	-0.158251	0.140301	-0.434679	-0.158034	0.112484	3	26	0.853635	0.647472	1.11905	NO	Translationally-controlled tumor protein OS=Cricetulus griseus GN=I79_006528 PE=4 SV=1
G3H2D6	-0.15929	0.211453	-0.574859	-0.158749	0.260199	3	3	0.852749	0.562784	1.29719	NO	GTP-binding protein SAR1b OS=Cricetulus griseus GN=I79_004346 PE=3 SV=1
G3GR61	-0.16035	0.11972	-0.394375	-0.158721	0.077997	5	28	0.851845	0.674101	1.08112	NO	ATP synthase gamma chain OS=Cricetulus griseus GN=I79_000004 PE=3 SV=1
G3I249	-0.161032	0.180616	-0.511949	-0.162414	0.197668	2	10	0.851265	0.599327	1.21856	NO	Selenocysteine lyase OS=Cricetulus griseus GN=I79_017470 PE=4 SV=1
G3HFZ9	-0.161286	0.167798	-0.483122	-0.164662	0.173161	3	8	0.851049	0.616855	1.18906	NO	Crk-like protein OS=Cricetulus griseus GN=I79_009517 PE=4 SV=1
G3HZ74	-0.161376	0.165803	-0.481286	-0.160647	0.165432	3	14	0.850972	0.617988	1.1799	NO	Glutaredoxin-related protein 5 OS=Cricetulus griseus GN=I79_016370 PE=4 SV=1
G3I377	-0.163253	0.11941	-0.397471	-0.163027	0.0693794	6	24	0.849376	0.672017	1.07184	NO	Cytochrome P450 3A31 OS=Cricetulus griseus GN=I79_017878 PE=3 SV=1
G3HVB6	-0.164194	0.20409	-0.568361	-0.16339	0.229095	2	4	0.848577	0.566453	1.25746	NO	Protein KIAA0664 OS=Cricetulus griseus GN=I79_014897 PE=3 SV=1
G3IFC5	-0.165159	0.196401	-0.553544	-0.164711	0.221541	2	5	0.847759	0.574908	1.248	NO	Glycine N-acyltransferase-like protein Keg1 OS=Cricetulus griseus GN=I79_022446 PE=4 SV=1
G3H7H4	-0.166171	0.219717	-0.598098	-0.163327	0.260682	2	3	0.846901	0.549857	1.29781	NO	Protein transport protein Sec61 subunit beta OS=Cricetulus griseus GN=I79_006305 PE=4 SV=1
G3HW48	-0.167677	0.166707	-0.493642	-0.16655	0.16228	2	16	0.845627	0.6104	1.17619	NO	Dynactin subunit 2 OS=Cricetulus griseus GN=I79_015196 PE=4 SV=1
G3IEU2	-0.167717	0.125868	-0.414341	-0.168553	0.0796745	4	21	0.845593	0.660775	1.08293	NO	Protein DJ-1 OS=Cricetulus griseus GN=I79_022246 PE=4 SV=1
G3HJP6	-0.167861	0.0879084	-0.342254	-0.167764	0.00351004	9	74	0.845471	0.710168	1.00352	NO	Prohibitin OS=Cricetulus griseus GN=I79_010895 PE=4 SV=1
G3HPK0	-0.168446	0.178236	-0.519566	-0.168268	0.176878	4	5	0.844977	0.594779	1.19348	NO	Hydroxysteroid dehydrogenase-like protein 2 OS=Cricetulus griseus GN=I79_012714 PE=4 SV=1
G3GWR8	-0.169382	0.132029	-0.428872	-0.169594	0.0929599	5	13	0.844186	0.651243	1.09742	NO	Proteasome subunit alpha type-7 (Fragment) OS=Cricetulus griseus GN=I79_002199 PE=4 SV=1
G3HNS1	-0.170384	0.157128	-0.474392	-0.171195	0.140834	3	11	0.843341	0.622263	1.15123	NO	Cytochrome P450 2A6 OS=Cricetulus griseus GN=I79_012414 PE=4 SV=1
G3GRD3	-0.170387	0.133764	-0.432835	-0.169955	0.0874041	4	25	0.843339	0.648668	1.09134	NO	MOSC domain-containing protein 1, mitochondrial OS=Cricetulus griseus GN=I79_000076 PE=4 SV=1
G3GVR4	-0.171723	0.192776	-0.546442	-0.173879	0.207293	3	4	0.842212	0.579006	1.23034	NO	Protein FAM107B OS=Cricetulus griseus GN=I79_001811 PE=4 SV=1
G3IL47	-0.172356	0.154493	-0.474574	-0.172705	0.130361	3	10	0.84168	0.62215	1.13924	NO	Carnitine O-acetyltransferase OS=Cricetulus griseus GN=I79_024609 PE=3 SV=1
G3H7V6	-0.172837	0.242819	-0.663562	-0.172129	0.30417	2	2	0.841275	0.515013	1.3555	NO	Monoglyceride lipase OS=Cricetulus griseus GN=I79_006450 PE=4 SV=1
G3HSE4	-0.173727	0.137436	-0.439428	-0.172628	0.0925139	4	13	0.840526	0.644405	1.09693	NO	Proteasome subunit alpha type OS=Cricetulus griseus GN=I79_013775 PE=3 SV=1
G3GSC1	-0.175703	0.111315	-0.394182	-0.175623	0.0402618	5	32	0.838867	0.674231	1.04108	NO	Hydroxyacid oxidase 1 OS=Cricetulus griseus GN=I79_000442 PE=4 SV=1
G3HEJ8	-0.176069	0.167639	-0.5088	-0.174555	0.153077	2	41	0.83856	0.601217	1.16541	NO	ADP/ATP translocase 2 OS=Cricetulus griseus GN=I79_008982 PE=3 SV=1
G3I2S4	-0.176764	0.136203	-0.44245	-0.176548	0.0922531	3	21	0.837977	0.642461	1.09664	NO	3,2-trans-enoyl-CoA isomerase, mitochondrial OS=Cricetulus griseus GN=I79_017718 PE=3 SV=1
G3HU51	-0.17695	0.0911644	-0.352612	-0.177153	0.0009123	9	62	0.837822	0.70285	1.00091	NO	Isocitrate dehydrogenase [NADP] OS=Cricetulus griseus GN=I79_014456 PE=3 SV=1
G3HHZ9	-0.177104	0.117411	-0.404402	-0.176661	0.0523555	5	42	0.837693	0.667376	1.05375	NO	Delta-aminolevulinic acid dehydratase OS=Cricetulus griseus GN=I79_010261 PE=3 SV=1
G3GSF7	-0.178039	0.141077	-0.453086	-0.17785	0.0967736	4	21	0.83691	0.635664	1.10161	NO	Ornithine carbamoyltransferase, mitochondrial (Fragment) OS=Cricetulus griseus GN=I79_000568 PE=4 SV=1
G3I2I9	-0.178935	0.163858	-0.498781	-0.178121	0.143566	4	7	0.83616	0.60727	1.15438	NO	60S ribosomal protein L3 OS=Cricetulus griseus GN=I79_017622 PE=3 SV=1
G3H255	-0.1791	0.0921398	-0.360478	-0.17866	0.00261281	9	56	0.836023	0.697343	1.00262	NO	4-hydroxyphenylpyruvate dioxygenase OS=Cricetulus griseus GN=I79_004300 PE=3 SV=1
G3IA76	-0.1799	0.167862	-0.512712	-0.180577	0.149618	2	12	0.835353	0.598869	1.16139	NO	Protein LZIC OS=Cricetulus griseus GN=I79_020492 PE=4 SV=1
G3HYP6	-0.180198	0.186925	-0.54494	-0.181193	0.190627	2	6	0.835105	0.579877	1.21001	NO	Nuclear migration protein nudC OS=Cricetulus griseus GN=I79_016187 PE=4 SV=1
G3I2K6	-0.182164	0.153727	-0.481385	-0.183125	0.117456	2	20	0.833464	0.617927	1.12463	NO	Hippocalcin-like protein 1 OS=Cricetulus griseus GN=I79_017643 PE=4 SV=1
G3HDW6	-0.182697	0.131491	-0.443056	-0.182305	0.07746	5	14	0.83302	0.642071	1.08054	NO	Succinate-semialdehyde dehydrogenase, mitochondrial OS=Cricetulus griseus GN=I79_008733 PE=3 SV=1
G3IKQ5	-0.184228	0.195756	-0.569374	-0.184069	0.201179	3	4	0.831746	0.565879	1.22284	NO	Pyridoxal kinase OS=Cricetulus griseus GN=I79_024458 PE=4 SV=1
G3HFQ4	-0.184369	0.125482	-0.431027	-0.184964	0.0637028	4	20	0.831629	0.649842	1.06578	NO	Dihydrolipoyllysine-residue succinyltransferase component of 2-oxoglutarate dehydrogenase complex, mitochondrial OS=Cricetulus griseus GN=I79_009418 PE=3 SV=1
G3HNR0	-0.185409	0.145196	-0.465697	-0.18656	0.100134	2	43	0.830765	0.627698	1.10532	NO	Flavin reductase OS=Cricetulus griseus GN=I79_012403 PE=4 SV=1
G3H2C9	-0.186301	0.219557	-0.611193	-0.186583	0.242859	2	3	0.830024	0.542703	1.27489	NO	S-phase kinase-associated protein 1 OS=Cricetulus griseus GN=I79_004338 PE=4 SV=1
G3H6M5	-0.186335	0.128067	-0.432133	-0.18684	0.0669443	6	21	0.829996	0.649123	1.06924	NO	Fumarate hydratase, mitochondrial OS=Cricetulus griseus GN=I79_005991 PE=3 SV=1
G3GYU2	-0.188479	0.120077	-0.425754	-0.188021	0.0460249	6	19	0.828218	0.653277	1.0471	NO	Cytochrome P450 4B1 OS=Cricetulus griseus GN=I79_002921 PE=3 SV=1
G3HFK9	-0.190206	0.159941	-0.504344	-0.19159	0.11972	2	13	0.826789	0.603902	1.12718	NO	Calcium-binding protein p22 (Fragment) OS=Cricetulus griseus GN=I79_009371 PE=4 SV=1
G3HWI7	-0.190648	0.209632	-0.601849	-0.191126	0.219057	2	4	0.826424	0.547798	1.2449	NO	5-oxoprolinase OS=Cricetulus griseus GN=I79_015370 PE=4 SV=1
G3IN18	-0.192336	0.186138	-0.55575	-0.193951	0.17398	3	5	0.825029	0.573642	1.19003	NO	60S ribosomal protein L8 OS=Cricetulus griseus GN=I79_025329 PE=3 SV=1
G3H2L0	-0.192691	0.2138	-0.609876	-0.192563	0.224	3	3	0.824737	0.543418	1.25107	NO	MAGUK p55 subfamily member 6 OS=Cricetulus griseus GN=I79_004425 PE=4 SV=1
G3H194	-0.193028	0.20202	-0.589265	-0.192981	0.202946	2	5	0.824459	0.554735	1.22501	NO	Clathrin light chain B (Fragment) OS=Cricetulus griseus GN=I79_003918 PE=4 SV=1
G3I0D8	-0.193276	0.208191	-0.606376	-0.193068	0.213938	2	4	0.824255	0.545324	1.23855	NO	NADH-cytochrome b5 reductase 3 OS=Cricetulus griseus GN=I79_016819 PE=4 SV=1
G3I877	-0.194407	0.125861	-0.44224	-0.194911	0.0549837	6	45	0.823323	0.642595	1.05652	NO	Stress-induced-phosphoprotein 1 OS=Cricetulus griseus GN=I79_019739 PE=4 SV=1
G3IB81	-0.19947	0.194055	-0.580181	-0.197366	0.185407	2	5	0.819165	0.559797	1.20371	NO	Mitochondrial carnitine/acylcarnitine carrier protein OS=Cricetulus griseus GN=I79_020873 PE=3 SV=1
G3H0S4	-0.200282	0.150955	-0.495765	-0.201286	0.0954244	2	29	0.8185	0.609105	1.10013	NO	Sorbitol dehydrogenase OS=Cricetulus griseus GN=I79_003742 PE=3 SV=1
G3H0T9	-0.201893	0.188891	-0.570722	-0.20134	0.163517	2	6	0.817182	0.565117	1.17765	NO	Huntingtin-interacting protein K OS=Cricetulus griseus GN=I79_003758 PE=4 SV=1
G3HGT4	-0.202187	0.146305	-0.488088	-0.200151	0.0800008	3	17	0.816942	0.613799	1.08329	NO	Uncharacterized protein KIAA0564-like OS=Cricetulus griseus GN=I79_009825 PE=4 SV=1
G3GZH2	-0.202475	0.132878	-0.46272	-0.201648	0.0545522	5	13	0.816707	0.629569	1.05607	NO	Acyl-CoA dehydrogenase family member 11 OS=Cricetulus griseus GN=I79_003232 PE=3 SV=1
G3H4W2	-0.202795	0.186818	-0.570929	-0.202456	0.162236	2	6	0.816445	0.565	1.17614	NO	D-2-hydroxyglutarate dehydrogenase, mitochondrial OS=Cricetulus griseus GN=I79_005325 PE=4 SV=1
G3HR10	-0.205708	0.162806	-0.521682	-0.206822	0.11649	3	10	0.814071	0.593522	1.12355	NO	Dihydropteridine reductase OS=Cricetulus griseus GN=I79_013270 PE=4 SV=1
G3HIY9	-0.206474	0.178436	-0.555117	-0.207721	0.140589	2	7	0.813448	0.574005	1.15095	NO	Glutamate--cysteine ligase catalytic subunit OS=Cricetulus griseus GN=I79_010621 PE=4 SV=1
G3IEB0	-0.206673	0.179513	-0.552385	-0.208103	0.153058	2	13	0.813285	0.575576	1.16539	NO	Argininosuccinate synthase OS=Cricetulus griseus GN=I79_022055 PE=4 SV=1
G3HPT1	-0.208235	0.209589	-0.629724	-0.20617	0.200439	2	4	0.812016	0.532739	1.22194	NO	Cytochrome c oxidase subunit 6B1 OS=Cricetulus griseus GN=I79_012801 PE=4 SV=1
G3HD93	-0.210891	0.152179	-0.509962	-0.209566	0.0855349	2	29	0.809862	0.600519	1.0893	NO	Cancer-associated gene 1 protein-like OS=Cricetulus griseus GN=I79_008472 PE=4 SV=1
G3HBJ0	-0.217625	0.213584	-0.643442	-0.217103	0.193013	3	3	0.804427	0.52548	1.2129	NO	Histidine ammonia-lyase OS=Cricetulus griseus GN=I79_007820 PE=4 SV=1
G3HFI6	-0.21814	0.208937	-0.631147	-0.217818	0.190348	3	3	0.804013	0.531981	1.20967	NO	ATP-dependent RNA helicase DDX1 OS=Cricetulus griseus GN=I79_009344 PE=4 SV=1
G3I7D7	-0.220157	0.167852	-0.54586	-0.221776	0.111726	4	6	0.802393	0.579343	1.11821	NO	RNA-binding protein FUS OS=Cricetulus griseus GN=I79_019424 PE=4 SV=1
G3H7U7	-0.221876	0.176369	-0.572719	-0.22374	0.127672	3	7	0.801015	0.56399	1.13618	NO	Electron transfer flavoprotein-ubiquinone oxidoreductase, mitochondrial OS=Cricetulus griseus GN=I79_006440 PE=4 SV=1
G3IH52	-0.224412	0.118838	-0.458853	-0.224417	0.0104106	6	27	0.798986	0.632008	1.01047	NO	Aldehyde oxidase (Fragment) OS=Cricetulus griseus GN=I79_023133 PE=4 SV=1
G3GTS6	-0.226334	0.238315	-0.687572	-0.224453	0.242563	2	2	0.797451	0.502795	1.27451	NO	26S proteasome non-ATPase regulatory subunit 11 OS=Cricetulus griseus GN=I79_001065 PE=4 SV=1
G3I5R2	-0.227426	0.142736	-0.505721	-0.226813	0.0513703	2	50	0.796582	0.603071	1.05271	NO	40S ribosomal protein S28 OS=Cricetulus griseus GN=I79_018817 PE=4 SV=1
G3GTJ3	-0.23018	0.141041	-0.502782	-0.23126	0.0468237	2	29	0.79439	0.604846	1.04794	NO	Glyceraldehyde-3-phosphate dehydrogenase OS=Cricetulus griseus GN=I79_000978 PE=3 SV=1
G3HMD1	-0.231324	0.165898	-0.560965	-0.231356	0.0919653	2	19	0.793482	0.570658	1.09633	NO	Glyceraldehyde-3-phosphate dehydrogenase OS=Cricetulus griseus GN=I79_011887 PE=3 SV=1
G3GRR8	-0.231459	0.133046	-0.490114	-0.231108	0.0306842	4	15	0.793375	0.612556	1.03116	NO	60S ribosomal protein L13 OS=Cricetulus griseus GN=I79_000212 PE=3 SV=1
G3I6W8	-0.232309	0.163231	-0.552395	-0.233279	0.0957664	3	8	0.792701	0.575569	1.1005	NO	40S ribosomal protein S18 OS=Cricetulus griseus GN=I79_019246 PE=3 SV=1
G3I769	-0.232672	0.158647	-0.54436	-0.232716	0.0789153	2	47	0.792414	0.580213	1.08211	NO	Liver carboxylesterase OS=Cricetulus griseus GN=I79_019354 PE=4 SV=1
G3HYH7	-0.234268	0.182931	-0.589528	-0.232541	0.128158	3	5	0.791149	0.554589	1.13673	NO	60S ribosomal protein L28 OS=Cricetulus griseus GN=I79_016110 PE=4 SV=1
G3IAP8	-0.235704	0.207837	-0.644418	-0.234303	0.171773	2	4	0.790015	0.524968	1.18741	NO	Dehydrogenase/reductase SDR family member 7 OS=Cricetulus griseus GN=I79_020674 PE=3 SV=1
G3ILE4	-0.236376	0.154637	-0.539998	-0.236277	0.0664836	3	20	0.789484	0.58275	1.06874	NO	Kynurenine--oxoglutarate transaminase 3 OS=Cricetulus griseus GN=I79_024709 PE=4 SV=1
G3HZI0	-0.238645	0.242731	-0.721723	-0.239208	0.24015	2	2	0.787695	0.485914	1.27144	NO	Golgin subfamily A member 2 OS=Cricetulus griseus GN=I79_016484 PE=4 SV=1
G3H3B9	-0.242819	0.206964	-0.659414	-0.241236	0.158599	2	4	0.784413	0.517154	1.17187	NO	Carbonyl reductase family member 4 OS=Cricetulus griseus GN=I79_004734 PE=3 SV=1
G3HLP4	-0.243856	0.174381	-0.584273	-0.245645	0.0962492	2	10	0.7836	0.557511	1.10103	NO	Eukaryotic translation initiation factor 4H OS=Cricetulus griseus GN=I79_011635 PE=4 SV=1
G3HCX5	-0.244535	0.131023	-0.501284	-0.244414	0.0119435	4	22	0.783068	0.605753	1.01202	NO	Glutaryl-CoA dehydrogenase, mitochondrial OS=Cricetulus griseus GN=I79_008343 PE=3 SV=1
G3HHY2	-0.245012	0.143937	-0.528845	-0.244838	0.0308491	3	16	0.782695	0.589285	1.03133	NO	Peroxisomal multifunctional enzyme type 2 OS=Cricetulus griseus GN=I79_010243 PE=3 SV=1
G3H8J2	-0.246087	0.152787	-0.548368	-0.245274	0.051565	3	11	0.781854	0.577892	1.05292	NO	Lambda-crystallin-like OS=Cricetulus griseus GN=I79_006694 PE=4 SV=1
G3H1Q7	-0.251604	0.131955	-0.511124	-0.251663	0.0114106	3	29	0.777553	0.599821	1.01148	NO	Cytochrome c oxidase subunit 5B, mitochondrial OS=Cricetulus griseus GN=I79_004089 PE=4 SV=1
G3I0M2	-0.251826	0.141364	-0.528342	-0.251671	0.0241782	4	53	0.77738	0.589581	1.02447	NO	Platelet-activating factor acetylhydrolase IB subunit gamma OS=Cricetulus griseus GN=I79_016910 PE=4 SV=1
G3GU30	-0.255296	0.139941	-0.528638	-0.254434	0.01914	4	14	0.774687	0.589407	1.01932	NO	60S ribosomal protein L6 OS=Cricetulus griseus GN=I79_001178 PE=3 SV=1
G3HKF8	-0.259452	0.136514	-0.531742	-0.257928	0.00842442	5	12	0.771474	0.58758	1.00846	NO	Alanine--glyoxylate aminotransferase 2, mitochondrial OS=Cricetulus griseus GN=I79_011178 PE=3 SV=1
G3H892	-0.261019	0.140263	-0.536028	-0.262632	0.0103484	3	27	0.770266	0.585067	1.0104	NO	Aminoacylase-1A OS=Cricetulus griseus GN=I79_006592 PE=4 SV=1
G3H256	-0.261407	0.195119	-0.640423	-0.261532	0.120464	3	4	0.769968	0.52707	1.12802	NO	26S proteasome non-ATPase regulatory subunit 9 OS=Cricetulus griseus GN=I79_004301 PE=4 SV=1
G3H4U2	-0.262265	0.168495	-0.593044	-0.261253	0.0675268	4	6	0.769307	0.552643	1.06986	NO	Serine--pyruvate aminotransferase, mitochondrial OS=Cricetulus griseus GN=I79_005304 PE=3 SV=1
G3I7H7	-0.263432	0.221555	-0.698174	-0.266401	0.169771	2	3	0.76841	0.497493	1.18503	NO	Acyl-CoA dehydrogenase family member 9, mitochondrial OS=Cricetulus griseus GN=I79_019466 PE=3 SV=1
G3IGP5	-0.265397	0.175701	-0.612365	-0.265351	0.0776687	2	15	0.766902	0.542067	1.08076	NO	Cytochrome P450 2A5 OS=Cricetulus griseus GN=I79_022965 PE=3 SV=1
G3HKL0	-0.270967	0.14605	-0.554937	-0.270916	0.017698	2	27	0.762642	0.574108	1.01786	NO	Fatty acid-binding protein, brain OS=Cricetulus griseus GN=I79_011239 PE=3 SV=1
G3I0F7	-0.271401	0.221029	-0.71134	-0.270615	0.159104	2	3	0.762311	0.490986	1.17246	NO	Alpha-N-acetylgalactosaminidase OS=Cricetulus griseus GN=I79_016839 PE=4 SV=1
G3H290	-0.274188	0.155735	-0.579908	-0.274936	0.0296676	4	8	0.760189	0.55995	1.03011	NO	Acyl-CoA dehydrogenase family member 10 OS=Cricetulus griseus GN=I79_004261 PE=3 SV=1
G3I7Q5	-0.278483	0.170421	-0.615219	-0.279982	0.0535701	3	7	0.756931	0.540523	1.05503	NO	Zinc finger protein ZPR1 OS=Cricetulus griseus GN=I79_019552 PE=4 SV=1
G3HCD3	-0.282376	0.242349	-0.762662	-0.282311	0.189144	2	2	0.75399	0.466423	1.20821	NO	Phosphoglycerate mutase family member 5 OS=Cricetulus griseus GN=I79_008141 PE=4 SV=1
G3HBP4	-0.286271	0.172009	-0.624761	-0.284135	0.0463029	3	7	0.751059	0.535389	1.04739	NO	Fumarylacetoacetate hydrolase domain-containing protein 1 OS=Cricetulus griseus GN=I79_007948 PE=4 SV=1
G3HJU7	-0.286601	0.156029	-0.587415	-0.287084	0.0207229	3	11	0.750811	0.555762	1.02094	NO	UPF0465 protein C5orf33-like OS=Cricetulus griseus GN=I79_010949 PE=4 SV=1
G3I526	-0.292132	0.159063	-0.602804	-0.291766	0.0176064	3	9	0.74667	0.547275	1.01776	NO	Amine oxidase [flavin-containing] B OS=Cricetulus griseus GN=I79_018567 PE=4 SV=1
G3GYL3	-0.294552	0.208324	-0.704954	-0.294705	0.119531	2	4	0.744865	0.494131	1.12697	NO	NADH dehydrogenase [ubiquinone] iron-sulfur protein 3, mitochondrial OS=Cricetulus griseus GN=I79_002893 PE=3 SV=1
G3HP11	-0.297952	0.161368	-0.615922	-0.297204	0.0261817	2	13	0.742337	0.540143	1.02653	NO	Protein NipSnap-like 1 OS=Cricetulus griseus GN=I79_012514 PE=4 SV=1
G3H5D5	-0.301687	0.165884	-0.627184	-0.302843	0.0222524	2	50	0.739569	0.534094	1.0225	NO	Acyl-CoA-binding protein OS=Cricetulus griseus GN=I79_005522 PE=4 SV=1
G3GXS3	-0.304132	0.200667	-0.691646	-0.303944	0.0915802	2	5	0.737763	0.500751	1.0959	NO	Ketohexokinase OS=Cricetulus griseus GN=I79_002566 PE=4 SV=1
G3HVE0	-0.306428	0.243936	-0.789785	-0.305531	0.166909	2	2	0.736071	0.453943	1.18165	NO	Ornithine aminotransferase, mitochondrial OS=Cricetulus griseus GN=I79_014927 PE=3 SV=1
G3HL28	-0.306905	0.164719	-0.630221	-0.307541	0.0118655	2	22	0.735721	0.532474	1.01194	NO	Glutathione S-transferase kappa 1 OS=Cricetulus griseus GN=I79_011413 PE=4 SV=1
G3GXB1	-0.315667	0.241193	-0.782477	-0.31577	0.16129	2	2	0.729302	0.457272	1.17503	NO	THO complex subunit 4 OS=Cricetulus griseus GN=I79_002401 PE=4 SV=1
G3HBJ1	-0.315827	0.179191	-0.667128	-0.316723	0.0335084	2	7	0.729186	0.51318	1.03408	NO	Putative imidazolonepropionase OS=Cricetulus griseus GN=I79_007821 PE=4 SV=1
G3GX76	-0.316708	0.188055	-0.68564	-0.317342	0.0513856	4	4	0.728544	0.503768	1.05273	NO	Mitochondrial dicarboxylate carrier OS=Cricetulus griseus GN=I79_002391 PE=3 SV=1
G3I5H3	-0.3265	0.169906	-0.658726	-0.326897	0.0117455	2	15	0.721444	0.51751	1.01181	NO	Elongation factor 1-delta OS=Cricetulus griseus GN=I79_018721 PE=3 SV=1
G3HBP7	-0.331368	0.185207	-0.691735	-0.331579	0.0301909	2	6	0.717941	0.500707	1.03065	NO	NADH dehydrogenase [ubiquinone] 1 beta subcomplex subunit 10 OS=Cricetulus griseus GN=I79_007951 PE=4 SV=1
G3IJQ7	-0.333981	0.2006	-0.729276	-0.333773	0.0556455	2	5	0.716067	0.482258	1.05722	NO	Rab-interacting lysosomal protein OS=Cricetulus griseus GN=I79_024093 PE=4 SV=1
G3I6D1	-0.337474	0.205866	-0.741543	-0.336434	0.0635359	2	4	0.71357	0.476378	1.0656	NO	3 beta-hydroxysteroid dehydrogenase/Delta 5-->4-isomerase type 2 OS=Cricetulus griseus GN=I79_019048 PE=3 SV=1
G3H9D1	-0.360228	0.191619	-0.732253	-0.360761	0.0181919	2	5	0.697517	0.480824	1.01836	NO	Acetyl-CoA carboxylase 1 OS=Cricetulus griseus GN=I79_006999 PE=4 SV=1
G3HU10	-0.383395	0.242326	-0.857832	-0.382962	0.0957489	2	2	0.681544	0.42408	1.10048	NO	Prefoldin subunit 2 OS=Cricetulus griseus GN=I79_014378 PE=4 SV=1

## Sheet: Ov-induced CCA with Cur v Norma
Supplemental Table 2b: Credible intervals for CCA+Cur group versus normal controls.
ID	Mean	SD	2.5%	50%	97.5%	# Peptides	# Spectra	exp(Mean)	Cred. Interval Start	Cred. Interval End	Significant	Description
G3H4W9	-0.594387	0.0303456	-0.653283	-0.594636	-0.534108	47	1399	0.551901	0.520335	0.586192	YES	Carbamoyl-phosphate synthase [ammonia]
G3IH63	0.657219	0.048765	0.56024	0.657669	0.751938	30	111	1.92942	1.75109	2.12111	YES	Myosin-9 OS=Cricetulus griseus GN=I79_023145 PE=4 SV=1
G3GXD7	-0.744656	0.0460381	-0.834617	-0.744737	-0.655723	28	182	0.474898	0.434041	0.519067	YES	Fatty acid synthase OS=Cricetulus griseus GN=I79_002427 PE=4 SV=1
G3I8R9	0.357104	0.0426012	0.272395	0.357279	0.44037	27	343	1.42918	1.31311	1.55328	YES	78 kDa glucose-regulated protein OS=Cricetulus griseus GN=I79_019946 PE=1 SV=1
G3I9X8	0.140818	0.0532182	0.0360965	0.141559	0.242804	26	91	1.15122	1.03676	1.27482	YES	Spectrin alpha chain, brain OS=Cricetulus griseus GN=I79_020389 PE=4 SV=1
G3IH98	0.956725	0.0474093	0.863287	0.95719	1.04748	21	318	2.60316	2.37094	2.85046	YES	Keratin, type II cytoskeletal 8 OS=Cricetulus griseus GN=I79_023186 PE=3 SV=1
G3H576	0.26514	0.0544131	0.157123	0.26543	0.373773	20	113	1.30361	1.17014	1.45321	YES	Annexin OS=Cricetulus griseus GN=I79_005451 PE=3 SV=1
G3HL13	-0.0505481	0.04852	-0.145158	-0.0507041	0.0462619	20	257	0.950708	0.864886	1.04735	NO	60 kDa heat shock protein, mitochondrial OS=Cricetulus griseus GN=I79_011398 PE=3 SV=1
G3GYY6	-0.563882	0.0459176	-0.654648	-0.563946	-0.474212	19	632	0.568996	0.519625	0.622376	YES	Catalase OS=Cricetulus griseus GN=I79_003036 PE=3 SV=1
G3HRN0	-0.20514	0.0454848	-0.293009	-0.204989	-0.116093	19	637	0.814533	0.746016	0.890392	YES	ATP synthase subunit beta OS=Cricetulus griseus GN=I79_013474 PE=3 SV=1
G3H0U6	0.405919	0.0480436	0.310594	0.40623	0.499921	19	193	1.50068	1.36424	1.64859	YES	Protein disulfide-isomerase A3 OS=Cricetulus griseus GN=I79_003765 PE=4 SV=1
G3HQM6	0.52748	0.0526371	0.423966	0.528402	0.631064	19	132	1.69466	1.52801	1.87961	YES	Endoplasmin OS=Cricetulus griseus GN=I79_013131 PE=3 SV=1
G3HCX8	0.483237	0.0549182	0.375122	0.48325	0.590701	17	166	1.62131	1.45517	1.80525	YES	Calreticulin OS=Cricetulus griseus GN=I79_008346 PE=3 SV=1
G3H289	-0.355474	0.049546	-0.45343	-0.35568	-0.256543	17	348	0.700841	0.635445	0.773722	YES	Aldehyde dehydrogenase
G3HHR3	0.834491	0.0588621	0.717473	0.835132	0.947817	16	137	2.30364	2.04925	2.58007	YES	Vimentin OS=Cricetulus griseus GN=I79_010171 PE=3 SV=1
G3H4Z5	-0.365402	0.0668137	-0.495464	-0.36555	-0.231243	16	61	0.693918	0.609288	0.793547	YES	C-1-tetrahydrofolate synthase, cytoplasmic OS=Cricetulus griseus GN=I79_005359 PE=3 SV=1
G3HG95	0.332478	0.0620259	0.210946	0.332706	0.45384	16	80	1.39442	1.23485	1.57435	YES	Lamin-A/C OS=Cricetulus griseus GN=I79_009616 PE=3 SV=1
G3GS02	-0.263218	0.0560834	-0.372414	-0.263408	-0.153379	16	129	0.768574	0.689069	0.857805	YES	10-formyltetrahydrofolate dehydrogenase OS=Cricetulus griseus GN=I79_000309 PE=3 SV=1
G3HAN8	-0.395648	0.0569331	-0.508672	-0.395006	-0.284235	15	286	0.673244	0.601294	0.752589	YES	Adenosylhomocysteinase OS=Cricetulus griseus GN=I79_007494 PE=3 SV=1
G3HP76	-0.381407	0.0519583	-0.482121	-0.381201	-0.279327	15	568	0.6829	0.617472	0.756293	YES	Hydroxymethylglutaryl-CoA synthase, mitochondrial OS=Cricetulus griseus GN=I79_012582 PE=4 SV=1
G3I0C8	-0.242637	0.0573906	-0.35548	-0.242359	-0.129579	15	114	0.784556	0.700837	0.878465	YES	Acetyl-CoA acetyltransferase, mitochondrial OS=Cricetulus griseus GN=I79_016807 PE=3 SV=1
G3I8X2	-0.132637	0.0551774	-0.239626	-0.133432	-0.0251948	15	214	0.875783	0.786922	0.97512	YES	Long-chain-fatty-acid--CoA ligase 1 OS=Cricetulus griseus GN=I79_020004 PE=4 SV=1
G3IAL6	0.0544529	0.0531396	-0.0489587	0.0543673	0.159519	15	325	1.05596	0.95222	1.17295	NO	Serum albumin OS=Cricetulus griseus GN=I79_020641 PE=4 SV=1
G3I4L6	-0.159641	0.0664428	-0.287463	-0.16	-0.0283816	15	61	0.85245	0.750165	0.972017	YES	Pyruvate carboxylase OS=Cricetulus griseus GN=PC PE=2 SV=1
G3HJY5	-0.780589	0.0531448	-0.882014	-0.780145	-0.677423	14	241	0.458136	0.413948	0.507924	YES	Fructose-bisphosphate aldolase OS=Cricetulus griseus GN=I79_010987 PE=3 SV=1
G3HJ89	0.184327	0.0729057	0.0416865	0.184003	0.327768	14	55	1.20241	1.04257	1.38787	YES	Clathrin heavy chain 1 OS=Cricetulus griseus GN=I79_010729 PE=4 SV=1
G3ILF9	-0.781282	0.0699787	-0.917253	-0.780858	-0.64722	13	64	0.457819	0.399615	0.523499	YES	Phosphorylase OS=Cricetulus griseus GN=I79_024724 PE=3 SV=1
G3HQZ8	-0.581189	0.0664409	-0.711143	-0.580913	-0.451542	13	70	0.559233	0.491083	0.636646	YES	Cytoplasmic aconitate hydratase OS=Cricetulus griseus GN=I79_013257 PE=4 SV=1
G3I5L5	-0.414638	0.057167	-0.52597	-0.414576	-0.302752	13	324	0.66058	0.590982	0.738782	YES	Retinal dehydrogenase 1 OS=Cricetulus griseus GN=I79_018768 PE=3 SV=1
G3GVX1	0.262191	0.0690993	0.12643	0.262292	0.39746	13	76	1.29977	1.13477	1.48804	YES	Ribosome-binding protein 1 OS=Cricetulus griseus GN=I79_001876 PE=4 SV=1
G3IKC3	-0.190532	0.0576139	-0.302311	-0.190522	-0.078899	13	244	0.82652	0.739108	0.924133	YES	Glutathione S-transferase Mu 6 OS=Cricetulus griseus GN=I79_024324 PE=4 SV=1
G3I2Y1	0.0108763	0.0568916	-0.099476	0.0101111	0.123229	13	223	1.01094	0.905312	1.13114	NO	Aspartate aminotransferase OS=Cricetulus griseus GN=I79_017779 PE=3 SV=1
G3HQI8	-0.04068	0.0573024	-0.1525	-0.0406582	0.0718834	13	565	0.960136	0.858559	1.07453	NO	Myosin-Vb OS=Cricetulus griseus GN=I79_013090 PE=3 SV=1
G3I6B2	-0.130789	0.0736321	-0.276095	-0.130194	0.0100651	13	47	0.877403	0.758741	1.01012	NO	Methylmalonyl-CoA mutase
G3GZG6	0.482826	0.0786209	0.328835	0.481655	0.641271	12	32	1.62065	1.38935	1.89889	YES	Serotransferrin OS=Cricetulus griseus GN=I79_003225 PE=4 SV=1
G3I7M2	-0.222485	0.0715653	-0.362975	-0.222299	-0.0833223	12	56	0.800527	0.695604	0.920055	YES	Elongation factor Tu OS=Cricetulus griseus GN=I79_019515 PE=3 SV=1
G3HA23	-0.197507	0.0583139	-0.31033	-0.198058	-0.0813801	12	282	0.820775	0.733205	0.921843	YES	Malate dehydrogenase (Fragment) OS=Cricetulus griseus GN=I79_007263 PE=4 SV=1
G3HSL4	0.122815	0.0710625	-0.0171467	0.12333	0.259272	12	56	1.13068	0.982999	1.29599	NO	Elongation factor 2 OS=Cricetulus griseus GN=I79_013848 PE=4 SV=1
G3H309	-0.757909	0.0661642	-0.886462	-0.758591	-0.627512	11	105	0.468646	0.412111	0.533918	YES	Betaine--homocysteine S-methyltransferase 1 OS=Cricetulus griseus GN=I79_004614 PE=4 SV=1
G3IHC0	-0.651463	0.0606866	-0.771418	-0.65072	-0.533706	11	144	0.521282	0.462357	0.586427	YES	Isocitrate dehydrogenase [NADP] OS=Cricetulus griseus GN=I79_023209 PE=3 SV=1
G3GYP7	-0.315344	0.0687158	-0.449846	-0.31598	-0.179064	11	80	0.729538	0.637726	0.836052	YES	Alcohol dehydrogenase [NADP+] OS=Cricetulus griseus GN=I79_002952 PE=4 SV=1
G3GR82	-0.349557	0.0740035	-0.493448	-0.349669	-0.205852	11	42	0.705	0.610518	0.813954	YES	Aldo-keto reductase family 1 member C21 (Fragment) OS=Cricetulus griseus GN=I79_000025 PE=4 SV=1
G3HFP1	0.306781	0.0714909	0.168539	0.305534	0.447495	11	70	1.35904	1.18357	1.56439	YES	Radixin OS=Cricetulus griseus GN=I79_009404 PE=4 SV=1
G3HEZ0	-0.106134	0.065783	-0.233438	-0.106784	0.024843	11	126	0.899305	0.791807	1.02515	NO	Stress-70 protein
G3H2Q4	-1.23533	0.0616634	-1.35711	-1.2344	-1.11542	10	212	0.29074	0.257405	0.327779	YES	Carbonic anhydrase 3 (Fragment) OS=Cricetulus griseus GN=I79_004474 PE=4 SV=1
G3I0Q0	0.626185	0.0747899	0.482716	0.626125	0.772619	10	43	1.87046	1.62047	2.16543	YES	Non-muscle caldesmon OS=Cricetulus griseus GN=I79_016939 PE=4 SV=1
G3HX67	-0.594818	0.070649	-0.731325	-0.595011	-0.454836	10	89	0.551663	0.481271	0.634552	YES	Glycerol-3-phosphate dehydrogenase [NAD+], cytoplasmic OS=Cricetulus griseus GN=I79_015584 PE=3 SV=1
G3HBM4	-0.412686	0.083602	-0.578731	-0.412447	-0.248516	10	36	0.66187	0.560609	0.779957	YES	Calcium-binding mitochondrial carrier protein Aralar2 OS=Cricetulus griseus GN=I79_007859 PE=3 SV=1
G3I0X4	0.399068	0.0748982	0.253415	0.399204	0.545945	10	47	1.49044	1.28842	1.72624	YES	Epoxide hydrolase 1 OS=Cricetulus griseus GN=I79_017016 PE=4 SV=1
G3H6Y6	-0.300355	0.0806053	-0.455431	-0.301226	-0.141647	10	37	0.740555	0.634174	0.867928	YES	NSFL1 cofactor p47 OS=Cricetulus griseus GN=I79_006110 PE=4 SV=1
G3GXQ3	0.165443	0.065921	0.0339575	0.166243	0.295041	10	106	1.17992	1.03454	1.34318	YES	Trifunctional enzyme subunit alpha, mitochondrial OS=Cricetulus griseus GN=I79_002545 PE=3 SV=1
G3HPC9	0.133252	0.0641011	0.00999176	0.132834	0.260512	10	171	1.14254	1.01004	1.29759	YES	Apolipoprotein E OS=Cricetulus griseus GN=I79_012639 PE=4 SV=1
G3HKL8	-0.113082	0.062741	-0.236323	-0.1139	0.00944219	10	286	0.893077	0.789526	1.00949	NO	Peroxisomal bifunctional enzyme OS=Cricetulus griseus GN=I79_011247 PE=4 SV=1
G3H4V0	0.0973927	0.0918053	-0.0841492	0.097457	0.277948	10	22	1.10229	0.919294	1.32042	NO	Vigilin OS=Cricetulus griseus GN=I79_005313 PE=4 SV=1
G3H354	0.0698899	0.0767593	-0.0797648	0.0701658	0.222584	10	45	1.07239	0.923333	1.2493	NO	Heat shock protein HSP 90-alpha OS=Cricetulus griseus GN=I79_004665 PE=4 SV=1
G3I7Q1	-0.0451164	0.0571706	-0.155035	-0.045537	0.0679826	10	448	0.955886	0.856385	1.07035	NO	Apolipoprotein A-I OS=Cricetulus griseus GN=I79_019548 PE=4 SV=1
G3HI59	-0.313016	0.0702391	-0.450411	-0.312861	-0.174235	10	76	0.731238	0.637366	0.840099	YES	Short-chain specific acyl-CoA dehydrogenase
G3HID0	0.312782	0.0867639	0.141373	0.312622	0.481579	10	31	1.36722	1.15185	1.61863	YES	Dolichyl-diphosphooligosaccharide--protein glycosyltransferase subunit 1 OS=Cricetulus griseus GN=I79_010390 PE=4 SV=1
G3IAS8	0.255427	0.0754761	0.106557	0.254464	0.404382	10	84	1.29101	1.11244	1.49838	YES	Kinesin-like protein KIF27 OS=Cricetulus griseus GN=I79_020709 PE=3 SV=1
G3HGS2	-0.104314	0.0844675	-0.266688	-0.104285	0.0616756	10	29	0.900942	0.765912	1.06362	NO	Propionyl-CoA carboxylase alpha chain, mitochondrial OS=Cricetulus griseus GN=I79_009813 PE=4 SV=1
G3H8G0	-0.444391	0.061707	-0.565617	-0.444232	-0.323915	10	284	0.641215	0.56801	0.723312	YES	Glutathione peroxidase OS=Cricetulus griseus GN=I79_006660 PE=3 SV=1
G3I5A4	0.710986	0.0701674	0.571664	0.711684	0.846317	9	90	2.036	1.77121	2.33105	YES	Annexin OS=Cricetulus griseus GN=I79_018648 PE=3 SV=1
G3H8Y5	0.65417	0.0826145	0.492827	0.654121	0.814861	9	36	1.92355	1.63694	2.25886	YES	Collagen alpha-1(VI) chain OS=Cricetulus griseus GN=I79_006834 PE=4 SV=1
G3I1V3	0.45542	0.0822696	0.295257	0.455433	0.616377	9	41	1.57683	1.34347	1.85221	YES	Fibronectin OS=Cricetulus griseus GN=I79_017372 PE=4 SV=1
G3HDE5	-0.432792	0.0718667	-0.573102	-0.43141	-0.292137	9	81	0.648695	0.563774	0.746666	YES	Proteasome activator complex subunit 1 OS=Cricetulus griseus GN=I79_008549 PE=4 SV=1
G3I255	-0.418934	0.0704118	-0.556327	-0.419242	-0.279849	9	149	0.657747	0.573311	0.755898	YES	L-lactate dehydrogenase A chain OS=Cricetulus griseus GN=I79_017480 PE=3 SV=1
G3HDQ1	-0.37155	0.0928457	-0.551827	-0.371059	-0.188278	9	24	0.689665	0.575896	0.828385	YES	UTP--glucose-1-phosphate uridylyltransferase OS=Cricetulus griseus GN=I79_008637 PE=4 SV=1
G3HU51	-0.340693	0.078515	-0.493764	-0.340778	-0.185956	9	62	0.711277	0.610325	0.83031	YES	Isocitrate dehydrogenase [NADP] OS=Cricetulus griseus GN=I79_014456 PE=3 SV=1
G3IDU6	-0.272483	0.0715078	-0.410227	-0.272482	-0.128632	9	62	0.761486	0.6635	0.879297	YES	Argininosuccinate lyase OS=Cricetulus griseus GN=I79_021883 PE=3 SV=1
G3IDB9	-0.236917	0.0623429	-0.358695	-0.237323	-0.113519	9	200	0.789056	0.698588	0.892688	YES	Electron transfer flavoprotein subunit beta OS=Cricetulus griseus GN=I79_021695 PE=4 SV=1
G3IDM2	0.232176	0.0801186	0.0742964	0.232522	0.386924	9	84	1.26134	1.07713	1.47244	YES	Cofilin-1 OS=Cricetulus griseus GN=I79_021805 PE=4 SV=1
G3GZD2	-0.231407	0.0798361	-0.387312	-0.231891	-0.0741675	9	46	0.793416	0.678879	0.928516	YES	Phosphoglucomutase-1 OS=Cricetulus griseus GN=I79_003195 PE=3 SV=1
G3HJP6	-0.0971071	0.0759772	-0.246622	-0.0969457	0.0524279	9	74	0.907459	0.781436	1.05383	NO	Prohibitin OS=Cricetulus griseus GN=I79_010895 PE=4 SV=1
G3H671	-0.0778705	0.0790889	-0.229142	-0.0781762	0.0758438	9	66	0.925084	0.795216	1.07879	NO	Phenylalanine-4-hydroxylase OS=Cricetulus griseus GN=I79_005824 PE=4 SV=1
G3HN14	-0.0643127	0.0815026	-0.224573	-0.0646102	0.0973666	9	43	0.937712	0.798857	1.10226	NO	Transitional endoplasmic reticulum ATPase OS=Cricetulus griseus GN=I79_012144 PE=3 SV=1
G3HTV9	-0.0508695	0.0850839	-0.217425	-0.0520211	0.116667	9	32	0.950403	0.804588	1.12374	NO	Acyl-coenzyme A oxidase OS=Cricetulus griseus GN=I79_014341 PE=3 SV=1
G3IBG3	0.0478186	0.088429	-0.124556	0.0477096	0.21891	9	27	1.04898	0.882889	1.24472	NO	Ubiquitin activating enzyme E1 OS=Cricetulus griseus GN=Uba1 PE=2 SV=1
G3GZ85	0.0292348	0.101775	-0.169839	0.0286356	0.231982	9	17	1.02967	0.843801	1.2611	NO	Nuclease domain-containing protein 1 OS=Cricetulus griseus GN=I79_003116 PE=4 SV=1
G3HC84	-0.0187408	0.0765657	-0.170167	-0.0188165	0.132318	9	49	0.981434	0.843524	1.14147	NO	Heat shock protein HSP 90-beta OS=Cricetulus griseus GN=I79_008088 PE=4 SV=1
G3H255	-0.365464	0.0798126	-0.523748	-0.36535	-0.210365	9	56	0.693874	0.592297	0.810289	YES	4-hydroxyphenylpyruvate dioxygenase OS=Cricetulus griseus GN=I79_004300 PE=3 SV=1
G3GU60	-0.612039	0.0646272	-0.738722	-0.612058	-0.486577	8	252	0.542244	0.477724	0.614727	YES	Phosphatidylethanolamine-binding protein 1 OS=Cricetulus griseus GN=I79_001211 PE=4 SV=1
G3GVD0	0.406938	0.0687518	0.270125	0.408226	0.541767	8	134	1.50221	1.31013	1.71904	YES	Actin, cytoplasmic 1 OS=Cricetulus griseus GN=I79_001666 PE=3 SV=1
G3GW11	-0.406183	0.0716436	-0.544713	-0.404731	-0.268299	8	119	0.666189	0.580008	0.764679	YES	Non-specific lipid-transfer protein OS=Cricetulus griseus GN=I79_001919 PE=4 SV=1
G3HRM4	-0.324202	0.0836809	-0.489382	-0.323675	-0.160321	8	34	0.723104	0.613005	0.851871	YES	Retinol dehydrogenase 2 OS=Cricetulus griseus GN=I79_013468 PE=3 SV=1
G3HMX6	-0.32202	0.0896003	-0.499051	-0.320991	-0.146185	8	29	0.724684	0.607106	0.863998	YES	NAD(P) transhydrogenase, mitochondrial OS=Cricetulus griseus GN=I79_012106 PE=4 SV=1
G3HML9	-0.31149	0.0917972	-0.492575	-0.311814	-0.133612	8	25	0.732355	0.611051	0.874929	YES	Alpha-aminoadipic semialdehyde synthase, mitochondrial OS=Cricetulus griseus GN=I79_011987 PE=4 SV=1
G3GZ90	0.278423	0.104355	0.0772071	0.279194	0.484108	8	17	1.32105	1.08027	1.62273	YES	Calumenin OS=Cricetulus griseus GN=I79_003123 PE=4 SV=1
G3GVN2	-0.263964	0.0827766	-0.42624	-0.263818	-0.102179	8	57	0.768001	0.65296	0.902868	YES	4-aminobutyrate aminotransferase, mitochondrial OS=Cricetulus griseus GN=I79_001777 PE=3 SV=1
G3HC01	0.247781	0.0700208	0.109521	0.247426	0.385051	8	115	1.28118	1.11574	1.46969	YES	Tropomyosin alpha-3 chain OS=Cricetulus griseus GN=I79_008041 PE=3 SV=1
G3H5I7	0.246119	0.0744353	0.100498	0.246072	0.392412	8	92	1.27905	1.10572	1.48055	YES	Fibrinogen alpha chain OS=Cricetulus griseus GN=I79_005569 PE=4 SV=1
G3HPV7	0.232486	0.06397	0.107892	0.232057	0.357792	8	590	1.26173	1.11393	1.43017	YES	Histone H4 OS=Cricetulus griseus GN=I79_012828 PE=3 SV=1
G3GYP9	-0.21124	0.062703	-0.334174	-0.211604	-0.0870103	8	419	0.80958	0.715929	0.916668	YES	Peroxiredoxin-1 OS=Cricetulus griseus GN=I79_002954 PE=4 SV=1
G3GYA2	-0.0653904	0.0838219	-0.228874	-0.0656773	0.100283	8	39	0.936702	0.795429	1.10548	NO	Very long-chain specific acyl-CoA dehydrogenase, mitochondrial OS=Cricetulus griseus GN=I79_002775 PE=3 SV=1
G3HIQ1	0.0502222	0.0686117	-0.0855265	0.0505126	0.183538	8	210	1.0515	0.918029	1.20146	NO	Peptidyl-prolyl cis-trans isomerase OS=Cricetulus griseus GN=I79_010526 PE=3 SV=1
G3II47	-0.0194125	0.0892683	-0.194627	-0.0185306	0.155041	8	28	0.980775	0.823142	1.16771	NO	Aconitate hydratase, mitochondrial OS=Cricetulus griseus GN=I79_023509 PE=4 SV=1
G3GUU5	-0.0055945	0.0891191	-0.180021	-0.00484977	0.169957	8	30	0.994421	0.835252	1.18525	NO	Transketolase OS=Cricetulus griseus GN=I79_001469 PE=4 SV=1
G3II70	-0.882517	0.077015	-1.03102	-0.883068	-0.731033	8	91	0.41374	0.356642	0.481411	YES	Bifunctional ATP-dependent dihydroxyacetone kinase/FAD-AMP lyase (Cyclizing) OS=Cricetulus griseus GN=I79_023538 PE=4 SV=1
G3GS40	-0.279749	0.0769198	-0.432045	-0.279659	-0.128168	8	90	0.755973	0.64918	0.879706	YES	Succinyl-CoA ligase [GDP-forming] subunit beta
G3GXA9	0.205191	0.0737427	0.0586253	0.205568	0.350954	8	73	1.22776	1.06038	1.42042	YES	Protein disulfide-isomerase OS=Cricetulus griseus GN=I79_002399 PE=3 SV=1
G3GWG3	0.124461	0.101049	-0.072288	0.125015	0.319391	8	19	1.13254	0.930263	1.37629	NO	High mobility group protein B1 OS=Cricetulus griseus GN=I79_002087 PE=4 SV=1
G3HR08	-0.217273	0.0836947	-0.382691	-0.217136	-0.0540922	8	84	0.804711	0.682024	0.947345	YES	Cytosol aminopeptidase OS=Cricetulus griseus GN=I79_013268 PE=3 SV=1
G3IG05	0.813336	0.10181	0.613627	0.813495	1.01439	7	18	2.25542	1.84712	2.75768	YES	Annexin OS=Cricetulus griseus GN=I79_022682 PE=3 SV=1
G3GTP7	0.743563	0.0879803	0.571467	0.742468	0.918588	7	40	2.10342	1.77086	2.50575	YES	Vitronectin OS=Cricetulus griseus GN=I79_001034 PE=3 SV=1
G3HMI9	-0.581063	0.0923705	-0.76143	-0.580608	-0.402312	7	30	0.559304	0.466998	0.668772	YES	Uricase OS=Cricetulus griseus GN=I79_011952 PE=3 SV=1
G3HXL6	0.480415	0.0944901	0.294412	0.480235	0.665663	7	25	1.61675	1.34234	1.94578	YES	Annexin OS=Cricetulus griseus GN=I79_015744 PE=3 SV=1
G3HRQ4	0.455686	0.0758592	0.305317	0.456434	0.601455	7	74	1.57725	1.35706	1.82477	YES	Myosin light polypeptide 6 OS=Cricetulus griseus GN=I79_013501 PE=4 SV=1
G3GUI1	0.439084	0.0945188	0.256298	0.438771	0.626533	7	24	1.55129	1.29214	1.87111	YES	Alpha-2-macroglobulin OS=Cricetulus griseus GN=I79_001343 PE=4 SV=1
G3HWP9	0.392792	0.0870009	0.22484	0.393126	0.565492	7	49	1.48111	1.25212	1.76031	YES	Heterogeneous nuclear ribonucleoproteins C1/C2 OS=Cricetulus griseus GN=I79_015427 PE=4 SV=1
G3GWQ1	0.298369	0.0970719	0.106992	0.29795	0.49199	7	21	1.34766	1.11293	1.63557	YES	Vinculin OS=Cricetulus griseus GN=I79_002180 PE=4 SV=1
G3I7Q3	0.269624	0.10304	0.0679232	0.267669	0.474103	7	23	1.30947	1.07028	1.60657	YES	Apolipoprotein A-IV OS=Cricetulus griseus GN=I79_019550 PE=4 SV=1
G3HKG8	-0.165069	0.106732	-0.373395	-0.164879	0.0441416	7	18	0.847835	0.688393	1.04513	NO	40S ribosomal protein S3a OS=Cricetulus griseus GN=I79_011190 PE=3 SV=1
G3GSJ7	-0.150437	0.0955075	-0.335202	-0.150404	0.0376084	7	25	0.860332	0.715193	1.03832	NO	D-beta-hydroxybutyrate dehydrogenase, mitochondrial OS=Cricetulus griseus GN=I79_000612 PE=3 SV=1
G3IMU3	-0.132198	0.0830947	-0.294224	-0.132736	0.0310893	7	59	0.876167	0.745109	1.03158	NO	Argininosuccinate synthase OS=Cricetulus griseus GN=I79_025241 PE=3 SV=1
G3I334	-0.123823	0.0896929	-0.29957	-0.123357	0.0504515	7	136	0.883536	0.741137	1.05175	NO	Hydroxyacyl-coenzyme A dehydrogenase, mitochondrial OS=Cricetulus griseus GN=I79_017834 PE=4 SV=1
G3IG23	-0.104067	0.109236	-0.319828	-0.103518	0.110599	7	14	0.901165	0.726274	1.11695	NO	Alanyl-tRNA synthetase, cytoplasmic OS=Cricetulus griseus GN=I79_022700 PE=3 SV=1
G3HNJ5	-0.0713667	0.076193	-0.220656	-0.0720657	0.0794675	7	97	0.93112	0.801993	1.08271	NO	Epoxide hydrolase 2 OS=Cricetulus griseus GN=I79_012333 PE=4 SV=1
G3HG83	-0.0479054	0.0924351	-0.230414	-0.0459953	0.135183	7	36	0.953224	0.794205	1.14475	NO	T-complex protein 1 subunit gamma OS=Cricetulus griseus GN=I79_009604 PE=3 SV=1
G3IBV7	-0.0432742	0.0767049	-0.196229	-0.0419039	0.105296	7	182	0.957649	0.821824	1.11104	NO	Cytochrome b5 OS=Cricetulus griseus GN=I79_021140 PE=3 SV=1
G3HZ42	-0.0393843	0.113684	-0.262916	-0.0402985	0.184217	7	12	0.961381	0.768806	1.20228	NO	T-complex protein 1 subunit beta OS=Cricetulus griseus GN=I79_016337 PE=3 SV=1
G3IDL7	-0.0277276	0.0831787	-0.19229	-0.0266276	0.13291	7	92	0.972653	0.825068	1.14215	NO	Heat shock cognate 71 kDa protein OS=Cricetulus griseus GN=I79_021800 PE=3 SV=1
G3HMB4	0.0205408	0.092533	-0.16239	0.0202492	0.202988	7	29	1.02075	0.85011	1.22506	NO	2-oxoglutarate dehydrogenase E1 component, mitochondrial OS=Cricetulus griseus GN=I79_011865 PE=4 SV=1
G3GUQ6	-0.0115019	0.0884627	-0.183685	-0.0108962	0.160749	7	39	0.988564	0.832198	1.17439	NO	Prohibitin-2 OS=Cricetulus griseus GN=I79_001428 PE=4 SV=1
G3GVJ0	0.00712781	0.112708	-0.215011	0.00585187	0.227792	7	13	1.00715	0.806532	1.25582	NO	Aldehyde dehydrogenase OS=Cricetulus griseus GN=I79_001729 PE=3 SV=1
G3IH97	0.79282	0.0809304	0.633704	0.793	0.952691	7	77	2.20962	1.88458	2.59268	YES	Keratin
G3H1B2	-0.303073	0.115099	-0.529019	-0.303307	-0.0761862	7	14	0.738545	0.589183	0.926644	YES	Alpha-aminoadipic semialdehyde dehydrogenase OS=Cricetulus griseus GN=I79_003937 PE=3 SV=1
G3I4I9	0.192902	0.112294	-0.0244252	0.192999	0.413101	7	13	1.21276	0.975871	1.5115	NO	Major vault protein OS=Cricetulus griseus GN=I79_018369 PE=4 SV=1
G3HP69	0.112652	0.0915731	-0.0689904	0.114362	0.288721	7	26	1.11924	0.933336	1.33472	NO	Calnexin OS=Cricetulus griseus GN=I79_012575 PE=3 SV=1
G3I1E0	-0.00944132	0.113574	-0.231447	-0.0084921	0.213842	7	14	0.990603	0.793385	1.23843	NO	Propionyl-CoA carboxylase beta chain
G3HLV6	-0.872861	0.128106	-1.12417	-0.872616	-0.623614	6	10	0.417754	0.324923	0.536004	YES	ATP-citrate synthase OS=Cricetulus griseus GN=I79_011700 PE=4 SV=1
G3IDD4	0.69083	0.100594	0.491547	0.68946	0.88717	6	22	1.99537	1.63484	2.42825	YES	Serpin H1 OS=Cricetulus griseus GN=I79_021710 PE=3 SV=1
G3IA94	0.633852	0.0844987	0.466092	0.633327	0.799104	6	55	1.88486	1.59375	2.22355	YES	Myosin regulatory light chain 12B OS=Cricetulus griseus GN=I79_020511 PE=4 SV=1
G3HQ15	-0.576799	0.0857598	-0.74554	-0.57667	-0.409848	6	45	0.561693	0.474478	0.663751	YES	S-adenosylmethionine synthetase isoform type-1 OS=Cricetulus griseus GN=I79_012904 PE=3 SV=1
G3H5W5	0.520082	0.0921646	0.337739	0.52135	0.698563	6	39	1.68216	1.40178	2.01086	YES	LIM and SH3 domain protein 1 OS=Cricetulus griseus GN=I79_005710 PE=4 SV=1
G3H533	0.487825	0.0812403	0.327593	0.487747	0.64633	6	68	1.62877	1.38762	1.90852	YES	Peptidyl-prolyl cis-trans isomerase OS=Cricetulus griseus GN=I79_005402 PE=3 SV=1
G3IBK2	0.432424	0.132189	0.173375	0.430391	0.692974	6	8	1.54099	1.18931	1.99965	YES	Filamin-A OS=Cricetulus griseus GN=I79_021027 PE=4 SV=1
G3HD97	0.422715	0.0835399	0.256361	0.422078	0.590154	6	98	1.5261	1.29222	1.80427	YES	Thioredoxin domain-containing protein 5 OS=Cricetulus griseus GN=I79_008476 PE=3 SV=1
G3I4H6	0.285446	0.115425	0.0584064	0.285093	0.513186	6	15	1.33036	1.06015	1.67061	YES	Fructose-bisphosphate aldolase OS=Cricetulus griseus GN=I79_018355 PE=3 SV=1
G3I877	-0.278151	0.111618	-0.501426	-0.278298	-0.0558201	6	45	0.757183	0.605666	0.945709	YES	Stress-induced-phosphoprotein 1 OS=Cricetulus griseus GN=I79_019739 PE=4 SV=1
G3IH52	-0.253643	0.104084	-0.460597	-0.252856	-0.0519807	6	27	0.775969	0.630907	0.949347	YES	Aldehyde oxidase (Fragment) OS=Cricetulus griseus GN=I79_023133 PE=4 SV=1
G3H3Y4	-0.227288	0.0894744	-0.402162	-0.227632	-0.0539937	6	80	0.796691	0.668872	0.947438	YES	Regucalcin OS=Cricetulus griseus GN=I79_004976 PE=4 SV=1
G3I994	-0.22719	0.104655	-0.433058	-0.227546	-0.0209519	6	21	0.79677	0.648523	0.979266	YES	Cytochrome b-c1 complex subunit 7 (Fragment) OS=Cricetulus griseus GN=I79_020129 PE=4 SV=1
G3I5V3	-0.223506	0.0866694	-0.39416	-0.223603	-0.054057	6	42	0.79971	0.674246	0.947378	YES	Short/branched chain specific acyl-CoA dehydrogenase, mitochondrial OS=Cricetulus griseus GN=I79_018861 PE=3 SV=1
G3GYU2	-0.222615	0.105882	-0.43309	-0.221222	-0.018302	6	19	0.800423	0.648502	0.981864	YES	Cytochrome P450 4B1 OS=Cricetulus griseus GN=I79_002921 PE=3 SV=1
G3I539	-0.219185	0.0883669	-0.393287	-0.219332	-0.0463562	6	60	0.803173	0.674835	0.954702	YES	Hsc70-interacting protein OS=Cricetulus griseus GN=I79_018582 PE=4 SV=1
G3GXQ4	0.209439	0.092543	0.0287155	0.207743	0.390763	6	36	1.23299	1.02913	1.47811	YES	Trifunctional enzyme subunit beta, mitochondrial OS=Cricetulus griseus GN=I79_002546 PE=3 SV=1
G3H1K9	0.202311	0.0928298	0.0183517	0.201642	0.382304	6	58	1.22423	1.01852	1.46566	YES	Alpha-actinin-1 OS=Cricetulus griseus GN=I79_004057 PE=4 SV=1
G3IFX1	-0.182963	0.106013	-0.391558	-0.18199	0.0236767	6	18	0.832799	0.676003	1.02396	NO	Succinate dehydrogenase [ubiquinone] flavoprotein subunit, mitochondrial OS=Cricetulus griseus GN=I79_022646 PE=4 SV=1
G3H6R5	-0.16137	0.0930726	-0.341106	-0.162464	0.0251546	6	36	0.850977	0.710984	1.02547	NO	Pterin-4-alpha-carbinolamine dehydratase (Fragment) OS=Cricetulus griseus GN=I79_006034 PE=3 SV=1
G3H6M5	-0.147643	0.112596	-0.36646	-0.14804	0.0712041	6	21	0.862739	0.693184	1.0738	NO	Fumarate hydratase, mitochondrial OS=Cricetulus griseus GN=I79_005991 PE=3 SV=1
G3HFM4	0.141806	0.113007	-0.0754863	0.141362	0.368926	6	14	1.15235	0.927292	1.44618	NO	Filamin-B OS=Cricetulus griseus GN=I79_009386 PE=4 SV=1
G3HAE3	-0.116309	0.0955646	-0.30527	-0.114363	0.06544	6	29	0.8902	0.736924	1.06763	NO	ATP synthase subunit alpha, mitochondrial OS=Cricetulus griseus GN=I79_007392 PE=3 SV=1
G3IHQ7	-0.112505	0.0957745	-0.300478	-0.111933	0.0753287	6	53	0.893593	0.740464	1.07824	NO	Sulfurtransferase OS=Cricetulus griseus GN=I79_023362 PE=4 SV=1
G3HBE7	-0.094256	0.136409	-0.362245	-0.0931365	0.173433	6	7	0.91005	0.696112	1.18938	NO	Acyl-CoA synthetase family member 2, mitochondrial OS=Cricetulus griseus GN=I79_007776 PE=4 SV=1
G3GR73	-0.0910127	0.105962	-0.299395	-0.0906662	0.113312	6	26	0.913006	0.741267	1.11998	NO	Rab GDP dissociation inhibitor beta OS=Cricetulus griseus GN=I79_000016 PE=4 SV=1
G3I129	0.0778771	0.0785745	-0.0757174	0.0781287	0.231974	6	201	1.08099	0.927078	1.26109	NO	Ubiquitin OS=Cricetulus griseus GN=I79_017072 PE=4 SV=1
G3HMN4	-0.0773139	0.0937335	-0.262269	-0.0770249	0.104582	6	35	0.925599	0.769304	1.11025	NO	Omega-amidase NIT2 OS=Cricetulus griseus GN=I79_012003 PE=4 SV=1
G3I064	0.065822	0.123231	-0.171903	0.0650533	0.30665	6	10	1.06804	0.842061	1.35887	NO	Neutral alpha-glucosidase AB OS=Cricetulus griseus GN=I79_016741 PE=4 SV=1
G3H3X1	-0.0643175	0.0932076	-0.246994	-0.0642679	0.117618	6	31	0.937707	0.781145	1.12481	NO	Apoptosis-inducing factor 1, mitochondrial OS=Cricetulus griseus GN=I79_004962 PE=4 SV=1
G3IGI0	-0.0475818	0.0844512	-0.21276	-0.0475132	0.116925	6	61	0.953532	0.80835	1.12404	NO	60S ribosomal protein L23a OS=Cricetulus griseus GN=I79_022895 PE=3 SV=1
G3I5Z5	-0.0438397	0.0979139	-0.23461	-0.0434482	0.150534	6	27	0.957107	0.790879	1.16245	NO	Prostaglandin reductase 1 OS=Cricetulus griseus GN=I79_018906 PE=4 SV=1
G3HPI0	-0.0342129	0.107726	-0.245062	-0.0338523	0.176992	6	16	0.966366	0.782656	1.19362	NO	40S ribosomal protein S4 OS=Cricetulus griseus GN=I79_012692 PE=4 SV=1
G3I1R2	-0.0295503	0.118279	-0.266286	-0.0287562	0.197934	6	12	0.970882	0.76622	1.21888	NO	Purine nucleoside phosphorylase (Fragment) OS=Cricetulus griseus GN=I79_017328 PE=4 SV=1
G3HCJ1	-0.0209522	0.11142	-0.238854	-0.0215505	0.194807	6	17	0.979266	0.78753	1.21508	NO	Lon protease homolog OS=Cricetulus griseus GN=I79_008202 PE=3 SV=1
G3HY04	0.019987	0.0925458	-0.162924	0.0208696	0.200024	6	32	1.02019	0.849656	1.22143	NO	Glutathione S-transferase theta-1 OS=Cricetulus griseus GN=I79_015929 PE=3 SV=1
G3I306	0.275818	0.116029	0.0456775	0.27656	0.501747	6	13	1.31761	1.04674	1.6516	YES	Eukaryotic translation initiation factor 4 gamma 1 OS=Cricetulus griseus GN=I79_017805 PE=4 SV=1
G3H4X0	0.249695	0.0928356	0.069068	0.248977	0.433819	6	35	1.28363	1.07151	1.54314	YES	LanC-like protein 1 (Fragment) OS=Cricetulus griseus GN=I79_005333 PE=3 SV=1
F7J0L2	0.194596	0.12178	-0.0461811	0.194087	0.431296	6	11	1.21482	0.954869	1.53925	NO	Splicing factor
G3HH39	0.0436165	0.0993051	-0.151202	0.0439828	0.239317	6	33	1.04458	0.859674	1.27038	NO	Elongation factor 1-alpha 1 OS=Cricetulus griseus GN=I79_009935 PE=4 SV=1
G3HC41	-0.59329	0.124841	-0.836785	-0.593543	-0.350088	6	10	0.552507	0.433101	0.704626	YES	Pyruvate kinase OS=Cricetulus griseus GN=I79_007991 PE=3 SV=1
G3I377	-0.460363	0.105858	-0.667629	-0.45983	-0.254354	6	24	0.631054	0.512923	0.775418	YES	Cytochrome P450 3A31 OS=Cricetulus griseus GN=I79_017878 PE=3 SV=1
G3GRZ9	-0.722731	0.0930085	-0.901963	-0.723416	-0.537072	5	45	0.485425	0.405772	0.584457	YES	Urocanate hydratase OS=Cricetulus griseus GN=I79_000306 PE=4 SV=1
G3GZA9	0.646041	0.107343	0.435545	0.644711	0.854305	5	19	1.90797	1.54581	2.34974	YES	Reticulocalbin-1 (Fragment) OS=Cricetulus griseus GN=I79_003169 PE=4 SV=1
G3HWK8	-0.571099	0.097055	-0.763129	-0.569699	-0.380136	5	33	0.564904	0.466205	0.683769	YES	Alanine aminotransferase 1 OS=Cricetulus griseus GN=I79_015340 PE=4 SV=1
G3H8Y2	-0.527334	0.106514	-0.735544	-0.527528	-0.320587	5	20	0.590176	0.479245	0.725723	YES	Formimidoyltransferase-cyclodeaminase OS=Cricetulus griseus GN=I79_006831 PE=4 SV=1
G3HJG5	0.464395	0.101014	0.267107	0.464189	0.657067	5	33	1.59105	1.30618	1.92913	YES	Lumican OS=Cricetulus griseus GN=I79_010810 PE=4 SV=1
G3I8S7	0.434836	0.11992	0.202194	0.435574	0.672271	5	14	1.54471	1.22409	1.95868	YES	Polyadenylate-binding protein 1 OS=Cricetulus griseus GN=I79_019955 PE=4 SV=1
G3IG06	-0.387173	0.113275	-0.607541	-0.387039	-0.160647	5	15	0.678973	0.544689	0.851592	YES	Sarcosine dehydrogenase, mitochondrial OS=Cricetulus griseus GN=I79_022683 PE=3 SV=1
G3HD84	-0.375218	0.113099	-0.597342	-0.373931	-0.155074	5	20	0.687139	0.550272	0.856352	YES	3-hydroxyisobutyrate dehydrogenase, mitochondrial OS=Cricetulus griseus GN=I79_008461 PE=4 SV=1
G3GVI3	-0.335071	0.0940749	-0.519983	-0.334933	-0.151507	5	35	0.715287	0.59453	0.859412	YES	Serine hydroxymethyltransferase OS=Cricetulus griseus GN=I79_001722 PE=3 SV=1
G3IAQ0	-0.316019	0.109194	-0.52979	-0.317127	-0.0999913	5	24	0.729046	0.588729	0.904845	YES	Alpha-enolase OS=Cricetulus griseus GN=I79_020676 PE=3 SV=1
G3GV35	-0.313918	0.0906828	-0.49123	-0.313991	-0.142246	5	53	0.730579	0.611873	0.867408	YES	3-hydroxyanthranilate 3,4-dioxygenase OS=Cricetulus griseus GN=I79_001565 PE=4 SV=1
G3H697	0.309551	0.117215	0.0801264	0.309832	0.536232	5	17	1.36281	1.08342	1.70955	YES	Glucosidase 2 subunit beta OS=Cricetulus griseus GN=I79_005851 PE=4 SV=1
G3IHH6	-0.308202	0.100949	-0.505503	-0.308078	-0.107604	5	24	0.734767	0.603202	0.897983	YES	Fumarylacetoacetase OS=Cricetulus griseus GN=I79_023266 PE=4 SV=1
G3I909	-0.308042	0.0972484	-0.503396	-0.306109	-0.120917	5	27	0.734885	0.604474	0.886107	YES	Delta-1-pyrroline-5-carboxylate dehydrogenase, mitochondrial OS=Cricetulus griseus GN=I79_020042 PE=3 SV=1
G3HAA2	-0.296201	0.117634	-0.526007	-0.297184	-0.0658792	5	29	0.743638	0.59096	0.936244	YES	Phenazine biosynthesis-like domain-containing protein 2 OS=Cricetulus griseus GN=I79_007348 PE=4 SV=1
G3GSC1	-0.294222	0.0971374	-0.484278	-0.295736	-0.10301	5	32	0.745111	0.616142	0.902118	YES	Hydroxyacid oxidase 1 OS=Cricetulus griseus GN=I79_000442 PE=4 SV=1
G3HJK8	0.27372	0.125746	0.02671	0.273495	0.522215	5	10	1.31485	1.02707	1.68576	YES	Mitochondrial inner membrane protein OS=Cricetulus griseus GN=I79_010854 PE=4 SV=1
G3I4W0	-0.273164	0.0935428	-0.456439	-0.273072	-0.092841	5	72	0.760968	0.633536	0.911338	YES	Acyl-coenzyme A oxidase OS=Cricetulus griseus GN=I79_018499 PE=3 SV=1
G3H2J8	0.268271	0.100312	0.0727851	0.267853	0.466708	5	66	1.3077	1.0755	1.59474	YES	Heterogeneous nuclear ribonucleoproteins A2/B1 OS=Cricetulus griseus GN=I79_004411 PE=4 SV=1
G3HN02	0.262034	0.11669	0.0349594	0.262802	0.489757	5	19	1.29957	1.03558	1.63192	YES	Talin-1 OS=Cricetulus griseus GN=I79_012132 PE=3 SV=1
G3H9H7	0.243936	0.0970441	0.0554418	0.24461	0.431252	5	39	1.27626	1.05701	1.53918	YES	Heterogeneous nuclear ribonucleoprotein G OS=Cricetulus griseus GN=I79_007049 PE=4 SV=1
G3H2E2	0.238106	0.100199	0.0401299	0.239577	0.428716	5	31	1.26884	1.04095	1.53529	YES	Heterogeneous nuclear ribonucleoprotein A/B OS=Cricetulus griseus GN=I79_004352 PE=4 SV=1
G3GWB3	0.238539	0.0991629	0.0460128	0.238704	0.435731	5	32	1.26939	1.04709	1.54609	YES	Alpha-2-macroglobulin receptor-associated protein OS=Cricetulus griseus GN=I79_002033 PE=4 SV=1
G3GWR8	-0.237534	0.117958	-0.468577	-0.237759	-0.00645208	5	13	0.78857	0.625892	0.993569	YES	Proteasome subunit alpha type-7 (Fragment) OS=Cricetulus griseus GN=I79_002199 PE=4 SV=1
G3IKN5	-0.232706	0.0964146	-0.420732	-0.231714	-0.0412361	5	28	0.792387	0.656566	0.959603	YES	Glutathione S-transferase omega-1 OS=Cricetulus griseus GN=I79_024438 PE=3 SV=1
G3GZH2	-0.212705	0.117034	-0.442385	-0.212139	0.0169258	5	13	0.808395	0.642502	1.01707	NO	Acyl-CoA dehydrogenase family member 11 OS=Cricetulus griseus GN=I79_003232 PE=3 SV=1
G3GR61	-0.185981	0.103819	-0.393368	-0.185813	0.0175546	5	28	0.83029	0.674781	1.01771	NO	ATP synthase gamma chain OS=Cricetulus griseus GN=I79_000004 PE=3 SV=1
G3HDW6	-0.175564	0.117425	-0.406633	-0.175394	0.0558647	5	14	0.838983	0.665889	1.05745	NO	Succinate-semialdehyde dehydrogenase, mitochondrial OS=Cricetulus griseus GN=I79_008733 PE=3 SV=1
G3HDQ2	-0.171297	0.093786	-0.351969	-0.170754	0.0149103	5	53	0.842572	0.703302	1.01502	NO	Malate dehydrogenase OS=Cricetulus griseus GN=I79_008638 PE=3 SV=1
G3HBG8	0.15436	0.0977576	-0.0365211	0.15477	0.345401	5	49	1.16691	0.964138	1.41256	NO	Calmodulin OS=Cricetulus griseus GN=I79_007796 PE=4 SV=1
G3I2M1	-0.132592	0.120811	-0.373989	-0.132457	0.101648	5	16	0.875822	0.687985	1.10699	NO	T-complex protein 1 subunit zeta OS=Cricetulus griseus GN=I79_017661 PE=3 SV=1
G3IGQ3	-0.119252	0.0977394	-0.312726	-0.118599	0.0702801	5	46	0.887584	0.73145	1.07281	NO	Heat shock cognate 71 kDa protein OS=Cricetulus griseus GN=I79_022974 PE=3 SV=1
G3HKF8	-0.116529	0.1214	-0.353943	-0.116214	0.117609	5	12	0.890005	0.701915	1.1248	NO	Alanine--glyoxylate aminotransferase 2, mitochondrial OS=Cricetulus griseus GN=I79_011178 PE=3 SV=1
G3HS88	0.100275	0.10355	-0.101524	0.100457	0.301329	5	37	1.10547	0.903459	1.35165	NO	Ubiquitin-conjugating enzyme E2 N (Fragment) OS=Cricetulus griseus GN=I79_013714 PE=3 SV=1
G3GZZ0	-0.0854306	0.107163	-0.297129	-0.0851605	0.125026	5	22	0.918117	0.742948	1.13318	NO	Aspartate aminotransferase OS=Cricetulus griseus GN=I79_003438 PE=3 SV=1
G3I3G8	0.0853202	0.131847	-0.174307	0.0850189	0.345286	5	9	1.08907	0.840039	1.41239	NO	Transaldolase OS=Cricetulus griseus GN=I79_017974 PE=3 SV=1
G3HBP8	0.0808633	0.121465	-0.157963	0.0810275	0.314363	5	11	1.08422	0.853881	1.36939	NO	40S ribosomal protein S2 OS=Cricetulus griseus GN=I79_007954 PE=3 SV=1
G3H2C4	0.0755423	0.114825	-0.14769	0.0770998	0.296639	5	15	1.07847	0.862699	1.34533	NO	Heat shock 70 kDa protein 4 (Fragment) OS=Cricetulus griseus GN=I79_004332 PE=4 SV=1
G3HJD8	-0.069645	0.105675	-0.275735	-0.0704405	0.139585	5	28	0.932725	0.759014	1.1498	NO	40S ribosomal protein S16 OS=Cricetulus griseus GN=I79_010782 PE=3 SV=1
G3HCL6	0.0547235	0.146418	-0.227992	0.0549794	0.339856	5	6	1.05625	0.796131	1.40475	NO	Complement C3 OS=Cricetulus griseus GN=I79_008227 PE=4 SV=1
G3HS21	-0.0305828	0.10509	-0.236274	-0.0299402	0.176663	5	24	0.96988	0.789564	1.19323	NO	Adenylate kinase OS=Cricetulus griseus GN=ADK PE=3 SV=1
G3HNJ4	-0.0261769	0.115229	-0.251189	-0.0264279	0.199991	5	17	0.974163	0.777875	1.22139	NO	L-gulonolactone oxidase OS=Cricetulus griseus GN=I79_012332 PE=4 SV=1
G3I979	0.0237538	0.0905013	-0.156475	0.0231572	0.197125	5	76	1.02404	0.855153	1.2179	NO	40S ribosomal protein S25 (Fragment) OS=Cricetulus griseus GN=I79_020113 PE=4 SV=1
G3H331	0.00930822	0.126941	-0.240103	0.0102942	0.254996	5	11	1.00935	0.786547	1.29046	NO	Ras GTPase-activating-like protein IQGAP2 OS=Cricetulus griseus GN=I79_004639 PE=4 SV=1
G3HDL6	-0.00977072	0.0964504	-0.195445	-0.00985027	0.178421	5	36	0.990277	0.822469	1.19533	NO	Elongation factor 1-beta OS=Cricetulus griseus GN=I79_008601 PE=3 SV=1
G3HHZ9	-0.196187	0.0994545	-0.391154	-0.195966	-0.000226148	5	42	0.821859	0.676276	0.999774	YES	Delta-aminolevulinic acid dehydratase OS=Cricetulus griseus GN=I79_010261 PE=3 SV=1
G3HNY5	-0.15625	0.103832	-0.360367	-0.156064	0.045669	5	38	0.855345	0.69742	1.04673	NO	Phosphoglycerate kinase OS=Cricetulus griseus GN=I79_012486 PE=3 SV=1
G3HKG9	0.125828	0.0979159	-0.0620807	0.124285	0.320344	5	31	1.13409	0.939807	1.3776	NO	60S acidic ribosomal protein P0 OS=Cricetulus griseus GN=I79_011192 PE=3 SV=1
G3H7K5	0.064536	0.127062	-0.185642	0.0639684	0.317801	5	11	1.06666	0.830571	1.3741	NO	T-complex protein 1 subunit epsilon OS=Cricetulus griseus GN=I79_006338 PE=3 SV=1
G3HQX0	0.102551	0.107499	-0.106761	0.102647	0.315307	5	30	1.10799	0.89874	1.37068	NO	40S ribosomal protein SA OS=Cricetulus griseus GN=I79_013226 PE=3 SV=1
G3IF80	0.589961	0.0864267	0.422344	0.590175	0.761787	5	85	1.80392	1.52553	2.1421	YES	Nucleolin OS=Cricetulus griseus GN=I79_022400 PE=4 SV=1
G3HWB8	1.16871	0.0955301	0.984944	1.16847	1.35758	4	59	3.21785	2.67766	3.88676	YES	Superoxide dismutase OS=Cricetulus griseus GN=I79_015272 PE=3 SV=1
G3GZJ0	1.07379	0.139915	0.794815	1.07419	1.34884	4	8	2.92644	2.21403	3.85294	YES	Collagen alpha-5(VI) chain OS=Cricetulus griseus GN=I79_003253 PE=4 SV=1
G3HNJ3	1.03054	0.101541	0.831103	1.02967	1.22934	4	29	2.80259	2.29585	3.41898	YES	Clusterin OS=Cricetulus griseus GN=I79_012331 PE=3 SV=1
G3I5L3	1.01874	0.123041	0.77909	1.01843	1.25779	4	14	2.76971	2.17949	3.51765	YES	Annexin OS=Cricetulus griseus GN=I79_018766 PE=3 SV=1
G3I0X5	0.678808	0.0971089	0.487174	0.678365	0.868844	4	70	1.97153	1.62771	2.38415	YES	Epoxide hydrolase 1 OS=Cricetulus griseus GN=I79_017017 PE=4 SV=1
G3H8N1	0.657721	0.137661	0.385208	0.657848	0.926094	4	8	1.93039	1.46992	2.52463	YES	Plastin-2 OS=Cricetulus griseus GN=I79_006736 PE=4 SV=1
G3IEB1	0.63929	0.137204	0.36834	0.640242	0.905656	4	9	1.89514	1.44533	2.47355	YES	Annexin OS=Cricetulus griseus GN=I79_022056 PE=3 SV=1
G3HC25	0.621704	0.120971	0.38358	0.622018	0.862362	4	16	1.8621	1.46753	2.36875	YES	Protein S100-A13 OS=Cricetulus griseus GN=I79_008068 PE=4 SV=1
G3IFJ6	-0.610588	0.0864084	-0.782388	-0.611206	-0.440518	4	494	0.543032	0.457313	0.643703	YES	Glutathione S-transferase OS=Cricetulus griseus GN=I79_022519 PE=3 SV=1
G3IBF1	0.597144	0.109805	0.377193	0.598052	0.809741	4	20	1.81692	1.45819	2.24733	YES	Nucleophosmin OS=Cricetulus griseus GN=I79_020971 PE=4 SV=1
G3I3Y6	0.591326	0.108806	0.377858	0.592672	0.802572	4	26	1.80638	1.45916	2.23127	YES	Glutathione S-transferase P OS=Cricetulus griseus GN=I79_018157 PE=3 SV=1
G3GXZ0	0.583765	0.135318	0.319497	0.582751	0.851436	4	9	1.79278	1.37644	2.34301	YES	Protein-glutamine gamma-glutamyltransferase 2 OS=Cricetulus griseus GN=I79_002635 PE=3 SV=1
G3HQV4	-0.557412	0.116565	-0.786001	-0.557393	-0.329358	4	34	0.57269	0.455663	0.719385	YES	3-ketoacyl-CoA thiolase B, peroxisomal (Fragment) OS=Cricetulus griseus GN=I79_013210 PE=3 SV=1
G3IMT4	-0.512814	0.0866539	-0.683284	-0.511731	-0.340876	4	183	0.598808	0.504956	0.711147	YES	Alcohol dehydrogenase 1 OS=Cricetulus griseus GN=I79_025230 PE=4 SV=1
G3II08	0.504713	0.110177	0.291471	0.503924	0.720562	4	21	1.65651	1.33839	2.05559	YES	Keratin, type II cytoskeletal 7 OS=Cricetulus griseus GN=I79_023469 PE=4 SV=1
G3IDT6	0.499213	0.135287	0.228315	0.499044	0.76566	4	9	1.64742	1.25648	2.15041	YES	Protein disulfide-isomerase A4 OS=Cricetulus griseus GN=I79_021872 PE=3 SV=1
G3GY44	0.481968	0.141272	0.207596	0.482106	0.758978	4	10	1.61926	1.23072	2.13609	YES	Myosin-10 OS=Cricetulus griseus GN=I79_002699 PE=4 SV=1
G3H4U2	-0.475641	0.149219	-0.765143	-0.47566	-0.180767	4	6	0.621487	0.465267	0.83463	YES	Serine--pyruvate aminotransferase, mitochondrial OS=Cricetulus griseus GN=I79_005304 PE=3 SV=1
G3HJS1	0.447381	0.148248	0.154986	0.447489	0.738314	4	7	1.56421	1.16764	2.09241	YES	Spectrin beta chain, brain 1 OS=Cricetulus griseus GN=I79_010920 PE=4 SV=1
G3GXD0	-0.444997	0.0972716	-0.637739	-0.443608	-0.256746	4	74	0.640826	0.528486	0.773565	YES	L-xylulose reductase OS=Cricetulus griseus GN=I79_002420 PE=4 SV=1
G3IMT1	0.423231	0.158713	0.111423	0.423483	0.736478	4	5	1.52689	1.11787	2.08857	YES	Collagen alpha-3(VI) chain OS=Cricetulus griseus GN=I79_025227 PE=4 SV=1
G3GXS2	0.421982	0.137756	0.151156	0.422523	0.692571	4	8	1.52498	1.16318	1.99885	YES	EMILIN-1 OS=Cricetulus griseus GN=I79_002565 PE=4 SV=1
G3HKZ1	0.367888	0.126455	0.116628	0.371119	0.61744	4	13	1.44468	1.1237	1.85418	YES	14-3-3 protein zeta/delta OS=Cricetulus griseus GN=I79_011374 PE=3 SV=1
G3GU30	-0.342644	0.124336	-0.585576	-0.343275	-0.0988243	4	14	0.709891	0.556785	0.905902	YES	60S ribosomal protein L6 OS=Cricetulus griseus GN=I79_001178 PE=3 SV=1
G3IAK1	-0.339395	0.112748	-0.558537	-0.33955	-0.120519	4	27	0.712201	0.572046	0.88646	YES	Transgelin OS=Cricetulus griseus GN=I79_020624 PE=4 SV=1
G3GRR8	-0.313128	0.116601	-0.540029	-0.314216	-0.0851432	4	15	0.731156	0.582732	0.918381	YES	60S ribosomal protein L13 OS=Cricetulus griseus GN=I79_000212 PE=3 SV=1
G3I2I9	-0.307605	0.142827	-0.58825	-0.30692	-0.0294668	4	7	0.735205	0.555298	0.970963	YES	60S ribosomal protein L3 OS=Cricetulus griseus GN=I79_017622 PE=3 SV=1
G3IKF1	-0.300149	0.0999341	-0.498176	-0.300036	-0.104687	4	87	0.740708	0.607638	0.900607	YES	Enoyl-CoA hydratase, mitochondrial OS=Cricetulus griseus GN=I79_024352 PE=3 SV=1
G3I6I6	0.256183	0.0915415	0.0785774	0.256989	0.435428	4	94	1.29199	1.08175	1.54562	YES	Tubulin alpha-1A chain OS=Cricetulus griseus GN=I79_019110 PE=3 SV=1
G3H928	-0.223552	0.0987561	-0.417521	-0.225009	-0.0288231	4	41	0.799673	0.658677	0.971588	YES	Adenylate kinase 2, mitochondrial OS=Cricetulus griseus GN=I79_006890 PE=3 SV=1
G3HY03	-0.216535	0.0905665	-0.392839	-0.217429	-0.0372929	4	224	0.805304	0.675137	0.963394	YES	D-dopachrome decarboxylase OS=Cricetulus griseus GN=I79_015928 PE=4 SV=1
G3HAN5	0.21199	0.150902	-0.0814927	0.21334	0.509341	4	6	1.23614	0.921739	1.66419	NO	Eukaryotic translation initiation factor 2 subunit 2 OS=Cricetulus griseus GN=I79_007491 PE=4 SV=1
G3H9T1	0.211535	0.109927	-0.00554052	0.212285	0.430268	4	23	1.23557	0.994475	1.53767	NO	Dolichyl-diphosphooligosaccharide--protein glycosyltransferase 48 kDa subunit OS=Cricetulus griseus GN=I79_007162 PE=4 SV=1
G3HSE4	-0.211135	0.119282	-0.441081	-0.21103	0.0227777	4	13	0.809665	0.643341	1.02304	NO	Proteasome subunit alpha type OS=Cricetulus griseus GN=I79_013775 PE=3 SV=1
G3GSF7	-0.198776	0.124044	-0.441963	-0.200013	0.0470924	4	21	0.819734	0.642773	1.04822	NO	Ornithine carbamoyltransferase, mitochondrial (Fragment) OS=Cricetulus griseus GN=I79_000568 PE=4 SV=1
G3IHA0	0.196335	0.157988	-0.110567	0.195574	0.50671	4	5	1.21693	0.895327	1.65982	NO	3-hydroxyisobutyryl-CoA hydrolase, mitochondrial OS=Cricetulus griseus GN=I79_023188 PE=4 SV=1
G3GX76	-0.191939	0.169422	-0.522452	-0.191632	0.137953	4	4	0.825357	0.593065	1.14792	NO	Mitochondrial dicarboxylate carrier OS=Cricetulus griseus GN=I79_002391 PE=3 SV=1
G3I0M2	-0.188268	0.124795	-0.432973	-0.188794	0.0580855	4	53	0.828393	0.648578	1.05981	NO	Platelet-activating factor acetylhydrolase IB subunit gamma OS=Cricetulus griseus GN=I79_016910 PE=4 SV=1
G3HP87	0.176106	0.114166	-0.0479497	0.176514	0.399535	4	23	1.19256	0.953182	1.49113	NO	Dimethylaniline monooxygenase [N-oxide-forming] OS=Cricetulus griseus GN=I79_012594 PE=3 SV=1
G3HIS0	-0.163809	0.124359	-0.408527	-0.163325	0.0829844	4	18	0.848904	0.664628	1.08652	NO	26S proteasome non-ATPase regulatory subunit 6 OS=Cricetulus griseus GN=I79_010547 PE=4 SV=1
G3GRD3	-0.161666	0.117239	-0.387811	-0.161986	0.0696571	4	25	0.850725	0.67854	1.07214	NO	MOSC domain-containing protein 1, mitochondrial OS=Cricetulus griseus GN=I79_000076 PE=4 SV=1
G3IEY0	-0.158263	0.112671	-0.376001	-0.158958	0.0613111	4	23	0.853625	0.686601	1.06323	NO	Succinate dehydrogenase [ubiquinone] iron-sulfur subunit, mitochondrial OS=Cricetulus griseus GN=I79_022285 PE=4 SV=1
G3HP80	0.131052	0.139682	-0.140519	0.132251	0.408382	4	10	1.14003	0.868907	1.50438	NO	Vesicle-trafficking protein SEC22b OS=Cricetulus griseus GN=I79_012586 PE=4 SV=1
G3HK00	0.127803	0.131135	-0.131177	0.126873	0.387859	4	9	1.13633	0.877062	1.47382	NO	Guanine nucleotide-binding protein subunit beta-2-like 1 OS=Cricetulus griseus GN=I79_011006 PE=4 SV=1
G3IEG5	-0.121452	0.123054	-0.363228	-0.121268	0.121834	4	15	0.885633	0.695428	1.12957	NO	Valacyclovir hydrolase OS=Cricetulus griseus GN=I79_022112 PE=4 SV=1
G3I692	-0.0942317	0.11624	-0.32047	-0.094406	0.135121	4	18	0.910072	0.725807	1.14468	NO	Cytosolic non-specific dipeptidase OS=Cricetulus griseus GN=I79_019004 PE=4 SV=1
G3HNS0	0.094202	0.11493	-0.129525	0.0939706	0.31772	4	26	1.09878	0.878513	1.37399	NO	Cytochrome P450 2A9 OS=Cricetulus griseus GN=I79_012413 PE=3 SV=1
G3GY17	0.0920503	0.121879	-0.151978	0.0938002	0.329238	4	17	1.09642	0.859007	1.38991	NO	Cullin-associated NEDD8-dissociated protein 1 OS=Cricetulus griseus GN=I79_002670 PE=4 SV=1
G3HNY4	-0.0872574	0.125088	-0.33207	-0.0868839	0.159252	4	15	0.916441	0.717437	1.17263	NO	Phosphoglycerate kinase OS=Cricetulus griseus GN=I79_012485 PE=3 SV=1
G3H284	0.0847543	0.102623	-0.117439	0.0857291	0.282987	4	45	1.08845	0.889195	1.32709	NO	Endoplasmic reticulum protein ERp29 OS=Cricetulus griseus GN=I79_004255 PE=4 SV=1
G3HRP3	0.0836479	0.125922	-0.163306	0.0844602	0.331184	4	12	1.08725	0.849331	1.39262	NO	Citrate synthase OS=Cricetulus griseus GN=I79_013489 PE=3 SV=1
G3IEU2	-0.0753022	0.108401	-0.287389	-0.0761985	0.136729	4	21	0.927463	0.75022	1.14652	NO	Protein DJ-1 OS=Cricetulus griseus GN=I79_022246 PE=4 SV=1
G3HCX5	-0.0741241	0.114222	-0.297768	-0.0751992	0.151321	4	22	0.928556	0.742474	1.16337	NO	Glutaryl-CoA dehydrogenase, mitochondrial OS=Cricetulus griseus GN=I79_008343 PE=3 SV=1
G3I766	0.0737768	0.167852	-0.253606	0.0740876	0.400862	4	4	1.07657	0.775997	1.49311	NO	Liver carboxylesterase OS=Cricetulus griseus GN=I79_019351 PE=4 SV=1
G3IH96	0.0722473	0.139568	-0.201279	0.072312	0.348044	4	8	1.07492	0.817684	1.41629	NO	Eukaryotic translation initiation factor 4B OS=Cricetulus griseus GN=I79_023184 PE=4 SV=1
G3HCW9	0.0682494	0.129716	-0.186699	0.0682179	0.320981	4	10	1.07063	0.829694	1.37848	NO	Peroxiredoxin-2 OS=Cricetulus griseus GN=I79_008337 PE=4 SV=1
G3H1A4	-0.0647804	0.138317	-0.337102	-0.0634959	0.209087	4	9	0.937273	0.713836	1.23255	NO	Sideroflexin-1 OS=Cricetulus griseus GN=I79_003928 PE=4 SV=1
G3ILI3	0.0610653	0.143185	-0.220987	0.0627633	0.336035	4	9	1.06297	0.801727	1.39939	NO	Seryl-tRNA synthetase, cytoplasmic OS=Cricetulus griseus GN=I79_024749 PE=4 SV=1
G3I737	-0.0595596	0.112654	-0.278519	-0.0602279	0.16216	4	18	0.942179	0.756904	1.17605	NO	40S ribosomal protein S12 OS=Cricetulus griseus GN=I79_019322 PE=3 SV=1
G3HE31	-0.0396787	0.134472	-0.301548	-0.0414638	0.229759	4	9	0.961098	0.739672	1.2583	NO	26S protease regulatory subunit 7 OS=Cricetulus griseus GN=I79_008802 PE=3 SV=1
G3HAE2	-0.0333654	0.0958508	-0.21864	-0.0344866	0.157077	4	133	0.967185	0.803611	1.17009	NO	ATP synthase subunit alpha, mitochondrial OS=Cricetulus griseus GN=I79_007391 PE=4 SV=1
G3HGF9	-0.0320344	0.13288	-0.290202	-0.0316569	0.226682	4	10	0.968473	0.748112	1.25443	NO	Protein transport protein Sec23A OS=Cricetulus griseus GN=I79_009685 PE=4 SV=1
G3IHJ6	0.0267051	0.113304	-0.192216	0.0259732	0.251013	4	18	1.02706	0.825129	1.28533	NO	Vitamin D-binding protein OS=Cricetulus griseus GN=I79_023286 PE=4 SV=1
G3HFQ4	0.0244977	0.110478	-0.193073	0.0241407	0.239913	4	20	1.0248	0.824422	1.27114	NO	Dihydrolipoyllysine-residue succinyltransferase component of 2-oxoglutarate dehydrogenase complex, mitochondrial OS=Cricetulus griseus GN=I79_009418 PE=3 SV=1
G3II74	-0.0140467	0.108099	-0.228613	-0.0147607	0.195487	4	20	0.986052	0.795636	1.2159	NO	Cytochrome P450 2E1 OS=Cricetulus griseus GN=I79_023542 PE=3 SV=1
G3I2B6	-0.0155254	0.120749	-0.251383	-0.0141553	0.219125	4	13	0.984595	0.777724	1.24499	NO	Serine/threonine-protein phosphatase 2A 65 kDa regulatory subunit A alpha isoform (Fragment) OS=Cricetulus griseus GN=I79_017545 PE=4 SV=1
G3HJS0	0.0102671	0.14139	-0.270849	0.00976731	0.283793	4	8	1.01032	0.762732	1.32816	NO	Spectrin beta chain, brain 1 OS=Cricetulus griseus GN=I79_010919 PE=4 SV=1
G3H2M5	-0.00315709	0.108314	-0.213047	-0.00250203	0.20916	4	69	0.996848	0.808118	1.23264	NO	TRAF3-interacting JNK-activating modulator OS=Cricetulus griseus GN=I79_004441 PE=4 SV=1
G3HKN1	0.381329	0.134768	0.122391	0.379882	0.645933	4	9	1.46423	1.1302	1.90777	YES	Protein SET OS=Cricetulus griseus GN=I79_011260 PE=3 SV=1
G3I388	-0.293015	0.11983	-0.528529	-0.290979	-0.060448	4	13	0.746011	0.589471	0.941343	YES	28 kDa heat-and acid-stable phosphoprotein OS=Cricetulus griseus GN=I79_017889 PE=4 SV=1
G3IMC9	-0.27988	0.107878	-0.490704	-0.279994	-0.0663284	4	28	0.755875	0.612195	0.935824	YES	Acyl-coenzyme A synthetase ACSM2
G3I7D7	0.262581	0.149876	-0.0343017	0.264583	0.553856	4	6	1.30028	0.96628	1.73995	NO	RNA-binding protein FUS OS=Cricetulus griseus GN=I79_019424 PE=4 SV=1
G3H290	-0.223118	0.138451	-0.494261	-0.224353	0.047013	4	8	0.80002	0.610022	1.04814	NO	Acyl-CoA dehydrogenase family member 10 OS=Cricetulus griseus GN=I79_004261 PE=3 SV=1
G3H1G8	0.223585	0.142368	-0.0501998	0.22285	0.501849	4	8	1.25055	0.951039	1.65177	NO	Erlin-2 OS=Cricetulus griseus GN=I79_003994 PE=4 SV=1
G3HSB4	-0.174031	0.130593	-0.427314	-0.174545	0.0777343	4	12	0.840271	0.652259	1.08084	NO	60S ribosomal protein L27 OS=Cricetulus griseus GN=I79_013744 PE=4 SV=1
G3I5K8	-0.165214	0.132609	-0.42425	-0.166025	0.0922483	4	16	0.847712	0.65426	1.09664	NO	Carboxylesterase 3 OS=Cricetulus griseus GN=I79_018761 PE=4 SV=1
G3IIA0	-0.0102035	0.10989	-0.221534	-0.012595	0.204583	4	29	0.989848	0.801289	1.22701	NO	ATP synthase subunit b, mitochondrial OS=Cricetulus griseus GN=I79_023568 PE=4 SV=1
G3IMV8	-0.116764	0.11811	-0.349572	-0.115617	0.112994	4	15	0.889795	0.70499	1.11963	NO	Acyl-coenzyme A synthetase ACSM5
G3GYR9	-0.0632893	0.151675	-0.358672	-0.0624158	0.232545	4	6	0.938672	0.698604	1.26181	NO	40S ribosomal protein S8 OS=Cricetulus griseus GN=I79_002981 PE=3 SV=1
G3GT05	0.0862414	0.128017	-0.166688	0.0858495	0.336261	4	12	1.09007	0.846464	1.3997	NO	T-complex protein 1 subunit theta OS=Cricetulus griseus GN=I79_000778 PE=3 SV=1
G3I351	-0.0855034	0.123087	-0.323837	-0.0852948	0.156827	4	13	0.91805	0.723368	1.16979	NO	40S ribosomal protein S9 OS=Cricetulus griseus GN=I79_017852 PE=4 SV=1
G3HBD4	-0.0195799	0.122066	-0.259827	-0.0193749	0.217697	4	21	0.980611	0.771185	1.24321	NO	Nucleoside diphosphate kinase A OS=Cricetulus griseus GN=I79_007762 PE=3 SV=1
G3HPK0	0.0162357	0.159392	-0.298164	0.01775	0.32983	4	5	1.01637	0.742179	1.39073	NO	Hydroxysteroid dehydrogenase-like protein 2 OS=Cricetulus griseus GN=I79_012714 PE=4 SV=1
G3HRM8	0.0122883	0.106789	-0.195941	0.0126375	0.223766	4	21	1.01236	0.82206	1.25078	NO	Nascent polypeptide-associated complex subunit alpha
G3H7Z2	1.00904	0.111652	0.790168	1.00873	1.22638	3	45	2.74297	2.20377	3.40886	YES	Transgelin-2 OS=Cricetulus griseus GN=I79_006488 PE=4 SV=1
G3IBN9	0.85205	0.121931	0.609054	0.852082	1.09143	3	15	2.34445	1.83869	2.97854	YES	Keratin, type II cytoskeletal 71 OS=Cricetulus griseus GN=I79_021070 PE=3 SV=1
G3HDU9	0.824958	0.158141	0.517681	0.827155	1.13437	3	6	2.28178	1.67813	3.10922	YES	Histone H1.1 OS=Cricetulus griseus GN=I79_008715 PE=3 SV=1
G3IN99	-0.674602	0.123325	-0.921656	-0.674296	-0.43296	3	17	0.509359	0.397859	0.648586	YES	Glycogen phosphorylase, liver form OS=Cricetulus griseus GN=I79_025411 PE=3 SV=1
G3HBY2	-0.560268	0.123217	-0.804321	-0.560526	-0.320125	3	16	0.571056	0.447391	0.726058	YES	Hematological and neurological expressed 1-like protein OS=Cricetulus griseus GN=I79_007934 PE=4 SV=1
G3IE79	-0.543279	0.105417	-0.749728	-0.543326	-0.335263	3	97	0.580841	0.472495	0.71515	YES	Arginase-1 OS=Cricetulus griseus GN=I79_022023 PE=3 SV=1
G3HDU3	0.522395	0.111148	0.30554	0.522409	0.743412	3	30	1.68606	1.35736	2.1031	YES	Histone H2B OS=Cricetulus griseus GN=I79_008709 PE=3 SV=1
G3I8F7	0.513974	0.117166	0.28415	0.513737	0.743251	3	19	1.67192	1.32863	2.10276	YES	Keratin, type I cytoskeletal 19 OS=Cricetulus griseus GN=I79_019825 PE=3 SV=1
G3H894	-0.503329	0.127001	-0.752928	-0.502067	-0.254909	3	20	0.604515	0.470986	0.774987	YES	Abhydrolase domain-containing protein 14B OS=Cricetulus griseus GN=I79_006594 PE=4 SV=1
G3HSX8	0.492666	0.135193	0.221008	0.493537	0.75192	3	16	1.63667	1.24733	2.12107	YES	Biglycan OS=Cricetulus griseus GN=I79_013977 PE=4 SV=1
G3I887	-0.492955	0.101598	-0.691303	-0.492775	-0.295662	3	81	0.610819	0.500923	0.744039	YES	Peroxiredoxin-5, mitochondrial OS=Cricetulus griseus GN=I79_019750 PE=4 SV=1
G3INF7	-0.482877	0.110713	-0.699256	-0.483486	-0.266114	3	110	0.617006	0.496955	0.766352	YES	Glutathione S-transferase Mu 1 OS=Cricetulus griseus GN=I79_025478 PE=3 SV=1
G3HW36	-0.461978	0.123619	-0.706241	-0.463167	-0.218342	3	16	0.630036	0.493496	0.803851	YES	Serine hydroxymethyltransferase, mitochondrial OS=Cricetulus griseus GN=I79_015184 PE=3 SV=1
G3IA41	-0.43525	0.0969623	-0.628759	-0.434405	-0.246491	3	517	0.647103	0.533253	0.781538	YES	Hemoglobin subunit alpha OS=Cricetulus griseus GN=I79_020457 PE=3 SV=1
G3H511	0.420233	0.109442	0.208324	0.420266	0.635355	3	52	1.52232	1.23161	1.88769	YES	Tropomyosin alpha-1 chain OS=Cricetulus griseus GN=I79_005379 PE=3 SV=1
G3I6P1	-0.416368	0.128175	-0.665293	-0.417025	-0.165345	3	18	0.659438	0.514123	0.847601	YES	Glyceraldehyde-3-phosphate dehydrogenase OS=Cricetulus griseus GN=I79_019168 PE=3 SV=1
G3GY22	0.414476	0.149906	0.118353	0.415648	0.703655	3	7	1.51358	1.12564	2.02113	YES	Ras-related protein Rap-1b OS=Cricetulus griseus GN=I79_002677 PE=4 SV=1
G3HYH7	-0.391226	0.16481	-0.705178	-0.394244	-0.068647	3	5	0.676227	0.494021	0.933656	YES	60S ribosomal protein L28 OS=Cricetulus griseus GN=I79_016110 PE=4 SV=1
G3HQC5	0.364657	0.12426	0.120176	0.365568	0.604902	3	21	1.44002	1.1277	1.83107	YES	Prolargin OS=Cricetulus griseus GN=I79_013022 PE=4 SV=1
G3I526	-0.361912	0.138795	-0.62876	-0.362288	-0.0873361	3	9	0.696344	0.533253	0.916369	YES	Amine oxidase [flavin-containing] B OS=Cricetulus griseus GN=I79_018567 PE=4 SV=1
G3IEF1	0.33853	0.109948	0.126186	0.3391	0.552107	3	59	1.40288	1.13449	1.73691	YES	Ferritin OS=Cricetulus griseus GN=I79_022098 PE=3 SV=1
G3I973	0.325264	0.145845	0.0382062	0.327669	0.608751	3	8	1.3844	1.03895	1.83813	YES	Hypoxia up-regulated protein 1 OS=Cricetulus griseus GN=I79_020107 PE=3 SV=1
G3HTU8	-0.327131	0.135518	-0.590222	-0.325964	-0.0640425	3	12	0.720989	0.554204	0.937965	YES	Galactokinase OS=Cricetulus griseus GN=I79_014328 PE=3 SV=1
G3HBJ0	-0.321086	0.189032	-0.689502	-0.32229	0.0547219	3	3	0.725361	0.501826	1.05625	NO	Histidine ammonia-lyase OS=Cricetulus griseus GN=I79_007820 PE=4 SV=1
G3HUL3	-0.322473	0.143582	-0.603918	-0.32122	-0.042733	3	13	0.724355	0.546665	0.958167	YES	Aldehyde oxidase (Fragment) OS=Cricetulus griseus GN=I79_014625 PE=4 SV=1
G3H8J2	-0.314239	0.133827	-0.575239	-0.314685	-0.0513399	3	11	0.730345	0.56257	0.949956	YES	Lambda-crystallin-like OS=Cricetulus griseus GN=I79_006694 PE=4 SV=1
G3H8Y8	0.310126	0.162747	-0.00970728	0.309792	0.631814	3	5	1.3636	0.99034	1.88102	NO	Collagen alpha-1(XVIII) chain OS=Cricetulus griseus GN=I79_006837 PE=4 SV=1
G3HGP4	-0.302517	0.107784	-0.51003	-0.30339	-0.0921386	3	39	0.738956	0.600478	0.911979	YES	Acetyl-CoA acetyltransferase, cytosolic OS=Cricetulus griseus GN=I79_009782 PE=3 SV=1
G3H3G9	0.297426	0.18477	-0.0730621	0.297273	0.656485	3	3	1.34639	0.929543	1.928	NO	Septin-9 OS=Cricetulus griseus GN=I79_004785 PE=3 SV=1
G3IKQ5	-0.290223	0.17431	-0.628192	-0.29088	0.0501284	3	4	0.748097	0.533556	1.05141	NO	Pyridoxal kinase OS=Cricetulus griseus GN=I79_024458 PE=4 SV=1
G3I7Q5	-0.286459	0.149808	-0.585829	-0.287825	0.0102605	3	7	0.750918	0.556644	1.01031	NO	Zinc finger protein ZPR1 OS=Cricetulus griseus GN=I79_019552 PE=4 SV=1
G3H7U0	-0.283457	0.110795	-0.501502	-0.283368	-0.0696355	3	37	0.753175	0.60562	0.932734	YES	3-hydroxyacyl-CoA dehydrogenase type-2 OS=Cricetulus griseus GN=I79_006433 PE=3 SV=1
G3IIU8	-0.280455	0.151917	-0.57455	-0.280802	0.0241461	3	8	0.75544	0.562958	1.02444	NO	Acyl carrier protein, mitochondrial OS=Cricetulus griseus GN=I79_023776 PE=3 SV=1
G3H5I8	0.274505	0.148401	-0.0120315	0.274801	0.570199	3	8	1.31588	0.988041	1.76862	NO	Fibrinogen beta chain OS=Cricetulus griseus GN=I79_005570 PE=4 SV=1
G3HFZ9	0.272779	0.145398	-0.00954694	0.274303	0.557646	3	8	1.31361	0.990498	1.74656	NO	Crk-like protein OS=Cricetulus griseus GN=I79_009517 PE=4 SV=1
G3H7R4	0.264583	0.120269	0.0264777	0.265354	0.498264	3	37	1.30289	1.02683	1.64586	YES	Thioredoxin-dependent peroxide reductase, mitochondrial OS=Cricetulus griseus GN=I79_006402 PE=4 SV=1
G3HPV5	0.259669	0.157691	-0.0493206	0.260753	0.572291	3	6	1.2965	0.951876	1.77232	NO	Histone H1.5 OS=Cricetulus griseus GN=I79_012826 PE=3 SV=1
G3GTF9	-0.253701	0.121104	-0.492439	-0.25375	-0.0188185	3	26	0.775924	0.611134	0.981357	YES	ATP synthase subunit d, mitochondrial OS=Cricetulus griseus GN=I79_000940 PE=4 SV=1
G3H2Q5	-0.252644	0.128154	-0.504269	-0.252447	-0.0024183	3	17	0.776744	0.603947	0.997585	YES	Carbonic anhydrase 2 (Fragment) OS=Cricetulus griseus GN=I79_004475 PE=4 SV=1
G3I6W8	-0.235572	0.141475	-0.506432	-0.235722	0.0421206	3	8	0.790119	0.602642	1.04302	NO	40S ribosomal protein S18 OS=Cricetulus griseus GN=I79_019246 PE=3 SV=1
G3H892	-0.236198	0.121224	-0.476961	-0.235112	-3.63605e-05	3	27	0.789625	0.620667	0.999964	YES	Aminoacylase-1A OS=Cricetulus griseus GN=I79_006592 PE=4 SV=1
G3HBD3	0.23327	0.139564	-0.0420288	0.23376	0.508621	3	9	1.26272	0.958842	1.663	NO	Nucleoside diphosphate kinase B OS=Cricetulus griseus GN=I79_007761 PE=3 SV=1
G3HJB1	0.228092	0.130623	-0.0265369	0.229115	0.485445	3	11	1.2562	0.973812	1.6249	NO	Alpha-actinin-4 OS=Cricetulus griseus GN=I79_010753 PE=4 SV=1
G3HJU7	-0.221137	0.136403	-0.487454	-0.220456	0.0445572	3	11	0.801607	0.614188	1.04556	NO	UPF0465 protein C5orf33-like OS=Cricetulus griseus GN=I79_010949 PE=4 SV=1
G3GVR4	0.219716	0.175297	-0.121817	0.218472	0.565708	3	4	1.24572	0.88531	1.76069	NO	Protein FAM107B OS=Cricetulus griseus GN=I79_001811 PE=4 SV=1
G3H7E6	0.218097	0.15778	-0.0903452	0.217228	0.523879	3	7	1.24371	0.913616	1.68857	NO	Aldehyde dehydrogenase X, mitochondrial OS=Cricetulus griseus GN=I79_006277 PE=3 SV=1
G3I4M9	-0.21146	0.123822	-0.452192	-0.211583	0.027834	3	50	0.809402	0.636232	1.02822	NO	Transthyretin OS=Cricetulus griseus GN=I79_018412 PE=3 SV=1
G3I2S4	0.205654	0.121049	-0.0307328	0.206801	0.444654	3	21	1.22833	0.969735	1.55995	NO	3,2-trans-enoyl-CoA isomerase, mitochondrial OS=Cricetulus griseus GN=I79_017718 PE=3 SV=1
G3HHY2	-0.205118	0.125268	-0.447743	-0.205097	0.0384627	3	16	0.814552	0.639069	1.03921	NO	Peroxisomal multifunctional enzyme type 2 OS=Cricetulus griseus GN=I79_010243 PE=3 SV=1
G3HHA7	-0.199581	0.150746	-0.494807	-0.200955	0.0971503	3	7	0.819074	0.609689	1.10203	NO	Peptidyl-prolyl cis-trans isomerase OS=Cricetulus griseus GN=I79_010005 PE=3 SV=1
G3H2D6	0.19131	0.188109	-0.177806	0.191361	0.563532	3	3	1.21083	0.837105	1.75687	NO	GTP-binding protein SAR1b OS=Cricetulus griseus GN=I79_004346 PE=3 SV=1
G3GTB7	0.191047	0.187266	-0.170653	0.189818	0.560769	3	3	1.21052	0.843114	1.75202	NO	Heterogeneous nuclear ribonucleoprotein Q OS=Cricetulus griseus GN=I79_000895 PE=4 SV=1
G3GRH9	0.188805	0.146067	-0.093376	0.188609	0.477714	3	12	1.2078	0.910851	1.61238	NO	Tropomodulin-3 OS=Cricetulus griseus GN=I79_000124 PE=4 SV=1
G3I0E7	-0.183353	0.11943	-0.414897	-0.18467	0.0543097	3	19	0.832474	0.660409	1.05581	NO	Cytochrome P450 2D27 OS=Cricetulus griseus GN=I79_016829 PE=3 SV=1
G3I366	0.181216	0.173402	-0.161223	0.17803	0.522649	3	4	1.19867	0.851102	1.68649	NO	Prolyl endopeptidase OS=Cricetulus griseus GN=I79_017867 PE=4 SV=1
G3H2A5	0.17614	0.144148	-0.104667	0.176003	0.453371	3	8	1.1926	0.900625	1.57361	NO	Vacuolar protein sorting-associated protein 29 OS=Cricetulus griseus GN=I79_004275 PE=4 SV=1
G3I071	-0.172956	0.172966	-0.512885	-0.172419	0.161096	3	4	0.841174	0.598766	1.1748	NO	60S ribosomal protein L35 OS=Cricetulus griseus GN=I79_016748 PE=3 SV=1
G3H8N3	-0.168929	0.141222	-0.444181	-0.169282	0.11165	3	10	0.844569	0.64135	1.11812	NO	60S ribosomal protein L4 OS=Cricetulus griseus GN=I79_006739 PE=4 SV=1
G3HSM8	0.169272	0.154375	-0.12793	0.168407	0.471514	3	6	1.18444	0.879915	1.60242	NO	Lamin-B2 OS=Cricetulus griseus GN=I79_013862 PE=3 SV=1
G3I2F2	0.163303	0.175897	-0.183546	0.164884	0.506463	3	4	1.17739	0.832313	1.65941	NO	Splicing factor 3B subunit 2 OS=Cricetulus griseus GN=I79_017595 PE=4 SV=1
G3I2P8	-0.16251	0.117642	-0.394861	-0.16428	0.0642941	3	57	0.850008	0.673774	1.06641	NO	Annexin OS=Cricetulus griseus GN=I79_017691 PE=3 SV=1
G3HJJ6	-0.160231	0.101395	-0.358879	-0.160532	0.0361011	3	571	0.851947	0.698459	1.03676	NO	Fatty acid-binding protein, liver OS=Cricetulus griseus GN=I79_010843 PE=3 SV=1
G3HYJ8	-0.156004	0.100468	-0.353188	-0.15658	0.038579	3	105	0.855556	0.702445	1.03933	NO	10 kDa heat shock protein, mitochondrial OS=Cricetulus griseus GN=I79_016132 PE=3 SV=1
G3H256	-0.152972	0.171714	-0.491356	-0.152416	0.18628	3	4	0.858154	0.611796	1.20476	NO	26S proteasome non-ATPase regulatory subunit 9 OS=Cricetulus griseus GN=I79_004301 PE=4 SV=1
G3ILE4	-0.150884	0.133782	-0.410292	-0.151558	0.110327	3	20	0.859947	0.663457	1.11664	NO	Kynurenine--oxoglutarate transaminase 3 OS=Cricetulus griseus GN=I79_024709 PE=4 SV=1
G3H154	0.148993	0.143528	-0.136634	0.150038	0.426981	3	8	1.16066	0.872289	1.53262	NO	Histone H2A OS=Cricetulus griseus GN=I79_003878 PE=3 SV=1
G3GY47	-0.143871	0.173495	-0.484852	-0.143617	0.203867	3	4	0.865999	0.615789	1.22614	NO	60S ribosomal protein L26 OS=Cricetulus griseus GN=I79_002702 PE=4 SV=1
G3HNS1	-0.143886	0.135141	-0.40853	-0.14328	0.118668	3	11	0.865987	0.664627	1.126	NO	Cytochrome P450 2A6 OS=Cricetulus griseus GN=I79_012414 PE=4 SV=1
G3I834	-0.140997	0.125886	-0.389256	-0.141295	0.104117	3	19	0.868492	0.677561	1.10973	NO	Cytochrome c oxidase subunit 5A, mitochondrial OS=Cricetulus griseus GN=I79_019691 PE=4 SV=1
G3HR10	-0.132562	0.141104	-0.410898	-0.134091	0.143494	3	10	0.875849	0.663055	1.1543	NO	Dihydropteridine reductase OS=Cricetulus griseus GN=I79_013270 PE=4 SV=1
G3HVF7	-0.126892	0.165775	-0.448675	-0.127603	0.199824	3	5	0.880829	0.638473	1.22119	NO	Dihydropyrimidinase OS=Cricetulus griseus GN=I79_014944 PE=4 SV=1
G3HTY6	-0.125227	0.17393	-0.467297	-0.125455	0.223568	3	4	0.882296	0.626694	1.25053	NO	NADH dehydrogenase [ubiquinone] iron-sulfur protein 2, mitochondrial OS=Cricetulus griseus GN=I79_014388 PE=3 SV=1
G3HBE9	0.1239	0.144231	-0.159074	0.12275	0.40185	3	13	1.1319	0.852934	1.49459	NO	Leucine-rich repeat-containing protein 59 OS=Cricetulus griseus GN=I79_007777 PE=4 SV=1
G3H2C6	-0.118949	0.117583	-0.348192	-0.120424	0.111249	3	31	0.887853	0.705964	1.11767	NO	Voltage-dependent anion-selective channel protein 1 OS=Cricetulus griseus GN=I79_004334 PE=4 SV=1
G3H777	0.11988	0.12018	-0.116702	0.119198	0.354543	3	22	1.12736	0.889851	1.42553	NO	ADP/ATP translocase 2 OS=Cricetulus griseus GN=I79_006206 PE=3 SV=1
G3HF18	-0.118061	0.11759	-0.349663	-0.118853	0.112055	3	20	0.888642	0.704925	1.11857	NO	Tudor domain-containing protein 12 OS=Cricetulus griseus GN=I79_009173 PE=4 SV=1
G3HFI6	-0.113173	0.187296	-0.474732	-0.11137	0.254832	3	3	0.892996	0.622052	1.29024	NO	ATP-dependent RNA helicase DDX1 OS=Cricetulus griseus GN=I79_009344 PE=4 SV=1
G3I277	-0.107032	0.155794	-0.412435	-0.109106	0.198452	3	6	0.898497	0.662036	1.21951	NO	Dihydrolipoyl dehydrogenase OS=Cricetulus griseus GN=I79_017504 PE=3 SV=1
G3GTH2	0.107546	0.153624	-0.196674	0.108283	0.407963	3	6	1.11354	0.821458	1.50375	NO	Na(+)/H(+) exchange regulatory cofactor NHE-RF1 OS=Cricetulus griseus GN=I79_000956 PE=1 SV=1
G3H935	-0.106096	0.162899	-0.423192	-0.106098	0.214245	3	5	0.899339	0.654953	1.23893	NO	Tyrosyl-tRNA synthetase, cytoplasmic OS=Cricetulus griseus GN=I79_006897 PE=4 SV=1
G3I782	0.10542	0.133089	-0.160558	0.10469	0.366993	3	15	1.11118	0.851668	1.44339	NO	Heterogeneous nuclear ribonucleoprotein D0 OS=Cricetulus griseus GN=I79_019367 PE=4 SV=1
G3GVN8	-0.105063	0.144121	-0.38795	-0.104499	0.174561	3	9	0.900268	0.678446	1.19072	NO	Enoyl-CoA hydratase domain-containing protein 3, mitochondrial OS=Cricetulus griseus GN=I79_001784 PE=4 SV=1
G3H0B5	-0.104211	0.124571	-0.343048	-0.103688	0.139766	3	21	0.901035	0.709604	1.15001	NO	Isocitrate dehydrogenase [NAD] subunit alpha, mitochondrial OS=Cricetulus griseus GN=I79_003570 PE=3 SV=1
G3HBP4	-0.0973951	0.151183	-0.393025	-0.0951516	0.194944	3	7	0.907197	0.675012	1.21524	NO	Fumarylacetoacetate hydrolase domain-containing protein 1 OS=Cricetulus griseus GN=I79_007948 PE=4 SV=1
G3I310	-0.0911486	0.18798	-0.453522	-0.0910242	0.283398	3	3	0.912882	0.635386	1.32763	NO	26S proteasome non-ATPase regulatory subunit 2 OS=Cricetulus griseus GN=I79_017809 PE=4 SV=1
G3IBK4	-0.0863232	0.133159	-0.346373	-0.087062	0.176817	3	11	0.917298	0.707249	1.19341	NO	60S ribosomal protein L10 OS=Cricetulus griseus GN=I79_021029 PE=4 SV=1
G3IEB4	0.0859548	0.187882	-0.282773	0.0869636	0.457137	3	3	1.08976	0.753691	1.57954	NO	OCIA domain-containing protein 1 OS=Cricetulus griseus GN=I79_022059 PE=4 SV=1
G3H1Q7	-0.0840094	0.113954	-0.306598	-0.0854173	0.138109	3	29	0.919423	0.735946	1.1481	NO	Cytochrome c oxidase subunit 5B, mitochondrial OS=Cricetulus griseus GN=I79_004089 PE=4 SV=1
G3HZ74	-0.0836796	0.142678	-0.366704	-0.0824851	0.195402	3	14	0.919726	0.693015	1.2158	NO	Glutaredoxin-related protein 5 OS=Cricetulus griseus GN=I79_016370 PE=4 SV=1
G3HGT4	-0.0785787	0.126358	-0.324524	-0.0781234	0.168933	3	17	0.924429	0.722871	1.18404	NO	Uncharacterized protein KIAA0564-like OS=Cricetulus griseus GN=I79_009825 PE=4 SV=1
G3HIQ0	-0.0789043	0.135112	-0.339649	-0.077954	0.18374	3	13	0.924128	0.71202	1.2017	NO	Threonyl-tRNA synthetase, cytoplasmic OS=Cricetulus griseus GN=I79_010525 PE=3 SV=1
G3HIM1	0.0688908	0.162509	-0.250107	0.0659775	0.389832	3	5	1.07132	0.778718	1.47673	NO	Basement membrane-specific heparan sulfate proteoglycan core protein OS=Cricetulus griseus GN=I79_010495 PE=4 SV=1
G3IJ99	0.0660837	0.130307	-0.185941	0.0659605	0.320755	3	15	1.06832	0.830323	1.37817	NO	ATP-binding cassette sub-family D member 3 (Fragment) OS=Cricetulus griseus GN=I79_023932 PE=3 SV=1
G3HEY9	0.0607194	0.147493	-0.229135	0.0601376	0.352204	3	7	1.0626	0.795221	1.4222	NO	Catenin alpha-1 OS=Cricetulus griseus GN=I79_009138 PE=4 SV=1
G3HA21	-0.0520874	0.128798	-0.304221	-0.051318	0.202831	3	20	0.949246	0.737698	1.22487	NO	NADPH--cytochrome P450 reductase OS=Cricetulus griseus GN=I79_007261 PE=4 SV=1
G3H377	0.050847	0.139253	-0.226824	0.0512901	0.320557	3	11	1.05216	0.797061	1.37789	NO	Creatine kinase B-type OS=Cricetulus griseus GN=I79_004692 PE=3 SV=1
G3IMS5	-0.0476533	0.106073	-0.25618	-0.0456057	0.159056	3	88	0.953464	0.774003	1.1724	NO	Serum albumin OS=Cricetulus griseus GN=I79_025220 PE=4 SV=1
G3I3Y5	-0.03995	0.14249	-0.322095	-0.0408893	0.238671	3	8	0.960837	0.724629	1.26956	NO	NADH dehydrogenase [ubiquinone] flavoprotein 1, mitochondrial OS=Cricetulus griseus GN=I79_018156 PE=4 SV=1
G3HSE5	0.0384752	0.170835	-0.29746	0.0391416	0.376785	3	4	1.03922	0.742702	1.45759	NO	Coatomer subunit beta OS=Cricetulus griseus GN=I79_013776 PE=3 SV=1
G3HLX0	0.0336131	0.1513	-0.259826	0.0331618	0.333497	3	7	1.03418	0.771186	1.39584	NO	Polymerase I and transcript release factor OS=Cricetulus griseus GN=I79_011714 PE=4 SV=1
G3ICC2	0.0340044	0.132866	-0.22524	0.0329881	0.299938	3	11	1.03459	0.798324	1.34978	NO	BAG family molecular chaperone regulator 3 OS=Cricetulus griseus GN=I79_021315 PE=4 SV=1
G3GZB2	0.0315761	0.147459	-0.254795	0.0325541	0.319597	3	8	1.03208	0.775075	1.37657	NO	Acid ceramidase OS=Cricetulus griseus GN=I79_003173 PE=4 SV=1
G3HNI4	-0.0328599	0.126532	-0.285808	-0.0320743	0.21038	3	18	0.967674	0.751407	1.23415	NO	Methylmalonate-semialdehyde dehydrogenase [acylating], mitochondrial OS=Cricetulus griseus GN=I79_012322 PE=3 SV=1
G3HS40	0.0257745	0.153516	-0.273574	0.0246302	0.329765	3	8	1.02611	0.760656	1.39064	NO	H-2 class II histocompatibility antigen gamma chain OS=Cricetulus griseus GN=I79_013666 PE=4 SV=1
G3GSW3	-0.021395	0.156369	-0.325687	-0.0216101	0.286163	3	6	0.978832	0.722031	1.33131	NO	Coatomer subunit beta' OS=Cricetulus griseus GN=I79_000735 PE=4 SV=1
G3HT22	-0.0168937	0.134809	-0.279719	-0.0167201	0.24694	3	10	0.983248	0.755996	1.2801	NO	Glycerol-3-phosphate dehydrogenase, mitochondrial OS=Cricetulus griseus GN=I79_014035 PE=3 SV=1
G3HD94	0.0165349	0.186458	-0.351053	0.016156	0.381409	3	3	1.01667	0.703946	1.46435	NO	Desmoplakin OS=Cricetulus griseus GN=I79_008473 PE=4 SV=1
G3IEG6	0.0155479	0.126424	-0.234287	0.0155454	0.262564	3	22	1.01567	0.791135	1.30026	NO	Tubulin beta-2A chain OS=Cricetulus griseus GN=I79_022113 PE=3 SV=1
G3HID1	0.00927186	0.137989	-0.263958	0.0106203	0.276812	3	10	1.00931	0.768006	1.31892	NO	Ras-related protein Rab-7a OS=Cricetulus griseus GN=I79_010391 PE=3 SV=1
G3HWJ3	0.00964378	0.137284	-0.259947	0.00998842	0.281101	3	11	1.00969	0.771093	1.32459	NO	Putative uncharacterized protein OS=Cricetulus griseus GN=I79_015376 PE=4 SV=1
G3HKP3	-0.00715933	0.139888	-0.280535	-0.00879653	0.266408	3	11	0.992866	0.755379	1.30527	NO	Cytochrome b-c1 complex subunit 1, mitochondrial OS=Cricetulus griseus GN=I79_011272 PE=3 SV=1
G3IKS9	0.0082917	0.159464	-0.30802	0.00688807	0.319538	3	6	1.00833	0.7349	1.37649	NO	Glutaredoxin-3 OS=Cricetulus griseus GN=I79_024482 PE=4 SV=1
G3H302	-0.669739	0.111798	-0.88957	-0.670066	-0.450442	3	32	0.511842	0.410832	0.637347	YES	Selenium-binding protein 1 OS=Cricetulus griseus GN=I79_004607 PE=4 SV=1
G3IN18	-0.374275	0.162676	-0.694233	-0.371941	-0.0513089	3	5	0.687788	0.499457	0.949985	YES	60S ribosomal protein L8 OS=Cricetulus griseus GN=I79_025329 PE=3 SV=1
G3HP71	0.317874	0.164711	-0.008906	0.318661	0.642277	3	5	1.3742	0.991134	1.9008	NO	Heterogeneous nuclear ribonucleoprotein H (Fragment) OS=Cricetulus griseus GN=I79_012577 PE=4 SV=1
G3IK13	0.297993	0.17348	-0.0422562	0.298586	0.635254	3	4	1.34715	0.958624	1.8875	NO	Eukaryotic translation initiation factor 3 subunit C OS=Cricetulus griseus GN=I79_024206 PE=4 SV=1
G3HER1	-0.277726	0.138708	-0.54924	-0.280204	-0.00392006	3	9	0.757505	0.577388	0.996088	YES	Tricarboxylate transport protein
G3H2L0	-0.172135	0.188076	-0.544916	-0.172805	0.194753	3	3	0.841865	0.579891	1.21501	NO	MAGUK p55 subfamily member 6 OS=Cricetulus griseus GN=I79_004425 PE=4 SV=1
G3IEK1	0.151548	0.144143	-0.130054	0.150339	0.434949	3	8	1.16363	0.878048	1.54488	NO	Actin-related protein 2/3 complex subunit 2 OS=Cricetulus griseus GN=I79_022148 PE=4 SV=1
G3H7U7	-0.129153	0.15605	-0.434267	-0.12952	0.178234	3	7	0.878839	0.647739	1.19511	NO	Electron transfer flavoprotein-ubiquinone oxidoreductase, mitochondrial OS=Cricetulus griseus GN=I79_006440 PE=4 SV=1
G3HZ85	0.103584	0.175105	-0.238213	0.104312	0.449167	3	4	1.10914	0.788035	1.56701	NO	Acyl-CoA synthetase short-chain family member 3
G3I5Q4	0.0753411	0.152352	-0.225537	0.0750026	0.374422	3	8	1.07825	0.798088	1.45415	NO	Heterogeneous nuclear ribonucleoprotein M OS=Cricetulus griseus GN=I79_018809 PE=4 SV=1
G3IHM9	-0.0899353	0.155894	-0.392648	-0.090042	0.21029	3	6	0.91399	0.675267	1.23404	NO	Alcohol sulfotransferase A OS=Cricetulus griseus GN=I79_023322 PE=4 SV=1
G3HMG1	-0.102997	0.148923	-0.396563	-0.10362	0.1871	3	8	0.90213	0.672628	1.20575	NO	40S ribosomal protein S13 OS=Cricetulus griseus
G3I2D3	-0.051136	0.141127	-0.328483	-0.0505351	0.223821	3	10	0.950149	0.720015	1.25085	NO	40S ribosomal protein S20 OS=Cricetulus griseus GN=I79_017563 PE=4 SV=1
G3IL47	0.0350063	0.134525	-0.22936	0.0343057	0.299199	3	10	1.03563	0.795042	1.34878	NO	Carnitine O-acetyltransferase OS=Cricetulus griseus GN=I79_024609 PE=3 SV=1
G3HCK9	0.0254694	0.176091	-0.319676	0.0241033	0.370917	3	4	1.0258	0.726384	1.44906	NO	Far upstream element-binding protein 2 OS=Cricetulus griseus GN=I79_008220 PE=4 SV=1
G3GWC4	-0.490838	0.142495	-0.772683	-0.491703	-0.212259	3	10	0.612113	0.461772	0.808755	YES	GrpE protein-like 1
G3HH44	-0.473893	0.120472	-0.710101	-0.472769	-0.238737	3	90	0.622574	0.491595	0.787622	YES	Glutathione S-transferase OS=Cricetulus griseus GN=I79_009940 PE=3 SV=1
G3I952	0.433523	0.139669	0.158188	0.432906	0.710249	3	21	1.54268	1.17139	2.0345	YES	EF-hand domain-containing protein D2 OS=Cricetulus griseus GN=I79_020086 PE=4 SV=1
G3HED9	-0.406863	0.126243	-0.653723	-0.407777	-0.161305	3	15	0.665735	0.520106	0.851033	YES	ATP synthase subunit e
G3H832	-0.136902	0.121404	-0.375644	-0.135779	0.102459	3	26	0.872056	0.686847	1.10789	NO	Translationally-controlled tumor protein OS=Cricetulus griseus GN=I79_006528 PE=4 SV=1
G3I5H1	-1.12903	0.125025	-1.37352	-1.1286	-0.889089	2	49	0.323348	0.253213	0.41103	YES	Glutathione S-transferase OS=Cricetulus griseus GN=I79_018719 PE=3 SV=1
G3IKI9	1.1072	0.140759	0.833364	1.10781	1.38682	2	70	3.02587	2.30105	4.00209	YES	Serum amyloid A protein OS=Cricetulus griseus GN=I79_024392 PE=3 SV=1
G3ICM8	-0.868882	0.112788	-1.09214	-0.868578	-0.648562	2	1411	0.41942	0.335496	0.522797	YES	Hemoglobin subunit epsilon-Y2 OS=Cricetulus griseus GN=I79_021426 PE=3 SV=1
G3HAP6	-0.810317	0.156765	-1.12089	-0.812032	-0.504784	2	8	0.444717	0.325989	0.603636	YES	Acetyl-coenzyme A synthetase, cytoplasmic OS=Cricetulus griseus GN=I79_007503 PE=4 SV=1
G3HC31	0.761575	0.136524	0.489086	0.762303	1.02322	2	15	2.14165	1.63082	2.78215	YES	Protein S100-A6 OS=Cricetulus griseus GN=I79_008074 PE=4 SV=1
G3GZ40	0.757768	0.215559	0.339902	0.757511	1.1815	2	2	2.13351	1.40481	3.25927	YES	Myosin-2 OS=Cricetulus griseus GN=I79_003091 PE=4 SV=1
G3HVP2	0.691522	0.178727	0.336819	0.691705	1.04446	2	4	1.99675	1.40049	2.84186	YES	Stathmin (Fragment) OS=Cricetulus griseus GN=I79_015032 PE=3 SV=1
G3H4I2	0.650313	0.157621	0.345623	0.650599	0.960414	2	7	1.91614	1.41287	2.61278	YES	Tropomyosin beta chain OS=Cricetulus griseus GN=I79_005183 PE=3 SV=1
G3H8Y4	0.634238	0.166586	0.30691	0.633302	0.96088	2	6	1.88558	1.35922	2.614	YES	Collagen alpha-2(VI) chain OS=Cricetulus griseus GN=I79_006833 PE=4 SV=1
G3IFJ5	-0.606674	0.116713	-0.83486	-0.604595	-0.375293	2	121	0.545161	0.433935	0.687088	YES	Glutathione S-transferase OS=Cricetulus griseus GN=I79_022518 PE=3 SV=1
G3HVE0	-0.593987	0.214621	-1.0178	-0.592603	-0.176788	2	2	0.552122	0.361391	0.837958	YES	Ornithine aminotransferase, mitochondrial OS=Cricetulus griseus GN=I79_014927 PE=3 SV=1
G3IEX2	0.558588	0.170561	0.227076	0.558263	0.889963	2	6	1.7482	1.25493	2.43504	YES	Nuclease-sensitive element-binding protein 1 OS=Cricetulus griseus GN=I79_022277 PE=4 SV=1
G3GWX6	0.558267	0.194501	0.176109	0.558262	0.94191	2	3	1.74764	1.19257	2.56488	YES	Leukocyte elastase inhibitor A OS=Cricetulus griseus GN=I79_002261 PE=3 SV=1
G3HTJ2	0.548073	0.15037	0.254596	0.548302	0.845584	2	9	1.72992	1.28994	2.32934	YES	Septin-7 (Fragment) OS=Cricetulus griseus GN=I79_014218 PE=3 SV=1
G3HIX6	0.537043	0.142995	0.255254	0.536624	0.81742	2	13	1.71094	1.29079	2.26465	YES	Tryptophanyl-tRNA synthetase, cytoplasmic OS=Cricetulus griseus GN=I79_010607 PE=3 SV=1
G3HN88	0.508659	0.149391	0.210026	0.510395	0.800713	2	12	1.66306	1.23371	2.22713	YES	Adenylyl cyclase-associated protein OS=Cricetulus griseus GN=I79_012224 PE=3 SV=1
G3HAB9	0.507969	0.19466	0.13351	0.506906	0.891556	2	3	1.66191	1.14283	2.43892	YES	Ferritin light chain 1 OS=Cricetulus griseus GN=I79_007365 PE=4 SV=1
G3I4Z7	0.500886	0.141243	0.219929	0.499491	0.775635	2	14	1.65018	1.24599	2.17197	YES	Galectin-1 OS=Cricetulus griseus GN=I79_018538 PE=4 SV=1
G3HDT6	0.498904	0.148922	0.20223	0.499025	0.78791	2	21	1.64692	1.22413	2.1988	YES	Histone H2A OS=Cricetulus griseus GN=I79_008702 PE=3 SV=1
G3GTJ3	-0.496713	0.124447	-0.738728	-0.495845	-0.255404	2	29	0.608528	0.477721	0.774604	YES	Glyceraldehyde-3-phosphate dehydrogenase OS=Cricetulus griseus GN=I79_000978 PE=3 SV=1
G3HL28	-0.485636	0.140314	-0.759507	-0.486185	-0.205664	2	22	0.615306	0.467897	0.814107	YES	Glutathione S-transferase kappa 1 OS=Cricetulus griseus GN=I79_011413 PE=4 SV=1
G3GRX4	0.483572	0.155377	0.178878	0.483593	0.784294	2	8	1.62186	1.19587	2.19086	YES	Coactosin-like protein OS=Cricetulus griseus GN=I79_000269 PE=4 SV=1
G3H9D1	-0.480871	0.170164	-0.811207	-0.478931	-0.148483	2	5	0.618245	0.444321	0.862014	YES	Acetyl-CoA carboxylase 1 OS=Cricetulus griseus GN=I79_006999 PE=4 SV=1
G3HYJ9	0.466529	0.164661	0.14408	0.467565	0.78874	2	6	1.59445	1.15498	2.20062	YES	Moesin OS=Cricetulus griseus GN=I79_016134 PE=4 SV=1
G3HNK4	0.460554	0.140624	0.187187	0.459494	0.735789	2	13	1.58495	1.20585	2.08713	YES	Dihydropyrimidinase-related protein 2 OS=Cricetulus griseus GN=I79_012342 PE=4 SV=1
G3GXS3	-0.455479	0.173928	-0.794959	-0.456031	-0.110267	2	5	0.634144	0.4516	0.895595	YES	Ketohexokinase OS=Cricetulus griseus GN=I79_002566 PE=4 SV=1
G3HMD1	-0.454023	0.145598	-0.738636	-0.454981	-0.165214	2	19	0.635068	0.477765	0.847712	YES	Glyceraldehyde-3-phosphate dehydrogenase OS=Cricetulus griseus GN=I79_011887 PE=3 SV=1
G3HQP8	0.44879	0.17216	0.110329	0.449251	0.785994	2	6	1.56642	1.11665	2.19459	YES	Tubulin beta-7 chain OS=Cricetulus griseus GN=I79_013153 PE=3 SV=1
G3HBP3	-0.433605	0.155994	-0.740281	-0.434374	-0.12753	2	13	0.648168	0.47698	0.880267	YES	Hydroxyacylglutathione hydrolase, mitochondrial OS=Cricetulus griseus GN=I79_007947 PE=3 SV=1
G3HMB9	0.421214	0.139011	0.143322	0.422102	0.694732	2	17	1.52381	1.1541	2.00317	YES	Histone H2A OS=Cricetulus griseus GN=I79_011871 PE=3 SV=1
G3H0K4	-0.418025	0.157471	-0.725946	-0.417898	-0.114686	2	8	0.658346	0.483867	0.891646	YES	Peptide methionine sulfoxide reductase OS=Cricetulus griseus GN=I79_003665 PE=4 SV=1
G3I8K0	-0.417243	0.215119	-0.842855	-0.415121	0.000192353	2	21	0.658861	0.43048	1.00019	NO	Cytochrome P450 2C26 OS=Cricetulus griseus GN=I79_019875 PE=3 SV=1
G3HGV7	0.413804	0.212204	-0.00710703	0.414575	0.831952	2	2	1.51256	0.992918	2.2978	NO	UPF0027 protein C22orf28-like OS=Cricetulus griseus GN=I79_009848 PE=4 SV=1
G3HUU7	0.413014	0.163489	0.0976748	0.413492	0.73184	2	6	1.51137	1.1026	2.0789	YES	Protein S100-A10 OS=Cricetulus griseus GN=I79_014715 PE=4 SV=1
G3IMF7	0.40851	0.183697	0.0470542	0.409075	0.765334	2	4	1.50457	1.04818	2.14971	YES	PDZ and LIM domain protein 5 OS=Cricetulus griseus GN=I79_025096 PE=4 SV=1
G3HU24	-0.391722	0.169634	-0.719673	-0.394107	-0.0523252	2	6	0.675892	0.486912	0.94902	YES	Aflatoxin B1 aldehyde reductase member 2 OS=Cricetulus griseus GN=I79_014427 PE=4 SV=1
G3I7X9	0.386669	0.18302	0.026573	0.391237	0.739735	2	4	1.47207	1.02693	2.09538	YES	Liver carboxylesterase 1 OS=Cricetulus griseus GN=I79_019630 PE=4 SV=1
G3I015	0.39173	0.170863	0.0559133	0.390747	0.728292	2	6	1.47954	1.05751	2.07154	YES	NAD(P)H dehydrogenase [quinone] 1 OS=Cricetulus griseus GN=I79_016687 PE=4 SV=1
G3ICM5	-0.379805	0.121463	-0.612221	-0.38332	-0.141894	2	591	0.683995	0.542145	0.867713	YES	Hemoglobin subunit beta OS=Cricetulus griseus GN=I79_021423 PE=3 SV=1
G3H5D5	0.382006	0.144211	0.10013	0.38261	0.662029	2	50	1.46522	1.10532	1.93872	YES	Acyl-CoA-binding protein OS=Cricetulus griseus GN=I79_005522 PE=4 SV=1
G3IL48	0.377403	0.181947	0.0229978	0.378228	0.732888	2	4	1.45849	1.02326	2.08108	YES	Protein transport protein Sec31A OS=Cricetulus griseus GN=I79_024610 PE=4 SV=1
G3HMZ7	-0.37719	0.133828	-0.638931	-0.377271	-0.114984	2	21	0.685786	0.527856	0.891381	YES	Histidine triad nucleotide-binding protein 2 OS=Cricetulus griseus GN=I79_012127 PE=4 SV=1
G3IET7	0.366081	0.144177	0.0849036	0.366688	0.647364	2	22	1.44207	1.08861	1.9105	YES	UDP-glucuronosyltransferase 1-7C OS=Cricetulus griseus GN=I79_022242 PE=3 SV=1
G3GTN3	0.356445	0.216434	-0.0782448	0.35613	0.783211	2	2	1.42824	0.924738	2.18849	NO	Carnitine O-palmitoyltransferase 2, mitochondrial OS=Cricetulus griseus GN=I79_001018 PE=3 SV=1
G3HSH4	-0.345122	0.177058	-0.694901	-0.345607	0.00460444	2	5	0.708134	0.499124	1.00462	NO	60S ribosomal protein L24 OS=Cricetulus griseus GN=I79_013806 PE=4 SV=1
G3GWI0	-0.342709	0.134036	-0.611551	-0.343219	-0.0811254	2	23	0.709845	0.542509	0.922078	YES	2-oxo-4-hydroxy-4-carboxy-5-ureidoimidazoline decarboxylase OS=Cricetulus griseus GN=I79_002105 PE=4 SV=1
G3IEB0	-0.341905	0.155571	-0.649506	-0.342311	-0.0367782	2	13	0.710416	0.522304	0.96389	YES	Argininosuccinate synthase OS=Cricetulus griseus GN=I79_022055 PE=4 SV=1
G3GXB0	0.340586	0.161895	0.025103	0.340319	0.657008	2	6	1.40577	1.02542	1.92901	YES	Rho GDP-dissociation inhibitor 1 OS=Cricetulus griseus GN=I79_002400 PE=4 SV=1
G3H1E5	0.32802	0.176692	-0.0108099	0.328166	0.676542	2	5	1.38822	0.989248	1.96706	NO	Dynein light chain 2, cytoplasmic OS=Cricetulus griseus GN=I79_003970 PE=4 SV=1
G3IGM5	0.323529	0.169946	-0.00917959	0.323207	0.662335	2	5	1.382	0.990862	1.93931	NO	Immunity-related GTPase family M protein OS=Cricetulus griseus GN=I79_022945 PE=4 SV=1
G3I3M3	0.317048	0.196189	-0.0662644	0.318654	0.700688	2	3	1.37307	0.935883	2.01514	NO	Sorbin and SH3 domain-containing protein 2 OS=Cricetulus griseus GN=I79_018033 PE=4 SV=1
G3I0D8	-0.318915	0.182685	-0.675292	-0.317845	0.0364335	2	4	0.726938	0.509008	1.03711	NO	NADH-cytochrome b5 reductase 3 OS=Cricetulus griseus GN=I79_016819 PE=4 SV=1
G3IBL7	-0.310174	0.153485	-0.610689	-0.310322	-0.010375	2	8	0.733319	0.542977	0.989679	YES	UDP-glucuronosyltransferase 2B5 OS=Cricetulus griseus GN=I79_021043 PE=3 SV=1
G3HFM7	0.307704	0.193138	-0.073188	0.308562	0.685199	2	3	1.3603	0.929426	1.98417	NO	Myosin-11 OS=Cricetulus griseus GN=I79_009389 PE=4 SV=1
G3GTS6	-0.31024	0.213483	-0.728358	-0.308193	0.102703	2	2	0.733271	0.482701	1.10816	NO	26S proteasome non-ATPase regulatory subunit 11 OS=Cricetulus griseus GN=I79_001065 PE=4 SV=1
G3I6D1	-0.295955	0.182409	-0.651873	-0.297592	0.066872	2	4	0.743821	0.521069	1.06916	NO	3 beta-hydroxysteroid dehydrogenase/Delta 5-->4-isomerase type 2 OS=Cricetulus griseus GN=I79_019048 PE=3 SV=1
G3HND5	-0.292544	0.170068	-0.63194	-0.291584	0.0399254	2	6	0.746362	0.53156	1.04073	NO	Glyoxalase domain-containing protein 5 OS=Cricetulus griseus GN=I79_012272 PE=4 SV=1
G3HMG7	-0.292756	0.169805	-0.628963	-0.291366	0.037309	2	6	0.746204	0.533145	1.03801	NO	39S ribosomal protein L39, mitochondrial OS=Cricetulus griseus GN=I79_011928 PE=4 SV=1
G3H8F2	-0.284825	0.149396	-0.573591	-0.28454	0.0102224	2	9	0.752146	0.563498	1.01027	NO	Acylamino-acid-releasing enzyme OS=Cricetulus griseus GN=I79_006652 PE=4 SV=1
G3H4W2	-0.276479	0.166686	-0.601487	-0.277098	0.0530376	2	6	0.75845	0.547996	1.05447	NO	D-2-hydroxyglutarate dehydrogenase, mitochondrial OS=Cricetulus griseus GN=I79_005325 PE=4 SV=1
G3GYL3	-0.273447	0.185742	-0.642569	-0.272001	0.0883713	2	4	0.760753	0.52594	1.09239	NO	NADH dehydrogenase [ubiquinone] iron-sulfur protein 3, mitochondrial OS=Cricetulus griseus GN=I79_002893 PE=3 SV=1
G3HRJ7	0.261102	0.156244	-0.049	0.263306	0.563437	2	8	1.29836	0.952181	1.7567	NO	Catenin delta-1 OS=Cricetulus griseus GN=I79_013441 PE=4 SV=1
G3I948	-0.260741	0.142624	-0.54045	-0.261494	0.0192154	2	60	0.770481	0.582486	1.0194	NO	Eukaryotic translation initiation factor 5A-2 OS=Cricetulus griseus GN=I79_020082 PE=4 SV=1
G3HK90	0.259943	0.216367	-0.160819	0.261106	0.685999	2	2	1.29686	0.851446	1.98575	NO	14-3-3 protein eta OS=Cricetulus griseus GN=I79_011108 PE=3 SV=1
C0SSX9	0.258856	0.158868	-0.0542889	0.258333	0.570506	2	8	1.29545	0.947158	1.76916	NO	Integrin-linked kinase OS=Cricetulus griseus GN=ilk PE=2 SV=1
G3HX69	0.259945	0.213846	-0.149002	0.257619	0.67802	2	2	1.29686	0.861568	1.96997	NO	LIM domain and actin-binding protein 1 OS=Cricetulus griseus GN=I79_015588 PE=4 SV=1
G3HYG2	-0.257316	0.170517	-0.596004	-0.256871	0.0713218	2	6	0.773124	0.551009	1.07393	NO	Eukaryotic initiation factor 4A-II OS=Cricetulus griseus GN=I79_016095 PE=3 SV=1
G3I6J4	0.255601	0.13626	-0.00993854	0.255784	0.523612	2	16	1.29124	0.990111	1.68811	NO	ADP-ribosylation factor 3 OS=Cricetulus griseus GN=I79_019118 PE=3 SV=1
G3HBJ1	-0.25244	0.156593	-0.547122	-0.255259	0.058404	2	7	0.776903	0.578613	1.06014	NO	Putative imidazolonepropionase OS=Cricetulus griseus GN=I79_007821 PE=4 SV=1
G3IHY5	0.257986	0.195582	-0.119798	0.254955	0.647193	2	3	1.29432	0.887099	1.91017	NO	6-phosphogluconate dehydrogenase, decarboxylating OS=Cricetulus griseus GN=I79_023445 PE=3 SV=1
G3HWI7	-0.252236	0.181538	-0.608255	-0.251219	0.100207	2	4	0.777061	0.5443	1.1054	NO	5-oxoprolinase OS=Cricetulus griseus GN=I79_015370 PE=4 SV=1
G3HE01	-0.251999	0.159485	-0.565992	-0.25096	0.0623813	2	10	0.777246	0.567797	1.06437	NO	NADH dehydrogenase [ubiquinone] iron-sulfur protein 4, mitochondrial OS=Cricetulus griseus GN=I79_008770 PE=4 SV=1
G3GSH5	0.246158	0.182802	-0.110544	0.247382	0.601297	2	4	1.2791	0.895347	1.82448	NO	ATP-dependent RNA helicase DDX3X OS=Cricetulus griseus GN=I79_000589 PE=3 SV=1
G3I6W5	-0.244592	0.156834	-0.552742	-0.244745	0.0685149	2	7	0.783024	0.57537	1.07092	NO	Prefoldin subunit 6 OS=Cricetulus griseus GN=I79_019243 PE=4 SV=1
G3H0Q0	-0.245036	0.157517	-0.555301	-0.243104	0.061337	2	7	0.782676	0.5739	1.06326	NO	40S ribosomal protein S6 OS=Cricetulus griseus GN=I79_003714 PE=3 SV=1
G3HMV6	-0.24287	0.137092	-0.511049	-0.2421	0.0271278	2	22	0.784373	0.599866	1.0275	NO	Hydroxymethylglutaryl-CoA lyase, mitochondrial OS=Cricetulus griseus GN=I79_012073 PE=4 SV=1
G3HD93	0.241809	0.132129	-0.0173572	0.241298	0.50001	2	29	1.27355	0.982793	1.64874	NO	Cancer-associated gene 1 protein-like OS=Cricetulus griseus GN=I79_008472 PE=4 SV=1
G3H0S4	-0.240448	0.126408	-0.488358	-0.241007	0.00608027	2	29	0.786275	0.613633	1.0061	NO	Sorbitol dehydrogenase OS=Cricetulus griseus GN=I79_003742 PE=3 SV=1
G3IBY4	0.23862	0.168442	-0.089839	0.237566	0.563955	2	5	1.2695	0.914078	1.75761	NO	Plastin-3 OS=Cricetulus griseus GN=I79_021170 PE=4 SV=1
G3HFK9	0.237219	0.140438	-0.0367609	0.237487	0.512515	2	13	1.26772	0.963907	1.66949	NO	Calcium-binding protein p22 (Fragment) OS=Cricetulus griseus GN=I79_009371 PE=4 SV=1
G3I4T1	-0.233227	0.163798	-0.552643	-0.231896	0.0900124	2	7	0.791973	0.575427	1.09419	NO	Leucine-rich repeat-containing protein 4B OS=Cricetulus griseus GN=I79_018469 PE=4 SV=1
G3HP11	-0.23139	0.141308	-0.512144	-0.230487	0.0416817	2	13	0.79343	0.599209	1.04256	NO	Protein NipSnap-like 1 OS=Cricetulus griseus GN=I79_012514 PE=4 SV=1
G3H7V6	-0.230381	0.211326	-0.651956	-0.228868	0.175932	2	2	0.794231	0.521026	1.19236	NO	Monoglyceride lipase OS=Cricetulus griseus GN=I79_006450 PE=4 SV=1
G3IAP8	-0.225207	0.183474	-0.58356	-0.225198	0.133064	2	4	0.798351	0.557909	1.14232	NO	Dehydrogenase/reductase SDR family member 7 OS=Cricetulus griseus GN=I79_020674 PE=3 SV=1
G3GXB1	-0.223258	0.213673	-0.647057	-0.224039	0.192009	2	2	0.799909	0.523585	1.21168	NO	THO complex subunit 4 OS=Cricetulus griseus GN=I79_002401 PE=4 SV=1
G3GUK6	-0.218508	0.214395	-0.637746	-0.219822	0.200146	2	2	0.803717	0.528482	1.22158	NO	Putative uncharacterized protein OS=Cricetulus griseus GN=I79_001369 PE=4 SV=1
G3HL16	0.215393	0.18184	-0.143464	0.216039	0.564692	2	4	1.24035	0.866352	1.75891	NO	Splicing factor 3B subunit 1 OS=Cricetulus griseus GN=I79_011401 PE=4 SV=1
G3HGQ6	0.20989	0.181445	-0.155331	0.209711	0.564467	2	4	1.23354	0.856132	1.75851	NO	Plasminogen OS=Cricetulus griseus GN=I79_009796 PE=3 SV=1
G3H3B9	-0.208455	0.184685	-0.571177	-0.208058	0.156509	2	4	0.811838	0.56486	1.16942	NO	Carbonyl reductase family member 4 OS=Cricetulus griseus GN=I79_004734 PE=3 SV=1
G3HZ16	0.208427	0.1641	-0.114319	0.208037	0.5293	2	6	1.23174	0.891974	1.69774	NO	PRKC apoptosis WT1 regulator protein OS=Cricetulus griseus GN=I79_016311 PE=4 SV=1
G3HBP7	-0.208611	0.162961	-0.536749	-0.207858	0.109795	2	6	0.811711	0.584646	1.11605	NO	NADH dehydrogenase [ubiquinone] 1 beta subcomplex subunit 10 OS=Cricetulus griseus GN=I79_007951 PE=4 SV=1
G3I3W0	0.204382	0.197225	-0.182314	0.203953	0.597323	2	3	1.22677	0.833339	1.81725	NO	Calponin-3 OS=Cricetulus griseus GN=I79_018128 PE=4 SV=1
G3ILP4	0.204575	0.17462	-0.141496	0.20367	0.544232	2	5	1.227	0.868058	1.72328	NO	60S ribosomal protein L9 OS=Cricetulus griseus GN=I79_024815 PE=4 SV=1
G3H7Y5	0.20473	0.193775	-0.175675	0.203202	0.584841	2	3	1.22719	0.838891	1.79471	NO	Sodium/potassium-transporting ATPase subunit alpha-2 OS=Cricetulus griseus GN=I79_006481 PE=3 SV=1
G3HNR0	-0.200074	0.12437	-0.442633	-0.20109	0.0435764	2	43	0.81867	0.642343	1.04454	NO	Flavin reductase OS=Cricetulus griseus GN=I79_012403 PE=4 SV=1
G3HWE9	0.198532	0.138979	-0.0761189	0.200231	0.467308	2	14	1.21961	0.926706	1.59569	NO	Tubulin alpha-4A chain OS=Cricetulus griseus GN=I79_015306 PE=3 SV=1
G3GZR1	0.195941	0.195408	-0.185835	0.197908	0.576464	2	3	1.21646	0.83041	1.77973	NO	Aspartyl-tRNA synthetase, cytoplasmic OS=Cricetulus griseus GN=I79_003356 PE=3 SV=1
G3GZ21	0.195475	0.192135	-0.179044	0.19614	0.56961	2	3	1.21589	0.836069	1.76758	NO	Peroxisomal 3,2-trans-enoyl-CoA isomerase OS=Cricetulus griseus GN=I79_003072 PE=4 SV=1
G3I3E7	-0.193563	0.157339	-0.498248	-0.192988	0.110684	2	7	0.824018	0.607594	1.11704	NO	Platelet-activating factor acetylhydrolase 2, cytoplasmic OS=Cricetulus griseus GN=I79_017951 PE=4 SV=1
G3HPT1	-0.187948	0.185445	-0.55339	-0.190459	0.181816	2	4	0.828658	0.574997	1.19939	NO	Cytochrome c oxidase subunit 6B1 OS=Cricetulus griseus GN=I79_012801 PE=4 SV=1
G3H1B3	0.18981	0.162713	-0.129409	0.190372	0.499254	2	9	1.20902	0.878615	1.64749	NO	Lamin-L(I) OS=Cricetulus griseus GN=I79_003938 PE=3 SV=1
G3I018	-0.186577	0.148445	-0.472542	-0.187824	0.109297	2	9	0.829794	0.623415	1.11549	NO	26S proteasome non-ATPase regulatory subunit 7 OS=Cricetulus griseus GN=I79_016691 PE=4 SV=1
G3HJY6	-0.188413	0.147477	-0.473498	-0.187517	0.101299	2	14	0.828273	0.62282	1.10661	NO	Bile acid-CoA:amino acid N-acyltransferase OS=Cricetulus griseus GN=I79_010988 PE=4 SV=1
G3H8L7	0.187785	0.182523	-0.169954	0.185688	0.547257	2	4	1.20657	0.843704	1.72851	NO	Ras-related protein Rab-5A OS=Cricetulus griseus GN=I79_006720 PE=3 SV=1
G3HY05	-0.186082	0.147845	-0.473962	-0.185516	0.102185	2	12	0.830206	0.622531	1.10759	NO	Glutathione S-transferase theta-1 OS=Cricetulus griseus GN=I79_015930 PE=3 SV=1
G3H9U3	0.172558	0.181983	-0.179001	0.173634	0.530605	2	4	1.18834	0.836105	1.69996	NO	Splicing factor, proline-and glutamine-rich OS=Cricetulus griseus GN=I79_007174 PE=4 SV=1
G3HHM2	0.169312	0.133698	-0.0913881	0.167663	0.430752	2	17	1.18449	0.912663	1.53841	NO	Histone H3.1t OS=Cricetulus griseus GN=I79_010126 PE=3 SV=1
G3HJB0	0.16671	0.13923	-0.104844	0.166466	0.440721	2	15	1.18141	0.900465	1.55383	NO	Alpha-actinin-4 (Fragment) OS=Cricetulus griseus GN=I79_010752 PE=4 SV=1
G3GYK8	-0.16472	0.146802	-0.453561	-0.166291	0.123273	2	11	0.848131	0.635362	1.13119	NO	26S protease regulatory subunit 6A OS=Cricetulus griseus GN=I79_002888 PE=3 SV=1
G3I769	-0.165572	0.136452	-0.43883	-0.165171	0.104728	2	47	0.847409	0.64479	1.11041	NO	Liver carboxylesterase OS=Cricetulus griseus GN=I79_019354 PE=4 SV=1
G3HEJ8	-0.165483	0.144125	-0.447221	-0.164771	0.115189	2	41	0.847485	0.639402	1.12209	NO	ADP/ATP translocase 2 OS=Cricetulus griseus GN=I79_008982 PE=3 SV=1
G3HF04	0.162471	0.215364	-0.25567	0.162994	0.592684	2	2	1.17641	0.774398	1.80884	NO	Receptor expression-enhancing protein 5 (Fragment) OS=Cricetulus griseus GN=I79_009156 PE=4 SV=1
G3HCD3	-0.163879	0.215231	-0.581819	-0.162883	0.253622	2	2	0.848845	0.558881	1.28868	NO	Phosphoglycerate mutase family member 5 OS=Cricetulus griseus GN=I79_008141 PE=4 SV=1
G3IHE5	0.163427	0.196046	-0.221972	0.162415	0.543412	2	3	1.17754	0.800937	1.72187	NO	GTP-binding nuclear protein Ran OS=Cricetulus griseus GN=I79_023234 PE=4 SV=1
G3I9K7	0.162015	0.139928	-0.112	0.162266	0.437195	2	13	1.17588	0.894045	1.54836	NO	Arylacetamide deacetylase OS=Cricetulus griseus GN=I79_020256 PE=4 SV=1
G3H0Y9	0.1636	0.13039	-0.087697	0.161428	0.419151	2	26	1.17774	0.916038	1.52067	NO	EH domain-containing protein 4 OS=Cricetulus griseus GN=I79_003809 PE=4 SV=1
G3GY95	0.15907	0.157577	-0.151564	0.156963	0.474486	2	8	1.17242	0.859362	1.60719	NO	Eukaryotic translation initiation factor 5A-1 OS=Cricetulus griseus GN=I79_002768 PE=4 SV=1
G3I5R2	0.153943	0.120012	-0.0811796	0.153857	0.390175	2	50	1.16642	0.922028	1.47724	NO	40S ribosomal protein S28 OS=Cricetulus griseus GN=I79_018817 PE=4 SV=1
G3HZJ7	0.150862	0.152133	-0.144607	0.153105	0.449798	2	10	1.16284	0.865362	1.568	NO	Liver carboxylesterase 31 OS=Cricetulus griseus GN=I79_016503 PE=4 SV=1
G3HYG7	0.153386	0.21265	-0.258854	0.151885	0.567212	2	2	1.16577	0.771936	1.76334	NO	DnaJ-like subfamily B member 11 OS=Cricetulus griseus GN=I79_016100 PE=4 SV=1
G3HMS8	-0.150462	0.134657	-0.413096	-0.14943	0.118305	2	17	0.86031	0.661599	1.12559	NO	60S ribosomal protein L17 OS=Cricetulus griseus GN=I79_012050 PE=3 SV=1
G3IAE3	0.143264	0.139474	-0.133354	0.143985	0.411054	2	14	1.15403	0.875155	1.50841	NO	UPF0568 protein C14orf166-like OS=Cricetulus griseus GN=I79_020563 PE=4 SV=1
G3I2F5	0.143612	0.150211	-0.14657	0.142753	0.438907	2	11	1.15444	0.863666	1.55101	NO	Barrier-to-autointegration factor OS=Cricetulus griseus GN=I79_017597 PE=4 SV=1
G3HGS0	-0.134986	0.212976	-0.551938	-0.136101	0.279588	2	2	0.873728	0.575833	1.32258	NO	Citrate lyase subunit beta-like protein, mitochondrial OS=Cricetulus griseus GN=I79_009810 PE=4 SV=1
G3I003	-0.135834	0.163764	-0.454016	-0.13573	0.189572	2	6	0.872988	0.635072	1.20873	NO	60S ribosomal protein L13a OS=Cricetulus griseus GN=I79_016670 PE=4 SV=1
G3H2A8	0.13674	0.156069	-0.167388	0.135057	0.4448	2	12	1.14653	0.845872	1.56018	NO	Actin-related protein 2/3 complex subunit 3 (Fragment) OS=Cricetulus griseus GN=I79_004279 PE=4 SV=1
G3I7A8	-0.13205	0.158292	-0.440298	-0.134728	0.180032	2	7	0.876297	0.643845	1.19726	NO	Sortilin (Fragment) OS=Cricetulus griseus GN=I79_019395 PE=4 SV=1
G3HB04	0.132588	0.134191	-0.13099	0.132358	0.392802	2	17	1.14178	0.877227	1.48112	NO	Protein disulfide-isomerase A6 OS=Cricetulus griseus GN=I79_007616 PE=4 SV=1
G3IJQ7	-0.134941	0.175567	-0.476869	-0.132169	0.209955	2	5	0.873767	0.620724	1.23362	NO	Rab-interacting lysosomal protein OS=Cricetulus griseus GN=I79_024093 PE=4 SV=1
G3IHL0	-0.131052	0.143104	-0.409512	-0.130611	0.14704	2	13	0.877172	0.663974	1.1584	NO	N(G),N(G)-dimethylarginine dimethylaminohydrolase 1 OS=Cricetulus griseus GN=I79_023302 PE=4 SV=1
G3GWE9	0.125803	0.153507	-0.176463	0.124288	0.423761	2	9	1.13406	0.83823	1.5277	NO	Solute carrier family 2, facilitated glucose transporter member 9 OS=Cricetulus griseus GN=I79_002071 PE=3 SV=1
G3I6F9	0.122475	0.167809	-0.207872	0.1222	0.447223	2	24	1.13029	0.812311	1.56396	NO	EH domain-containing protein 1 OS=Cricetulus griseus GN=I79_019087 PE=4 SV=1
G3GX96	0.120081	0.16126	-0.197627	0.120329	0.437012	2	9	1.12759	0.820676	1.54807	NO	Actin-related protein 2/3 complex subunit 4 OS=Cricetulus griseus GN=I79_002331 PE=4 SV=1
G3I2E9	0.12121	0.157435	-0.193278	0.120055	0.432985	2	7	1.12886	0.824253	1.54185	NO	Ras-related protein Rab-1B OS=Cricetulus griseus GN=I79_017591 PE=3 SV=1
G3H177	0.120775	0.162654	-0.195563	0.120025	0.445728	2	6	1.12837	0.822372	1.56163	NO	Vesicular integral-membrane protein VIP36 OS=Cricetulus griseus GN=I79_003901 PE=4 SV=1
G3HRP2	0.119321	0.144113	-0.159629	0.118886	0.40875	2	11	1.12673	0.85246	1.50494	NO	Protein canopy-like 2 OS=Cricetulus griseus GN=I79_013488 PE=4 SV=1
G3HIL0	0.116413	0.157601	-0.190869	0.116829	0.427736	2	11	1.12346	0.826241	1.53378	NO	Triosephosphate isomerase OS=Cricetulus griseus GN=I79_010482 PE=3 SV=1
G3HRG8	0.111676	0.157763	-0.194655	0.111092	0.421313	2	7	1.11815	0.823118	1.52396	NO	Endoplasmic reticulum resident protein ERp44 (Fragment) OS=Cricetulus griseus GN=I79_013434 PE=4 SV=1
G3HBJ2	-0.108983	0.161723	-0.42793	-0.108136	0.206438	2	9	0.896745	0.651857	1.22929	NO	Putative imidazolonepropionase OS=Cricetulus griseus GN=I79_007822 PE=4 SV=1
G3H2S5	0.107307	0.182203	-0.25537	0.107962	0.463503	2	4	1.11328	0.77463	1.58963	NO	RNA-binding protein 8A OS=Cricetulus griseus GN=I79_004496 PE=4 SV=1
G3I7H7	-0.107736	0.195773	-0.48835	-0.107775	0.275188	2	3	0.897865	0.613638	1.31678	NO	Acyl-CoA dehydrogenase family member 9, mitochondrial OS=Cricetulus griseus GN=I79_019466 PE=3 SV=1
G3GS73	0.106038	0.163953	-0.209978	0.105626	0.421816	2	8	1.11186	0.810602	1.52473	NO	Heterogeneous nuclear ribonucleoprotein A3-like 1 OS=Cricetulus griseus GN=I79_000386 PE=4 SV=1
G3IEB3	-0.105447	0.151606	-0.402086	-0.104871	0.189376	2	16	0.899922	0.668923	1.2085	NO	OCIA domain-containing protein 2 OS=Cricetulus griseus GN=I79_022058 PE=4 SV=1
G3HL06	-0.1008	0.183789	-0.460326	-0.102288	0.25924	2	4	0.904114	0.631078	1.29594	NO	ATP synthase subunit g, mitochondrial OS=Cricetulus griseus GN=I79_011389 PE=4 SV=1
G3HBZ8	0.0953874	0.173206	-0.244535	0.0939624	0.4352	2	6	1.10008	0.783069	1.54527	NO	Ubiquitin-associated protein 2-like OS=Cricetulus griseus GN=I79_008037 PE=4 SV=1
G3I3H2	0.0908261	0.132254	-0.167732	0.0909569	0.346153	2	60	1.09508	0.84558	1.41362	NO	60S acidic ribosomal protein P2 OS=Cricetulus griseus GN=I79_017979 PE=4 SV=1
G3ICJ8	-0.0891934	0.134124	-0.350645	-0.0901212	0.174267	2	18	0.914669	0.704234	1.19037	NO	Isovaleryl-CoA dehydrogenase, mitochondrial OS=Cricetulus griseus GN=I79_021396 PE=3 SV=1
G3IFC5	0.0900617	0.170185	-0.245569	0.0899782	0.421367	2	5	1.09424	0.78226	1.52404	NO	Glycine N-acyltransferase-like protein Keg1 OS=Cricetulus griseus GN=I79_022446 PE=4 SV=1
G3HXY1	0.0896252	0.137055	-0.180801	0.0899517	0.359566	2	20	1.09376	0.834601	1.43271	NO	PDZ and LIM domain protein 1 OS=Cricetulus griseus GN=I79_015897 PE=4 SV=1
G3I459	-0.087859	0.156287	-0.397753	-0.0874591	0.216802	2	8	0.91589	0.671828	1.2421	NO	Kynurenine--oxoglutarate transaminase 3 OS=Cricetulus griseus GN=I79_018234 PE=4 SV=1
G3HZ25	-0.0878031	0.137133	-0.35853	-0.0864999	0.179445	2	15	0.915941	0.698703	1.19655	NO	NADH dehydrogenase [ubiquinone] flavoprotein 2, mitochondrial OS=Cricetulus griseus GN=I79_016320 PE=3 SV=1
G3HE62	0.082783	0.141149	-0.192972	0.084579	0.359442	2	15	1.08631	0.824505	1.43253	NO	Brain protein 44 OS=Cricetulus griseus GN=I79_008836 PE=4 SV=1
G3HH71	-0.0826478	0.174021	-0.419022	-0.083882	0.262239	2	5	0.920675	0.65769	1.29984	NO	Putative RNA-binding protein Luc7-like 2 OS=Cricetulus griseus GN=I79_009968 PE=4 SV=1
G3H162	0.081135	0.153884	-0.220105	0.0818618	0.382271	2	9	1.08452	0.802434	1.46561	NO	Transmembrane emp24 domain-containing protein 9 OS=Cricetulus griseus GN=I79_003886 PE=3 SV=1
G3HW48	-0.0785498	0.145959	-0.36017	-0.0796244	0.210867	2	16	0.924456	0.697557	1.23475	NO	Dynactin subunit 2 OS=Cricetulus griseus GN=I79_015196 PE=4 SV=1
G3I0F7	0.0804378	0.195133	-0.308408	0.079207	0.452682	2	3	1.08376	0.734615	1.57252	NO	Alpha-N-acetylgalactosaminidase OS=Cricetulus griseus GN=I79_016839 PE=4 SV=1
G3H0S7	0.0772419	0.154051	-0.22894	0.0784901	0.378936	2	8	1.0803	0.795376	1.46073	NO	Beta-2-microglobulin OS=Cricetulus griseus GN=I79_003745 PE=3 SV=1
G3H7H4	-0.0785797	0.194315	-0.463958	-0.0782131	0.301135	2	3	0.924428	0.62879	1.35139	NO	Protein transport protein Sec61 subunit beta OS=Cricetulus griseus GN=I79_006305 PE=4 SV=1
G3I873	0.0774704	0.15729	-0.22869	0.0780807	0.387346	2	7	1.08055	0.795575	1.47307	NO	Ubiquitin thioesterase OTUB1 OS=Cricetulus griseus GN=I79_019736 PE=4 SV=1
G3HMD2	-0.0778986	0.147789	-0.369182	-0.0761751	0.21063	2	9	0.925058	0.691299	1.23446	NO	Sulfide:quinone oxidoreductase, mitochondrial OS=Cricetulus griseus GN=I79_011888 PE=4 SV=1
G3HJB5	0.072902	0.142708	-0.206316	0.0737467	0.35255	2	13	1.07563	0.813576	1.42269	NO	Delta(3,5)-Delta(2,4)-dienoyl-CoA isomerase, mitochondrial OS=Cricetulus griseus GN=I79_010757 PE=4 SV=1
G3I2K6	-0.0735329	0.130864	-0.333935	-0.0725547	0.180788	2	20	0.929106	0.7161	1.19816	NO	Hippocalcin-like protein 1 OS=Cricetulus griseus GN=I79_017643 PE=4 SV=1
G3GYT9	-0.0750727	0.158465	-0.389023	-0.072438	0.235305	2	10	0.927676	0.677718	1.2653	NO	Cytochrome P450 4A14 OS=Cricetulus griseus GN=I79_002918 PE=3 SV=1
G3IL62	-0.0716037	0.193621	-0.454315	-0.0711856	0.31108	2	3	0.9309	0.634883	1.3649	NO	NAD(P) transhydrogenase, mitochondrial OS=Cricetulus griseus GN=I79_024624 PE=4 SV=1
G3I6S8	-0.0715576	0.174835	-0.412208	-0.0699152	0.267817	2	5	0.930943	0.662187	1.30711	NO	Serine dehydratase-like OS=Cricetulus griseus GN=I79_019206 PE=4 SV=1
G3HNP6	-0.0651326	0.214405	-0.48333	-0.0684424	0.358352	2	2	0.936943	0.616726	1.43097	NO	26S protease regulatory subunit 6B (Fragment) OS=Cricetulus griseus GN=I79_012389 PE=3 SV=1
G3HCU8	-0.0636085	0.213777	-0.480952	-0.0654139	0.361902	2	2	0.938372	0.618195	1.43606	NO	26S protease regulatory subunit 8 OS=Cricetulus griseus GN=I79_008315 PE=3 SV=1
G3GYD5	-0.0615453	0.127474	-0.3088	-0.0621751	0.186853	2	25	0.94031	0.734328	1.20545	NO	Complement component 1 Q subcomponent-binding protein, mitochondrial OS=Cricetulus griseus GN=I79_002810 PE=4 SV=1
G3IA76	0.0613876	0.143251	-0.218473	0.0613196	0.339834	2	12	1.06331	0.803745	1.40471	NO	Protein LZIC OS=Cricetulus griseus GN=I79_020492 PE=4 SV=1
G3I5Q9	-0.0609247	0.145885	-0.346464	-0.0610665	0.222136	2	12	0.940894	0.707184	1.24874	NO	Ras-related protein Rab-11B OS=Cricetulus griseus GN=I79_018814 PE=3 SV=1
G3GWV2	-0.0576338	0.156707	-0.357587	-0.0600338	0.250143	2	8	0.943996	0.699362	1.28421	NO	Enolase OS=Cricetulus griseus GN=I79_002236 PE=3 SV=1
G3HHK3	-0.0599093	0.161252	-0.374056	-0.0592691	0.255789	2	9	0.94185	0.687939	1.29148	NO	60S ribosomal protein L31 OS=Cricetulus griseus GN=I79_010107 PE=4 SV=1
G3IHH9	-0.0596549	0.139912	-0.330711	-0.0588076	0.216058	2	13	0.94209	0.718413	1.24117	NO	Isoamyl acetate-hydrolyzing esterase 1-like OS=Cricetulus griseus GN=I79_023269 PE=4 SV=1
G3HVB6	-0.0581255	0.180851	-0.414725	-0.0586998	0.29662	2	4	0.943532	0.660522	1.3453	NO	Protein KIAA0664 OS=Cricetulus griseus GN=I79_014897 PE=3 SV=1
G3H1M4	0.0576737	0.166129	-0.264266	0.0580863	0.382985	2	6	1.05937	0.767769	1.46666	NO	Eukaryotic translation initiation factor 2 subunit 1 OS=Cricetulus griseus GN=I79_004073 PE=4 SV=1
G3I4Z4	-0.057102	0.125917	-0.305779	-0.057019	0.188307	2	34	0.944498	0.73655	1.2072	NO	Galectin-2 OS=Cricetulus griseus GN=I79_018535 PE=4 SV=1
G3HS06	-0.0568486	0.122277	-0.295317	-0.0562582	0.180022	2	47	0.944737	0.744295	1.19724	NO	40S ribosomal protein S10 OS=Cricetulus griseus GN=I79_013631 PE=4 SV=1
G3HD22	-0.0566246	0.126309	-0.301665	-0.0561742	0.191293	2	27	0.944949	0.739586	1.21081	NO	Trans-2,3-enoyl-CoA reductase OS=Cricetulus griseus GN=I79_008395 PE=4 SV=1
G3H4D3	0.0557952	0.214621	-0.362764	0.0545724	0.483311	2	2	1.05738	0.695751	1.62143	NO	6-phosphogluconolactonase OS=Cricetulus griseus GN=I79_005134 PE=4 SV=1
G3IF40	-0.0581568	0.170878	-0.405397	-0.054536	0.267782	2	5	0.943502	0.666712	1.30706	NO	Carbonyl reductase [NADPH] 1 OS=Cricetulus griseus GN=I79_022353 PE=3 SV=1
G3H4B6	-0.056103	0.218013	-0.486044	-0.0544229	0.37247	2	2	0.945442	0.615054	1.45132	NO	Coiled-coil domain-containing protein 124 OS=Cricetulus griseus GN=I79_005116 PE=4 SV=1
G3H853	0.0552432	0.213346	-0.351881	0.0530483	0.473927	2	2	1.0568	0.703364	1.60629	NO	cAMP-dependent protein kinase type I-alpha regulatory subunit OS=Cricetulus griseus GN=I79_006551 PE=4 SV=1
G3HR00	-0.0469172	0.142288	-0.325216	-0.047578	0.233745	2	25	0.954166	0.722372	1.26332	NO	NADH dehydrogenase [ubiquinone] 1 alpha subcomplex subunit 4 OS=Cricetulus griseus GN=I79_013258 PE=4 SV=1
G3H501	-0.0457801	0.212756	-0.46497	-0.0455342	0.37312	2	2	0.955252	0.628154	1.45226	NO	Spectrin beta chain, erythrocyte OS=Cricetulus griseus GN=I79_005365 PE=4 SV=1
G3GRW1	0.0447971	0.193415	-0.336498	0.0444576	0.42174	2	3	1.04582	0.714268	1.52461	NO	Cytochrome c oxidase subunit 4 isoform 1, mitochondrial OS=Cricetulus griseus GN=I79_000256 PE=4 SV=1
G3HH02	-0.0402924	0.171959	-0.37369	-0.0422291	0.303184	2	5	0.960509	0.68819	1.35416	NO	Uncharacterized protein C20orf135-like OS=Cricetulus griseus GN=I79_009897 PE=4 SV=1
G3I9F0	0.0403848	0.182318	-0.317492	0.0417992	0.397086	2	4	1.04121	0.727972	1.48748	NO	General vesicular transport factor p115 OS=Cricetulus griseus GN=I79_020190 PE=4 SV=1
G3HDL7	-0.03618	0.213344	-0.455371	-0.03885	0.379804	2	2	0.964467	0.634213	1.462	NO	NADH-ubiquinone oxidoreductase 75 kDa subunit, mitochondrial OS=Cricetulus griseus GN=I79_008602 PE=4 SV=1
G3HBK8	-0.038661	0.161096	-0.361089	-0.0377744	0.275129	2	9	0.962077	0.696917	1.3167	NO	Phosphoenolpyruvate carboxykinase, cytosolic [GTP] OS=Cricetulus griseus GN=I79_007842 PE=3 SV=1
G3H2C9	-0.0344554	0.193644	-0.41326	-0.036778	0.351119	2	3	0.966131	0.66149	1.42066	NO	S-phase kinase-associated protein 1 OS=Cricetulus griseus GN=I79_004338 PE=4 SV=1
G3IFS2	-0.0360385	0.163042	-0.358278	-0.0346766	0.278712	2	8	0.964603	0.698879	1.32143	NO	Cytochrome P450 2C18 OS=Cricetulus griseus GN=I79_022595 PE=3 SV=1
G3I5Z8	0.0342434	0.170064	-0.293219	0.0330431	0.371736	2	6	1.03484	0.745859	1.45025	NO	Proteasome-associated protein ECM29-like OS=Cricetulus griseus GN=I79_018909 PE=4 SV=1
G3HGW7	0.0320994	0.132506	-0.226318	0.0328799	0.289848	2	18	1.03262	0.797465	1.33622	NO	40S ribosomal protein S21 OS=Cricetulus griseus GN=I79_009859 PE=3 SV=1
G3HKL0	0.0294727	0.127774	-0.216654	0.0282137	0.282139	2	27	1.02991	0.805208	1.32596	NO	Fatty acid-binding protein, brain OS=Cricetulus griseus GN=I79_011239 PE=3 SV=1
G3IKE2	-0.0249471	0.129327	-0.276317	-0.0258339	0.229418	2	39	0.975361	0.758572	1.25787	NO	40S ribosomal protein S15a OS=Cricetulus griseus GN=I79_024343 PE=3 SV=1
G3HIY9	-0.0242321	0.15751	-0.327106	-0.0243354	0.286804	2	7	0.976059	0.721007	1.33216	NO	Glutamate--cysteine ligase catalytic subunit OS=Cricetulus griseus GN=I79_010621 PE=4 SV=1
G3HLP4	0.0226882	0.152411	-0.276028	0.0242694	0.320571	2	10	1.02295	0.758792	1.37791	NO	Eukaryotic translation initiation factor 4H OS=Cricetulus griseus GN=I79_011635 PE=4 SV=1
G3H030	-0.025048	0.175411	-0.363613	-0.0242006	0.314244	2	5	0.975263	0.69516	1.36922	NO	Fumarylacetoacetate hydrolase domain-containing protein 2A OS=Cricetulus griseus GN=I79_003478 PE=4 SV=1
G3HZY5	0.0233609	0.185721	-0.338392	0.0234644	0.386812	2	4	1.02364	0.712916	1.47228	NO	U1 small nuclear ribonucleoprotein 70 kDa OS=Cricetulus griseus GN=I79_016650 PE=4 SV=1
G3H6S8	-0.0224667	0.214032	-0.439985	-0.0226751	0.401846	2	2	0.977784	0.644046	1.49458	NO	Inorganic pyrophosphatase OS=Cricetulus griseus GN=I79_006047 PE=4 SV=1
G3I5B0	0.0223544	0.215236	-0.397702	0.022335	0.438015	2	2	1.02261	0.671862	1.54963	NO	Carnitine O-palmitoyltransferase 1, liver isoform OS=Cricetulus griseus GN=I79_018654 PE=4 SV=1
G3HK39	0.0205762	0.146019	-0.265288	0.0211898	0.309432	2	11	1.02079	0.766985	1.36265	NO	Plasma glutamate carboxypeptidase OS=Cricetulus griseus GN=I79_011052 PE=4 SV=1
G3I5H3	0.0217749	0.146123	-0.263331	0.0209904	0.307423	2	15	1.02201	0.768487	1.35992	NO	Elongation factor 1-delta OS=Cricetulus griseus GN=I79_018721 PE=3 SV=1
G3IDC2	-0.0199477	0.145231	-0.302128	-0.0192332	0.265273	2	16	0.98025	0.739243	1.30379	NO	Heat shock cognate 71 kDa protein OS=Cricetulus griseus GN=I79_021698 PE=4 SV=1
G3HD21	0.0185776	0.170249	-0.313808	0.0191626	0.349208	2	5	1.01875	0.730659	1.41794	NO	DnaJ-like subfamily B member 1 OS=Cricetulus griseus GN=I79_008394 PE=4 SV=1
G3HNT9	0.020043	0.195669	-0.359518	0.0190227	0.402511	2	3	1.02025	0.698012	1.49558	NO	Proteasome subunit beta type-1 OS=Cricetulus griseus GN=I79_012433 PE=4 SV=1
G3H194	-0.0135381	0.175352	-0.354535	-0.0143878	0.330921	2	5	0.986553	0.7015	1.39225	NO	Clathrin light chain B (Fragment) OS=Cricetulus griseus GN=I79_003918 PE=4 SV=1
G3HP24	0.0127437	0.179361	-0.33763	0.0127724	0.365589	2	4	1.01283	0.713459	1.44136	NO	Isoleucyl-tRNA synthetase, cytoplasmic OS=Cricetulus griseus GN=I79_012527 PE=3 SV=1
G3H7Y0	-0.0111971	0.1942	-0.388089	-0.0120893	0.372022	2	3	0.988865	0.678352	1.45066	NO	Coatomer subunit alpha OS=Cricetulus griseus GN=I79_006476 PE=4 SV=1
G3HGY8	0.0106286	0.124751	-0.235693	0.0120114	0.255718	2	29	1.01069	0.790024	1.29139	NO	Elongation factor 1-alpha OS=Cricetulus griseus GN=I79_009882 PE=3 SV=1
G3H8N4	0.0103443	0.160514	-0.301332	0.0115084	0.326937	2	7	1.0104	0.739832	1.38671	NO	Lactase-like protein OS=Cricetulus griseus GN=I79_006744 PE=3 SV=1
G3IB81	0.00846426	0.169161	-0.323908	0.0073078	0.339919	2	5	1.0085	0.723317	1.40483	NO	Mitochondrial carnitine/acylcarnitine carrier protein OS=Cricetulus griseus GN=I79_020873 PE=3 SV=1
G3ICW1	-0.00765603	0.179856	-0.364825	-0.00512427	0.338627	2	4	0.992373	0.694318	1.40302	NO	Osteoclast-stimulating factor 1 OS=Cricetulus griseus GN=I79_021516 PE=4 SV=1
G3IKB7	-0.00311794	0.18411	-0.360529	-0.00362422	0.360822	2	4	0.996887	0.697308	1.43451	NO	Cytochrome P450 2B19 OS=Cricetulus griseus GN=I79_024316 PE=3 SV=1
G3HI80	0.00464689	0.183922	-0.355251	0.00356372	0.367933	2	4	1.00466	0.700997	1.44475	NO	Cob(I)yrinic acid a,c-diamide adenosyltransferase, mitochondrial OS=Cricetulus griseus GN=I79_010347 PE=4 SV=1
G3I249	-0.00368108	0.16064	-0.318594	-0.00250332	0.312316	2	10	0.996326	0.727171	1.36659	NO	Selenocysteine lyase OS=Cricetulus griseus GN=I79_017470 PE=4 SV=1
G3GYY2	-0.00345265	0.182965	-0.362639	-0.00209992	0.357599	2	4	0.996553	0.695837	1.42989	NO	Caprin-1 OS=Cricetulus griseus GN=I79_003032 PE=4 SV=1
G3HU10	-0.000435509	0.216016	-0.420036	0.00111058	0.415499	2	2	0.999565	0.657023	1.51513	NO	Prefoldin subunit 2 OS=Cricetulus griseus GN=I79_014378 PE=4 SV=1
G3IH46	0.846788	0.13862	0.578132	0.846548	1.11483	2	12	2.33214	1.7827	3.04905	YES	Prothymosin alpha OS=Cricetulus griseus GN=I79_023127 PE=4 SV=1
G3HJG6	0.787511	0.172201	0.451614	0.784479	1.12755	2	5	2.19792	1.57084	3.08808	YES	Decorin OS=Cricetulus griseus GN=I79_010811 PE=4 SV=1
G3I1H5	0.383653	0.138665	0.11105	0.383382	0.656426	2	13	1.46764	1.11745	1.92789	YES	Legumain OS=Cricetulus griseus GN=I79_017232 PE=4 SV=1
G3GZX4	-0.299343	0.139419	-0.575697	-0.298878	-0.0274839	2	14	0.741305	0.562313	0.97289	YES	Dihydrodipicolinate synthase-like
G3HXL1	0.279767	0.212272	-0.130864	0.279555	0.696311	2	2	1.32282	0.877337	2.00634	NO	Poly(RC)-binding protein 1 OS=Cricetulus griseus GN=I79_015737 PE=4 SV=1
G3H3W4	-0.268634	0.193898	-0.650674	-0.268418	0.107583	2	3	0.764423	0.521694	1.11358	NO	Insulin-degrading enzyme OS=Cricetulus griseus GN=I79_004954 PE=3 SV=1
G3H1Z4	0.255695	0.177959	-0.0917081	0.253266	0.610059	2	5	1.29136	0.912371	1.84054	NO	DnaJ-like subfamily C member 8 OS=Cricetulus griseus GN=I79_004193 PE=4 SV=1
G3H8A8	0.243931	0.180643	-0.10441	0.242257	0.604297	2	4	1.27626	0.900856	1.82997	NO	Mesencephalic astrocyte-derived neurotrophic factor OS=Cricetulus griseus GN=I79_006608 PE=4 SV=1
G3I7I9	0.244461	0.171699	-0.0870608	0.242007	0.584928	2	5	1.27693	0.916621	1.79486	NO	Dolichyl-diphosphooligosaccharide--protein glycosyltransferase subunit STT3A OS=Cricetulus griseus GN=I79_019480 PE=4 SV=1
G3I216	0.207043	0.175877	-0.136022	0.206912	0.548236	2	5	1.23004	0.872823	1.7302	NO	Triosephosphate isomerase OS=Cricetulus griseus GN=I79_017439 PE=3 SV=1
G3IHJ3	-0.196721	0.178028	-0.545578	-0.197544	0.151651	2	4	0.82142	0.579507	1.16375	NO	Ras-related GTP-binding protein A OS=Cricetulus griseus GN=I79_023283 PE=4 SV=1
G3H2K2	-0.191297	0.118483	-0.421929	-0.191994	0.0434018	2	118	0.825887	0.655781	1.04436	NO	Cytochrome c
G3GY75	0.191479	0.169398	-0.13837	0.191757	0.520719	2	5	1.21104	0.870776	1.68324	NO	Eukaryotic initiation factor 4A-I OS=Cricetulus griseus GN=I79_002748 PE=3 SV=1
G3HNG5	0.179865	0.194305	-0.199662	0.180665	0.559048	2	3	1.19706	0.819008	1.74901	NO	Acyl-coenzyme A thioesterase 1 OS=Cricetulus griseus GN=I79_012303 PE=4 SV=1
G3H9Z1	-0.162753	0.153667	-0.46754	-0.161527	0.137193	2	8	0.849801	0.626542	1.14705	NO	Microsomal glutathione S-transferase 1 OS=Cricetulus griseus GN=I79_007224 PE=4 SV=1
G3HB98	-0.15869	0.157696	-0.473544	-0.157887	0.154846	2	7	0.85326	0.622791	1.16748	NO	Cystathionine gamma-lyase OS=Cricetulus griseus GN=I79_007722 PE=3 SV=1
G3HYP6	0.128989	0.164603	-0.187278	0.128437	0.455625	2	6	1.13768	0.829213	1.57716	NO	Nuclear migration protein nudC OS=Cricetulus griseus GN=I79_016187 PE=4 SV=1
G3H3Q1	0.116075	0.215123	-0.305421	0.115434	0.537631	2	2	1.12308	0.736813	1.71195	NO	Pyruvate kinase OS=Cricetulus griseus GN=I79_004880 PE=3 SV=1
G3HUI7	0.105935	0.193343	-0.269834	0.106725	0.484271	2	3	1.11175	0.763506	1.62299	NO	Protein ERGIC-53 OS=Cricetulus griseus GN=I79_014598 PE=4 SV=1
G3HA25	0.103687	0.150111	-0.186119	0.103715	0.399451	2	9	1.10925	0.830175	1.49101	NO	14-3-3 protein gamma OS=Cricetulus griseus GN=I79_007265 PE=4 SV=1
G3HUM5	-0.0573425	0.18426	-0.422422	-0.0555141	0.300648	2	4	0.944271	0.655457	1.35073	NO	SUMO-activating enzyme subunit 2 OS=Cricetulus griseus GN=I79_014638 PE=3 SV=1
G3H0T9	0.0117403	0.165154	-0.316852	0.0122218	0.327968	2	6	1.01181	0.728438	1.38814	NO	Huntingtin-interacting protein K OS=Cricetulus griseus GN=I79_003758 PE=4 SV=1
G3GWR2	0.00869179	0.164125	-0.318115	0.00731901	0.329828	2	8	1.00873	0.727519	1.39073	NO	Voltage-dependent anion-selective channel protein 2 OS=Cricetulus griseus GN=I79_002192 PE=4 SV=1
G3H018	-0.105514	0.152094	-0.402762	-0.105822	0.189778	2	8	0.899862	0.668471	1.20898	NO	40S ribosomal protein S18 OS=Cricetulus griseus GN=I79_003466 PE=3 SV=1
G3HGP6	0.0724923	0.171572	-0.262833	0.0734288	0.411742	2	6	1.07518	0.768871	1.50944	NO	T-complex protein 1 subunit alpha OS=Cricetulus griseus GN=I79_009786 PE=3 SV=1
G3HZI0	-0.0726595	0.213068	-0.489273	-0.0708709	0.34403	2	2	0.929917	0.613072	1.41062	NO	Golgin subfamily A member 2 OS=Cricetulus griseus GN=I79_016484 PE=4 SV=1
G3GXX4	0.0655917	0.194088	-0.314487	0.0654567	0.444665	2	3	1.06779	0.730163	1.55997	NO	Dolichyl-diphosphooligosaccharide--protein glycosyltransferase subunit 2 OS=Cricetulus griseus GN=I79_002619 PE=4 SV=1
G3HMV2	0.064241	0.217154	-0.36309	0.0620589	0.494126	2	2	1.06635	0.695524	1.63906	NO	60S ribosomal protein L11 OS=Cricetulus griseus GN=I79_012069 PE=3 SV=1
G3HUF3	-0.0547549	0.194141	-0.437434	-0.0560773	0.330895	2	3	0.946717	0.645691	1.39221	NO	ATP-binding cassette sub-family B member 7
G3H1U2	0.10271	0.133468	-0.158046	0.102221	0.367979	2	28	1.10817	0.85381	1.44481	NO	Heterogeneous nuclear ribonucleoprotein A3 OS=Cricetulus griseus GN=I79_004125 PE=4 SV=1
G3IGP5	-0.0937512	0.152821	-0.389603	-0.0927113	0.207449	2	15	0.910509	0.677326	1.23054	NO	Cytochrome P450 2A5 OS=Cricetulus griseus GN=I79_022965 PE=3 SV=1
G3HRM2	-0.0774373	0.134883	-0.342281	-0.0778829	0.188494	2	15	0.925485	0.710148	1.20743	NO	Methyltransferase-like protein 7B OS=Cricetulus griseus GN=I79_013528 PE=4 SV=1
G3GZW8	0.0774451	0.131219	-0.177833	0.0758735	0.340377	2	25	1.08052	0.837083	1.40548	NO	Phosphoglycerate mutase 1 OS=Cricetulus griseus GN=I79_003415 PE=3 SV=1
G3HFY9	-0.0459843	0.194823	-0.43923	-0.0449792	0.331465	2	3	0.955057	0.644533	1.39301	NO	Ubiquitin-conjugating enzyme E2 L3 OS=Cricetulus griseus GN=I79_009507 PE=3 SV=1
G3HX83	0.0380054	0.16343	-0.280445	0.0387848	0.359443	2	6	1.03874	0.755447	1.43253	NO	Ras-related protein Rab-14 OS=Cricetulus griseus GN=I79_015602 PE=3 SV=1
G3IBT8	-0.0399721	0.213228	-0.456646	-0.0370945	0.372846	2	2	0.960816	0.633405	1.45186	NO	NADH dehydrogenase [ubiquinone] 1 alpha subcomplex subunit 8 OS=Cricetulus griseus GN=I79_021121 PE=4 SV=1
G3HEQ3	0.0333602	0.176637	-0.307738	0.0318186	0.378969	2	5	1.03392	0.735108	1.46078	NO	Ran-specific GTPase-activating protein OS=Cricetulus griseus GN=I79_009045 PE=4 SV=1
G3GYL6	0.0271363	0.170917	-0.310069	0.0281047	0.359398	2	6	1.02751	0.733396	1.43247	NO	Cytosolic carboxypeptidase 2 OS=Cricetulus griseus GN=I79_002897 PE=4 SV=1
G3IFM4	-0.0175597	0.183198	-0.376615	-0.0165626	0.339116	2	4	0.982594	0.68618	1.40371	NO	Methyltransferase-like protein 7A OS=Cricetulus griseus GN=I79_022547 PE=4 SV=1
G3I0F9	-0.00764689	0.212261	-0.419716	-0.00900829	0.41224	2	2	0.992382	0.657233	1.5102	NO	60S ribosomal protein L7a OS=Cricetulus griseus GN=I79_016844 PE=4 SV=1
G3HEH1	-0.00408569	0.170514	-0.341701	-0.00295491	0.323944	2	5	0.995923	0.710561	1.38257	NO	Cytochrome P450 1A2 OS=Cricetulus griseus GN=I79_008955 PE=4 SV=1
G3HSP7	-0.19979	0.177446	-0.550714	-0.199153	0.148879	2	4	0.818903	0.576538	1.16053	NO	Ester hydrolase C11orf54-like OS=Cricetulus griseus GN=I79_013881 PE=4 SV=1
G3IHQ6	0.0228586	0.120344	-0.213362	0.0222994	0.255133	2	41	1.02312	0.807864	1.29063	NO	Sulfurtransferase OS=Cricetulus griseus GN=I79_023361 PE=4 SV=1
G3HZ17	0.552182	0.193356	0.175307	0.551947	0.925325	2	3	1.73704	1.19161	2.52269	YES	Protein phosphatase 1 regulatory subunit 12A OS=Cricetulus griseus GN=I79_016312 PE=4 SV=1
G3I4W7	0.512093	0.150663	0.22324	0.512783	0.81254	2	10	1.66878	1.25012	2.25363	YES	Cathepsin D OS=Cricetulus griseus GN=I79_018506 PE=3 SV=1
G3H9B5	-0.5013	0.215659	-0.922509	-0.503091	-0.0788336	2	2	0.605743	0.39752	0.924194	YES	Retinol-binding protein 4 OS=Cricetulus griseus GN=I79_006982 PE=3 SV=1
G3HYG9	-0.488537	0.120919	-0.722971	-0.490751	-0.251418	2	46	0.613524	0.485308	0.777698	YES	Mitochondrial import inner membrane translocase subunit Tim13 OS=Cricetulus griseus GN=I79_016102 PE=4 SV=1
G3HCT4	0.144657	0.163214	-0.174919	0.14498	0.464669	2	8	1.15564	0.839525	1.59149	NO	Putative ATP-dependent RNA helicase DDX5 OS=Cricetulus griseus GN=I79_008300 PE=3 SV=1
G3HNJ6	0.140017	0.182453	-0.21642	0.141385	0.492319	2	4	1.15029	0.805397	1.63611	NO	60S ribosomal protein L5 OS=Cricetulus griseus GN=I79_012334 PE=3 SV=1
G3HU28	0.142992	0.170621	-0.191447	0.140582	0.476036	2	5	1.15372	0.825764	1.60968	NO	F-actin-capping protein subunit beta OS=Cricetulus griseus GN=I79_014432 PE=4 SV=1

## Sheet: Ov-induced CCA with Cur v Ov-in
Supplemental Table 2c: Credible intervals for CCA+Cur group versus CCA group.
ID	Mean	SD	2.5%	50%	97.5%	# Peptides	# Spectra	exp(Mean)	Cred. Interval Start	Cred. Interval End	Significant	Description
G3H4W9	-0.0953071	0.0262528	-0.147623	-0.0951223	-0.0445253	47	1399	0.909094	0.862756	0.956451	YES	Carbamoyl-phosphate synthase [ammonia], mitochondrial OS=Cricetulus griseus GN=I79_005332 PE=4 SV=1
G3IH63	-0.0468745	0.0453515	-0.134586	-0.0472988	0.0416473	30	111	0.954207	0.874078	1.04253	NO	Myosin-9 OS=Cricetulus griseus GN=I79_023145 PE=4 SV=1
G3GXD7	-0.221094	0.0418795	-0.303402	-0.220711	-0.140784	28	182	0.801641	0.738303	0.868677	YES	Fatty acid synthase OS=Cricetulus griseus GN=I79_002427 PE=4 SV=1
G3I8R9	0.285394	0.0379741	0.211343	0.285518	0.359461	27	343	1.33029	1.23534	1.43256	YES	78 kDa glucose-regulated protein OS=Cricetulus griseus GN=I79_019946 PE=1 SV=1
G3I9X8	-0.0322645	0.0488533	-0.126922	-0.0322584	0.0655255	26	91	0.96825	0.880802	1.06772	NO	Spectrin alpha chain, brain OS=Cricetulus griseus GN=I79_020389 PE=4 SV=1
G3IH98	-0.0539007	0.0414226	-0.135571	-0.0537395	0.026751	21	318	0.947526	0.873217	1.02711	NO	Keratin, type II cytoskeletal 8 OS=Cricetulus griseus GN=I79_023186 PE=3 SV=1
G3HL13	0.181407	0.0420991	0.100514	0.18141	0.264565	20	257	1.1989	1.10574	1.30286	YES	60 kDa heat shock protein, mitochondrial OS=Cricetulus griseus GN=I79_011398 PE=3 SV=1
G3H576	-0.134864	0.0501397	-0.232937	-0.135268	-0.0385584	20	113	0.873835	0.792204	0.962176	YES	Annexin OS=Cricetulus griseus GN=I79_005451 PE=3 SV=1
G3HRN0	0.28323	0.0392128	0.206064	0.282948	0.361724	19	637	1.32741	1.22883	1.4358	YES	ATP synthase subunit beta OS=Cricetulus griseus GN=I79_013474 PE=3 SV=1
G3H0U6	0.0552782	0.0427503	-0.0287988	0.055471	0.138791	19	193	1.05683	0.971612	1.14888	NO	Protein disulfide-isomerase A3 OS=Cricetulus griseus GN=I79_003765 PE=4 SV=1
G3GYY6	0.0328259	0.0391259	-0.0435338	0.0326111	0.10989	19	632	1.03337	0.9574	1.11616	NO	Catalase OS=Cricetulus griseus GN=I79_003036 PE=3 SV=1
G3HQM6	0.0278937	0.0476379	-0.0655926	0.0278547	0.122302	19	132	1.02829	0.936512	1.1301	NO	Endoplasmin OS=Cricetulus griseus GN=I79_013131 PE=3 SV=1
G3HCX8	0.393719	0.04887	0.298436	0.393106	0.49032	17	166	1.48248	1.34775	1.63284	YES	Calreticulin OS=Cricetulus griseus GN=I79_008346 PE=3 SV=1
G3H289	-0.0835668	0.0432113	-0.169227	-0.0834171	-8.91336e-05	17	348	0.91983	0.844317	0.999911	YES	Aldehyde dehydrogenase, mitochondrial OS=Cricetulus griseus GN=I79_004260 PE=3 SV=1
G3HHR3	-0.379761	0.0528806	-0.482468	-0.37983	-0.274042	16	137	0.684025	0.617258	0.7603	YES	Vimentin OS=Cricetulus griseus GN=I79_010171 PE=3 SV=1
G3HG95	-0.22376	0.0568645	-0.333718	-0.223728	-0.109754	16	80	0.799507	0.716256	0.896055	YES	Lamin-A/C OS=Cricetulus griseus GN=I79_009616 PE=3 SV=1
G3H4Z5	-0.180166	0.061552	-0.301712	-0.180143	-0.05872	16	61	0.835132	0.739551	0.942971	YES	C-1-tetrahydrofolate synthase, cytoplasmic OS=Cricetulus griseus GN=I79_005359 PE=3 SV=1
G3GS02	-0.0806697	0.0503001	-0.178682	-0.0812736	0.019769	16	129	0.922498	0.836372	1.01997	NO	10-formyltetrahydrofolate dehydrogenase OS=Cricetulus griseus GN=I79_000309 PE=3 SV=1
G3IAL6	-0.447281	0.0454022	-0.537646	-0.446862	-0.359563	15	325	0.639364	0.584122	0.697982	YES	Serum albumin OS=Cricetulus griseus GN=I79_020641 PE=4 SV=1
G3I0C8	0.212487	0.052142	0.109234	0.212085	0.316668	15	114	1.23675	1.11542	1.37255	YES	Acetyl-CoA acetyltransferase, mitochondrial OS=Cricetulus griseus GN=I79_016807 PE=3 SV=1
G3I8X2	0.105327	0.0489402	0.00964765	0.105291	0.20228	15	214	1.11107	1.00969	1.22419	YES	Long-chain-fatty-acid--CoA ligase 1 OS=Cricetulus griseus GN=I79_020004 PE=4 SV=1
G3HAN8	-0.0933439	0.049573	-0.190594	-0.0930436	0.00396916	15	286	0.91088	0.826468	1.00398	NO	Adenosylhomocysteinase OS=Cricetulus griseus GN=I79_007494 PE=3 SV=1
G3I4L6	0.0515851	0.0613209	-0.0688053	0.0512861	0.171147	15	61	1.05294	0.933508	1.18666	NO	Pyruvate carboxylase OS=Cricetulus griseus GN=PC PE=2 SV=1
G3HP76	0.0486978	0.0449736	-0.0400869	0.0486355	0.136766	15	568	1.0499	0.960706	1.14656	NO	Hydroxymethylglutaryl-CoA synthase, mitochondrial OS=Cricetulus griseus GN=I79_012582 PE=4 SV=1
G3HJY5	-0.214891	0.0453039	-0.305024	-0.215397	-0.125343	14	241	0.806629	0.737106	0.882195	YES	Fructose-bisphosphate aldolase OS=Cricetulus griseus GN=I79_010987 PE=3 SV=1
G3HJ89	-0.109024	0.0673108	-0.241701	-0.108501	0.0219466	14	55	0.896708	0.785291	1.02219	NO	Clathrin heavy chain 1 OS=Cricetulus griseus GN=I79_010729 PE=4 SV=1
G3IKC3	-0.487158	0.0506413	-0.586447	-0.487196	-0.387695	13	244	0.61437	0.5563	0.678619	YES	Glutathione S-transferase Mu 6 OS=Cricetulus griseus GN=I79_024324 PE=4 SV=1
G3GVX1	0.283937	0.0623103	0.160696	0.284514	0.403893	13	76	1.32835	1.17433	1.49764	YES	Ribosome-binding protein 1 OS=Cricetulus griseus GN=I79_001876 PE=4 SV=1
G3HQI8	0.228317	0.0488847	0.132602	0.228268	0.324015	13	565	1.25648	1.1418	1.38267	YES	Myosin-Vb OS=Cricetulus griseus GN=I79_013090 PE=3 SV=1
G3HQZ8	-0.182724	0.0605646	-0.302907	-0.183325	-0.0637996	13	70	0.832998	0.738668	0.938193	YES	Cytoplasmic aconitate hydratase OS=Cricetulus griseus GN=I79_013257 PE=4 SV=1
G3I2Y1	0.147944	0.0502562	0.049851	0.148384	0.247579	13	223	1.15945	1.05111	1.28092	YES	Aspartate aminotransferase OS=Cricetulus griseus GN=I79_017779 PE=3 SV=1
G3ILF9	-0.103674	0.0636748	-0.228187	-0.103755	0.022842	13	64	0.901519	0.795975	1.0231	NO	Phosphorylase OS=Cricetulus griseus GN=I79_024724 PE=3 SV=1
G3I6B2	-0.0666836	0.0678699	-0.20088	-0.0665951	0.0657747	13	47	0.935491	0.81801	1.06799	NO	Methylmalonyl-CoA mutase, mitochondrial OS=Cricetulus griseus GN=I79_019024 PE=4 SV=1
G3I5L5	-0.0319324	0.049928	-0.129432	-0.0321036	0.0642763	13	324	0.968572	0.878594	1.06639	NO	Retinal dehydrogenase 1 OS=Cricetulus griseus GN=I79_018768 PE=3 SV=1
G3GZG6	-0.401526	0.0730019	-0.544419	-0.401362	-0.258102	12	33	0.669298	0.580179	0.772516	YES	Serotransferrin OS=Cricetulus griseus GN=I79_003225 PE=4 SV=1
G3HSL4	-0.111166	0.0650537	-0.237985	-0.11172	0.0159935	12	56	0.894791	0.788214	1.01612	NO	Elongation factor 2 OS=Cricetulus griseus GN=I79_013848 PE=4 SV=1
G3I7M2	-0.0445828	0.0655684	-0.173679	-0.0438832	0.0807986	12	56	0.956396	0.840567	1.08415	NO	Elongation factor Tu OS=Cricetulus griseus GN=I79_019515 PE=3 SV=1
G3HA23	-0.0121123	0.0501478	-0.11112	-0.0126444	0.0856458	12	282	0.987961	0.894832	1.08942	NO	Malate dehydrogenase (Fragment) OS=Cricetulus griseus GN=I79_007263 PE=4 SV=1
G3GR82	-0.141904	0.0686459	-0.276101	-0.141107	-0.00569625	11	42	0.867705	0.758737	0.99432	YES	Aldo-keto reductase family 1 member C21 (Fragment) OS=Cricetulus griseus GN=I79_000025 PE=4 SV=1
G3H309	0.114071	0.0593036	-0.00188185	0.114555	0.230166	11	105	1.12083	0.99812	1.25881	NO	Betaine--homocysteine S-methyltransferase 1 OS=Cricetulus griseus GN=I79_004614 PE=4 SV=1
G3IHC0	-0.0563684	0.0530769	-0.161245	-0.0567128	0.0477101	11	144	0.945191	0.851084	1.04887	NO	Isocitrate dehydrogenase [NADP] OS=Cricetulus griseus GN=I79_023209 PE=3 SV=1
G3HFP1	-0.0276091	0.0643414	-0.150299	-0.0285097	0.100761	11	70	0.972769	0.860451	1.10601	NO	Radixin OS=Cricetulus griseus GN=I79_009404 PE=4 SV=1
G3HEZ0	0.024581	0.0585264	-0.0891828	0.0245141	0.140228	11	126	1.02489	0.914678	1.15054	NO	Stress-70 protein, mitochondrial OS=Cricetulus griseus GN=I79_009139 PE=3 SV=1
G3GYP7	-0.00187463	0.0611594	-0.121667	-0.000826306	0.115472	11	80	0.998127	0.885443	1.1224	NO	Alcohol dehydrogenase [NADP+] OS=Cricetulus griseus GN=I79_002952 PE=4 SV=1
G3HPC9	-0.72248	0.0566132	-0.833391	-0.722381	-0.611267	10	171	0.485547	0.434573	0.542663	YES	Apolipoprotein E OS=Cricetulus griseus GN=I79_012639 PE=4 SV=1
G3I0Q0	0.445447	0.0692095	0.310512	0.44538	0.58131	10	43	1.56119	1.36412	1.78838	YES	Non-muscle caldesmon OS=Cricetulus griseus GN=I79_016939 PE=4 SV=1
G3H6Y6	0.390776	0.0742025	0.246705	0.390198	0.53674	10	37	1.47813	1.2798	1.71042	YES	NSFL1 cofactor p47 OS=Cricetulus griseus GN=I79_006110 PE=4 SV=1
G3HKL8	0.370809	0.0547804	0.264327	0.370489	0.476505	10	286	1.44891	1.30255	1.61044	YES	Peroxisomal bifunctional enzyme OS=Cricetulus griseus GN=I79_011247 PE=4 SV=1
G3I7Q1	-0.325332	0.0490594	-0.419278	-0.325016	-0.229204	10	448	0.722287	0.657521	0.795167	YES	Apolipoprotein A-I OS=Cricetulus griseus GN=I79_019548 PE=4 SV=1
G3GXQ3	0.256189	0.0570181	0.147411	0.255592	0.368854	10	106	1.292	1.15883	1.44608	YES	Trifunctional enzyme subunit alpha, mitochondrial OS=Cricetulus griseus GN=I79_002545 PE=3 SV=1
G3H8G0	0.205727	0.052775	0.101401	0.20589	0.308869	10	284	1.22842	1.10672	1.36188	YES	Glutathione peroxidase OS=Cricetulus griseus GN=I79_006660 PE=3 SV=1
G3HX67	-0.175636	0.063519	-0.300044	-0.176017	-0.0494364	10	89	0.838923	0.740786	0.951766	YES	Glycerol-3-phosphate dehydrogenase [NAD+], cytoplasmic OS=Cricetulus griseus GN=I79_015584 PE=3 SV=1
G3IAS8	0.0919848	0.0677444	-0.0416869	0.091336	0.224734	10	84	1.09635	0.95917	1.25199	NO	Kinesin-like protein KIF27 OS=Cricetulus griseus GN=I79_020709 PE=3 SV=1
G3H4V0	0.0899789	0.0846157	-0.0772666	0.090359	0.251634	10	22	1.09415	0.925643	1.28613	NO	Vigilin OS=Cricetulus griseus GN=I79_005313 PE=4 SV=1
G3HBM4	0.0752829	0.0766584	-0.0717121	0.0750191	0.228056	10	36	1.07819	0.930799	1.25616	NO	Calcium-binding mitochondrial carrier protein Aralar2 OS=Cricetulus griseus GN=I79_007859 PE=3 SV=1
G3H2Q4	-0.0512208	0.0531516	-0.155873	-0.0507606	0.0522041	10	211	0.950069	0.855668	1.05359	NO	Carbonic anhydrase 3 (Fragment) OS=Cricetulus griseus GN=I79_004474 PE=4 SV=1
G3HI59	0.0501033	0.0635392	-0.075168	0.0501262	0.172253	10	76	1.05138	0.927588	1.18798	NO	Short-chain specific acyl-CoA dehydrogenase, mitochondrial OS=Cricetulus griseus GN=I79_010326 PE=3 SV=1
G3I0X4	0.0463713	0.0676559	-0.0881061	0.0463829	0.177488	10	47	1.04746	0.915664	1.19421	NO	Epoxide hydrolase 1 OS=Cricetulus griseus GN=I79_017016 PE=4 SV=1
G3HID0	-0.0297234	0.0794408	-0.185845	-0.0297024	0.123472	10	31	0.970714	0.830402	1.13142	NO	Dolichyl-diphosphooligosaccharide--protein glycosyltransferase subunit 1 OS=Cricetulus griseus GN=I79_010390 PE=4 SV=1
G3HGS2	0.0284396	0.0782286	-0.125214	0.0283094	0.182233	10	29	1.02885	0.882308	1.19989	NO	Propionyl-CoA carboxylase alpha chain, mitochondrial OS=Cricetulus griseus GN=I79_009813 PE=4 SV=1
G3H354	0.00849896	0.069784	-0.125732	0.00800696	0.144904	10	45	1.00854	0.881851	1.15593	NO	Heat shock protein HSP 90-alpha OS=Cricetulus griseus GN=I79_004665 PE=4 SV=1
G3I1V3	-0.291089	0.0754444	-0.439662	-0.290243	-0.144127	9	42	0.747449	0.644254	0.865778	YES	Fibronectin OS=Cricetulus griseus GN=I79_017372 PE=4 SV=1
G3IDM2	-0.282583	0.0702985	-0.419052	-0.282319	-0.145211	9	84	0.753834	0.65767	0.86484	YES	Cofilin-1 OS=Cricetulus griseus GN=I79_021805 PE=4 SV=1
G3H8Y5	-0.187501	0.0757086	-0.335372	-0.186954	-0.0410045	9	36	0.829028	0.715072	0.959825	YES	Collagen alpha-1(VI) chain OS=Cricetulus griseus GN=I79_006834 PE=4 SV=1
G3HU51	-0.167481	0.0705115	-0.304245	-0.167883	-0.0280446	9	62	0.845792	0.73768	0.972345	YES	Isocitrate dehydrogenase [NADP] OS=Cricetulus griseus GN=I79_014456 PE=3 SV=1
G3H255	-0.162228	0.0714484	-0.30163	-0.162452	-0.0236396	9	56	0.850247	0.739612	0.976638	YES	4-hydroxyphenylpyruvate dioxygenase OS=Cricetulus griseus GN=I79_004300 PE=3 SV=1
G3H671	-0.161264	0.0698196	-0.296093	-0.161553	-0.0244179	9	66	0.851067	0.743718	0.975878	YES	Phenylalanine-4-hydroxylase OS=Cricetulus griseus GN=I79_005824 PE=4 SV=1
G3HN14	-0.159096	0.074248	-0.305995	-0.159286	-0.0127574	9	43	0.852914	0.73639	0.987324	YES	Transitional endoplasmic reticulum ATPase OS=Cricetulus griseus GN=I79_012144 PE=3 SV=1
G3I5A4	-0.120027	0.0621836	-0.242135	-0.120268	0.00171984	9	90	0.886897	0.78495	1.00172	NO	Annexin OS=Cricetulus griseus GN=I79_018648 PE=3 SV=1
G3IDB9	0.0842496	0.0535106	-0.0204087	0.0846782	0.189717	9	200	1.0879	0.979798	1.20891	NO	Electron transfer flavoprotein subunit beta OS=Cricetulus griseus GN=I79_021695 PE=4 SV=1
G3GZ85	0.0802343	0.0935971	-0.105422	0.0811444	0.264839	9	17	1.08354	0.899945	1.30322	NO	Nuclease domain-containing protein 1 OS=Cricetulus griseus GN=I79_003116 PE=4 SV=1
G3HJP6	0.0792384	0.0684171	-0.0554649	0.0794189	0.215512	9	74	1.08246	0.946045	1.2405	NO	Prohibitin OS=Cricetulus griseus GN=I79_010895 PE=4 SV=1
G3I255	-0.0644361	0.0623014	-0.184896	-0.0648988	0.0581229	9	149	0.937596	0.831191	1.05985	NO	L-lactate dehydrogenase A chain OS=Cricetulus griseus GN=I79_017480 PE=3 SV=1
G3GZD2	-0.0501953	0.0719805	-0.19192	-0.0498079	0.0891496	9	46	0.951044	0.825373	1.09324	NO	Phosphoglucomutase-1 OS=Cricetulus griseus GN=I79_003195 PE=3 SV=1
G3IBG3	0.0384745	0.0817271	-0.119361	0.0376074	0.198839	9	27	1.03922	0.887488	1.21999	NO	Ubiquitin activating enzyme E1 OS=Cricetulus griseus GN=Uba1 PE=2 SV=1
G3HDE5	0.0284768	0.0641614	-0.0989869	0.0282622	0.15464	9	81	1.02889	0.905755	1.16724	NO	Proteasome activator complex subunit 1 OS=Cricetulus griseus GN=I79_008549 PE=4 SV=1
G3HDQ1	-0.027376	0.0844265	-0.193218	-0.0269025	0.13849	9	24	0.972995	0.824302	1.14854	NO	UTP--glucose-1-phosphate uridylyltransferase OS=Cricetulus griseus GN=I79_008637 PE=4 SV=1
G3HTV9	-0.0274944	0.0777435	-0.181389	-0.0264404	0.124976	9	32	0.97288	0.834111	1.13312	NO	Acyl-coenzyme A oxidase OS=Cricetulus griseus GN=I79_014341 PE=3 SV=1
G3HC84	-0.0115246	0.0695613	-0.147122	-0.011983	0.126414	9	49	0.988542	0.863188	1.13475	NO	Heat shock protein HSP 90-beta OS=Cricetulus griseus GN=I79_008088 PE=4 SV=1
G3IDU6	0.00164799	0.0645209	-0.124829	0.00148959	0.12877	9	62	1.00165	0.882648	1.13743	NO	Argininosuccinate lyase OS=Cricetulus griseus GN=I79_021883 PE=3 SV=1
G3GVD0	-0.633926	0.0591496	-0.752227	-0.633733	-0.516335	8	134	0.530505	0.471316	0.596704	YES	Actin, cytoplasmic 1 OS=Cricetulus griseus GN=I79_001666 PE=3 SV=1
G3GW11	0.323997	0.0620046	0.203655	0.323371	0.445333	8	119	1.38264	1.22588	1.56101	YES	Non-specific lipid-transfer protein OS=Cricetulus griseus GN=I79_001919 PE=4 SV=1
G3GZ90	0.318367	0.096784	0.132603	0.318596	0.50661	8	17	1.37488	1.1418	1.65965	YES	Calumenin OS=Cricetulus griseus GN=I79_003123 PE=4 SV=1
G3GU60	0.308138	0.054587	0.199048	0.309231	0.413493	8	252	1.36089	1.22024	1.51209	YES	Phosphatidylethanolamine-binding protein 1 OS=Cricetulus griseus GN=I79_001211 PE=4 SV=1
G3HPV7	-0.270192	0.0538593	-0.375478	-0.270227	-0.163118	8	590	0.763233	0.686961	0.849491	YES	Histone H4 OS=Cricetulus griseus GN=I79_012828 PE=3 SV=1
G3GWG3	0.209822	0.0938132	0.0260704	0.209177	0.397478	8	19	1.23346	1.02641	1.48807	YES	High mobility group protein B1 OS=Cricetulus griseus GN=I79_002087 PE=4 SV=1
G3GYA2	0.134393	0.075457	-0.00978999	0.13422	0.284217	8	39	1.14384	0.990258	1.32872	NO	Very long-chain specific acyl-CoA dehydrogenase, mitochondrial OS=Cricetulus griseus GN=I79_002775 PE=3 SV=1
G3GXA9	0.125373	0.0649774	-0.000381179	0.125481	0.255662	8	73	1.13357	0.999619	1.29132	NO	Protein disulfide-isomerase OS=Cricetulus griseus GN=I79_002399 PE=3 SV=1
G3GYP9	0.12194	0.0528169	0.0179382	0.121744	0.22769	8	419	1.12969	1.0181	1.2557	YES	Peroxiredoxin-1 OS=Cricetulus griseus GN=I79_002954 PE=4 SV=1
G3HIQ1	-0.11664	0.0589889	-0.234164	-0.116529	-0.00410289	8	210	0.889905	0.791232	0.995906	YES	Peptidyl-prolyl cis-trans isomerase OS=Cricetulus griseus GN=I79_010526 PE=3 SV=1
G3GUU5	-0.0993962	0.0805281	-0.258972	-0.0986145	0.0567925	8	30	0.905384	0.771845	1.05844	NO	Transketolase OS=Cricetulus griseus GN=I79_001469 PE=4 SV=1
G3HMX6	-0.0937819	0.0804513	-0.250864	-0.0945952	0.0657748	8	29	0.910481	0.778128	1.06799	NO	NAD(P) transhydrogenase, mitochondrial OS=Cricetulus griseus GN=I79_012106 PE=4 SV=1
G3HR08	-0.0934285	0.0752534	-0.243917	-0.0927312	0.0525812	8	84	0.910803	0.783552	1.05399	NO	Cytosol aminopeptidase OS=Cricetulus griseus GN=I79_013268 PE=3 SV=1
G3H5I7	-0.0905964	0.0653807	-0.21958	-0.0893884	0.0368114	8	92	0.913386	0.802856	1.0375	NO	Fibrinogen alpha chain OS=Cricetulus griseus GN=I79_005569 PE=4 SV=1
G3II47	0.0458331	0.082332	-0.11531	0.0458402	0.207321	8	28	1.0469	0.89109	1.23038	NO	Aconitate hydratase, mitochondrial OS=Cricetulus griseus GN=I79_023509 PE=4 SV=1
G3HC01	0.0421946	0.0616196	-0.0776909	0.0425092	0.161024	8	115	1.0431	0.92525	1.17471	NO	Tropomyosin alpha-3 chain OS=Cricetulus griseus GN=I79_008041 PE=3 SV=1
G3HML9	-0.017476	0.0850852	-0.181854	-0.0179222	0.152216	8	25	0.982676	0.833723	1.16441	NO	Alpha-aminoadipic semialdehyde synthase, mitochondrial OS=Cricetulus griseus GN=I79_011987 PE=4 SV=1
G3HRM4	-0.0146603	0.076573	-0.165162	-0.013943	0.136162	8	34	0.985447	0.847756	1.14587	NO	Retinol dehydrogenase 2 OS=Cricetulus griseus GN=I79_013468 PE=3 SV=1
G3II70	0.00373328	0.0679621	-0.128855	0.00260381	0.137035	8	91	1.00374	0.879101	1.14687	NO	Bifunctional ATP-dependent dihydroxyacetone kinase/FAD-AMP lyase (Cyclizing) OS=Cricetulus griseus GN=I79_023538 PE=4 SV=1
G3GS40	0.000597584	0.0674514	-0.131496	0.00151511	0.132002	8	90	1.0006	0.876783	1.14111	NO	Succinyl-CoA ligase [GDP-forming] subunit beta, mitochondrial OS=Cricetulus griseus GN=I79_000350 PE=4 SV=1
G3GVN2	8.26821e-05	0.0751289	-0.146526	-0.000573166	0.146741	8	57	1.00008	0.863703	1.15805	NO	4-aminobutyrate aminotransferase, mitochondrial OS=Cricetulus griseus GN=I79_001777 PE=3 SV=1
G3GTP7	-0.708637	0.0785447	-0.860724	-0.708736	-0.55606	7	41	0.492315	0.422856	0.573464	YES	Vitronectin OS=Cricetulus griseus GN=I79_001034 PE=3 SV=1
G3IBV7	0.534765	0.0681436	0.399093	0.535177	0.666398	7	181	1.70705	1.49047	1.94721	YES	Cytochrome b5 OS=Cricetulus griseus GN=I79_021140 PE=3 SV=1
G3IG05	-0.347958	0.0929292	-0.533173	-0.348119	-0.167086	7	18	0.706129	0.586741	0.846126	YES	Annexin OS=Cricetulus griseus GN=I79_022682 PE=3 SV=1
G3HRQ4	-0.336665	0.0672508	-0.468955	-0.336304	-0.206539	7	74	0.714148	0.625656	0.813395	YES	Myosin light polypeptide 6 OS=Cricetulus griseus GN=I79_013501 PE=4 SV=1
G3GUI1	0.226522	0.0873333	0.0562099	0.227192	0.3986	7	24	1.25423	1.05782	1.48974	YES	Alpha-2-macroglobulin OS=Cricetulus griseus GN=I79_001343 PE=4 SV=1
G3I7Q3	0.183833	0.0922121	0.00345086	0.184429	0.365502	7	23	1.20182	1.00346	1.44124	YES	Apolipoprotein A-IV OS=Cricetulus griseus GN=I79_019550 PE=4 SV=1
G3HG83	-0.16458	0.0823094	-0.328222	-0.164465	-0.00262489	7	36	0.84825	0.720203	0.997379	YES	T-complex protein 1 subunit gamma OS=Cricetulus griseus GN=I79_009604 PE=3 SV=1
G3HMI9	-0.164425	0.0833265	-0.333122	-0.164136	-0.0036243	7	30	0.848382	0.716682	0.996382	YES	Uricase OS=Cricetulus griseus GN=I79_011952 PE=3 SV=1
G3HXL6	-0.151107	0.0861518	-0.32044	-0.150856	0.015303	7	25	0.859756	0.72583	1.01542	NO	Annexin OS=Cricetulus griseus GN=I79_015744 PE=3 SV=1
G3HZ42	-0.150154	0.105373	-0.356968	-0.150828	0.0565526	7	12	0.860575	0.699795	1.05818	NO	T-complex protein 1 subunit beta OS=Cricetulus griseus GN=I79_016337 PE=3 SV=1
G3I334	0.147959	0.0790379	-0.00603117	0.14818	0.301346	7	136	1.15947	0.993987	1.35168	NO	Hydroxyacyl-coenzyme A dehydrogenase, mitochondrial OS=Cricetulus griseus GN=I79_017834 PE=4 SV=1
G3HKG8	-0.137277	0.0966482	-0.328268	-0.13757	0.0509849	7	18	0.871729	0.72017	1.05231	NO	40S ribosomal protein S3a OS=Cricetulus griseus GN=I79_011190 PE=3 SV=1
G3I1E0	0.130157	0.103491	-0.0745268	0.130394	0.331866	7	14	1.13901	0.928183	1.39357	NO	Propionyl-CoA carboxylase beta chain, mitochondrial OS=Cricetulus griseus GN=I79_017193 PE=4 SV=1
G3GSJ7	0.124069	0.086564	-0.0432626	0.12399	0.295286	7	25	1.13209	0.95766	1.34351	NO	D-beta-hydroxybutyrate dehydrogenase, mitochondrial OS=Cricetulus griseus GN=I79_000612 PE=3 SV=1
G3HWP9	0.116293	0.077534	-0.0350499	0.116122	0.268538	7	49	1.12333	0.965557	1.30805	NO	Heterogeneous nuclear ribonucleoproteins C1/C2 OS=Cricetulus griseus GN=I79_015427 PE=4 SV=1
G3IH97	0.0879821	0.0721456	-0.0542144	0.0878605	0.229011	7	77	1.09197	0.947229	1.25736	NO	Keratin, type I cytoskeletal 18 OS=Cricetulus griseus GN=I79_023185 PE=3 SV=1
G3HNJ5	0.0769395	0.065959	-0.0512567	0.0765062	0.205754	7	97	1.07998	0.950035	1.22845	NO	Epoxide hydrolase 2 OS=Cricetulus griseus GN=I79_012333 PE=4 SV=1
G3HP69	0.061348	0.0831413	-0.100956	0.0620265	0.224446	7	26	1.06327	0.903972	1.25163	NO	Calnexin OS=Cricetulus griseus GN=I79_012575 PE=3 SV=1
G3I4I9	-0.0544897	0.104239	-0.26136	-0.0548285	0.150768	7	13	0.946968	0.770004	1.16273	NO	Major vault protein OS=Cricetulus griseus GN=I79_018369 PE=4 SV=1
G3GUQ6	0.0448002	0.0797913	-0.109329	0.0440858	0.202898	7	39	1.04582	0.896436	1.22495	NO	Prohibitin-2 OS=Cricetulus griseus GN=I79_001428 PE=4 SV=1
G3HMB4	-0.0392589	0.0837628	-0.20318	-0.0403637	0.125347	7	29	0.961502	0.816132	1.13354	NO	2-oxoglutarate dehydrogenase E1 component, mitochondrial OS=Cricetulus griseus GN=I79_011865 PE=4 SV=1
G3IDL7	-0.0348904	0.073845	-0.178154	-0.035742	0.109944	7	92	0.965711	0.836814	1.11622	NO	Heat shock cognate 71 kDa protein OS=Cricetulus griseus GN=I79_021800 PE=3 SV=1
G3IMU3	-0.0353565	0.0751191	-0.181916	-0.035468	0.11207	7	59	0.965261	0.833671	1.11859	NO	Argininosuccinate synthase OS=Cricetulus griseus GN=I79_025241 PE=3 SV=1
G3GWQ1	0.0327653	0.0883305	-0.140476	0.0318935	0.205404	7	21	1.03331	0.868945	1.22802	NO	Vinculin OS=Cricetulus griseus GN=I79_002180 PE=4 SV=1
G3H1B2	-0.0278598	0.104921	-0.231174	-0.0260546	0.177071	7	14	0.972525	0.793601	1.19372	NO	Alpha-aminoadipic semialdehyde dehydrogenase OS=Cricetulus griseus GN=I79_003937 PE=3 SV=1
G3IG23	0.0209113	0.0998492	-0.170095	0.0211339	0.217488	7	14	1.02113	0.843585	1.24295	NO	Alanyl-tRNA synthetase, cytoplasmic OS=Cricetulus griseus GN=I79_022700 PE=3 SV=1
G3GVJ0	-0.0190835	0.104667	-0.224875	-0.0198023	0.18619	7	13	0.981097	0.798616	1.20465	NO	Aldehyde dehydrogenase OS=Cricetulus griseus GN=I79_001729 PE=3 SV=1
G3IGI0	0.836738	0.0752782	0.69067	0.8368	0.984582	6	61	2.30882	1.99505	2.67669	YES	60S ribosomal protein L23a OS=Cricetulus griseus GN=I79_022895 PE=3 SV=1
G3H5W5	0.509775	0.082829	0.345766	0.509057	0.671526	6	39	1.66492	1.41307	1.95722	YES	LIM and SH3 domain protein 1 OS=Cricetulus griseus GN=I79_005710 PE=4 SV=1
G3I994	0.40652	0.0939425	0.220323	0.407471	0.588164	6	21	1.50158	1.24648	1.80068	YES	Cytochrome b-c1 complex subunit 7 (Fragment) OS=Cricetulus griseus GN=I79_020129 PE=4 SV=1
G3H4X0	0.326097	0.0809589	0.166508	0.326306	0.483146	6	35	1.38555	1.18117	1.62117	YES	LanC-like protein 1 (Fragment) OS=Cricetulus griseus GN=I79_005333 PE=3 SV=1
G3GXQ4	0.308964	0.0825643	0.146396	0.307866	0.471787	6	36	1.36201	1.15765	1.60286	YES	Trifunctional enzyme subunit beta, mitochondrial OS=Cricetulus griseus GN=I79_002546 PE=3 SV=1
G3HY04	-0.292469	0.0816767	-0.448892	-0.292602	-0.129637	6	32	0.746418	0.638335	0.878414	YES	Glutathione S-transferase theta-1 OS=Cricetulus griseus GN=I79_015929 PE=3 SV=1
G3I377	-0.25943	0.096128	-0.448018	-0.259761	-0.0707768	6	24	0.771491	0.638893	0.93167	YES	Cytochrome P450 3A31 OS=Cricetulus griseus GN=I79_017878 PE=3 SV=1
G3I4H6	-0.220549	0.103656	-0.424555	-0.22104	-0.0167091	6	15	0.802079	0.654061	0.98343	YES	Fructose-bisphosphate aldolase OS=Cricetulus griseus GN=I79_018355 PE=3 SV=1
G3IDD4	-0.211639	0.0908744	-0.389769	-0.211547	-0.0353283	6	22	0.809257	0.677213	0.965288	YES	Serpin H1 OS=Cricetulus griseus GN=I79_021710 PE=3 SV=1
G3HBE7	-0.183033	0.124923	-0.430642	-0.182686	0.0571664	6	7	0.832741	0.650092	1.05883	NO	Acyl-CoA synthetase family member 2, mitochondrial OS=Cricetulus griseus GN=I79_007776 PE=4 SV=1
G3I306	0.174959	0.105683	-0.0287341	0.17424	0.380646	6	13	1.1912	0.971675	1.46323	NO	Eukaryotic translation initiation factor 4 gamma 1 OS=Cricetulus griseus GN=I79_017805 PE=4 SV=1
G3HLV6	-0.166567	0.11525	-0.390095	-0.166709	0.0613298	6	10	0.846566	0.676992	1.06325	NO	ATP-citrate synthase OS=Cricetulus griseus GN=I79_011700 PE=4 SV=1
G3I129	0.156928	0.0660921	0.0273113	0.157799	0.283381	6	201	1.16991	1.02769	1.32761	YES	Ubiquitin OS=Cricetulus griseus GN=I79_017072 PE=4 SV=1
G3H3X1	0.142441	0.0834738	-0.0229851	0.14326	0.301177	6	31	1.15308	0.977277	1.35145	NO	Apoptosis-inducing factor 1, mitochondrial OS=Cricetulus griseus GN=I79_004962 PE=4 SV=1
G3H1K9	-0.128307	0.0814024	-0.287231	-0.12753	0.0298799	6	58	0.879583	0.750338	1.03033	NO	Alpha-actinin-1 OS=Cricetulus griseus GN=I79_004057 PE=4 SV=1
F7J0L2	0.12474	0.110591	-0.0913658	0.124285	0.342864	6	11	1.13285	0.912684	1.40898	NO	Splicing factor, arginine/serine-rich 1 (Fragment) OS=Cricetulus griseus GN=Srsf1 PE=2 SV=1
G3HD97	-0.124623	0.0729574	-0.264387	-0.124031	0.0180999	6	98	0.882829	0.767676	1.01826	NO	Thioredoxin domain-containing protein 5 OS=Cricetulus griseus GN=I79_008476 PE=3 SV=1
G3H3Y4	-0.120105	0.076741	-0.269493	-0.119703	0.029666	6	80	0.886828	0.763767	1.03011	NO	Regucalcin OS=Cricetulus griseus GN=I79_004976 PE=4 SV=1
G3HCJ1	-0.112137	0.0999749	-0.307936	-0.113889	0.0822231	6	17	0.893922	0.734962	1.0857	NO	Lon protease homolog OS=Cricetulus griseus GN=I79_008202 PE=3 SV=1
G3I539	0.102045	0.0774366	-0.0511398	0.103737	0.254178	6	60	1.10743	0.950146	1.2894	NO	Hsc70-interacting protein OS=Cricetulus griseus GN=I79_018582 PE=4 SV=1
G3HC41	-0.0926477	0.113888	-0.315836	-0.0926661	0.135718	6	10	0.911515	0.729179	1.14536	NO	Pyruvate kinase OS=Cricetulus griseus GN=I79_007991 PE=3 SV=1
G3I5V3	-0.0825689	0.0758853	-0.228893	-0.0826825	0.0673909	6	42	0.920748	0.795413	1.06971	NO	Short/branched chain specific acyl-CoA dehydrogenase, mitochondrial OS=Cricetulus griseus GN=I79_018861 PE=3 SV=1
G3I877	-0.0811756	0.0960622	-0.270616	-0.0808415	0.106106	6	45	0.922032	0.762909	1.11194	NO	Stress-induced-phosphoprotein 1 OS=Cricetulus griseus GN=I79_019739 PE=4 SV=1
G3H533	0.0702499	0.0698805	-0.0657501	0.0706693	0.207203	6	68	1.07278	0.936365	1.23023	NO	Peptidyl-prolyl cis-trans isomerase OS=Cricetulus griseus GN=I79_005402 PE=3 SV=1
G3I5Z5	-0.0656034	0.0887787	-0.24044	-0.0652766	0.108542	6	27	0.936502	0.786282	1.11465	NO	Prostaglandin reductase 1 OS=Cricetulus griseus GN=I79_018906 PE=4 SV=1
G3H6M5	0.0612226	0.100535	-0.137189	0.0615322	0.258491	6	21	1.06314	0.871805	1.29497	NO	Fumarate hydratase, mitochondrial OS=Cricetulus griseus GN=I79_005991 PE=3 SV=1
G3IFX1	-0.0601079	0.0964578	-0.251248	-0.0602981	0.130649	6	18	0.941663	0.777829	1.13957	NO	Succinate dehydrogenase [ubiquinone] flavoprotein subunit, mitochondrial OS=Cricetulus griseus GN=I79_022646 PE=4 SV=1
G3HAE3	-0.0560831	0.0859157	-0.223751	-0.0564011	0.113058	6	29	0.945461	0.799514	1.1197	NO	ATP synthase subunit alpha, mitochondrial OS=Cricetulus griseus GN=I79_007392 PE=3 SV=1
G3GR73	-0.0444163	0.0954392	-0.231637	-0.0448325	0.1457	6	26	0.956556	0.793234	1.15685	NO	Rab GDP dissociation inhibitor beta OS=Cricetulus griseus GN=I79_000016 PE=4 SV=1
G3HH39	-0.043818	0.087935	-0.214524	-0.0437733	0.128123	6	33	0.957128	0.806926	1.13669	NO	Elongation factor 1-alpha 1 OS=Cricetulus griseus GN=I79_009935 PE=4 SV=1
G3H6R5	-0.0395924	0.081382	-0.194361	-0.0408564	0.122295	6	36	0.961181	0.82336	1.13009	NO	Pterin-4-alpha-carbinolamine dehydratase (Fragment) OS=Cricetulus griseus GN=I79_006034 PE=3 SV=1
G3I064	-0.0406275	0.113644	-0.267616	-0.0400025	0.177775	6	10	0.960187	0.765202	1.19456	NO	Neutral alpha-glucosidase AB OS=Cricetulus griseus GN=I79_016741 PE=4 SV=1
G3GYU2	-0.0371591	0.0945161	-0.224576	-0.0366471	0.147553	6	19	0.963523	0.798855	1.15899	NO	Cytochrome P450 4B1 OS=Cricetulus griseus GN=I79_002921 PE=3 SV=1
G3IH52	-0.0329279	0.0925856	-0.216073	-0.033153	0.14779	6	27	0.967608	0.805676	1.15927	NO	Aldehyde oxidase (Fragment) OS=Cricetulus griseus GN=I79_023133 PE=4 SV=1
G3IHQ7	0.0280455	0.084767	-0.13686	0.028303	0.195143	6	53	1.02844	0.872092	1.21549	NO	Sulfurtransferase OS=Cricetulus griseus GN=I79_023362 PE=4 SV=1
G3HFM4	0.0274846	0.102536	-0.173139	0.0280449	0.228235	6	14	1.02787	0.841021	1.25638	NO	Filamin-B OS=Cricetulus griseus GN=I79_009386 PE=4 SV=1
G3HMN4	-0.027435	0.0823934	-0.190877	-0.0261439	0.131903	6	35	0.972938	0.826234	1.141	NO	Omega-amidase NIT2 OS=Cricetulus griseus GN=I79_012003 PE=4 SV=1
G3IBK2	0.0224555	0.11946	-0.210119	0.021211	0.255868	6	8	1.02271	0.810488	1.29158	NO	Filamin-A OS=Cricetulus griseus GN=I79_021027 PE=4 SV=1
G3IA94	-0.0169261	0.0753652	-0.163387	-0.0169915	0.129453	6	55	0.983216	0.849262	1.13821	NO	Myosin regulatory light chain 12B OS=Cricetulus griseus GN=I79_020511 PE=4 SV=1
G3HPI0	-0.0144227	0.0993686	-0.208949	-0.0147273	0.178325	6	16	0.985681	0.811437	1.19521	NO	40S ribosomal protein S4 OS=Cricetulus griseus GN=I79_012692 PE=4 SV=1
G3HQ15	-0.0120883	0.0757811	-0.161056	-0.0122914	0.136688	6	45	0.987984	0.851244	1.14647	NO	S-adenosylmethionine synthetase isoform type-1 OS=Cricetulus griseus GN=I79_012904 PE=3 SV=1
G3I1R2	-0.00287806	0.108676	-0.214726	-0.00433413	0.211485	6	12	0.997126	0.806762	1.23551	NO	Purine nucleoside phosphorylase (Fragment) OS=Cricetulus griseus GN=I79_017328 PE=4 SV=1
G3HJG5	-0.539552	0.0898327	-0.714402	-0.538629	-0.364682	5	33	0.58301	0.489485	0.694417	YES	Lumican OS=Cricetulus griseus GN=I79_010810 PE=4 SV=1
G3H2J8	0.53497	0.0879586	0.362441	0.53509	0.709196	5	66	1.7074	1.43683	2.03236	YES	Heterogeneous nuclear ribonucleoproteins A2/B1 OS=Cricetulus griseus GN=I79_004411 PE=4 SV=1
G3GZA9	0.484559	0.0961116	0.292882	0.484028	0.671012	5	19	1.62346	1.34028	1.95622	YES	Reticulocalbin-1 (Fragment) OS=Cricetulus griseus GN=I79_003169 PE=4 SV=1
G3GWB3	0.471115	0.088833	0.297376	0.471557	0.642465	5	32	1.60178	1.34632	1.90116	YES	Alpha-2-macroglobulin receptor-associated protein OS=Cricetulus griseus GN=I79_002033 PE=4 SV=1
G3I979	0.389391	0.078778	0.233165	0.388899	0.542318	5	76	1.47608	1.26259	1.71999	YES	40S ribosomal protein S25 (Fragment) OS=Cricetulus griseus GN=I79_020113 PE=4 SV=1
G3HDL6	0.343571	0.0860412	0.174371	0.344844	0.51113	5	36	1.40997	1.1905	1.66717	YES	Elongation factor 1-beta OS=Cricetulus griseus GN=I79_008601 PE=3 SV=1
G3H9H7	0.328061	0.0844345	0.159726	0.32877	0.493586	5	39	1.38827	1.17319	1.63818	YES	Heterogeneous nuclear ribonucleoprotein G OS=Cricetulus griseus GN=I79_007049 PE=4 SV=1
G3HBG8	0.31572	0.0855596	0.14783	0.315513	0.483111	5	49	1.37125	1.15932	1.62111	YES	Calmodulin OS=Cricetulus griseus GN=I79_007796 PE=4 SV=1
G3HNY5	-0.226852	0.089373	-0.404066	-0.226933	-0.0518741	5	38	0.797038	0.6676	0.949448	YES	Phosphoglycerate kinase OS=Cricetulus griseus GN=I79_012486 PE=3 SV=1
G3HAA2	0.22196	0.104643	0.012203	0.222754	0.423167	5	29	1.24852	1.01228	1.52679	YES	Phenazine biosynthesis-like domain-containing protein 2 OS=Cricetulus griseus GN=I79_007348 PE=4 SV=1
G3IKN5	-0.212125	0.0864815	-0.381884	-0.213351	-0.042477	5	28	0.808864	0.682574	0.958413	YES	Glutathione S-transferase omega-1 OS=Cricetulus griseus GN=I79_024438 PE=3 SV=1
G3IAQ0	-0.182648	0.0976039	-0.371666	-0.184016	0.0114952	5	24	0.833061	0.689585	1.01156	NO	Alpha-enolase OS=Cricetulus griseus GN=I79_020676 PE=3 SV=1
G3HWK8	-0.14988	0.0853366	-0.315807	-0.150263	0.0201605	5	33	0.860811	0.7292	1.02037	NO	Alanine aminotransferase 1 OS=Cricetulus griseus GN=I79_015340 PE=4 SV=1
G3H697	-0.131719	0.104068	-0.33402	-0.132425	0.073685	5	17	0.876588	0.716039	1.07647	NO	Glucosidase 2 subunit beta OS=Cricetulus griseus GN=I79_005851 PE=4 SV=1
G3HKF8	0.131883	0.109479	-0.0834141	0.131138	0.346387	5	12	1.14097	0.91997	1.41395	NO	Alanine--glyoxylate aminotransferase 2, mitochondrial OS=Cricetulus griseus GN=I79_011178 PE=3 SV=1
G3H8Y2	-0.129513	0.0963887	-0.322039	-0.12981	0.0562882	5	20	0.878523	0.72467	1.0579	NO	Formimidoyltransferase-cyclodeaminase OS=Cricetulus griseus GN=I79_006831 PE=4 SV=1
G3I3G8	-0.130527	0.118139	-0.360454	-0.12958	0.102379	5	9	0.877633	0.69736	1.1078	NO	Transaldolase OS=Cricetulus griseus GN=I79_017974 PE=3 SV=1
G3HS88	0.125957	0.0904034	-0.0479655	0.125571	0.300315	5	37	1.13423	0.953167	1.35028	NO	Ubiquitin-conjugating enzyme E2 N (Fragment) OS=Cricetulus griseus GN=I79_013714 PE=3 SV=1
G3I8S7	0.118131	0.107329	-0.0903954	0.118536	0.331028	5	14	1.12539	0.91357	1.3924	NO	Polyadenylate-binding protein 1 OS=Cricetulus griseus GN=I79_019955 PE=4 SV=1
G3HS21	0.117082	0.0931467	-0.0669329	0.117096	0.29866	5	24	1.12421	0.935258	1.34805	NO	Adenylate kinase OS=Cricetulus griseus GN=ADK PE=3 SV=1
G3GSC1	-0.110329	0.0858794	-0.278544	-0.110317	0.0563747	5	32	0.895539	0.756885	1.05799	NO	Hydroxyacid oxidase 1 OS=Cricetulus griseus GN=I79_000442 PE=4 SV=1
G3I2M1	-0.103332	0.106616	-0.312687	-0.103374	0.106918	5	16	0.901828	0.731479	1.11284	NO	T-complex protein 1 subunit zeta OS=Cricetulus griseus GN=I79_017661 PE=3 SV=1
G3GVI3	-0.0998755	0.0832819	-0.262118	-0.100225	0.0623672	5	35	0.90495	0.76942	1.06435	NO	Serine hydroxymethyltransferase OS=Cricetulus griseus GN=I79_001722 PE=3 SV=1
G3HN02	-0.0964655	0.102473	-0.296663	-0.0974303	0.103318	5	19	0.908041	0.743295	1.10884	NO	Talin-1 OS=Cricetulus griseus GN=I79_012132 PE=3 SV=1
G3IF80	0.0973815	0.0744043	-0.0495505	0.0973135	0.242565	5	85	1.10228	0.951657	1.27451	NO	Nucleolin OS=Cricetulus griseus GN=I79_022400 PE=4 SV=1
G3HKG9	-0.0910184	0.0877479	-0.263867	-0.0898423	0.0800344	5	31	0.913001	0.768076	1.08332	NO	60S acidic ribosomal protein P0 OS=Cricetulus griseus GN=I79_011192 PE=3 SV=1
G3IG06	-0.088926	0.104434	-0.291862	-0.0896634	0.117986	5	15	0.914913	0.746872	1.12523	NO	Sarcosine dehydrogenase, mitochondrial OS=Cricetulus griseus GN=I79_022683 PE=3 SV=1
G3IGQ3	-0.0886956	0.0853143	-0.254989	-0.0894623	0.0774488	5	46	0.915124	0.774925	1.08053	NO	Heat shock cognate 71 kDa protein OS=Cricetulus griseus GN=I79_022974 PE=3 SV=1
G3HD84	0.0869244	0.102318	-0.114717	0.086428	0.286425	5	20	1.09081	0.891619	1.33166	NO	3-hydroxyisobutyrate dehydrogenase, mitochondrial OS=Cricetulus griseus GN=I79_008461 PE=4 SV=1
G3H2C4	0.0857591	0.105786	-0.117917	0.0844997	0.298119	5	15	1.08954	0.88877	1.34732	NO	Heat shock 70 kDa protein 4 (Fragment) OS=Cricetulus griseus GN=I79_004332 PE=4 SV=1
G3H7K5	-0.0849199	0.115276	-0.312457	-0.0844768	0.141317	5	11	0.918586	0.731647	1.15179	NO	T-complex protein 1 subunit epsilon OS=Cricetulus griseus GN=I79_006338 PE=3 SV=1
G3HCL6	-0.0789634	0.132957	-0.341356	-0.0773618	0.177006	5	6	0.924074	0.710806	1.19364	NO	Complement C3 OS=Cricetulus griseus GN=I79_008227 PE=4 SV=1
G3HNJ4	0.0750988	0.101149	-0.121584	0.074919	0.272977	5	17	1.07799	0.885517	1.31387	NO	L-gulonolactone oxidase OS=Cricetulus griseus GN=I79_012332 PE=4 SV=1
G3HQX0	0.0687544	0.0936357	-0.117829	0.0687572	0.252597	5	30	1.07117	0.888848	1.28736	NO	40S ribosomal protein SA OS=Cricetulus griseus GN=I79_013226 PE=3 SV=1
G3GWR8	-0.0679081	0.106028	-0.276743	-0.0671465	0.141296	5	13	0.934346	0.758249	1.15177	NO	Proteasome subunit alpha type-7 (Fragment) OS=Cricetulus griseus GN=I79_002199 PE=4 SV=1
G3GRZ9	-0.0648815	0.081635	-0.224639	-0.0660534	0.0979625	5	45	0.937178	0.798805	1.10292	NO	Urocanate hydratase OS=Cricetulus griseus GN=I79_000306 PE=4 SV=1
G3HJK8	0.0671067	0.114709	-0.157199	0.0656725	0.290047	5	10	1.06941	0.854534	1.33649	NO	Mitochondrial inner membrane protein OS=Cricetulus griseus GN=I79_010854 PE=4 SV=1
G3H2E2	0.0630939	0.0892574	-0.112451	0.0641772	0.235507	5	31	1.06513	0.893641	1.26555	NO	Heterogeneous nuclear ribonucleoprotein A/B OS=Cricetulus griseus GN=I79_004352 PE=4 SV=1
G3GZZ0	-0.0602948	0.0972827	-0.251209	-0.0600035	0.132403	5	22	0.941487	0.777859	1.14157	NO	Aspartate aminotransferase OS=Cricetulus griseus GN=I79_003438 PE=3 SV=1
G3I4W0	-0.0443942	0.0812558	-0.205993	-0.0425414	0.111719	5	72	0.956577	0.813839	1.1182	NO	Acyl-coenzyme A oxidase OS=Cricetulus griseus GN=I79_018499 PE=3 SV=1
G3GV35	0.0335492	0.0799064	-0.12428	0.0332134	0.188446	5	53	1.03412	0.883132	1.20737	NO	3-hydroxyanthranilate 3,4-dioxygenase OS=Cricetulus griseus GN=I79_001565 PE=4 SV=1
G3HHZ9	-0.016576	0.0869959	-0.186436	-0.0174056	0.153637	5	42	0.983561	0.829912	1.16607	NO	Delta-aminolevulinic acid dehydratase OS=Cricetulus griseus GN=I79_010261 PE=3 SV=1
G3HDW6	0.0144614	0.106207	-0.197189	0.0145962	0.220521	5	14	1.01457	0.821035	1.24673	NO	Succinate-semialdehyde dehydrogenase, mitochondrial OS=Cricetulus griseus GN=I79_008733 PE=3 SV=1
G3H331	0.0131756	0.115083	-0.211328	0.0132554	0.238672	5	11	1.01326	0.809509	1.26956	NO	Ras GTPase-activating-like protein IQGAP2 OS=Cricetulus griseus GN=I79_004639 PE=4 SV=1
G3I909	-0.0118363	0.0868229	-0.17867	-0.0119257	0.161344	5	27	0.988233	0.836382	1.17509	NO	Delta-1-pyrroline-5-carboxylate dehydrogenase, mitochondrial OS=Cricetulus griseus GN=I79_020042 PE=3 SV=1
G3IHH6	-0.0120768	0.0915968	-0.192124	-0.0117701	0.166547	5	24	0.987996	0.825205	1.18122	NO	Fumarylacetoacetase OS=Cricetulus griseus GN=I79_023266 PE=4 SV=1
G3GR61	-0.00951959	0.0929002	-0.191211	-0.00897159	0.172009	5	28	0.990526	0.825958	1.18769	NO	ATP synthase gamma chain OS=Cricetulus griseus GN=I79_000004 PE=3 SV=1
G3HDQ2	-0.00820709	0.080746	-0.169641	-0.00730592	0.144791	5	53	0.991826	0.843967	1.1558	NO	Malate dehydrogenase OS=Cricetulus griseus GN=I79_008638 PE=3 SV=1
G3HBP8	0.00653024	0.111866	-0.212365	0.00564539	0.227643	5	11	1.00655	0.80867	1.25564	NO	40S ribosomal protein S2 OS=Cricetulus griseus GN=I79_007954 PE=3 SV=1
G3GZH2	-0.00316884	0.105867	-0.209328	-0.00412357	0.204684	5	13	0.996836	0.811129	1.22714	NO	Acyl-CoA dehydrogenase family member 11 OS=Cricetulus griseus GN=I79_003232 PE=3 SV=1
G3HJD8	-0.00217418	0.0945834	-0.186276	-0.00193425	0.183657	5	28	0.997828	0.830044	1.2016	NO	40S ribosomal protein S16 OS=Cricetulus griseus GN=I79_010782 PE=3 SV=1
G3HWB8	0.779866	0.0824686	0.621421	0.779553	0.941642	4	59	2.18118	1.86157	2.56419	YES	Superoxide dismutase OS=Cricetulus griseus GN=I79_015272 PE=3 SV=1
G3HNJ3	-0.728802	0.0898086	-0.902045	-0.728528	-0.554191	4	29	0.482487	0.405739	0.574537	YES	Clusterin OS=Cricetulus griseus GN=I79_012331 PE=3 SV=1
G3IH96	0.49778	0.125234	0.252896	0.496026	0.741247	4	8	1.64507	1.28775	2.09855	YES	Eukaryotic translation initiation factor 4B OS=Cricetulus griseus GN=I79_023184 PE=4 SV=1
G3I5L3	-0.477273	0.109983	-0.692962	-0.477026	-0.259188	4	14	0.620473	0.500093	0.771678	YES	Annexin OS=Cricetulus griseus GN=I79_018766 PE=3 SV=1
G3II08	-0.442193	0.0993788	-0.636837	-0.442613	-0.247571	4	21	0.642626	0.528963	0.780695	YES	Keratin, type II cytoskeletal 7 OS=Cricetulus griseus GN=I79_023469 PE=4 SV=1
G3HRM8	0.429592	0.0958375	0.238153	0.430312	0.616113	4	21	1.53663	1.2689	1.85172	YES	Nascent polypeptide-associated complex subunit alpha, muscle-specific form OS=Cricetulus griseus GN=I79_013472 PE=4 SV=1
G3H284	0.415109	0.0886988	0.242812	0.414396	0.589168	4	45	1.51454	1.27483	1.80249	YES	Endoplasmic reticulum protein ERp29 OS=Cricetulus griseus GN=I79_004255 PE=4 SV=1
G3I3Y6	-0.407024	0.0957781	-0.598159	-0.407588	-0.217893	4	26	0.665628	0.549823	0.804211	YES	Glutathione S-transferase P OS=Cricetulus griseus GN=I79_018157 PE=3 SV=1
G3HY03	0.366818	0.0759307	0.217359	0.366856	0.513562	4	224	1.44314	1.24279	1.67123	YES	D-dopachrome decarboxylase OS=Cricetulus griseus GN=I79_015928 PE=4 SV=1
G3I7D7	0.361658	0.134747	0.0988661	0.360754	0.628206	4	6	1.43571	1.10392	1.87425	YES	RNA-binding protein FUS OS=Cricetulus griseus GN=I79_019424 PE=4 SV=1
G3I6I6	-0.309939	0.0800716	-0.467801	-0.310424	-0.153138	4	94	0.733492	0.626378	0.858011	YES	Tubulin alpha-1A chain OS=Cricetulus griseus GN=I79_019110 PE=3 SV=1
G3I0X5	0.297539	0.0845327	0.131491	0.296524	0.460625	4	70	1.34654	1.14053	1.58506	YES	Epoxide hydrolase 1 OS=Cricetulus griseus GN=I79_017017 PE=4 SV=1
G3HGF9	-0.264082	0.117592	-0.493009	-0.264307	-0.0282132	4	10	0.767911	0.610786	0.972181	YES	Protein transport protein Sec23A OS=Cricetulus griseus GN=I79_009685 PE=4 SV=1
G3HKZ1	-0.258847	0.10977	-0.473525	-0.258903	-0.0469394	4	13	0.771941	0.622803	0.954145	YES	14-3-3 protein zeta/delta OS=Cricetulus griseus GN=I79_011374 PE=3 SV=1
G3H8N1	-0.246053	0.123745	-0.490787	-0.246381	-0.00399423	4	8	0.781881	0.612145	0.996014	YES	Plastin-2 OS=Cricetulus griseus GN=I79_006736 PE=4 SV=1
G3IBF1	0.229864	0.0974804	0.0434384	0.230143	0.421786	4	20	1.25843	1.0444	1.52468	YES	Nucleophosmin OS=Cricetulus griseus GN=I79_020971 PE=4 SV=1
G3H928	0.228347	0.0874724	0.0530462	0.228259	0.399997	4	41	1.25652	1.05448	1.49182	YES	Adenylate kinase 2, mitochondrial OS=Cricetulus griseus GN=I79_006890 PE=3 SV=1
G3I388	0.2266	0.107679	0.01221	0.227241	0.437221	4	13	1.25433	1.01228	1.5484	YES	28 kDa heat-and acid-stable phosphoprotein OS=Cricetulus griseus GN=I79_017889 PE=4 SV=1
G3IAK1	-0.223148	0.0987784	-0.417456	-0.224325	-0.02698	4	27	0.799997	0.65872	0.973381	YES	Transgelin OS=Cricetulus griseus GN=I79_020624 PE=4 SV=1
G3HNS0	0.220026	0.101743	0.0231332	0.220236	0.418959	4	26	1.24611	1.0234	1.52038	YES	Cytochrome P450 2A9 OS=Cricetulus griseus GN=I79_012413 PE=3 SV=1
G3HAE2	0.215148	0.0806353	0.0582112	0.214935	0.372037	4	133	1.24004	1.05994	1.45069	YES	ATP synthase subunit alpha, mitochondrial OS=Cricetulus griseus GN=I79_007391 PE=4 SV=1
G3HC25	0.206359	0.107864	-0.00779338	0.20775	0.412216	4	16	1.22919	0.992237	1.51016	NO	Protein S100-A13 OS=Cricetulus griseus GN=I79_008068 PE=4 SV=1
G3IMT1	-0.205133	0.139411	-0.475894	-0.206153	0.0713034	4	5	0.814539	0.621329	1.07391	NO	Collagen alpha-3(VI) chain OS=Cricetulus griseus GN=I79_025227 PE=4 SV=1
G3HFQ4	0.184098	0.0976657	-0.00738768	0.184047	0.374394	4	20	1.20213	0.99264	1.45411	NO	Dihydrolipoyllysine-residue succinyltransferase component of 2-oxoglutarate dehydrogenase complex, mitochondrial OS=Cricetulus griseus GN=I79_009418 PE=3 SV=1
G3H1G8	0.179072	0.12457	-0.0687088	0.178384	0.422196	4	8	1.19611	0.933599	1.52531	NO	Erlin-2 OS=Cricetulus griseus GN=I79_003994 PE=4 SV=1
G3HNY4	-0.168463	0.111802	-0.387761	-0.169445	0.0561546	4	15	0.844963	0.678574	1.05776	NO	Phosphoglycerate kinase OS=Cricetulus griseus GN=I79_012485 PE=3 SV=1
G3H4U2	-0.166239	0.132691	-0.425606	-0.168704	0.0940096	4	6	0.846843	0.653374	1.09857	NO	Serine--pyruvate aminotransferase, mitochondrial OS=Cricetulus griseus GN=I79_005304 PE=3 SV=1
G3HCX5	0.160187	0.101911	-0.040281	0.160571	0.358185	4	22	1.17373	0.960519	1.43073	NO	Glutaryl-CoA dehydrogenase, mitochondrial OS=Cricetulus griseus GN=I79_008343 PE=3 SV=1
G3IHA0	0.158937	0.139388	-0.115035	0.158832	0.42814	4	5	1.17226	0.891335	1.5344	NO	3-hydroxyisobutyryl-CoA hydrolase, mitochondrial OS=Cricetulus griseus GN=I79_023188 PE=4 SV=1
G3IMC9	0.157831	0.0945777	-0.030206	0.158181	0.340584	4	28	1.17097	0.970246	1.40577	NO	Acyl-coenzyme A synthetase ACSM2, mitochondrial OS=Cricetulus griseus GN=I79_025068 PE=4 SV=1
G3HIS0	-0.157943	0.108393	-0.373681	-0.157799	0.0519103	4	18	0.853898	0.688197	1.05328	NO	26S proteasome non-ATPase regulatory subunit 6 OS=Cricetulus griseus GN=I79_010547 PE=4 SV=1
G3HPK0	0.157811	0.139648	-0.116828	0.157194	0.431208	4	5	1.17095	0.889738	1.53912	NO	Hydroxysteroid dehydrogenase-like protein 2 OS=Cricetulus griseus GN=I79_012714 PE=4 SV=1
G3GY44	-0.138487	0.124976	-0.38128	-0.139792	0.109363	4	10	0.870675	0.682987	1.11557	NO	Myosin-10 OS=Cricetulus griseus GN=I79_002699 PE=4 SV=1
G3GXS2	-0.126335	0.124536	-0.369318	-0.126326	0.118606	4	8	0.881319	0.691205	1.12593	NO	EMILIN-1 OS=Cricetulus griseus GN=I79_002565 PE=4 SV=1
G3II74	-0.124713	0.0980429	-0.322021	-0.124181	0.0646566	4	20	0.88275	0.724683	1.06679	NO	Cytochrome P450 2E1 OS=Cricetulus griseus GN=I79_023542 PE=3 SV=1
G3IFJ6	0.119465	0.0724785	-0.0227846	0.118287	0.264708	4	493	1.12689	0.977473	1.30305	NO	Glutathione S-transferase OS=Cricetulus griseus GN=I79_022519 PE=3 SV=1
G3HJS0	-0.107491	0.125593	-0.356783	-0.10745	0.138301	4	8	0.898084	0.699925	1.14832	NO	Spectrin beta chain, brain 1 OS=Cricetulus griseus GN=I79_010919 PE=4 SV=1
G3GX76	0.0999758	0.148085	-0.189413	0.101104	0.392884	4	4	1.10514	0.827444	1.48125	NO	Mitochondrial dicarboxylate carrier OS=Cricetulus griseus GN=I79_002391 PE=3 SV=1
G3I2I9	-0.0983685	0.129164	-0.348971	-0.0993418	0.160283	4	7	0.906315	0.705414	1.17384	NO	60S ribosomal protein L3 OS=Cricetulus griseus GN=I79_017622 PE=3 SV=1
G3I737	-0.0973945	0.101384	-0.293549	-0.0978877	0.103079	4	18	0.907198	0.745612	1.10858	NO	40S ribosomal protein S12 OS=Cricetulus griseus GN=I79_019322 PE=3 SV=1
G3HJS1	0.0945769	0.132977	-0.16889	0.0944674	0.35554	4	7	1.09919	0.844601	1.42695	NO	Spectrin beta chain, brain 1 OS=Cricetulus griseus GN=I79_010920 PE=4 SV=1
G3HSB4	-0.0919234	0.117254	-0.322415	-0.0916732	0.14205	4	12	0.912175	0.724397	1.15263	NO	60S ribosomal protein L27 OS=Cricetulus griseus GN=I79_013744 PE=4 SV=1
G3IEU2	0.0906011	0.0962429	-0.0981262	0.090083	0.278237	4	21	1.09483	0.906534	1.3208	NO	Protein DJ-1 OS=Cricetulus griseus GN=I79_022246 PE=4 SV=1
G3HKN1	0.087531	0.11974	-0.146156	0.085907	0.326462	4	9	1.09148	0.864023	1.38606	NO	Protein SET OS=Cricetulus griseus GN=I79_011260 PE=3 SV=1
G3GRR8	-0.0810107	0.103382	-0.280662	-0.0818699	0.121484	4	15	0.922184	0.755284	1.12917	NO	60S ribosomal protein L13 OS=Cricetulus griseus GN=I79_000212 PE=3 SV=1
G3I5K8	-0.0752335	0.114868	-0.300856	-0.074793	0.149419	4	16	0.927527	0.740185	1.16116	NO	Carboxylesterase 3 OS=Cricetulus griseus GN=I79_018761 PE=4 SV=1
G3HP87	0.0728648	0.100788	-0.127746	0.0731542	0.27022	4	23	1.07559	0.880077	1.31025	NO	Dimethylaniline monooxygenase [N-oxide-forming] OS=Cricetulus griseus GN=I79_012594 PE=3 SV=1
G3GU30	-0.0702074	0.110795	-0.283554	-0.0699936	0.147458	4	14	0.9322	0.753102	1.15888	NO	60S ribosomal protein L6 OS=Cricetulus griseus GN=I79_001178 PE=3 SV=1
G3HBD4	0.0709848	0.108207	-0.141714	0.0695167	0.287829	4	21	1.07356	0.86787	1.33353	NO	Nucleoside diphosphate kinase A OS=Cricetulus griseus GN=I79_007762 PE=3 SV=1
G3ILI3	0.068627	0.126317	-0.180832	0.0680166	0.316966	4	9	1.07104	0.834576	1.37296	NO	Seryl-tRNA synthetase, cytoplasmic OS=Cricetulus griseus GN=I79_024749 PE=4 SV=1
G3IEY0	-0.069023	0.0985922	-0.262739	-0.0679644	0.126378	4	23	0.933305	0.768942	1.13471	NO	Succinate dehydrogenase [ubiquinone] iron-sulfur subunit, mitochondrial OS=Cricetulus griseus GN=I79_022285 PE=4 SV=1
G3HE31	0.066701	0.119603	-0.162809	0.0664971	0.310137	4	9	1.06898	0.849753	1.36361	NO	26S protease regulatory subunit 7 OS=Cricetulus griseus GN=I79_008802 PE=3 SV=1
G3HK00	-0.064942	0.11927	-0.299153	-0.0661428	0.170316	4	9	0.937122	0.741446	1.18568	NO	Guanine nucleotide-binding protein subunit beta-2-like 1 OS=Cricetulus griseus GN=I79_011006 PE=4 SV=1
G3HAN5	0.0657736	0.133074	-0.195077	0.0654495	0.322314	4	6	1.06798	0.822771	1.38032	NO	Eukaryotic translation initiation factor 2 subunit 2 OS=Cricetulus griseus GN=I79_007491 PE=4 SV=1
G3HCW9	0.0630568	0.116351	-0.16458	0.0646042	0.292236	4	10	1.06509	0.84825	1.33942	NO	Peroxiredoxin-2 OS=Cricetulus griseus GN=I79_008337 PE=4 SV=1
G3IEB1	-0.0644897	0.121912	-0.301744	-0.06373	0.175747	4	9	0.937546	0.739528	1.19214	NO	Annexin OS=Cricetulus griseus GN=I79_022056 PE=3 SV=1
G3IHJ6	-0.0644692	0.100288	-0.262786	-0.0629294	0.130064	4	18	0.937565	0.768906	1.1389	NO	Vitamin D-binding protein OS=Cricetulus griseus GN=I79_023286 PE=4 SV=1
G3I766	-0.0647394	0.148735	-0.360098	-0.0626094	0.226829	4	4	0.937312	0.697608	1.25462	NO	Liver carboxylesterase OS=Cricetulus griseus GN=I79_019351 PE=4 SV=1
G3IDT6	0.0611135	0.121456	-0.181079	0.0613927	0.301995	4	9	1.06302	0.834369	1.35255	NO	Protein disulfide-isomerase A4 OS=Cricetulus griseus GN=I79_021872 PE=3 SV=1
G3GYR9	-0.0598396	0.134334	-0.323486	-0.0597885	0.202805	4	6	0.941916	0.723622	1.22483	NO	40S ribosomal protein S8 OS=Cricetulus griseus GN=I79_002981 PE=3 SV=1
G3H9T1	0.0590848	0.09703	-0.129013	0.0591487	0.248636	4	23	1.06087	0.878963	1.28228	NO	Dolichyl-diphosphooligosaccharide--protein glycosyltransferase 48 kDa subunit OS=Cricetulus griseus GN=I79_007162 PE=4 SV=1
G3I2B6	-0.055386	0.110093	-0.273539	-0.0554185	0.157904	4	13	0.94612	0.760682	1.17105	NO	Serine/threonine-protein phosphatase 2A 65 kDa regulatory subunit A alpha isoform (Fragment) OS=Cricetulus griseus GN=I79_017545 PE=4 SV=1
G3I692	-0.0556105	0.103369	-0.259953	-0.0546074	0.145481	4	18	0.945908	0.771088	1.1566	NO	Cytosolic non-specific dipeptidase OS=Cricetulus griseus GN=I79_019004 PE=4 SV=1
G3GXZ0	-0.0544668	0.12207	-0.295652	-0.0545891	0.183056	4	9	0.94699	0.744046	1.20088	NO	Protein-glutamine gamma-glutamyltransferase 2 OS=Cricetulus griseus GN=I79_002635 PE=3 SV=1
G3GT05	-0.0503707	0.113794	-0.274487	-0.0510717	0.174566	4	12	0.950877	0.759962	1.19073	NO	T-complex protein 1 subunit theta OS=Cricetulus griseus GN=I79_000778 PE=3 SV=1
G3GXD0	-0.0508264	0.0828233	-0.21546	-0.0499875	0.10738	4	74	0.950444	0.80617	1.11336	NO	L-xylulose reductase OS=Cricetulus griseus GN=I79_002420 PE=4 SV=1
G3I0M2	0.0474342	0.105387	-0.159269	0.0471347	0.255144	4	53	1.04858	0.852767	1.29065	NO	Platelet-activating factor acetylhydrolase IB subunit gamma OS=Cricetulus griseus GN=I79_016910 PE=4 SV=1
G3H290	0.0434354	0.125199	-0.197948	0.0435483	0.289974	4	8	1.04439	0.820412	1.33639	NO	Acyl-CoA dehydrogenase family member 10 OS=Cricetulus griseus GN=I79_004261 PE=3 SV=1
G3HQV4	-0.0424056	0.100898	-0.24214	-0.0422793	0.152025	4	34	0.958481	0.784946	1.16419	NO	3-ketoacyl-CoA thiolase B, peroxisomal (Fragment) OS=Cricetulus griseus GN=I79_013210 PE=3 SV=1
G3IEG5	0.0393703	0.109595	-0.176599	0.0389187	0.248954	4	15	1.04016	0.838116	1.28268	NO	Valacyclovir hydrolase OS=Cricetulus griseus GN=I79_022112 PE=4 SV=1
G3I351	0.0374065	0.110743	-0.178197	0.03712	0.256617	4	13	1.03811	0.836778	1.29255	NO	40S ribosomal protein S9 OS=Cricetulus griseus GN=I79_017852 PE=4 SV=1
G3GZJ0	0.0312591	0.126845	-0.225141	0.0308941	0.278551	4	8	1.03175	0.798403	1.32121	NO	Collagen alpha-5(VI) chain OS=Cricetulus griseus GN=I79_003253 PE=4 SV=1
G3HRP3	-0.0275601	0.112611	-0.25071	-0.0286124	0.194372	4	12	0.972816	0.778248	1.21455	NO	Citrate synthase OS=Cricetulus griseus GN=I79_013489 PE=3 SV=1
G3GY17	0.0273689	0.106209	-0.182331	0.0269383	0.236071	4	17	1.02775	0.833325	1.26626	NO	Cullin-associated NEDD8-dissociated protein 1 OS=Cricetulus griseus GN=I79_002670 PE=4 SV=1
G3H2M5	-0.0237983	0.0948427	-0.209955	-0.0244319	0.16203	4	69	0.976483	0.810621	1.1759	NO	TRAF3-interacting JNK-activating modulator OS=Cricetulus griseus GN=I79_004441 PE=4 SV=1
G3IMT4	-0.0243122	0.0723289	-0.167804	-0.0241336	0.116057	4	183	0.975981	0.84552	1.12306	NO	Alcohol dehydrogenase 1 OS=Cricetulus griseus GN=I79_025230 PE=4 SV=1
G3HSE4	-0.0240765	0.108316	-0.237297	-0.022916	0.185234	4	13	0.976211	0.788757	1.2035	NO	Proteasome subunit alpha type OS=Cricetulus griseus GN=I79_013775 PE=3 SV=1
G3H1A4	-0.0185998	0.12454	-0.262358	-0.0195656	0.227709	4	9	0.981572	0.769236	1.25572	NO	Sideroflexin-1 OS=Cricetulus griseus GN=I79_003928 PE=4 SV=1
G3GRD3	0.0186953	0.102175	-0.18048	0.0184069	0.220885	4	25	1.01887	0.834869	1.24718	NO	MOSC domain-containing protein 1, mitochondrial OS=Cricetulus griseus GN=I79_000076 PE=4 SV=1
G3HP80	-0.0153662	0.123392	-0.258315	-0.0158786	0.2236	4	10	0.984751	0.772352	1.25057	NO	Vesicle-trafficking protein SEC22b OS=Cricetulus griseus GN=I79_012586 PE=4 SV=1
G3IKF1	0.0160973	0.083498	-0.148171	0.0155852	0.179673	4	87	1.01623	0.862283	1.19683	NO	Enoyl-CoA hydratase, mitochondrial OS=Cricetulus griseus GN=I79_024352 PE=3 SV=1
G3IMV8	-0.00832274	0.105698	-0.214619	-0.00834545	0.199279	4	15	0.991712	0.806849	1.22052	NO	Acyl-coenzyme A synthetase ACSM5, mitochondrial OS=Cricetulus griseus GN=I79_025261 PE=4 SV=1
G3IIA0	0.00418442	0.0950156	-0.181999	0.00451262	0.191085	4	29	1.00419	0.833602	1.21056	NO	ATP synthase subunit b, mitochondrial OS=Cricetulus griseus GN=I79_023568 PE=4 SV=1
G3GSF7	-0.00231926	0.107708	-0.217275	-0.00238453	0.212108	4	21	0.997683	0.804709	1.23628	NO	Ornithine carbamoyltransferase, mitochondrial (Fragment) OS=Cricetulus griseus GN=I79_000568 PE=4 SV=1
G3HDU9	0.755778	0.136904	0.490099	0.754253	1.02733	3	6	2.12927	1.63248	2.79359	YES	Histone H1.1 OS=Cricetulus griseus GN=I79_008715 PE=3 SV=1
G3HSX8	-0.724193	0.117521	-0.956654	-0.724035	-0.492298	3	16	0.484715	0.384176	0.61122	YES	Biglycan OS=Cricetulus griseus GN=I79_013977 PE=4 SV=1
G3I8F7	-0.715053	0.103988	-0.91803	-0.714463	-0.514246	3	19	0.489166	0.399305	0.597951	YES	Keratin, type I cytoskeletal 19 OS=Cricetulus griseus GN=I79_019825 PE=3 SV=1
G3HBY2	0.55341	0.107748	0.338998	0.553466	0.762828	3	16	1.73917	1.40354	2.14433	YES	Hematological and neurological expressed 1-like protein OS=Cricetulus griseus GN=I79_007934 PE=4 SV=1
G3HQC5	-0.549657	0.106892	-0.76068	-0.550069	-0.339929	3	21	0.577148	0.467348	0.711821	YES	Prolargin OS=Cricetulus griseus GN=I79_013022 PE=4 SV=1
G3HYJ8	0.533962	0.0850754	0.366673	0.535206	0.701169	3	105	1.70568	1.44293	2.01611	YES	10 kDa heat shock protein, mitochondrial OS=Cricetulus griseus GN=I79_016132 PE=3 SV=1
G3IMS5	-0.471089	0.0884631	-0.64208	-0.472322	-0.296513	3	88	0.624322	0.526197	0.743406	YES	Serum albumin OS=Cricetulus griseus GN=I79_025220 PE=4 SV=1
G3H377	-0.379599	0.123493	-0.622085	-0.379231	-0.135325	3	11	0.684136	0.536824	0.873432	YES	Creatine kinase B-type OS=Cricetulus griseus GN=I79_004692 PE=3 SV=1
G3IEF1	0.352013	0.092639	0.168962	0.351844	0.535671	3	59	1.42193	1.18408	1.70859	YES	Ferritin OS=Cricetulus griseus GN=I79_022098 PE=3 SV=1
G3I2S4	0.349391	0.104359	0.14476	0.351214	0.552249	3	21	1.4182	1.15576	1.73715	YES	3,2-trans-enoyl-CoA isomerase, mitochondrial OS=Cricetulus griseus GN=I79_017718 PE=3 SV=1
G3HJJ6	0.35135	0.0843221	0.189709	0.350764	0.519543	3	569	1.42098	1.2089	1.68126	YES	Fatty acid-binding protein, liver OS=Cricetulus griseus GN=I79_010843 PE=3 SV=1
G3HFZ9	0.348854	0.128414	0.100824	0.348345	0.601541	3	8	1.41744	1.10608	1.82493	YES	Crk-like protein OS=Cricetulus griseus GN=I79_009517 PE=4 SV=1
G3INF7	-0.345645	0.0921271	-0.525016	-0.346284	-0.162622	3	110	0.707764	0.591546	0.849912	YES	Glutathione S-transferase Mu 1 OS=Cricetulus griseus GN=I79_025478 PE=3 SV=1
G3H2Q5	-0.292031	0.112513	-0.512593	-0.292124	-0.0732366	3	17	0.746745	0.59894	0.929381	YES	Carbonic anhydrase 2 (Fragment) OS=Cricetulus griseus GN=I79_004475 PE=4 SV=1
G3GVR4	0.274019	0.151055	-0.0240979	0.274001	0.574581	3	4	1.31524	0.97619	1.77639	NO	Protein FAM107B OS=Cricetulus griseus GN=I79_001811 PE=4 SV=1
G3I071	0.262616	0.149595	-0.0293251	0.26285	0.554568	3	4	1.30033	0.971101	1.74119	NO	60S ribosomal protein L35 OS=Cricetulus griseus GN=I79_016748 PE=3 SV=1
G3I887	0.243283	0.0837141	0.0810775	0.243506	0.407637	3	81	1.27543	1.08445	1.50326	YES	Peroxiredoxin-5, mitochondrial OS=Cricetulus griseus GN=I79_019750 PE=4 SV=1
G3HLX0	-0.240863	0.132397	-0.500991	-0.242958	0.0192103	3	7	0.78595	0.60593	1.0194	NO	Polymerase I and transcript release factor OS=Cricetulus griseus GN=I79_011714 PE=4 SV=1
G3H2D6	0.232854	0.16002	-0.0820228	0.232323	0.541813	3	3	1.2622	0.921251	1.71912	NO	GTP-binding protein SAR1b OS=Cricetulus griseus GN=I79_004346 PE=3 SV=1
G3I4M9	-0.227109	0.107007	-0.441633	-0.225898	-0.0189805	3	50	0.796834	0.642985	0.981199	YES	Transthyretin OS=Cricetulus griseus GN=I79_018412 PE=3 SV=1
G3HER1	0.2241	0.122479	-0.0144532	0.223833	0.463414	3	9	1.2512	0.985651	1.58949	NO	Tricarboxylate transport protein, mitochondrial OS=Cricetulus griseus GN=I79_009055 PE=3 SV=1
G3IEK1	-0.218846	0.127953	-0.465525	-0.217305	0.031904	3	8	0.803446	0.627805	1.03242	NO	Actin-related protein 2/3 complex subunit 2 OS=Cricetulus griseus GN=I79_022148 PE=4 SV=1
G3H5I8	-0.216388	0.130609	-0.478517	-0.214354	0.0380708	3	8	0.805423	0.619702	1.0388	NO	Fibrinogen beta chain OS=Cricetulus griseus GN=I79_005570 PE=4 SV=1
G3IBN9	0.199698	0.108653	-0.0114524	0.199906	0.41142	3	15	1.22103	0.988613	1.50896	NO	Keratin, type II cytoskeletal 71 OS=Cricetulus griseus GN=I79_021070 PE=3 SV=1
G3IE79	0.196157	0.08799	0.0213516	0.196528	0.365491	3	97	1.21672	1.02158	1.44122	YES	Arginase-1 OS=Cricetulus griseus GN=I79_022023 PE=3 SV=1
G3H7R4	0.193784	0.102239	-0.00383075	0.193428	0.393654	3	37	1.21383	0.996177	1.48239	NO	Thioredoxin-dependent peroxide reductase, mitochondrial OS=Cricetulus griseus GN=I79_006402 PE=4 SV=1
G3H7Z2	-0.185487	0.0951943	-0.369386	-0.186288	0.00217671	3	45	0.8307	0.691159	1.00218	NO	Transgelin-2 OS=Cricetulus griseus GN=I79_006488 PE=4 SV=1
G3I834	0.175822	0.108327	-0.0377805	0.175981	0.388577	3	19	1.19223	0.962924	1.47488	NO	Cytochrome c oxidase subunit 5A, mitochondrial OS=Cricetulus griseus GN=I79_019691 PE=4 SV=1
G3IL47	0.167798	0.121051	-0.0668981	0.168409	0.40473	3	10	1.1827	0.935291	1.4989	NO	Carnitine O-acetyltransferase OS=Cricetulus griseus GN=I79_024609 PE=3 SV=1
G3H8N3	-0.167592	0.122635	-0.405104	-0.168097	0.0709435	3	10	0.845699	0.666908	1.07352	NO	60S ribosomal protein L4 OS=Cricetulus griseus GN=I79_006739 PE=4 SV=1
G3HHA7	-0.168122	0.132761	-0.430925	-0.167213	0.0931585	3	7	0.845251	0.649908	1.09764	NO	Peptidyl-prolyl cis-trans isomerase OS=Cricetulus griseus GN=I79_010005 PE=3 SV=1
G3I5Q4	-0.1682	0.133135	-0.430626	-0.166865	0.0949875	3	8	0.845185	0.650102	1.09965	NO	Heterogeneous nuclear ribonucleoprotein M OS=Cricetulus griseus GN=I79_018809 PE=4 SV=1
G3HED9	0.164815	0.11213	-0.0560193	0.164421	0.38797	3	15	1.17918	0.945521	1.47399	NO	ATP synthase subunit e, mitochondrial OS=Cricetulus griseus GN=I79_008923 PE=4 SV=1
G3HBP4	0.161468	0.134327	-0.101639	0.162481	0.425943	3	7	1.17523	0.903355	1.53103	NO	Fumarylacetoacetate hydrolase domain-containing protein 1 OS=Cricetulus griseus GN=I79_007948 PE=4 SV=1
G3HF18	0.160969	0.100535	-0.034787	0.161856	0.358012	3	20	1.17465	0.965811	1.43048	NO	Tudor domain-containing protein 12 OS=Cricetulus griseus GN=I79_009173 PE=4 SV=1
G3HSM8	-0.155553	0.137737	-0.423039	-0.155629	0.113019	3	6	0.855942	0.655053	1.11965	NO	Lamin-B2 OS=Cricetulus griseus GN=I79_013862 PE=3 SV=1
G3H302	-0.154782	0.0971724	-0.345841	-0.155131	0.034997	3	32	0.856602	0.707625	1.03562	NO	Selenium-binding protein 1 OS=Cricetulus griseus GN=I79_004607 PE=4 SV=1
G3H1Q7	0.15263	0.0993479	-0.041579	0.152072	0.350795	3	29	1.16489	0.959274	1.4202	NO	Cytochrome c oxidase subunit 5B, mitochondrial OS=Cricetulus griseus GN=I79_004089 PE=4 SV=1
G3IBK4	-0.141437	0.118876	-0.37926	-0.139905	0.0874569	3	11	0.86811	0.684368	1.0914	NO	60S ribosomal protein L10 OS=Cricetulus griseus GN=I79_021029 PE=4 SV=1
G3I2P8	-0.13977	0.101798	-0.336502	-0.139701	0.0626392	3	57	0.869558	0.714265	1.06464	NO	Annexin OS=Cricetulus griseus GN=I79_017691 PE=3 SV=1
G3H511	-0.137809	0.0926802	-0.317346	-0.13798	0.0460256	3	52	0.871265	0.728079	1.0471	NO	Tropomyosin alpha-1 chain OS=Cricetulus griseus GN=I79_005379 PE=3 SV=1
G3IN18	-0.13373	0.14374	-0.418605	-0.134303	0.144196	3	5	0.874826	0.657964	1.15511	NO	60S ribosomal protein L8 OS=Cricetulus griseus GN=I79_025329 PE=3 SV=1
G3IIU8	0.131099	0.133744	-0.130812	0.130213	0.394811	3	8	1.14008	0.877383	1.4841	NO	Acyl carrier protein, mitochondrial OS=Cricetulus griseus GN=I79_023776 PE=3 SV=1
G3HD94	-0.1279	0.159583	-0.438164	-0.128567	0.192154	3	3	0.879941	0.64522	1.21186	NO	Desmoplakin OS=Cricetulus griseus GN=I79_008473 PE=4 SV=1
G3HIM1	-0.127442	0.14272	-0.408661	-0.12478	0.15099	3	5	0.880344	0.664539	1.16299	NO	Basement membrane-specific heparan sulfate proteoglycan core protein OS=Cricetulus griseus GN=I79_010495 PE=4 SV=1
G3H7U0	0.121779	0.0935998	-0.0635537	0.122586	0.301339	3	37	1.1295	0.938424	1.35167	NO	3-hydroxyacyl-CoA dehydrogenase type-2 OS=Cricetulus griseus GN=I79_006433 PE=3 SV=1
G3HYH7	-0.120039	0.14172	-0.390698	-0.121166	0.161841	3	5	0.886886	0.676584	1.17567	NO	60S ribosomal protein L28 OS=Cricetulus griseus GN=I79_016110 PE=4 SV=1
G3HGT4	0.115694	0.11059	-0.105949	0.116923	0.327938	3	17	1.12265	0.89947	1.3881	NO	Uncharacterized protein KIAA0564-like OS=Cricetulus griseus GN=I79_009825 PE=4 SV=1
G3I782	-0.115655	0.115819	-0.340315	-0.11396	0.111004	3	15	0.890782	0.711546	1.1174	NO	Heterogeneous nuclear ribonucleoprotein D0 OS=Cricetulus griseus GN=I79_019367 PE=4 SV=1
G3H894	-0.112798	0.109117	-0.324495	-0.112548	0.102132	3	20	0.893331	0.722892	1.10753	NO	Abhydrolase domain-containing protein 14B OS=Cricetulus griseus GN=I79_006594 PE=4 SV=1
G3I952	0.10969	0.117494	-0.118957	0.111409	0.336846	3	21	1.11593	0.887846	1.40052	NO	EF-hand domain-containing protein D2 OS=Cricetulus griseus GN=I79_020086 PE=4 SV=1
G3HA21	-0.109236	0.110183	-0.327943	-0.110202	0.107963	3	20	0.896519	0.720404	1.11401	NO	NADPH--cytochrome P450 reductase OS=Cricetulus griseus GN=I79_007261 PE=4 SV=1
G3HNI4	0.10882	0.110025	-0.107363	0.108544	0.327913	3	18	1.11496	0.8982	1.38807	NO	Methylmalonate-semialdehyde dehydrogenase [acylating], mitochondrial OS=Cricetulus griseus GN=I79_012322 PE=3 SV=1
G3HEY9	-0.103441	0.130892	-0.361859	-0.103996	0.152018	3	7	0.901729	0.696381	1.16418	NO	Catenin alpha-1 OS=Cricetulus griseus GN=I79_009138 PE=4 SV=1
G3IEB4	0.100927	0.161909	-0.219264	0.102007	0.420709	3	3	1.1062	0.80311	1.52304	NO	OCIA domain-containing protein 1 OS=Cricetulus griseus GN=I79_022059 PE=4 SV=1
G3H154	-0.100216	0.127659	-0.349357	-0.100125	0.148586	3	8	0.904642	0.705141	1.16019	NO	Histone H2A OS=Cricetulus griseus GN=I79_003878 PE=3 SV=1
G3H2C6	-0.098264	0.101078	-0.294306	-0.0979451	0.0997199	3	31	0.90641	0.745048	1.10486	NO	Voltage-dependent anion-selective channel protein 1 OS=Cricetulus griseus GN=I79_004334 PE=4 SV=1
G3HTY6	-0.0950878	0.150287	-0.390412	-0.0949063	0.206789	3	4	0.909293	0.676778	1.22972	NO	NADH dehydrogenase [ubiquinone] iron-sulfur protein 2, mitochondrial OS=Cricetulus griseus GN=I79_014388 PE=3 SV=1
G3IEG6	-0.0938186	0.110519	-0.309933	-0.094235	0.122523	3	22	0.910448	0.733496	1.13034	NO	Tubulin beta-2A chain OS=Cricetulus griseus GN=I79_022113 PE=3 SV=1
G3GWC4	0.0927817	0.124695	-0.152171	0.0937766	0.335596	3	10	1.09722	0.858842	1.39877	NO	GrpE protein-like 1, mitochondrial OS=Cricetulus griseus GN=I79_002045 PE=3 SV=1
G3I0E7	0.0911754	0.104063	-0.119902	0.0934323	0.296176	3	19	1.09546	0.887007	1.34471	NO	Cytochrome P450 2D27 OS=Cricetulus griseus GN=I79_016829 PE=3 SV=1
G3HDU3	-0.0925308	0.0962866	-0.281127	-0.0926129	0.0937478	3	30	0.911621	0.754932	1.09828	NO	Histone H2B OS=Cricetulus griseus GN=I79_008709 PE=3 SV=1
G3IKS9	0.0913549	0.138935	-0.17998	0.0922919	0.364069	3	6	1.09566	0.835287	1.43917	NO	Glutaredoxin-3 OS=Cricetulus griseus GN=I79_024482 PE=4 SV=1
G3I6P1	0.0912783	0.108669	-0.120954	0.0908714	0.308381	3	18	1.09557	0.886074	1.36122	NO	Glyceraldehyde-3-phosphate dehydrogenase OS=Cricetulus griseus GN=I79_019168 PE=3 SV=1
G3HBJ0	-0.0884291	0.161154	-0.40037	-0.0894889	0.230845	3	3	0.915368	0.670072	1.25966	NO	Histidine ammonia-lyase OS=Cricetulus griseus GN=I79_007820 PE=4 SV=1
G3HZ74	0.0867687	0.122779	-0.154146	0.0855616	0.328448	3	14	1.09064	0.857147	1.38881	NO	Glutaredoxin-related protein 5 OS=Cricetulus griseus GN=I79_016370 PE=4 SV=1
G3IKQ5	-0.082981	0.151533	-0.379805	-0.0846875	0.217011	3	4	0.920369	0.683995	1.24236	NO	Pyridoxal kinase OS=Cricetulus griseus GN=I79_024458 PE=4 SV=1
G3H935	-0.0828675	0.142957	-0.364609	-0.0823151	0.201419	3	5	0.920473	0.694468	1.22314	NO	Tyrosyl-tRNA synthetase, cytoplasmic OS=Cricetulus griseus GN=I79_006897 PE=4 SV=1
G3ILE4	0.0833348	0.116203	-0.146523	0.0819081	0.312994	3	20	1.08691	0.863706	1.36751	NO	Kynurenine--oxoglutarate transaminase 3 OS=Cricetulus griseus GN=I79_024709 PE=4 SV=1
G3HW36	-0.0809299	0.106897	-0.292391	-0.0811413	0.133106	3	16	0.922258	0.746477	1.14237	NO	Serine hydroxymethyltransferase, mitochondrial OS=Cricetulus griseus GN=I79_015184 PE=3 SV=1
G3GTF9	0.0797248	0.103396	-0.120914	0.0798664	0.285027	3	26	1.08299	0.88611	1.3298	NO	ATP synthase subunit d, mitochondrial OS=Cricetulus griseus GN=I79_000940 PE=4 SV=1
G3IHM9	-0.0767222	0.13586	-0.341628	-0.0764087	0.194457	3	6	0.926147	0.710613	1.21465	NO	Alcohol sulfotransferase A OS=Cricetulus griseus GN=I79_023322 PE=4 SV=1
G3I310	-0.075744	0.160179	-0.393612	-0.0761993	0.238843	3	3	0.927054	0.674616	1.26978	NO	26S proteasome non-ATPase regulatory subunit 2 OS=Cricetulus griseus GN=I79_017809 PE=4 SV=1
G3HZ85	0.0733629	0.152256	-0.225524	0.0738913	0.372312	3	4	1.07612	0.798098	1.45109	NO	Acyl-CoA synthetase short-chain family member 3, mitochondrial OS=Cricetulus griseus GN=I79_016381 PE=4 SV=1
G3H2A5	-0.0690469	0.127023	-0.316985	-0.0698175	0.177925	3	8	0.933283	0.728342	1.19474	NO	Vacuolar protein sorting-associated protein 29 OS=Cricetulus griseus GN=I79_004275 PE=4 SV=1
G3HCK9	0.0676515	0.151614	-0.233142	0.0688905	0.360148	3	4	1.06999	0.792041	1.43354	NO	Far upstream element-binding protein 2 OS=Cricetulus griseus GN=I79_008220 PE=4 SV=1
G3HH44	0.0659688	0.101189	-0.129203	0.0669996	0.264074	3	90	1.06819	0.878796	1.30222	NO	Glutathione S-transferase OS=Cricetulus griseus GN=I79_009940 PE=3 SV=1
G3GZB2	-0.066701	0.129925	-0.319237	-0.0666398	0.191349	3	8	0.935475	0.726704	1.21088	NO	Acid ceramidase OS=Cricetulus griseus GN=I79_003173 PE=4 SV=1
G3H7U7	0.0657609	0.134798	-0.199363	0.0650885	0.33179	3	7	1.06797	0.819252	1.39346	NO	Electron transfer flavoprotein-ubiquinone oxidoreductase, mitochondrial OS=Cricetulus griseus GN=I79_006440 PE=4 SV=1
G3HR10	0.0641524	0.125506	-0.18321	0.0648902	0.308706	3	10	1.06625	0.832594	1.36166	NO	Dihydropteridine reductase OS=Cricetulus griseus GN=I79_013270 PE=4 SV=1
G3HGP4	0.0580933	0.0921185	-0.123179	0.0584241	0.237334	3	39	1.05981	0.884105	1.26786	NO	Acetyl-CoA acetyltransferase, cytosolic OS=Cricetulus griseus GN=I79_009782 PE=3 SV=1
G3HFI6	0.0576481	0.157912	-0.249837	0.0584075	0.367087	3	3	1.05934	0.778927	1.44352	NO	ATP-dependent RNA helicase DDX1 OS=Cricetulus griseus GN=I79_009344 PE=4 SV=1
G3I526	-0.0579544	0.124578	-0.303893	-0.0572943	0.184919	3	9	0.943693	0.73794	1.20312	NO	Amine oxidase [flavin-containing] B OS=Cricetulus griseus GN=I79_018567 PE=4 SV=1
G3HJU7	0.0555003	0.118945	-0.176087	0.0560822	0.289622	3	11	1.05707	0.838545	1.33592	NO	UPF0465 protein C5orf33-like OS=Cricetulus griseus GN=I79_010949 PE=4 SV=1
G3HIQ0	-0.0553528	0.115908	-0.281642	-0.0552413	0.17233	3	13	0.946151	0.754544	1.18807	NO	Threonyl-tRNA synthetase, cytoplasmic OS=Cricetulus griseus GN=I79_010525 PE=3 SV=1
G3I2D3	-0.0538881	0.124554	-0.300356	-0.0546318	0.189251	3	10	0.947538	0.740554	1.20834	NO	40S ribosomal protein S20 OS=Cricetulus griseus GN=I79_017563 PE=4 SV=1
G3GRH9	0.0535445	0.125605	-0.191037	0.051946	0.301346	3	12	1.055	0.826102	1.35168	NO	Tropomodulin-3 OS=Cricetulus griseus GN=I79_000124 PE=4 SV=1
G3HHY2	0.0501672	0.110948	-0.169081	0.0517557	0.26896	3	16	1.05145	0.844441	1.3086	NO	Peroxisomal multifunctional enzyme type 2 OS=Cricetulus griseus GN=I79_010243 PE=3 SV=1
G3GY47	-0.0511614	0.152047	-0.349174	-0.051109	0.247306	3	4	0.950125	0.705271	1.28057	NO	60S ribosomal protein L26 OS=Cricetulus griseus GN=I79_002702 PE=4 SV=1
G3IE25	0.0471648	0.121443	-0.191438	0.0485857	0.283244	3	11	1.04829	0.825771	1.32743	NO	Clathrin light chain A OS=Cricetulus griseus GN=I79_021967 PE=4 SV=1
G3H8J2	-0.0490811	0.116964	-0.277035	-0.0477509	0.178902	3	11	0.952104	0.758028	1.1959	NO	Lambda-crystallin-like OS=Cricetulus griseus GN=I79_006694 PE=4 SV=1
G3HVF7	-0.0473989	0.143844	-0.326209	-0.047335	0.235511	3	5	0.953707	0.721654	1.26555	NO	Dihydropyrimidinase OS=Cricetulus griseus GN=I79_014944 PE=4 SV=1
G3H777	-0.0458935	0.103898	-0.250057	-0.0457687	0.158479	3	22	0.955144	0.778756	1.17173	NO	ADP/ATP translocase 2 OS=Cricetulus griseus GN=I79_006206 PE=3 SV=1
G3GTB7	0.0434912	0.159854	-0.272882	0.0451352	0.350487	3	3	1.04445	0.761183	1.41976	NO	Heterogeneous nuclear ribonucleoprotein Q OS=Cricetulus griseus GN=I79_000895 PE=4 SV=1
G3H256	0.0431915	0.149551	-0.250358	0.043695	0.338647	3	4	1.04414	0.778522	1.40305	NO	26S proteasome non-ATPase regulatory subunit 9 OS=Cricetulus griseus GN=I79_004301 PE=4 SV=1
G3IA41	-0.0423956	0.0789319	-0.195804	-0.0424735	0.111259	3	517	0.958491	0.822173	1.11768	NO	Hemoglobin subunit alpha OS=Cricetulus griseus GN=I79_020457 PE=3 SV=1
G3HWJ3	-0.0436181	0.119337	-0.280064	-0.0419743	0.189432	3	11	0.957319	0.755736	1.20856	NO	Putative uncharacterized protein OS=Cricetulus griseus GN=I79_015376 PE=4 SV=1
G3HP71	-0.0434144	0.143776	-0.327492	-0.0407559	0.23666	3	5	0.957515	0.720729	1.26701	NO	Heterogeneous nuclear ribonucleoprotein H (Fragment) OS=Cricetulus griseus GN=I79_012577 PE=4 SV=1
G3HS40	0.0382165	0.134576	-0.223076	0.0396641	0.300385	3	8	1.03896	0.800054	1.35038	NO	H-2 class II histocompatibility antigen gamma chain OS=Cricetulus griseus GN=I79_013666 PE=4 SV=1
G3I366	0.0387672	0.151072	-0.253276	0.038162	0.332652	3	4	1.03953	0.776254	1.39466	NO	Prolyl endopeptidase OS=Cricetulus griseus GN=I79_017867 PE=4 SV=1
G3HPV5	0.0373174	0.136267	-0.229941	0.0371713	0.305574	3	6	1.03802	0.794581	1.3574	NO	Histone H1.5 OS=Cricetulus griseus GN=I79_012826 PE=3 SV=1
G3H832	0.0356005	0.104788	-0.172365	0.0359286	0.239761	3	26	1.03624	0.841672	1.27095	NO	Translationally-controlled tumor protein OS=Cricetulus griseus GN=I79_006528 PE=4 SV=1
G3IN99	-0.0334284	0.106806	-0.241271	-0.0346019	0.179115	3	17	0.967124	0.785629	1.19616	NO	Glycogen phosphorylase, liver form OS=Cricetulus griseus GN=I79_025411 PE=3 SV=1
G3H7E6	-0.0334625	0.134385	-0.302096	-0.033096	0.223599	3	7	0.967091	0.739267	1.25057	NO	Aldehyde dehydrogenase X, mitochondrial OS=Cricetulus griseus GN=I79_006277 PE=3 SV=1
G3I277	0.0324026	0.134553	-0.233107	0.0319711	0.295086	3	6	1.03293	0.792069	1.34324	NO	Dihydrolipoyl dehydrogenase OS=Cricetulus griseus GN=I79_017504 PE=3 SV=1
G3HTU8	0.0298158	0.118253	-0.207227	0.0312998	0.259323	3	12	1.03026	0.812835	1.29605	NO	Galactokinase OS=Cricetulus griseus GN=I79_014328 PE=3 SV=1
G3GVN8	0.0309104	0.125258	-0.214775	0.0310826	0.279626	3	9	1.03139	0.806723	1.32264	NO	Enoyl-CoA hydratase domain-containing protein 3, mitochondrial OS=Cricetulus griseus GN=I79_001784 PE=4 SV=1
G3H8Y8	-0.0317572	0.140164	-0.304619	-0.0304532	0.239925	3	5	0.968742	0.737405	1.27115	NO	Collagen alpha-1(XVIII) chain OS=Cricetulus griseus GN=I79_006837 PE=4 SV=1
G3H3G9	-0.027379	0.158394	-0.338627	-0.0283847	0.282348	3	3	0.972992	0.712748	1.32624	NO	Septin-9 OS=Cricetulus griseus GN=I79_004785 PE=3 SV=1
G3I973	0.0251488	0.129127	-0.226914	0.0243637	0.278796	3	8	1.02547	0.796989	1.32154	NO	Hypoxia up-regulated protein 1 OS=Cricetulus griseus GN=I79_020107 PE=3 SV=1
G3GTH2	0.0234445	0.137121	-0.247352	0.0240701	0.284837	3	6	1.02372	0.780866	1.32955	NO	Na(+)/H(+) exchange regulatory cofactor NHE-RF1 OS=Cricetulus griseus GN=I79_000956 PE=1 SV=1
G3GY22	-0.021841	0.128965	-0.274177	-0.0235001	0.230596	3	7	0.978396	0.760197	1.25935	NO	Ras-related protein Rap-1b OS=Cricetulus griseus GN=I79_002677 PE=4 SV=1
G3H892	0.0238907	0.103684	-0.180501	0.0229487	0.230421	3	27	1.02418	0.834852	1.25913	NO	Aminoacylase-1A OS=Cricetulus griseus GN=I79_006592 PE=4 SV=1
G3HMG1	-0.0219172	0.13003	-0.278595	-0.0220087	0.234987	3	8	0.978321	0.756847	1.26489	NO	40S ribosomal protein S13 OS=Cricetulus griseus GN=I79_011923 PE=4 SV=1
G3HBE9	0.0228448	0.123078	-0.217248	0.0219416	0.266083	3	13	1.02311	0.804731	1.30484	NO	Leucine-rich repeat-containing protein 59 OS=Cricetulus griseus GN=I79_007777 PE=4 SV=1
G3HUL3	0.0233236	0.124972	-0.217221	0.0217969	0.273798	3	13	1.0236	0.804752	1.31495	NO	Aldehyde oxidase (Fragment) OS=Cricetulus griseus GN=I79_014625 PE=4 SV=1
G3H0B5	0.0200935	0.107172	-0.190473	0.0204088	0.229525	3	21	1.0203	0.826568	1.258	NO	Isocitrate dehydrogenase [NAD] subunit alpha, mitochondrial OS=Cricetulus griseus GN=I79_003570 PE=3 SV=1
G3IK13	-0.0208707	0.149787	-0.314318	-0.0200661	0.270216	3	4	0.979346	0.730287	1.31025	NO	Eukaryotic translation initiation factor 3 subunit C OS=Cricetulus griseus GN=I79_024206 PE=4 SV=1
G3HNS1	0.0181892	0.119769	-0.21567	0.0193431	0.252349	3	11	1.01836	0.806001	1.28704	NO	Cytochrome P450 2A6 OS=Cricetulus griseus GN=I79_012414 PE=4 SV=1
G3I7Q5	-0.0189267	0.130925	-0.275786	-0.0189489	0.24008	3	7	0.981251	0.758975	1.27135	NO	Zinc finger protein ZPR1 OS=Cricetulus griseus GN=I79_019552 PE=4 SV=1
G3IJ99	0.017405	0.112498	-0.202048	0.0172182	0.239045	3	15	1.01756	0.817056	1.27004	NO	ATP-binding cassette sub-family D member 3 (Fragment) OS=Cricetulus griseus GN=I79_023932 PE=3 SV=1
G3GSW3	0.0150153	0.136453	-0.255714	0.0166453	0.280611	3	6	1.01513	0.774364	1.32394	NO	Coatomer subunit beta' OS=Cricetulus griseus GN=I79_000735 PE=4 SV=1
G3HT22	-0.0151671	0.119391	-0.248499	-0.0154702	0.218464	3	10	0.984947	0.779971	1.24416	NO	Glycerol-3-phosphate dehydrogenase, mitochondrial OS=Cricetulus griseus GN=I79_014035 PE=3 SV=1
G3HID1	0.00954703	0.121423	-0.228898	0.0103639	0.244794	3	10	1.00959	0.79541	1.27736	NO	Ras-related protein Rab-7a OS=Cricetulus griseus GN=I79_010391 PE=3 SV=1
G3I2F2	-0.0100216	0.151552	-0.307744	-0.00772689	0.284242	3	4	0.990028	0.735103	1.32875	NO	Splicing factor 3B subunit 2 OS=Cricetulus griseus GN=I79_017595 PE=4 SV=1
G3HBD3	0.00763953	0.124817	-0.23619	0.00707649	0.249902	3	9	1.00767	0.789631	1.2839	NO	Nucleoside diphosphate kinase B OS=Cricetulus griseus GN=I79_007761 PE=3 SV=1
G3I6W8	-0.00420532	0.127521	-0.254753	-0.00577983	0.246018	3	8	0.995804	0.775108	1.27892	NO	40S ribosomal protein S18 OS=Cricetulus griseus GN=I79_019246 PE=3 SV=1
G3HSE5	0.00411144	0.149273	-0.291113	0.00535204	0.300282	3	4	1.00412	0.747431	1.35024	NO	Coatomer subunit beta OS=Cricetulus griseus GN=I79_013776 PE=3 SV=1
G3HJB1	-0.00513431	0.116934	-0.23385	-0.00472759	0.228205	3	11	0.994879	0.79148	1.25634	NO	Alpha-actinin-4 OS=Cricetulus griseus GN=I79_010753 PE=4 SV=1
G3H2L0	-0.00414511	0.159669	-0.324218	-0.00390462	0.311799	3	3	0.995863	0.723093	1.36588	NO	MAGUK p55 subfamily member 6 OS=Cricetulus griseus GN=I79_004425 PE=4 SV=1
G3ICC2	0.00416226	0.118402	-0.227097	0.00301392	0.235596	3	11	1.00417	0.796843	1.26566	NO	BAG family molecular chaperone regulator 3 OS=Cricetulus griseus GN=I79_021315 PE=4 SV=1
G3HKP3	0.00285396	0.119564	-0.230724	0.00189465	0.238277	3	11	1.00286	0.793958	1.26906	NO	Cytochrome b-c1 complex subunit 1, mitochondrial OS=Cricetulus griseus GN=I79_011272 PE=3 SV=1
G3I3Y5	-0.0027883	0.125887	-0.246431	-0.00188729	0.241881	3	8	0.997216	0.781586	1.27364	NO	NADH dehydrogenase [ubiquinone] flavoprotein 1, mitochondrial OS=Cricetulus griseus GN=I79_018156 PE=4 SV=1
G3IKI9	-0.762153	0.115924	-0.98733	-0.762142	-0.534379	2	70	0.466661	0.37257	0.586033	YES	Serum amyloid A protein OS=Cricetulus griseus GN=I79_024392 PE=3 SV=1
G3HC31	-0.641736	0.11847	-0.870326	-0.642594	-0.404838	2	15	0.526378	0.418815	0.667085	YES	Protein S100-A6 OS=Cricetulus griseus GN=I79_008074 PE=4 SV=1
G3H5D5	0.635875	0.119257	0.398884	0.635666	0.8698	2	50	1.88867	1.49016	2.38643	YES	Acyl-CoA-binding protein OS=Cricetulus griseus GN=I79_005522 PE=4 SV=1
G3I4Z7	-0.558166	0.119081	-0.793554	-0.558408	-0.327644	2	14	0.572258	0.452235	0.720619	YES	Galectin-1 OS=Cricetulus griseus GN=I79_018538 PE=4 SV=1
G3H0S7	0.513839	0.133565	0.252908	0.513211	0.775274	2	8	1.6717	1.28776	2.17119	YES	Beta-2-microglobulin OS=Cricetulus griseus GN=I79_003745 PE=3 SV=1
G3HBZ8	0.505334	0.144349	0.22089	0.504815	0.788929	2	6	1.65754	1.24719	2.20104	YES	Ubiquitin-associated protein 2-like OS=Cricetulus griseus GN=I79_008037 PE=4 SV=1
G3HJG6	-0.492495	0.140886	-0.766219	-0.492371	-0.216727	2	6	0.6111	0.464767	0.80515	YES	Decorin OS=Cricetulus griseus GN=I79_010811 PE=4 SV=1
G3HUU7	-0.472765	0.141769	-0.750043	-0.473749	-0.196112	2	6	0.623277	0.472346	0.82192	YES	Protein S100-A10 OS=Cricetulus griseus GN=I79_014715 PE=4 SV=1
G3ICM8	-0.452253	0.0886992	-0.626731	-0.452198	-0.276057	2	1411	0.636193	0.534336	0.75877	YES	Hemoglobin subunit epsilon-Y2 OS=Cricetulus griseus GN=I79_021426 PE=3 SV=1
G3I3H2	0.431361	0.110466	0.213942	0.431128	0.64964	2	60	1.53935	1.23855	1.91485	YES	60S acidic ribosomal protein P2 OS=Cricetulus griseus GN=I79_017979 PE=4 SV=1
G3H8N4	0.426706	0.137033	0.157248	0.426227	0.696219	2	7	1.5322	1.17029	2.00615	YES	Lactase-like protein OS=Cricetulus griseus GN=I79_006744 PE=3 SV=1
G3HD93	0.417788	0.108984	0.206449	0.418298	0.631785	2	29	1.5186	1.2293	1.88097	YES	Cancer-associated gene 1 protein-like OS=Cricetulus griseus GN=I79_008472 PE=4 SV=1
G3GYD5	0.405097	0.109449	0.190425	0.405417	0.619849	2	25	1.49945	1.20976	1.85865	YES	Complement component 1 Q subcomponent-binding protein, mitochondrial OS=Cricetulus griseus GN=I79_002810 PE=4 SV=1
G3HAB9	0.384079	0.163497	0.0616391	0.383309	0.700281	2	3	1.46826	1.06358	2.01432	YES	Ferritin light chain 1 OS=Cricetulus griseus GN=I79_007365 PE=4 SV=1
G3I5R2	0.36382	0.101952	0.166115	0.364104	0.566634	2	50	1.43882	1.18071	1.76233	YES	40S ribosomal protein S28 OS=Cricetulus griseus GN=I79_018817 PE=4 SV=1
G3H0K4	0.360806	0.134084	0.100841	0.362228	0.624766	2	8	1.43448	1.1061	1.86781	YES	Peptide methionine sulfoxide reductase OS=Cricetulus griseus GN=I79_003665 PE=4 SV=1
G3GZ40	0.357277	0.176061	0.00902498	0.358088	0.704849	2	2	1.42943	1.00907	2.02354	YES	Myosin-2 OS=Cricetulus griseus GN=I79_003091 PE=4 SV=1
G3HFK9	0.355647	0.121298	0.115805	0.357008	0.595538	2	13	1.4271	1.12278	1.81401	YES	Calcium-binding protein p22 (Fragment) OS=Cricetulus griseus GN=I79_009371 PE=4 SV=1
G3HMG7	0.356804	0.143272	0.0737948	0.356416	0.636925	2	6	1.42876	1.07659	1.89066	YES	39S ribosomal protein L39, mitochondrial OS=Cricetulus griseus GN=I79_011928 PE=4 SV=1
G3HYG9	0.341831	0.100335	0.146053	0.341476	0.537634	2	46	1.40752	1.15726	1.71195	YES	Mitochondrial import inner membrane translocase subunit Tim13 OS=Cricetulus griseus GN=I79_016102 PE=4 SV=1
G3I5H3	0.306633	0.123135	0.0683228	0.305694	0.550238	2	15	1.35884	1.07071	1.73367	YES	Elongation factor 1-delta OS=Cricetulus griseus GN=I79_018721 PE=3 SV=1
G3HHM2	-0.302625	0.114335	-0.531839	-0.301459	-0.0769824	2	17	0.738876	0.587523	0.925906	YES	Histone H3.1t OS=Cricetulus griseus GN=I79_010126 PE=3 SV=1
G3H4B6	0.292337	0.174348	-0.0401577	0.291848	0.632307	2	2	1.33955	0.960638	1.88195	NO	Coiled-coil domain-containing protein 124 OS=Cricetulus griseus GN=I79_005116 PE=4 SV=1
G3IMF7	0.290755	0.154906	-0.0164266	0.291087	0.591341	2	4	1.33744	0.983708	1.80641	NO	PDZ and LIM domain protein 5 OS=Cricetulus griseus GN=I79_025096 PE=4 SV=1
G3HMV6	0.288018	0.116542	0.0585939	0.288799	0.514415	2	22	1.33378	1.06034	1.67266	YES	Hydroxymethylglutaryl-CoA lyase, mitochondrial OS=Cricetulus griseus GN=I79_012073 PE=4 SV=1
G3HMZ7	0.287886	0.11135	0.0702618	0.287827	0.506694	2	21	1.33361	1.07279	1.65979	YES	Histidine triad nucleotide-binding protein 2 OS=Cricetulus griseus GN=I79_012127 PE=4 SV=1
G3H2K2	0.284794	0.0969557	0.092369	0.285496	0.475928	2	117	1.32949	1.09677	1.60951	YES	Cytochrome c, somatic OS=Cricetulus griseus GN=I79_004417 PE=3 SV=1
G3H018	-0.281801	0.132091	-0.537413	-0.283547	-0.0201473	2	8	0.754424	0.584258	0.980054	YES	40S ribosomal protein S18 OS=Cricetulus griseus GN=I79_003466 PE=3 SV=1
G3IFJ5	0.28353	0.0944267	0.0992904	0.283461	0.468162	2	121	1.32781	1.10439	1.59706	YES	Glutathione S-transferase OS=Cricetulus griseus GN=I79_022518 PE=3 SV=1
G3HKL0	0.271145	0.106633	0.0623631	0.270623	0.481136	2	27	1.31147	1.06435	1.61791	YES	Fatty acid-binding protein, brain OS=Cricetulus griseus GN=I79_011239 PE=3 SV=1
G3GWI0	0.270532	0.113321	0.0496237	0.270512	0.494159	2	23	1.31066	1.05088	1.63912	YES	2-oxo-4-hydroxy-4-carboxy-5-ureidoimidazoline decarboxylase OS=Cricetulus griseus GN=I79_002105 PE=4 SV=1
G3GYT9	0.263325	0.133824	0.000585684	0.264067	0.5252	2	10	1.30125	1.00059	1.6908	YES	Cytochrome P450 4A14 OS=Cricetulus griseus GN=I79_002918 PE=3 SV=1
G3HIX6	-0.265322	0.122902	-0.510584	-0.26255	-0.0280414	2	13	0.766959	0.600145	0.972348	YES	Tryptophanyl-tRNA synthetase, cytoplasmic OS=Cricetulus griseus GN=I79_010607 PE=3 SV=1
G3H9B5	-0.251486	0.178517	-0.605016	-0.249516	0.0953187	2	2	0.777644	0.546066	1.10001	NO	Retinol-binding protein 4 OS=Cricetulus griseus GN=I79_006982 PE=3 SV=1
G3I0F7	0.245913	0.161266	-0.0684257	0.246888	0.560548	2	3	1.27879	0.933863	1.75163	NO	Alpha-N-acetylgalactosaminidase OS=Cricetulus griseus GN=I79_016839 PE=4 SV=1
G3HYP6	0.235586	0.139462	-0.0389492	0.237032	0.506551	2	6	1.26565	0.9618	1.65956	NO	Nuclear migration protein nudC OS=Cricetulus griseus GN=I79_016187 PE=4 SV=1
G3H1Z4	0.236618	0.150454	-0.050267	0.234234	0.535986	2	5	1.26696	0.950976	1.70913	NO	DnaJ-like subfamily C member 8 OS=Cricetulus griseus GN=I79_004193 PE=4 SV=1
G3HAP6	-0.225243	0.134917	-0.489439	-0.22617	0.0387029	2	8	0.798322	0.61297	1.03946	NO	Acetyl-coenzyme A synthetase, cytoplasmic OS=Cricetulus griseus GN=I79_007503 PE=4 SV=1
G3GTJ3	-0.225678	0.10439	-0.431512	-0.225677	-0.0190075	2	29	0.797975	0.649526	0.981172	YES	Glyceraldehyde-3-phosphate dehydrogenase OS=Cricetulus griseus GN=I79_000978 PE=3 SV=1
G3HGY8	-0.223774	0.105244	-0.43079	-0.223621	-0.015549	2	29	0.799496	0.649995	0.984571	YES	Elongation factor 1-alpha OS=Cricetulus griseus GN=I79_009882 PE=3 SV=1
G3HU24	-0.219859	0.143493	-0.503291	-0.219357	0.0646254	2	6	0.802632	0.604538	1.06676	NO	Aflatoxin B1 aldehyde reductase member 2 OS=Cricetulus griseus GN=I79_014427 PE=4 SV=1
G3HNG5	0.216266	0.164255	-0.105706	0.219114	0.53511	2	3	1.24143	0.899689	1.70764	NO	Acyl-coenzyme A thioesterase 1 OS=Cricetulus griseus GN=I79_012303 PE=4 SV=1
G3HD22	-0.218893	0.105982	-0.429247	-0.217985	-0.0153888	2	27	0.803408	0.650999	0.984729	YES	Trans-2,3-enoyl-CoA reductase OS=Cricetulus griseus GN=I79_008395 PE=4 SV=1
G3HLP4	0.216164	0.129633	-0.0376131	0.215929	0.470427	2	10	1.24131	0.963086	1.60068	NO	Eukaryotic translation initiation factor 4H OS=Cricetulus griseus GN=I79_011635 PE=4 SV=1
G3HRJ7	-0.214737	0.133959	-0.480745	-0.215023	0.0468013	2	8	0.806754	0.618323	1.04791	NO	Catenin delta-1 OS=Cricetulus griseus GN=I79_013441 PE=4 SV=1
G3HYG2	-0.21259	0.146224	-0.492988	-0.212029	0.0776413	2	6	0.808488	0.610799	1.08073	NO	Eukaryotic initiation factor 4A-II OS=Cricetulus griseus GN=I79_016095 PE=3 SV=1
G3IA76	0.21288	0.12509	-0.0299794	0.211684	0.457689	2	12	1.23724	0.970466	1.58042	NO	Protein LZIC OS=Cricetulus griseus GN=I79_020492 PE=4 SV=1
G3HU10	0.208323	0.176659	-0.146667	0.210024	0.550309	2	2	1.23161	0.863581	1.73379	NO	Prefoldin subunit 2 OS=Cricetulus griseus GN=I79_014378 PE=4 SV=1
G3HVE0	-0.21051	0.176903	-0.554038	-0.20998	0.134283	2	2	0.810171	0.574624	1.14372	NO	Ornithine aminotransferase, mitochondrial OS=Cricetulus griseus GN=I79_014927 PE=3 SV=1
G3IFC5	0.210511	0.147428	-0.0721689	0.209614	0.500923	2	5	1.23431	0.930374	1.65024	NO	Glycine N-acyltransferase-like protein Keg1 OS=Cricetulus griseus GN=I79_022446 PE=4 SV=1
G3HZ17	0.209437	0.165292	-0.111042	0.208593	0.530735	2	3	1.23298	0.894901	1.70018	NO	Protein phosphatase 1 regulatory subunit 12A OS=Cricetulus griseus GN=I79_016312 PE=4 SV=1
G3I4W7	-0.200998	0.129854	-0.455293	-0.202679	0.0559223	2	10	0.817914	0.634262	1.05752	NO	Cathepsin D OS=Cricetulus griseus GN=I79_018506 PE=3 SV=1
G3ICW1	-0.201431	0.153015	-0.498434	-0.202133	0.0953826	2	4	0.81756	0.607481	1.10008	NO	Osteoclast-stimulating factor 1 OS=Cricetulus griseus GN=I79_021516 PE=4 SV=1
G3I948	-0.197574	0.117116	-0.432113	-0.196964	0.0296693	2	60	0.820719	0.649136	1.03011	NO	Eukaryotic translation initiation factor 5A-2 OS=Cricetulus griseus GN=I79_020082 PE=4 SV=1
G3IBL7	-0.194252	0.131009	-0.451987	-0.193108	0.0673744	2	8	0.82345	0.636362	1.0697	NO	UDP-glucuronosyltransferase 2B5 OS=Cricetulus griseus GN=I79_021043 PE=3 SV=1
G3GRW1	-0.192744	0.162016	-0.514911	-0.192806	0.115677	2	3	0.824693	0.597554	1.12263	NO	Cytochrome c oxidase subunit 4 isoform 1, mitochondrial OS=Cricetulus griseus GN=I79_000256 PE=4 SV=1
G3HYJ9	-0.18991	0.140931	-0.466561	-0.189656	0.0883745	2	6	0.827033	0.627155	1.0924	NO	Moesin OS=Cricetulus griseus GN=I79_016134 PE=4 SV=1
G3HSH4	-0.183079	0.14876	-0.472007	-0.18506	0.109414	2	5	0.832702	0.623749	1.11562	NO	60S ribosomal protein L24 OS=Cricetulus griseus GN=I79_013806 PE=4 SV=1
G3GWV2	-0.180261	0.13415	-0.444507	-0.179223	0.0822504	2	8	0.835052	0.64114	1.08573	NO	Enolase OS=Cricetulus griseus GN=I79_002236 PE=3 SV=1
G3GRX4	-0.179395	0.13273	-0.440513	-0.178582	0.0772011	2	8	0.835776	0.643706	1.08026	NO	Coactosin-like protein OS=Cricetulus griseus GN=I79_000269 PE=4 SV=1
G3I4Z4	-0.176064	0.10579	-0.380485	-0.177306	0.0324041	2	34	0.838564	0.68353	1.03293	NO	Galectin-2 OS=Cricetulus griseus GN=I79_018535 PE=4 SV=1
G3HH71	-0.178112	0.148317	-0.472536	-0.176465	0.109777	2	5	0.836848	0.623419	1.11603	NO	Putative RNA-binding protein Luc7-like 2 OS=Cricetulus griseus GN=I79_009968 PE=4 SV=1
G3HZJ7	0.17419	0.129658	-0.0750635	0.172646	0.43065	2	10	1.19028	0.927685	1.53826	NO	Liver carboxylesterase 31 OS=Cricetulus griseus GN=I79_016503 PE=4 SV=1
G3HUF3	-0.171475	0.162605	-0.492203	-0.171005	0.150088	2	3	0.842421	0.611279	1.16194	NO	ATP-binding cassette sub-family B member 7, mitochondrial OS=Cricetulus griseus GN=I79_014563 PE=3 SV=1
G3H3W4	-0.167168	0.163677	-0.491514	-0.169183	0.15347	2	3	0.846058	0.611699	1.16587	NO	Insulin-degrading enzyme OS=Cricetulus griseus GN=I79_004954 PE=3 SV=1
G3GTN3	0.167236	0.174824	-0.171035	0.168041	0.508487	2	2	1.18203	0.842792	1.66277	NO	Carnitine O-palmitoyltransferase 2, mitochondrial OS=Cricetulus griseus GN=I79_001018 PE=3 SV=1
G3I6W5	0.167742	0.137225	-0.101855	0.167543	0.437241	2	7	1.18263	0.903161	1.54843	NO	Prefoldin subunit 6 OS=Cricetulus griseus GN=I79_019243 PE=4 SV=1
G3HMD1	-0.166221	0.120986	-0.40426	-0.166241	0.0738612	2	19	0.846859	0.66747	1.07666	NO	Glyceraldehyde-3-phosphate dehydrogenase OS=Cricetulus griseus GN=I79_011887 PE=3 SV=1
G3IBT8	-0.168139	0.17724	-0.51788	-0.166047	0.169687	2	2	0.845236	0.595782	1.18493	NO	NADH dehydrogenase [ubiquinone] 1 alpha subcomplex subunit 8 OS=Cricetulus griseus GN=I79_021121 PE=4 SV=1
G3H0T9	0.163546	0.141052	-0.112147	0.164608	0.440851	2	6	1.17768	0.893913	1.55403	NO	Huntingtin-interacting protein K OS=Cricetulus griseus GN=I79_003758 PE=4 SV=1
G3HGV7	0.161944	0.173798	-0.176661	0.161727	0.504174	2	2	1.17579	0.838064	1.65562	NO	UPF0027 protein C22orf28-like OS=Cricetulus griseus GN=I79_009848 PE=4 SV=1
G3HXL1	-0.164176	0.175193	-0.513515	-0.161578	0.178281	2	2	0.848593	0.598388	1.19516	NO	Poly(RC)-binding protein 1 OS=Cricetulus griseus GN=I79_015737 PE=4 SV=1
G3GY95	0.160263	0.133038	-0.1032	0.159826	0.418116	2	8	1.17382	0.901947	1.5191	NO	Eukaryotic translation initiation factor 5A-1 OS=Cricetulus griseus GN=I79_002768 PE=4 SV=1
G3H0Y9	-0.159624	0.111169	-0.376678	-0.159801	0.0609513	2	26	0.852464	0.686137	1.06285	NO	EH domain-containing protein 4 OS=Cricetulus griseus GN=I79_003809 PE=4 SV=1
G3GX96	-0.159668	0.136061	-0.426551	-0.158627	0.109656	2	9	0.852427	0.652756	1.11589	NO	Actin-related protein 2/3 complex subunit 4 OS=Cricetulus griseus GN=I79_002331 PE=4 SV=1
G3HL28	-0.159129	0.118309	-0.392508	-0.158607	0.0684035	2	22	0.852886	0.675361	1.0708	NO	Glutathione S-transferase kappa 1 OS=Cricetulus griseus GN=I79_011413 PE=4 SV=1
G3HDL7	-0.153018	0.17572	-0.499128	-0.153924	0.184473	2	2	0.858114	0.60706	1.20258	NO	NADH-ubiquinone oxidoreductase 75 kDa subunit, mitochondrial OS=Cricetulus griseus GN=I79_008602 PE=4 SV=1
G3IB81	0.153215	0.145637	-0.131648	0.153626	0.438862	2	5	1.16558	0.876649	1.55094	NO	Mitochondrial carnitine/acylcarnitine carrier protein OS=Cricetulus griseus GN=I79_020873 PE=3 SV=1
G3HNJ6	0.152514	0.154177	-0.145342	0.152777	0.451159	2	4	1.16476	0.864727	1.57013	NO	60S ribosomal protein L5 OS=Cricetulus griseus GN=I79_012334 PE=3 SV=1
G3GWR2	-0.15042	0.138605	-0.419212	-0.150146	0.121323	2	8	0.860347	0.657565	1.12899	NO	Voltage-dependent anion-selective channel protein 2 OS=Cricetulus griseus GN=I79_002192 PE=4 SV=1
G3H194	0.147772	0.150438	-0.151334	0.147508	0.442015	2	5	1.15925	0.859561	1.55584	NO	Clathrin light chain B (Fragment) OS=Cricetulus griseus GN=I79_003918 PE=4 SV=1
G3HYG7	0.146756	0.175895	-0.197032	0.147402	0.491513	2	2	1.15807	0.821164	1.63479	NO	DnaJ-like subfamily B member 11 OS=Cricetulus griseus GN=I79_016100 PE=4 SV=1
G3IGM5	0.145974	0.146115	-0.142161	0.145352	0.429358	2	5	1.15717	0.867482	1.53627	NO	Immunity-related GTPase family M protein OS=Cricetulus griseus GN=I79_022945 PE=4 SV=1
G3HE01	0.1437	0.134755	-0.11737	0.143071	0.407691	2	10	1.15454	0.889256	1.50334	NO	NADH dehydrogenase [ubiquinone] iron-sulfur protein 4, mitochondrial OS=Cricetulus griseus GN=I79_008770 PE=4 SV=1
G3HIY9	0.142759	0.135994	-0.124165	0.142793	0.411607	2	7	1.15345	0.883234	1.50924	NO	Glutamate--cysteine ligase catalytic subunit OS=Cricetulus griseus GN=I79_010621 PE=4 SV=1
G3IJQ7	0.137875	0.149362	-0.154817	0.137711	0.434409	2	5	1.14783	0.856572	1.54405	NO	Rab-interacting lysosomal protein OS=Cricetulus griseus GN=I79_024093 PE=4 SV=1
G3GUK6	-0.135669	0.178017	-0.485676	-0.137016	0.210399	2	2	0.873132	0.615281	1.23417	NO	Putative uncharacterized protein OS=Cricetulus griseus GN=I79_001369 PE=4 SV=1
G3HQP8	-0.134092	0.145112	-0.412926	-0.134417	0.149647	2	6	0.87451	0.661711	1.16142	NO	Tubulin beta-7 chain OS=Cricetulus griseus GN=I79_013153 PE=3 SV=1
G3I3E7	-0.13467	0.137126	-0.404014	-0.134287	0.131262	2	7	0.874004	0.667635	1.14027	NO	Platelet-activating factor acetylhydrolase 2, cytoplasmic OS=Cricetulus griseus GN=I79_017951 PE=4 SV=1
G3I249	0.132239	0.133855	-0.128596	0.1332	0.392829	2	10	1.14138	0.87933	1.48116	NO	Selenocysteine lyase OS=Cricetulus griseus GN=I79_017470 PE=4 SV=1
G3HN88	-0.130913	0.126776	-0.377054	-0.130281	0.116839	2	12	0.877294	0.685879	1.12394	NO	Adenylyl cyclase-associated protein OS=Cricetulus griseus GN=I79_012224 PE=3 SV=1
G3HGS0	-0.131474	0.178216	-0.481162	-0.129515	0.217818	2	2	0.876802	0.618065	1.24336	NO	Citrate lyase subunit beta-like protein, mitochondrial OS=Cricetulus griseus GN=I79_009810 PE=4 SV=1
G3H7Y0	-0.128116	0.164542	-0.452008	-0.128517	0.196231	2	3	0.879751	0.636349	1.21681	NO	Coatomer subunit alpha OS=Cricetulus griseus GN=I79_006476 PE=4 SV=1
G3GZ21	0.129014	0.163309	-0.186166	0.128034	0.452022	2	3	1.13771	0.830136	1.57149	NO	Peroxisomal 3,2-trans-enoyl-CoA isomerase OS=Cricetulus griseus GN=I79_003072 PE=4 SV=1
G3H8F2	-0.126352	0.129657	-0.380777	-0.12626	0.131105	2	9	0.881305	0.683331	1.14009	NO	Acylamino-acid-releasing enzyme OS=Cricetulus griseus GN=I79_006652 PE=4 SV=1
G3IHJ3	-0.123631	0.151659	-0.425803	-0.121473	0.172309	2	4	0.883706	0.653245	1.18804	NO	Ras-related GTP-binding protein A OS=Cricetulus griseus GN=I79_023283 PE=4 SV=1
G3IET7	0.117808	0.119499	-0.117592	0.118459	0.353235	2	22	1.12503	0.889058	1.42367	NO	UDP-glucuronosyltransferase 1-7C OS=Cricetulus griseus GN=I79_022242 PE=3 SV=1
G3HVP2	0.118644	0.155139	-0.180031	0.117368	0.423948	2	4	1.12597	0.835245	1.52798	NO	Stathmin (Fragment) OS=Cricetulus griseus GN=I79_015032 PE=3 SV=1
G3HB98	-0.112934	0.136416	-0.375524	-0.113997	0.153593	2	7	0.89321	0.686929	1.16602	NO	Cystathionine gamma-lyase OS=Cricetulus griseus GN=I79_007722 PE=3 SV=1
G3H1B3	-0.113713	0.135976	-0.381366	-0.11399	0.157527	2	9	0.892514	0.682928	1.17061	NO	Lamin-L(I) OS=Cricetulus griseus GN=I79_003938 PE=3 SV=1
G3HLD0	0.112498	0.0974999	-0.0808596	0.112898	0.304647	2	57	1.11907	0.922323	1.35615	NO	Lactoylglutathione lyase OS=Cricetulus griseus GN=I79_011518 PE=4 SV=1
G3GY75	0.111292	0.146416	-0.177708	0.112515	0.397092	2	5	1.11772	0.837187	1.48749	NO	Eukaryotic initiation factor 4A-I OS=Cricetulus griseus GN=I79_002748 PE=3 SV=1
G3GYK8	-0.112236	0.12511	-0.357033	-0.11167	0.130059	2	11	0.893833	0.69975	1.1389	NO	26S protease regulatory subunit 6A OS=Cricetulus griseus GN=I79_002888 PE=3 SV=1
G3GXS3	-0.110073	0.149262	-0.401682	-0.110533	0.182173	2	5	0.895769	0.669194	1.19982	NO	Ketohexokinase OS=Cricetulus griseus GN=I79_002566 PE=4 SV=1
G3H2C9	0.110152	0.165273	-0.217339	0.109955	0.430363	2	3	1.11645	0.804657	1.53782	NO	S-phase kinase-associated protein 1 OS=Cricetulus griseus GN=I79_004338 PE=4 SV=1
G3IEB0	-0.111008	0.129288	-0.360986	-0.109167	0.143806	2	13	0.894931	0.696989	1.15466	NO	Argininosuccinate synthase OS=Cricetulus griseus GN=I79_022055 PE=4 SV=1
G3I6S8	-0.108866	0.149091	-0.398866	-0.108929	0.181139	2	5	0.89685	0.671081	1.19858	NO	Serine dehydratase-like OS=Cricetulus griseus GN=I79_019206 PE=4 SV=1
G3IF40	-0.107482	0.147584	-0.393366	-0.108303	0.181132	2	5	0.898093	0.674782	1.19857	NO	Carbonyl reductase [NADPH] 1 OS=Cricetulus griseus GN=I79_022353 PE=3 SV=1
G3H9D1	-0.106563	0.144999	-0.388875	-0.106624	0.178694	2	5	0.898918	0.677819	1.19565	NO	Acetyl-CoA carboxylase 1 OS=Cricetulus griseus GN=I79_006999 PE=4 SV=1
G3HND5	0.105803	0.144691	-0.182534	0.106597	0.38744	2	6	1.1116	0.833156	1.4732	NO	Glyoxalase domain-containing protein 5 OS=Cricetulus griseus GN=I79_012272 PE=4 SV=1
G3IFS2	-0.106832	0.141362	-0.385317	-0.106007	0.167023	2	8	0.898676	0.680235	1.18178	NO	Cytochrome P450 2C18 OS=Cricetulus griseus GN=I79_022595 PE=3 SV=1
G3HP24	0.106305	0.156351	-0.196512	0.104132	0.412034	2	4	1.11216	0.821592	1.50989	NO	Isoleucyl-tRNA synthetase, cytoplasmic OS=Cricetulus griseus GN=I79_012527 PE=3 SV=1
G3HMD2	-0.104182	0.129169	-0.355871	-0.103951	0.145346	2	9	0.901062	0.700563	1.15644	NO	Sulfide:quinone oxidoreductase, mitochondrial OS=Cricetulus griseus GN=I79_011888 PE=4 SV=1
G3GWE9	-0.105905	0.131262	-0.365818	-0.103091	0.148755	2	9	0.89951	0.693629	1.16039	NO	Solute carrier family 2, facilitated glucose transporter member 9 OS=Cricetulus griseus GN=I79_002071 PE=3 SV=1
G3H2A8	-0.102647	0.129559	-0.356734	-0.101106	0.151041	2	12	0.902445	0.699958	1.16304	NO	Actin-related protein 2/3 complex subunit 3 (Fragment) OS=Cricetulus griseus GN=I79_004279 PE=4 SV=1
G3H4I2	0.0995587	0.135928	-0.169272	0.100524	0.364419	2	7	1.10468	0.844279	1.43968	NO	Tropomyosin beta chain OS=Cricetulus griseus GN=I79_005183 PE=3 SV=1
G3HL16	-0.0986846	0.152544	-0.396433	-0.0978577	0.2011	2	4	0.906028	0.672715	1.22275	NO	Splicing factor 3B subunit 1 OS=Cricetulus griseus GN=I79_011401 PE=4 SV=1
G3IGP5	0.0985484	0.127399	-0.150473	0.0977411	0.351585	2	15	1.10357	0.860301	1.42132	NO	Cytochrome P450 2A5 OS=Cricetulus griseus GN=I79_022965 PE=3 SV=1
G3IHL0	-0.0972189	0.119718	-0.332776	-0.0968565	0.138148	2	13	0.907357	0.716931	1.14815	NO	N(G),N(G)-dimethylarginine dimethylaminohydrolase 1 OS=Cricetulus griseus GN=I79_023302 PE=4 SV=1
G3I7H7	0.0972671	0.164395	-0.220361	0.0964183	0.418749	2	3	1.10215	0.802229	1.52006	NO	Acyl-CoA dehydrogenase family member 9, mitochondrial OS=Cricetulus griseus GN=I79_019466 PE=3 SV=1
G3HNT9	-0.0963471	0.162769	-0.411384	-0.0963242	0.222711	2	3	0.908149	0.662732	1.24946	NO	Proteasome subunit beta type-1 OS=Cricetulus griseus GN=I79_012433 PE=4 SV=1
G3I2K6	0.095923	0.113489	-0.125184	0.0959672	0.316811	2	20	1.10067	0.882335	1.37274	NO	Hippocalcin-like protein 1 OS=Cricetulus griseus GN=I79_017643 PE=4 SV=1
G3HMS8	-0.0934585	0.113558	-0.315103	-0.0943071	0.136296	2	17	0.910776	0.729714	1.14602	NO	60S ribosomal protein L17 OS=Cricetulus griseus GN=I79_012050 PE=3 SV=1
G3HMB9	0.0945302	0.118251	-0.138433	0.0929925	0.326812	2	17	1.09914	0.870722	1.38654	NO	Histone H2A OS=Cricetulus griseus GN=I79_011871 PE=3 SV=1
G3I3W0	0.0934526	0.164228	-0.232945	0.092398	0.413246	2	3	1.09796	0.792197	1.51172	NO	Calponin-3 OS=Cricetulus griseus GN=I79_018128 PE=4 SV=1
G3GXB0	0.0923894	0.140699	-0.186337	0.091492	0.370178	2	6	1.09679	0.829994	1.44799	NO	Rho GDP-dissociation inhibitor 1 OS=Cricetulus griseus GN=I79_002400 PE=4 SV=1
G3HS06	-0.0915792	0.100341	-0.286309	-0.0909803	0.102631	2	47	0.912489	0.75103	1.10808	NO	40S ribosomal protein S10 OS=Cricetulus griseus GN=I79_013631 PE=4 SV=1
G3HRG8	0.092367	0.135681	-0.174316	0.0908691	0.3606	2	7	1.09677	0.840032	1.43419	NO	Endoplasmic reticulum resident protein ERp44 (Fragment) OS=Cricetulus griseus GN=I79_013434 PE=4 SV=1
G3IL48	0.088861	0.154422	-0.20882	0.0898516	0.393867	2	4	1.09293	0.811541	1.4827	NO	Protein transport protein Sec31A OS=Cricetulus griseus GN=I79_024610 PE=4 SV=1
G3HZI0	0.0901531	0.175028	-0.255749	0.0895495	0.433007	2	2	1.09434	0.774336	1.54189	NO	Golgin subfamily A member 2 OS=Cricetulus griseus GN=I79_016484 PE=4 SV=1
G3I9F0	-0.0853838	0.154724	-0.388311	-0.0877468	0.220605	2	4	0.91816	0.678201	1.24683	NO	General vesicular transport factor p115 OS=Cricetulus griseus GN=I79_020190 PE=4 SV=1
G3IFM4	0.0887502	0.155293	-0.215885	0.0876693	0.393654	2	4	1.09281	0.805828	1.48239	NO	Methyltransferase-like protein 7A OS=Cricetulus griseus GN=I79_022547 PE=4 SV=1
G3H1M4	-0.0871884	0.139754	-0.359405	-0.0870673	0.184857	2	6	0.916504	0.698091	1.20305	NO	Eukaryotic translation initiation factor 2 subunit 1 OS=Cricetulus griseus GN=I79_004073 PE=4 SV=1
G3HL06	-0.0890595	0.153745	-0.398607	-0.0863404	0.209141	2	4	0.914791	0.671255	1.23262	NO	ATP synthase subunit g, mitochondrial OS=Cricetulus griseus GN=I79_011389 PE=4 SV=1
G3HVB6	0.0849099	0.154561	-0.221222	0.0854608	0.38322	2	4	1.08862	0.801539	1.467	NO	Protein KIAA0664 OS=Cricetulus griseus GN=I79_014897 PE=3 SV=1
G3GTS6	-0.0851966	0.175268	-0.427407	-0.0852127	0.261478	2	2	0.918332	0.652198	1.29885	NO	26S proteasome non-ATPase regulatory subunit 11 OS=Cricetulus griseus GN=I79_001065 PE=4 SV=1
G3H0Q0	-0.085166	0.135897	-0.35173	-0.0850327	0.17317	2	7	0.91836	0.70347	1.18907	NO	40S ribosomal protein S6 OS=Cricetulus griseus GN=I79_003714 PE=3 SV=1
G3I0D8	-0.0841787	0.155211	-0.389054	-0.0844907	0.218994	2	4	0.919267	0.677698	1.24482	NO	NADH-cytochrome b5 reductase 3 OS=Cricetulus griseus GN=I79_016819 PE=4 SV=1
G3I2F5	-0.0831804	0.129351	-0.331322	-0.0842062	0.174951	2	11	0.920185	0.717974	1.19119	NO	Barrier-to-autointegration factor OS=Cricetulus griseus GN=I79_017597 PE=4 SV=1
G3HZ25	0.0811024	0.11779	-0.151064	0.0811502	0.311326	2	14	1.08448	0.859793	1.36523	NO	NADH dehydrogenase [ubiquinone] flavoprotein 2, mitochondrial OS=Cricetulus griseus GN=I79_016320 PE=3 SV=1
G3ICM5	-0.0818209	0.0942315	-0.267561	-0.0809016	0.0982643	2	591	0.921437	0.765244	1.10325	NO	Hemoglobin subunit beta OS=Cricetulus griseus GN=I79_021423 PE=3 SV=1
G3HBP7	0.0822937	0.139566	-0.190369	0.080663	0.352815	2	6	1.08577	0.826654	1.42307	NO	NADH dehydrogenase [ubiquinone] 1 beta subcomplex subunit 10 OS=Cricetulus griseus GN=I79_007951 PE=4 SV=1
G3H1E5	-0.0797235	0.150961	-0.377429	-0.0790888	0.214764	2	5	0.923372	0.685622	1.23957	NO	Dynein light chain 2, cytoplasmic OS=Cricetulus griseus GN=I79_003970 PE=4 SV=1
G3HCD3	0.0787466	0.177105	-0.263727	0.0785316	0.421799	2	2	1.08193	0.768183	1.5247	NO	Phosphoglycerate mutase family member 5 OS=Cricetulus griseus GN=I79_008141 PE=4 SV=1
G3GWX6	-0.0773284	0.16456	-0.399712	-0.0778125	0.240472	2	3	0.925586	0.670513	1.27185	NO	Leukocyte elastase inhibitor A OS=Cricetulus griseus GN=I79_002261 PE=3 SV=1
G3GZX4	0.0779755	0.119295	-0.153943	0.0775681	0.31217	2	14	1.0811	0.857321	1.36639	NO	Dihydrodipicolinate synthase-like, mitochondrial OS=Cricetulus griseus GN=I79_003422 PE=4 SV=1
G3HA25	-0.078102	0.130181	-0.333222	-0.0774928	0.176216	2	9	0.92487	0.716611	1.1927	NO	14-3-3 protein gamma OS=Cricetulus griseus GN=I79_007265 PE=4 SV=1
G3I9K7	0.0769817	0.119559	-0.163022	0.0771843	0.312723	2	13	1.08002	0.849573	1.36714	NO	Arylacetamide deacetylase OS=Cricetulus griseus GN=I79_020256 PE=4 SV=1
G3HJB5	0.0754281	0.121385	-0.161105	0.0747839	0.316093	2	13	1.07835	0.851203	1.37176	NO	Delta(3,5)-Delta(2,4)-dienoyl-CoA isomerase, mitochondrial OS=Cricetulus griseus GN=I79_010757 PE=4 SV=1
G3HY05	-0.0767773	0.126212	-0.324032	-0.0745803	0.166198	2	12	0.926096	0.723227	1.18081	NO	Glutathione S-transferase theta-1 OS=Cricetulus griseus GN=I79_015930 PE=3 SV=1
G3GXX4	0.0753384	0.163254	-0.242234	0.0740899	0.39691	2	3	1.07825	0.784873	1.48722	NO	Dolichyl-diphosphooligosaccharide--protein glycosyltransferase subunit 2 OS=Cricetulus griseus GN=I79_002619 PE=4 SV=1
G3GYY2	-0.0731263	0.156542	-0.380644	-0.0739112	0.236235	2	4	0.929483	0.683421	1.26647	NO	Caprin-1 OS=Cricetulus griseus GN=I79_003032 PE=4 SV=1
G3I4T1	-0.072676	0.141837	-0.350313	-0.0736404	0.20458	2	7	0.929902	0.704468	1.22701	NO	Leucine-rich repeat-containing protein 4B OS=Cricetulus griseus GN=I79_018469 PE=4 SV=1
G3GYL6	0.0739279	0.144418	-0.211026	0.0731541	0.358002	2	6	1.07673	0.809753	1.43047	NO	Cytosolic carboxypeptidase 2 OS=Cricetulus griseus GN=I79_002897 PE=4 SV=1
G3HW48	0.0717284	0.123927	-0.173265	0.072237	0.319513	2	16	1.07436	0.840915	1.37646	NO	Dynactin subunit 2 OS=Cricetulus griseus GN=I79_015196 PE=4 SV=1
G3HB04	0.0694513	0.116639	-0.160116	0.0703377	0.295713	2	17	1.07192	0.852045	1.34408	NO	Protein disulfide-isomerase A6 OS=Cricetulus griseus GN=I79_007616 PE=4 SV=1
G3HIL0	-0.0712441	0.131051	-0.331429	-0.0693899	0.180371	2	11	0.931235	0.717897	1.19766	NO	Triosephosphate isomerase OS=Cricetulus griseus GN=I79_010482 PE=3 SV=1
G3H8L7	0.0678036	0.155905	-0.23322	0.0684933	0.37579	2	4	1.07016	0.79198	1.45614	NO	Ras-related protein Rab-5A OS=Cricetulus griseus GN=I79_006720 PE=3 SV=1
G3HJB0	-0.0688587	0.119925	-0.303618	-0.0679478	0.167149	2	15	0.933459	0.738143	1.18193	NO	Alpha-actinin-4 (Fragment) OS=Cricetulus griseus GN=I79_010752 PE=4 SV=1
G3H4W2	-0.0665007	0.139991	-0.337806	-0.0677132	0.213034	2	6	0.935662	0.713333	1.23743	NO	D-2-hydroxyglutarate dehydrogenase, mitochondrial OS=Cricetulus griseus GN=I79_005325 PE=4 SV=1
G3IKE2	-0.068003	0.108454	-0.277818	-0.0676605	0.143021	2	39	0.934258	0.757435	1.15375	NO	40S ribosomal protein S15a OS=Cricetulus griseus GN=I79_024343 PE=3 SV=1
G3HXY1	0.0662547	0.11588	-0.159141	0.0668744	0.294668	2	20	1.0685	0.852876	1.34268	NO	PDZ and LIM domain protein 1 OS=Cricetulus griseus GN=I79_015897 PE=4 SV=1
G3HFY9	0.0686468	0.161443	-0.249342	0.0667185	0.381458	2	3	1.07106	0.779313	1.46442	NO	Ubiquitin-conjugating enzyme E2 L3 OS=Cricetulus griseus GN=I79_009507 PE=3 SV=1
G3HU28	-0.0642848	0.145513	-0.348077	-0.0658636	0.217903	2	5	0.937738	0.706044	1.24347	NO	F-actin-capping protein subunit beta OS=Cricetulus griseus GN=I79_014432 PE=4 SV=1
G3I018	-0.0651906	0.128785	-0.317354	-0.0654128	0.186116	2	9	0.936889	0.728073	1.20456	NO	26S proteasome non-ATPase regulatory subunit 7 OS=Cricetulus griseus GN=I79_016691 PE=4 SV=1
G3HNK4	-0.0648149	0.118959	-0.298919	-0.0653975	0.166222	2	13	0.937241	0.74162	1.18083	NO	Dihydropyrimidinase-related protein 2 OS=Cricetulus griseus GN=I79_012342 PE=4 SV=1
C0SSX9	-0.0670517	0.135336	-0.333694	-0.0653122	0.195557	2	8	0.935147	0.716273	1.21599	NO	Integrin-linked kinase OS=Cricetulus griseus GN=ilk PE=2 SV=1
G3GSH5	-0.0646519	0.154695	-0.365534	-0.0645335	0.235071	2	4	0.937394	0.693826	1.265	NO	ATP-dependent RNA helicase DDX3X OS=Cricetulus griseus GN=I79_000589 PE=3 SV=1
G3H7Y5	0.0632397	0.162858	-0.257464	0.0633927	0.382029	2	3	1.06528	0.77301	1.46525	NO	Sodium/potassium-transporting ATPase subunit alpha-2 OS=Cricetulus griseus GN=I79_006481 PE=3 SV=1
G3IEX2	0.0624772	0.146006	-0.21738	0.0629968	0.350062	2	6	1.06447	0.804625	1.41916	NO	Nuclease-sensitive element-binding protein 1 OS=Cricetulus griseus GN=I79_022277 PE=4 SV=1
G3HWE9	-0.0632475	0.117695	-0.288568	-0.0628688	0.167766	2	14	0.938711	0.749336	1.18266	NO	Tubulin alpha-4A chain OS=Cricetulus griseus GN=I79_015306 PE=3 SV=1
G3GZW8	-0.0628195	0.111002	-0.279553	-0.0627104	0.156149	2	25	0.939113	0.756121	1.169	NO	Phosphoglycerate mutase 1 OS=Cricetulus griseus GN=I79_003415 PE=3 SV=1
G3H9Z1	-0.062979	0.131462	-0.320157	-0.0625731	0.196496	2	8	0.938963	0.726035	1.21713	NO	Microsomal glutathione S-transferase 1 OS=Cricetulus griseus GN=I79_007224 PE=4 SV=1
G3HGW7	0.0598023	0.113018	-0.162342	0.0617007	0.28247	2	18	1.06163	0.85015	1.3264	NO	40S ribosomal protein S21 OS=Cricetulus griseus GN=I79_009859 PE=3 SV=1
G3I7A8	-0.0604659	0.136028	-0.328529	-0.0606108	0.207963	2	7	0.941326	0.719982	1.23117	NO	Sortilin (Fragment) OS=Cricetulus griseus GN=I79_019395 PE=4 SV=1
G3HP11	0.0590857	0.122085	-0.176263	0.0599195	0.299281	2	13	1.06087	0.838398	1.34889	NO	Protein NipSnap-like 1 OS=Cricetulus griseus GN=I79_012514 PE=4 SV=1
G3I015	0.0594807	0.14403	-0.223035	0.0597649	0.338824	2	6	1.06129	0.800087	1.4033	NO	NAD(P)H dehydrogenase [quinone] 1 OS=Cricetulus griseus GN=I79_016687 PE=4 SV=1
G3HJY6	-0.0583007	0.124305	-0.295799	-0.0596325	0.184945	2	14	0.943366	0.743937	1.20315	NO	Bile acid-CoA:amino acid N-acyltransferase OS=Cricetulus griseus GN=I79_010988 PE=4 SV=1
G3HUM5	-0.0585356	0.155199	-0.361431	-0.0588654	0.248257	2	4	0.943145	0.696679	1.28179	NO	SUMO-activating enzyme subunit 2 OS=Cricetulus griseus GN=I79_014638 PE=3 SV=1
G3HMV2	0.0573028	0.174852	-0.289432	0.0587979	0.396862	2	2	1.05898	0.748689	1.48715	NO	60S ribosomal protein L11 OS=Cricetulus griseus GN=I79_012069 PE=3 SV=1
G3IL62	0.0592747	0.163781	-0.264488	0.0584061	0.381107	2	3	1.06107	0.767599	1.4639	NO	NAD(P) transhydrogenase, mitochondrial OS=Cricetulus griseus GN=I79_024624 PE=4 SV=1
G3GS73	0.057424	0.138713	-0.212779	0.0583978	0.330323	2	8	1.0591	0.808335	1.39142	NO	Heterogeneous nuclear ribonucleoprotein A3-like 1 OS=Cricetulus griseus GN=I79_000386 PE=4 SV=1
G3HBJ1	0.0573816	0.136678	-0.217018	0.0576182	0.317551	2	7	1.05906	0.804915	1.37376	NO	Putative imidazolonepropionase OS=Cricetulus griseus GN=I79_007821 PE=4 SV=1
G3I5Q9	-0.0567551	0.124018	-0.301401	-0.0576007	0.185689	2	12	0.944825	0.739781	1.20405	NO	Ras-related protein Rab-11B OS=Cricetulus griseus GN=I79_018814 PE=3 SV=1
G3HWI7	-0.0602031	0.15335	-0.363926	-0.0573496	0.239814	2	4	0.941573	0.694943	1.27101	NO	5-oxoprolinase OS=Cricetulus griseus GN=I79_015370 PE=4 SV=1
G3HX69	-0.0562002	0.174601	-0.401936	-0.0561213	0.284767	2	2	0.94535	0.669023	1.32945	NO	LIM domain and actin-binding protein 1 OS=Cricetulus griseus GN=I79_015588 PE=4 SV=1
G3HZY5	0.0569487	0.15399	-0.241438	0.0559496	0.363098	2	4	1.0586	0.785497	1.43778	NO	U1 small nuclear ribonucleoprotein 70 kDa OS=Cricetulus griseus GN=I79_016650 PE=4 SV=1
G3I769	0.0543197	0.112856	-0.167589	0.0543984	0.277684	2	47	1.05582	0.845701	1.32007	NO	Liver carboxylesterase OS=Cricetulus griseus GN=I79_019354 PE=4 SV=1
G3H1U2	-0.0536842	0.113266	-0.281112	-0.0532362	0.16626	2	28	0.947731	0.754944	1.18088	NO	Heterogeneous nuclear ribonucleoprotein A3 OS=Cricetulus griseus GN=I79_004125 PE=4 SV=1
G3I8K0	0.052311	0.174925	-0.293222	0.0521396	0.396809	2	21	1.0537	0.745857	1.48707	NO	Cytochrome P450 2C26 OS=Cricetulus griseus GN=I79_019875 PE=3 SV=1
G3HBJ2	-0.0516579	0.136471	-0.314092	-0.0520345	0.21732	2	9	0.949654	0.730452	1.24274	NO	Putative imidazolonepropionase OS=Cricetulus griseus GN=I79_007822 PE=4 SV=1
G3HBK8	0.051352	0.135786	-0.215473	0.0516429	0.317641	2	9	1.05269	0.80616	1.37388	NO	Phosphoenolpyruvate carboxykinase, cytosolic [GTP] OS=Cricetulus griseus GN=I79_007842 PE=3 SV=1
G3IAE3	0.0510364	0.118733	-0.180173	0.0510372	0.285686	2	14	1.05236	0.835126	1.33068	NO	UPF0568 protein C14orf166-like OS=Cricetulus griseus GN=I79_020563 PE=4 SV=1
G3I216	0.0465712	0.151198	-0.253312	0.0502927	0.344858	2	5	1.04767	0.776226	1.41179	NO	Triosephosphate isomerase OS=Cricetulus griseus GN=I79_017439 PE=3 SV=1
G3H4D3	-0.0520441	0.17653	-0.399376	-0.0498552	0.290114	2	2	0.949287	0.670738	1.33658	NO	6-phosphogluconolactonase OS=Cricetulus griseus GN=I79_005134 PE=4 SV=1
G3I003	-0.0524075	0.140431	-0.326858	-0.0493975	0.219969	2	6	0.948942	0.721186	1.24604	NO	60S ribosomal protein L13a OS=Cricetulus griseus GN=I79_016670 PE=4 SV=1
G3H8Y4	-0.0484278	0.140007	-0.322432	-0.048344	0.222019	2	6	0.952726	0.724385	1.24859	NO	Collagen alpha-2(VI) chain OS=Cricetulus griseus GN=I79_006833 PE=4 SV=1
G3H7V6	-0.0471335	0.177675	-0.395978	-0.0478665	0.296952	2	2	0.95396	0.673021	1.34575	NO	Monoglyceride lipase OS=Cricetulus griseus GN=I79_006450 PE=4 SV=1
G3HGP6	0.0459174	0.146164	-0.243877	0.0455626	0.329431	2	6	1.04699	0.783584	1.39018	NO	T-complex protein 1 subunit alpha OS=Cricetulus griseus GN=I79_009786 PE=3 SV=1
G3HHK3	-0.0475762	0.134878	-0.311347	-0.0455157	0.217336	2	9	0.953538	0.732459	1.24276	NO	60S ribosomal protein L31 OS=Cricetulus griseus GN=I79_010107 PE=4 SV=1
G3GXB1	0.0460845	0.177351	-0.302034	0.0455064	0.395868	2	2	1.04716	0.739313	1.48567	NO	THO complex subunit 4 OS=Cricetulus griseus GN=I79_002401 PE=4 SV=1
G3I2E9	0.0440611	0.135488	-0.223916	0.0443384	0.30272	2	7	1.04505	0.799382	1.35354	NO	Ras-related protein Rab-1B OS=Cricetulus griseus GN=I79_017591 PE=3 SV=1
G3I1H5	-0.0428301	0.11804	-0.27542	-0.0438921	0.186331	2	13	0.958074	0.759253	1.20482	NO	Legumain OS=Cricetulus griseus GN=I79_017232 PE=4 SV=1
G3HGQ6	-0.0461067	0.155768	-0.350678	-0.0435516	0.258697	2	4	0.95494	0.704211	1.29524	NO	Plasminogen OS=Cricetulus griseus GN=I79_009796 PE=3 SV=1
G3I3M3	0.0419935	0.162327	-0.278795	0.0430398	0.355368	2	3	1.04289	0.756695	1.42671	NO	Sorbin and SH3 domain-containing protein 2 OS=Cricetulus griseus GN=I79_018033 PE=4 SV=1
G3HR00	0.0409229	0.11665	-0.18687	0.0416779	0.26985	2	25	1.04177	0.829551	1.30977	NO	NADH dehydrogenase [ubiquinone] 1 alpha subcomplex subunit 4 OS=Cricetulus griseus GN=I79_013258 PE=4 SV=1
G3I6D1	0.0429211	0.155502	-0.264334	0.0415895	0.350338	2	4	1.04386	0.767717	1.41955	NO	3 beta-hydroxysteroid dehydrogenase/Delta 5-->4-isomerase type 2 OS=Cricetulus griseus GN=I79_019048 PE=3 SV=1
G3HRP2	0.0400863	0.122842	-0.198547	0.0408387	0.278182	2	11	1.0409	0.819921	1.32073	NO	Protein canopy-like 2 OS=Cricetulus griseus GN=I79_013488 PE=4 SV=1
G3HNP6	-0.0403026	0.174762	-0.380121	-0.0400746	0.300843	2	2	0.960499	0.683778	1.351	NO	26S protease regulatory subunit 6B (Fragment) OS=Cricetulus griseus GN=I79_012389 PE=3 SV=1
G3HI80	0.0391404	0.153147	-0.257577	0.0382395	0.338315	2	4	1.03992	0.772922	1.40258	NO	Cob(I)yrinic acid a,c-diamide adenosyltransferase, mitochondrial OS=Cricetulus griseus GN=I79_010347 PE=4 SV=1
G3IHY5	-0.0366988	0.163721	-0.359758	-0.0373712	0.286352	2	3	0.963966	0.697845	1.33156	NO	6-phosphogluconate dehydrogenase, decarboxylating OS=Cricetulus griseus GN=I79_023445 PE=3 SV=1
G3HEQ3	0.0361885	0.148888	-0.256022	0.0362055	0.328208	2	5	1.03685	0.774125	1.38848	NO	Ran-specific GTPase-activating protein OS=Cricetulus griseus GN=I79_009045 PE=4 SV=1
G3H7H4	0.0358691	0.163264	-0.275321	0.0355879	0.362441	2	3	1.03652	0.759328	1.43683	NO	Protein transport protein Sec61 subunit beta OS=Cricetulus griseus GN=I79_006305 PE=4 SV=1
G3ICJ8	-0.0350436	0.112632	-0.254122	-0.0352448	0.186882	2	18	0.965563	0.775597	1.20549	NO	Isovaleryl-CoA dehydrogenase, mitochondrial OS=Cricetulus griseus GN=I79_021396 PE=3 SV=1
G3HTJ2	-0.0367395	0.129157	-0.289272	-0.0351981	0.212419	2	9	0.963927	0.748809	1.23667	NO	Septin-7 (Fragment) OS=Cricetulus griseus GN=I79_014218 PE=3 SV=1
G3HH02	0.0306617	0.145172	-0.252465	0.0333404	0.311903	2	5	1.03114	0.776883	1.36602	NO	Uncharacterized protein C20orf135-like OS=Cricetulus griseus GN=I79_009897 PE=4 SV=1
G3IHH9	-0.0339971	0.120342	-0.273111	-0.0330495	0.201625	2	13	0.966574	0.761008	1.22339	NO	Isoamyl acetate-hydrolyzing esterase 1-like OS=Cricetulus griseus GN=I79_023269 PE=4 SV=1
G3H0S4	-0.0332677	0.108069	-0.245245	-0.0328157	0.177405	2	29	0.96728	0.782512	1.19411	NO	Sorbitol dehydrogenase OS=Cricetulus griseus GN=I79_003742 PE=3 SV=1
G3HCT4	0.0325583	0.138375	-0.237966	0.0325488	0.299241	2	8	1.03309	0.788229	1.34883	NO	Putative ATP-dependent RNA helicase DDX5 OS=Cricetulus griseus GN=I79_008300 PE=3 SV=1
G3I7X9	0.03072	0.155188	-0.273541	0.0325153	0.334331	2	4	1.0312	0.760681	1.397	NO	Liver carboxylesterase 1 OS=Cricetulus griseus GN=I79_019630 PE=4 SV=1
G3HE62	0.0315178	0.121036	-0.202349	0.0316313	0.270883	2	15	1.03202	0.81681	1.31112	NO	Brain protein 44 OS=Cricetulus griseus GN=I79_008836 PE=4 SV=1
G3HDT6	-0.0298151	0.123573	-0.272397	-0.0301741	0.211518	2	21	0.970625	0.761552	1.23555	NO	Histone H2A OS=Cricetulus griseus GN=I79_008702 PE=3 SV=1
G3GZR1	0.0269181	0.164155	-0.295408	0.0288153	0.352035	2	3	1.02728	0.744228	1.42196	NO	Aspartyl-tRNA synthetase, cytoplasmic OS=Cricetulus griseus GN=I79_003356 PE=3 SV=1
G3HF04	0.0275167	0.177452	-0.316479	0.0276447	0.378289	2	2	1.0279	0.72871	1.45978	NO	Receptor expression-enhancing protein 5 (Fragment) OS=Cricetulus griseus GN=I79_009156 PE=4 SV=1
G3I7I9	0.028853	0.145649	-0.25579	0.0268075	0.312408	2	5	1.02927	0.774304	1.36671	NO	Dolichyl-diphosphooligosaccharide--protein glycosyltransferase subunit STT3A OS=Cricetulus griseus GN=I79_019480 PE=4 SV=1
G3H2S5	0.0275448	0.153082	-0.272691	0.0262013	0.330053	2	4	1.02793	0.761328	1.39104	NO	RNA-binding protein 8A OS=Cricetulus griseus GN=I79_004496 PE=4 SV=1
G3IBY4	-0.0260774	0.14367	-0.306392	-0.0261218	0.257258	2	5	0.97426	0.736098	1.29338	NO	Plastin-3 OS=Cricetulus griseus GN=I79_021170 PE=4 SV=1
G3I6F9	-0.0256811	0.145012	-0.309945	-0.0254372	0.250095	2	24	0.974646	0.733487	1.28415	NO	EH domain-containing protein 1 OS=Cricetulus griseus GN=I79_019087 PE=4 SV=1
G3H030	0.0268979	0.149427	-0.264922	0.0246175	0.321051	2	5	1.02726	0.767266	1.37858	NO	Fumarylacetoacetate hydrolase domain-containing protein 2A OS=Cricetulus griseus GN=I79_003478 PE=4 SV=1
G3HSP7	-0.0247416	0.153126	-0.325617	-0.0242658	0.276132	2	4	0.975562	0.722082	1.31802	NO	Ester hydrolase C11orf54-like OS=Cricetulus griseus GN=I79_013881 PE=4 SV=1
G3I0F9	-0.0221108	0.175373	-0.358843	-0.0239325	0.319738	2	2	0.978132	0.698484	1.37677	NO	60S ribosomal protein L7a OS=Cricetulus griseus GN=I79_016844 PE=4 SV=1
G3H6S8	-0.0237943	0.176022	-0.369132	-0.023602	0.31526	2	2	0.976487	0.691334	1.37062	NO	Inorganic pyrophosphatase OS=Cricetulus griseus GN=I79_006047 PE=4 SV=1
G3H501	-0.0227175	0.178884	-0.376993	-0.0226707	0.328439	2	2	0.977539	0.685921	1.3888	NO	Spectrin beta chain, erythrocyte OS=Cricetulus griseus GN=I79_005365 PE=4 SV=1
G3IEB3	-0.0210719	0.127318	-0.26556	-0.0218592	0.22966	2	16	0.979149	0.766776	1.25817	NO	OCIA domain-containing protein 2 OS=Cricetulus griseus GN=I79_022058 PE=4 SV=1
G3H3B9	0.0230852	0.15418	-0.279571	0.02121	0.321154	2	4	1.02335	0.756108	1.37872	NO	Carbonyl reductase family member 4 OS=Cricetulus griseus GN=I79_004734 PE=3 SV=1
G3I6J4	0.0206324	0.114837	-0.205582	0.0209709	0.243749	2	16	1.02085	0.814174	1.27602	NO	ADP-ribosylation factor 3 OS=Cricetulus griseus GN=I79_019118 PE=3 SV=1
G3HCU8	0.0204269	0.176007	-0.317755	0.0204538	0.369488	2	2	1.02064	0.727781	1.44699	NO	26S protease regulatory subunit 8 OS=Cricetulus griseus GN=I79_008315 PE=3 SV=1
G3HK39	-0.0199002	0.124962	-0.26324	-0.020271	0.223938	2	11	0.980297	0.768557	1.25099	NO	Plasma glutamate carboxypeptidase OS=Cricetulus griseus GN=I79_011052 PE=4 SV=1
G3H853	-0.020486	0.174833	-0.364778	-0.0202627	0.32308	2	2	0.979722	0.694351	1.38138	NO	cAMP-dependent protein kinase type I-alpha regulatory subunit OS=Cricetulus griseus GN=I79_006551 PE=4 SV=1
G3H8A8	0.0199615	0.150183	-0.269985	0.0191869	0.316831	2	4	1.02016	0.763391	1.37277	NO	Mesencephalic astrocyte-derived neurotrophic factor OS=Cricetulus griseus GN=I79_006608 PE=4 SV=1
G3HRM2	-0.0183527	0.115873	-0.241867	-0.0186579	0.210347	2	15	0.981815	0.785161	1.23411	NO	Methyltransferase-like protein 7B OS=Cricetulus griseus GN=I79_013528 PE=4 SV=1
G3IHE5	-0.0165361	0.163959	-0.345087	-0.0167899	0.30593	2	3	0.9836	0.708159	1.35789	NO	GTP-binding nuclear protein Ran OS=Cricetulus griseus GN=I79_023234 PE=4 SV=1
G3HD21	-0.0155447	0.147621	-0.306182	-0.0162754	0.27138	2	5	0.984575	0.736253	1.31177	NO	DnaJ-like subfamily B member 1 OS=Cricetulus griseus GN=I79_008394 PE=4 SV=1
G3H9U3	-0.0137164	0.155632	-0.319251	-0.0158313	0.293159	2	4	0.986377	0.726693	1.34066	NO	Splicing factor, proline-and glutamine-rich OS=Cricetulus griseus GN=I79_007174 PE=4 SV=1
G3HX83	-0.0148271	0.141153	-0.291769	-0.0157692	0.262537	2	6	0.985282	0.746941	1.30022	NO	Ras-related protein Rab-14 OS=Cricetulus griseus GN=I79_015602 PE=3 SV=1
G3H162	-0.01673	0.131159	-0.274877	-0.015591	0.242769	2	9	0.983409	0.759666	1.27477	NO	Transmembrane emp24 domain-containing protein 9 OS=Cricetulus griseus GN=I79_003886 PE=3 SV=1
G3HFM7	-0.0163675	0.164004	-0.341785	-0.0153558	0.304498	2	3	0.983766	0.710501	1.35594	NO	Myosin-11 OS=Cricetulus griseus GN=I79_009389 PE=4 SV=1
G3HUI7	-0.0148159	0.16633	-0.340444	-0.0136211	0.311691	2	3	0.985293	0.711454	1.36573	NO	Protein ERGIC-53 OS=Cricetulus griseus GN=I79_014598 PE=4 SV=1
G3ILP4	0.0139007	0.150578	-0.275223	0.0126158	0.311299	2	5	1.014	0.759403	1.3652	NO	60S ribosomal protein L9 OS=Cricetulus griseus GN=I79_024815 PE=4 SV=1
G3I5Z8	0.014351	0.145876	-0.270997	0.0122835	0.302022	2	6	1.01445	0.762619	1.35259	NO	Proteasome-associated protein ECM29-like OS=Cricetulus griseus GN=I79_018909 PE=4 SV=1
G3I459	-0.0100476	0.135037	-0.275395	-0.0117691	0.257667	2	8	0.990003	0.759272	1.29391	NO	Kynurenine--oxoglutarate transaminase 3 OS=Cricetulus griseus GN=I79_018234 PE=4 SV=1
G3I5B0	0.00998725	0.177588	-0.336399	0.0111206	0.357535	2	2	1.01004	0.714338	1.4298	NO	Carnitine O-palmitoyltransferase 1, liver isoform OS=Cricetulus griseus GN=I79_018654 PE=4 SV=1
G3IH46	-0.00899762	0.122068	-0.245908	-0.0106461	0.234382	2	12	0.991043	0.781994	1.26413	NO	Prothymosin alpha OS=Cricetulus griseus GN=I79_023127 PE=4 SV=1
G3HK90	0.00939638	0.174605	-0.329646	0.0096489	0.351565	2	2	1.00944	0.719178	1.42129	NO	14-3-3 protein eta OS=Cricetulus griseus GN=I79_011108 PE=3 SV=1
G3HBP3	-0.00772059	0.129181	-0.262176	-0.00797589	0.248864	2	13	0.992309	0.769376	1.28257	NO	Hydroxyacylglutathione hydrolase, mitochondrial OS=Cricetulus griseus GN=I79_007947 PE=3 SV=1
G3H177	-0.00844881	0.14	-0.286048	-0.00779987	0.268652	2	6	0.991587	0.751227	1.3082	NO	Vesicular integral-membrane protein VIP36 OS=Cricetulus griseus GN=I79_003901 PE=4 SV=1
G3HPT1	-0.00559017	0.153721	-0.305079	-0.00682123	0.297867	2	4	0.994425	0.737065	1.34698	NO	Cytochrome c oxidase subunit 6B1 OS=Cricetulus griseus GN=I79_012801 PE=4 SV=1
G3I5H1	0.00591093	0.103652	-0.203169	0.00675762	0.204713	2	49	1.00593	0.81614	1.22717	NO	Glutathione S-transferase OS=Cricetulus griseus GN=I79_018719 PE=3 SV=1
G3HNR0	-0.00451107	0.104768	-0.208065	-0.00568364	0.203055	2	43	0.995499	0.812155	1.22514	NO	Flavin reductase OS=Cricetulus griseus GN=I79_012403 PE=4 SV=1
G3GYL3	0.00307901	0.15687	-0.305663	0.0040103	0.311019	2	4	1.00308	0.736635	1.36481	NO	NADH dehydrogenase [ubiquinone] iron-sulfur protein 3, mitochondrial OS=Cricetulus griseus GN=I79_002893 PE=3 SV=1
G3HZ16	0.00291484	0.139602	-0.270886	0.00358562	0.27707	2	6	1.00292	0.762704	1.31926	NO	PRKC apoptosis WT1 regulator protein OS=Cricetulus griseus GN=I79_016311 PE=4 SV=1
G3H3Q1	-0.00212743	0.176539	-0.347558	-0.00357982	0.344147	2	2	0.997875	0.706411	1.41079	NO	Pyruvate kinase OS=Cricetulus griseus GN=I79_004880 PE=3 SV=1
G3IHQ6	0.00338061	0.0995775	-0.189313	0.00318547	0.202398	2	41	1.00339	0.827527	1.22434	NO	Sulfurtransferase OS=Cricetulus griseus GN=I79_023361 PE=4 SV=1
G3IDC2	0.00460559	0.123478	-0.23861	0.00318228	0.244665	2	16	1.00462	0.787722	1.27719	NO	Heat shock cognate 71 kDa protein OS=Cricetulus griseus GN=I79_021698 PE=4 SV=1
G3IKB7	-0.00477845	0.154157	-0.313474	-0.00300804	0.293268	2	4	0.995233	0.730904	1.3408	NO	Cytochrome P450 2B19 OS=Cricetulus griseus GN=I79_024316 PE=3 SV=1
G3I873	0.00265473	0.13702	-0.263994	0.00209098	0.26675	2	7	1.00266	0.767978	1.30571	NO	Ubiquitin thioesterase OTUB1 OS=Cricetulus griseus GN=I79_019736 PE=4 SV=1
G3HEH1	0.00123569	0.145723	-0.289932	0.00183414	0.285722	2	5	1.00124	0.748315	1.33072	NO	Cytochrome P450 1A2 OS=Cricetulus griseus GN=I79_008955 PE=4 SV=1
G3IAP8	-0.0014784	0.154417	-0.311133	-0.000801203	0.296574	2	4	0.998523	0.732616	1.34524	NO	Dehydrogenase/reductase SDR family member 7 OS=Cricetulus griseus GN=I79_020674 PE=3 SV=1
G3HEJ8	-0.000709116	0.117598	-0.228355	-0.000606817	0.231884	2	41	0.999291	0.795842	1.26097	NO	ADP/ATP translocase 2 OS=Cricetulus griseus GN=I79_008982 PE=3 SV=1

## Sheet: Ov-infection v Normal
Supplemental Table 2d: Credible intervals for Ov-infected group versus normal controls.
ID	Mean	SD	2.5%	50%	97.5%	# Peptides	# Spectra	exp(Mean)	Cred. Interval Start	Cred. Interval End	Significant	Description
G3IJG4	-0.989795	0.16326	-1.31093	-0.989262	-0.673446	2	35	0.371653	0.269568	0.509948	YES	Glyceraldehyde-3-phosphate dehydrogenase OS=Cricetulus griseus GN=I79_023999 PE=4 SV=1
G3HQP8	-0.73782	0.158728	-1.0527	-0.738312	-0.425519	4	6	0.478155	0.348994	0.65343	YES	Tubulin beta-7 chain OS=Cricetulus griseus GN=I79_013153 PE=3 SV=1
G3HLV6	-0.678154	0.139336	-0.95225	-0.678595	-0.401029	6	10	0.507553	0.385872	0.669631	YES	ATP-citrate synthase OS=Cricetulus griseus GN=I79_011700 PE=4 SV=1
G3IKB8	-0.652896	0.200756	-1.04578	-0.651232	-0.260016	2	16	0.520536	0.351419	0.771039	YES	Cytochrome P450 2B10 OS=Cricetulus griseus GN=I79_024317 PE=3 SV=1
G3GU76	-0.609039	0.198352	-0.997507	-0.608984	-0.224158	2	11	0.543873	0.368798	0.799189	YES	60S acidic ribosomal protein P0 OS=Cricetulus griseus GN=I79_001228 PE=3 SV=1
G3II70	-0.593118	0.0917179	-0.770653	-0.593015	-0.411734	8	91	0.552602	0.462711	0.662501	YES	Bifunctional ATP-dependent dihydroxyacetone kinase/FAD-AMP lyase (Cyclizing) OS=Cricetulus griseus GN=I79_023538 PE=4 SV=1
G3HMD1	-0.571811	0.127872	-0.826909	-0.5713	-0.323275	4	27	0.564502	0.437399	0.723775	YES	Glyceraldehyde-3-phosphate dehydrogenase OS=Cricetulus griseus GN=I79_011887 PE=3 SV=1
G3HC41	-0.565073	0.123595	-0.810778	-0.563975	-0.322466	8	13	0.568319	0.444512	0.72436	YES	Pyruvate kinase OS=Cricetulus griseus GN=I79_007991 PE=3 SV=1
G3GVX2	-0.544217	0.191661	-0.92017	-0.541222	-0.172924	2	3	0.580296	0.398451	0.841201	YES	Destrin OS=Cricetulus griseus GN=I79_001877 PE=4 SV=1
G3I8J8	-0.539599	0.179478	-0.893307	-0.539022	-0.189681	2	32	0.582982	0.4093	0.827223	YES	60S ribosomal protein L23a OS=Cricetulus griseus GN=I79_019872 PE=3 SV=1
G3H7U7	-0.514055	0.142884	-0.800028	-0.513582	-0.238209	5	10	0.598065	0.449317	0.788038	YES	Electron transfer flavoprotein-ubiquinone oxidoreductase, mitochondrial OS=Cricetulus griseus GN=I79_006440 PE=4 SV=1
G3I3P7	-0.48891	0.189746	-0.862559	-0.487482	-0.119683	2	3	0.613294	0.422081	0.887201	YES	Cytochrome c, somatic OS=Cricetulus griseus GN=I79_018057 PE=3 SV=1
G3H309	-0.485689	0.0781016	-0.640227	-0.485635	-0.334333	11	117	0.615273	0.527173	0.715816	YES	Betaine--homocysteine S-methyltransferase 1 OS=Cricetulus griseus GN=I79_004614 PE=3 SV=1
G3I994	-0.458773	0.117115	-0.686694	-0.458603	-0.22851	6	21	0.632058	0.503237	0.795718	YES	Cytochrome b-c1 complex subunit 7 (Fragment) OS=Cricetulus griseus GN=I79_020129 PE=4 SV=1
G3GXD7	-0.440544	0.0545023	-0.547341	-0.440638	-0.334879	30	187	0.643686	0.578486	0.715425	YES	Fatty acid synthase OS=Cricetulus griseus GN=I79_002427 PE=4 SV=1
G3IBL7	-0.439815	0.136498	-0.709734	-0.438576	-0.174212	5	11	0.644155	0.491775	0.840119	YES	UDP-glucuronosyltransferase 2B5 OS=Cricetulus griseus GN=I79_021043 PE=3 SV=1
G3HBY2	-0.428561	0.136601	-0.701522	-0.429013	-0.159052	3	16	0.651446	0.49583	0.852952	YES	Hematological and neurological expressed 1-like protein OS=Cricetulus griseus GN=I79_007934 PE=4 SV=1
G3I0E7	-0.415303	0.120475	-0.647976	-0.41555	-0.174248	5	24	0.66014	0.523103	0.840088	YES	Cytochrome P450 2D27 OS=Cricetulus griseus GN=I79_016829 PE=3 SV=1
G3H892	-0.410341	0.130013	-0.666516	-0.40828	-0.156629	4	29	0.663424	0.513494	0.855021	YES	Aminoacylase-1A OS=Cricetulus griseus GN=I79_006592 PE=4 SV=1
G3I909	-0.40534	0.0979475	-0.597831	-0.405401	-0.211367	8	38	0.66675	0.550003	0.809477	YES	Delta-1-pyrroline-5-carboxylate dehydrogenase, mitochondrial OS=Cricetulus griseus GN=I79_020042 PE=3 SV=1
G3HJY5	-0.401681	0.0632106	-0.526527	-0.400736	-0.279634	15	253	0.669194	0.590653	0.75606	YES	Fructose-bisphosphate aldolase OS=Cricetulus griseus GN=I79_010987 PE=3 SV=1
G3I388	-0.393632	0.131688	-0.655995	-0.393206	-0.139522	4	13	0.674602	0.518926	0.869774	YES	28 kDa heat-and acid-stable phosphoprotein OS=Cricetulus griseus GN=I79_017889 PE=4 SV=1
G3I4M9	-0.392348	0.128526	-0.646342	-0.392477	-0.137274	3	57	0.675469	0.523959	0.871731	YES	Transthyretin OS=Cricetulus griseus GN=I79_018412 PE=3 SV=1
G3HBP3	-0.38491	0.151784	-0.685743	-0.383729	-0.0892219	3	14	0.680512	0.503716	0.914643	YES	Hydroxyacylglutathione hydrolase, mitochondrial OS=Cricetulus griseus GN=I79_007947 PE=3 SV=1
G3HQZ8	-0.380096	0.0769087	-0.532787	-0.380483	-0.231205	14	75	0.683796	0.586967	0.793577	YES	Cytoplasmic aconitate hydratase OS=Cricetulus griseus GN=I79_013257 PE=4 SV=1
G3HID1	-0.378435	0.137451	-0.651839	-0.377948	-0.102993	4	13	0.684932	0.521087	0.902133	YES	Ras-related protein Rab-7a OS=Cricetulus griseus GN=I79_010391 PE=3 SV=1
G3HPC9	-0.360089	0.0779689	-0.512919	-0.360422	-0.203735	10	179	0.697614	0.598745	0.815678	YES	Apolipoprotein E OS=Cricetulus griseus GN=I79_012639 PE=3 SV=1
G3GW11	-0.352513	0.0866974	-0.521616	-0.352477	-0.17999	8	120	0.702919	0.593561	0.835278	YES	Non-specific lipid-transfer protein OS=Cricetulus griseus GN=I79_001919 PE=4 SV=1
G3GYR9	-0.351042	0.148677	-0.646957	-0.349737	-0.0631392	5	7	0.703954	0.523637	0.938813	YES	40S ribosomal protein S8 OS=Cricetulus griseus GN=I79_002981 PE=3 SV=1
G3HLD0	-0.345975	0.131051	-0.601807	-0.346812	-0.0817342	3	58	0.70753	0.547821	0.921517	YES	Lactoylglutathione lyase OS=Cricetulus griseus GN=I79_011518 PE=4 SV=1
G3HNS1	-0.343458	0.132136	-0.600559	-0.34424	-0.0827426	4	15	0.709313	0.548505	0.920588	YES	Cytochrome P450 2A6 OS=Cricetulus griseus GN=I79_012414 PE=4 SV=1
G3HAE2	-0.335937	0.109432	-0.548093	-0.33673	-0.119369	4	143	0.714668	0.578051	0.887481	YES	ATP synthase subunit alpha, mitochondrial OS=Cricetulus griseus GN=I79_007391 PE=4 SV=1
G3HYG2	-0.32531	0.155442	-0.630105	-0.325591	-0.0153443	4	8	0.722303	0.532536	0.984773	YES	Eukaryotic initiation factor 4A-II OS=Cricetulus griseus GN=I79_016095 PE=3 SV=1
G3H0S4	-0.318968	0.131975	-0.582648	-0.318962	-0.0572404	3	37	0.726899	0.558418	0.944367	YES	Sorbitol dehydrogenase OS=Cricetulus griseus GN=I79_003742 PE=3 SV=1
G3HYG9	-0.316418	0.140486	-0.5863	-0.318912	-0.0380838	2	43	0.728755	0.556382	0.962632	YES	Mitochondrial import inner membrane translocase subunit Tim13 OS=Cricetulus griseus GN=I79_016102 PE=4 SV=1
G3HRN0	-0.315775	0.0546	-0.422486	-0.315868	-0.210244	21	661	0.729224	0.655415	0.810386	YES	ATP synthase subunit beta OS=Cricetulus griseus GN=I79_013474 PE=3 SV=1
G3IGI0	-0.313798	0.0986625	-0.502166	-0.31431	-0.122774	6	64	0.730667	0.605218	0.884463	YES	60S ribosomal protein L23a OS=Cricetulus griseus GN=I79_022895 PE=3 SV=1
G3IAQ0	-0.309201	0.114466	-0.530643	-0.308868	-0.0844132	6	30	0.734033	0.588227	0.919051	YES	Alpha-enolase OS=Cricetulus griseus GN=I79_020676 PE=3 SV=1
G3HKL8	-0.307322	0.0766135	-0.456812	-0.307028	-0.155258	10	292	0.735414	0.633299	0.856194	YES	Peroxisomal bifunctional enzyme OS=Cricetulus griseus GN=I79_011247 PE=4 SV=1
G3I255	-0.301055	0.0838699	-0.464259	-0.301011	-0.136062	9	154	0.740037	0.628601	0.872788	YES	L-lactate dehydrogenase OS=Cricetulus griseus GN=I79_017480 PE=3 SV=1
G3HWK8	-0.290624	0.107931	-0.501819	-0.291115	-0.0803107	6	33	0.747796	0.605428	0.92283	YES	Alanine aminotransferase 1 OS=Cricetulus griseus GN=I79_015340 PE=4 SV=1
G3I877	-0.290504	0.112871	-0.515528	-0.290244	-0.0710987	7	49	0.747886	0.597185	0.93137	YES	Stress-induced-phosphoprotein 1 OS=Cricetulus griseus GN=I79_019739 PE=4 SV=1
G3HAN8	-0.278117	0.0672818	-0.412023	-0.278354	-0.146483	16	294	0.757208	0.662309	0.86374	YES	Adenosylhomocysteinase OS=Cricetulus griseus GN=I79_007494 PE=3 SV=1
G3I539	-0.277481	0.101276	-0.475486	-0.277736	-0.0767036	6	62	0.75769	0.621583	0.926164	YES	Hsc70-interacting protein OS=Cricetulus griseus GN=I79_018582 PE=4 SV=1
G3H6Y6	-0.277161	0.0908877	-0.453556	-0.277246	-0.0957771	11	40	0.757932	0.635365	0.908667	YES	NSFL1 cofactor p47 OS=Cricetulus griseus GN=I79_006110 PE=4 SV=1
G3I5V3	-0.274269	0.0979938	-0.464675	-0.27554	-0.0805254	7	45	0.760127	0.628339	0.922631	YES	Short/branched chain specific acyl-CoA dehydrogenase, mitochondrial OS=Cricetulus griseus GN=I79_018861 PE=3 SV=1
G3HMI9	-0.263029	0.100255	-0.45929	-0.263584	-0.066496	9	33	0.76872	0.631732	0.935667	YES	Uricase OS=Cricetulus griseus GN=I79_011952 PE=3 SV=1
G3H8G0	-0.257309	0.0753756	-0.404374	-0.25796	-0.110938	10	289	0.773129	0.667394	0.894995	YES	Glutathione peroxidase OS=Cricetulus griseus GN=I79_006660 PE=3 SV=1
G3HBM4	-0.25251	0.0925887	-0.433053	-0.252352	-0.068741	11	40	0.776848	0.648526	0.933568	YES	Calcium-binding mitochondrial carrier protein Aralar2 OS=Cricetulus griseus GN=I79_007859 PE=3 SV=1
G3GXQ4	-0.252073	0.101619	-0.455106	-0.251592	-0.0558924	7	39	0.777188	0.634381	0.945641	YES	Trifunctional enzyme subunit beta, mitochondrial OS=Cricetulus griseus GN=I79_002546 PE=3 SV=1
G3GU60	-0.250286	0.0795667	-0.406481	-0.249862	-0.0946238	8	261	0.778578	0.66599	0.909715	YES	Phosphatidylethanolamine-binding protein 1 OS=Cricetulus griseus GN=I79_001211 PE=4 SV=1
G3H2Q4	-0.247097	0.0760431	-0.396064	-0.247541	-0.0983778	10	220	0.781065	0.672964	0.906306	YES	Carbonic anhydrase 3 (Fragment) OS=Cricetulus griseus GN=I79_004474 PE=4 SV=1
G3ILF9	-0.23552	0.0801946	-0.393218	-0.236773	-0.0788293	14	67	0.79016	0.674882	0.924198	YES	Phosphorylase OS=Cricetulus griseus GN=I79_024724 PE=3 SV=1
G3HP76	-0.234565	0.0635176	-0.360393	-0.234062	-0.109518	15	596	0.790915	0.697402	0.896266	YES	Hydroxymethylglutaryl-CoA synthase, mitochondrial OS=Cricetulus griseus GN=I79_012582 PE=4 SV=1
G3HI59	-0.231816	0.0831828	-0.396639	-0.232293	-0.0710499	10	81	0.793092	0.672577	0.931415	YES	Short-chain specific acyl-CoA dehydrogenase, mitochondrial OS=Cricetulus griseus GN=I79_010326 PE=3 SV=1
G3HJJ6	-0.230159	0.117482	-0.457415	-0.231418	-0.0032139	3	577	0.794407	0.632917	0.996791	YES	Fatty acid-binding protein, liver OS=Cricetulus griseus GN=I79_010843 PE=4 SV=1
G3I334	-0.212192	0.100214	-0.405982	-0.211452	-0.0136855	9	139	0.80881	0.666322	0.986408	YES	Hydroxyacyl-coenzyme A dehydrogenase, mitochondrial OS=Cricetulus griseus GN=I79_017834 PE=4 SV=1
G3GYA2	-0.210645	0.0932326	-0.391475	-0.211752	-0.026606	9	42	0.810061	0.676059	0.973745	YES	Very long-chain specific acyl-CoA dehydrogenase, mitochondrial OS=Cricetulus griseus GN=I79_002775 PE=3 SV=1
G3I8X2	-0.208168	0.0656104	-0.335967	-0.208341	-0.0776469	15	224	0.812071	0.714647	0.925291	YES	Long-chain-fatty-acid--CoA ligase 1 OS=Cricetulus griseus GN=I79_020004 PE=4 SV=1
G3I4L6	-0.207689	0.0755103	-0.355805	-0.207155	-0.0589737	17	66	0.81246	0.700609	0.942732	YES	Pyruvate carboxylase OS=Cricetulus griseus GN=PC PE=2 SV=1
G3I5L5	-0.195928	0.0689928	-0.330433	-0.19576	-0.0612631	13	344	0.822071	0.718613	0.940576	YES	Retinal dehydrogenase 1 OS=Cricetulus griseus GN=I79_018768 PE=3 SV=1
G3HR08	-0.184815	0.0925365	-0.365187	-0.184766	-0.00243556	9	89	0.831258	0.694067	0.997567	YES	Cytosol aminopeptidase OS=Cricetulus griseus GN=I79_013268 PE=3 SV=1
G3H4Z5	-0.178758	0.0757736	-0.327807	-0.178672	-0.0319159	17	67	0.836309	0.720502	0.968588	YES	C-1-tetrahydrofolate synthase, cytoplasmic OS=Cricetulus griseus GN=I79_005359 PE=3 SV=1
G3GS02	-0.17822	0.0664924	-0.308848	-0.177766	-0.049801	18	139	0.836758	0.734293	0.951419	YES	10-formyltetrahydrofolate dehydrogenase OS=Cricetulus griseus GN=I79_000309 PE=3 SV=1
G3H289	-0.177535	0.0596313	-0.29027	-0.17819	-0.0595798	18	380	0.837332	0.748061	0.94216	YES	Aldehyde dehydrogenase, mitochondrial OS=Cricetulus griseus GN=I79_004260 PE=3 SV=1
G3I0C8	-0.176926	0.0681517	-0.311682	-0.177024	-0.045621	15	125	0.837842	0.732214	0.955404	YES	Acetyl-CoA acetyltransferase, mitochondrial OS=Cricetulus griseus GN=I79_016807 PE=3 SV=1
G3HQI8	-0.175951	0.066547	-0.304216	-0.175642	-0.0445044	15	590	0.838659	0.737702	0.956471	YES	Myosin-Vb OS=Cricetulus griseus GN=I79_013090 PE=3 SV=1
G3I2Y1	-0.148509	0.065957	-0.276831	-0.148912	-0.0174059	15	232	0.861992	0.758182	0.982745	YES	Aspartate aminotransferase OS=Cricetulus griseus GN=I79_017779 PE=3 SV=1
G3H4W9	-0.0913818	0.0363882	-0.163363	-0.0916686	-0.0198564	51	1469	0.912669	0.849283	0.980339	YES	Carbamoyl-phosphate synthase [ammonia], mitochondrial OS=Cricetulus griseus GN=I79_005332 PE=4 SV=1
G3I8R9	0.114871	0.051621	0.0144748	0.114996	0.215041	27	356	1.12173	1.01458	1.23991	YES	78 kDa glucose-regulated protein OS=Cricetulus griseus GN=I79_019946 PE=1 SV=1
G3IAL6	0.139688	0.0641759	0.0163735	0.139524	0.267251	15	353	1.14992	1.01651	1.30637	YES	Serum albumin OS=Cricetulus griseus GN=I79_020641 PE=4 SV=1
G3HQM6	0.16314	0.0619887	0.0399935	0.163437	0.280692	21	142	1.1772	1.0408	1.32405	YES	Endoplasmin OS=Cricetulus griseus GN=I79_013131 PE=3 SV=1
G3IKC3	0.165167	0.069018	0.0293489	0.164162	0.30145	13	262	1.17959	1.02978	1.35182	YES	Glutathione S-transferase Mu 6 OS=Cricetulus griseus GN=I79_024324 PE=4 SV=1
G3I9X8	0.181072	0.0626543	0.0579685	0.180271	0.303614	26	91	1.1985	1.05968	1.35475	YES	Spectrin alpha chain, brain OS=Cricetulus griseus GN=I79_020389 PE=4 SV=1
G3HPV7	0.182853	0.0793568	0.0291342	0.182705	0.338494	9	600	1.20064	1.02956	1.40283	YES	Histone H4 OS=Cricetulus griseus GN=I79_012828 PE=3 SV=1
G3HWP9	0.202798	0.101127	0.00311537	0.202828	0.401149	7	49	1.22482	1.00312	1.49354	YES	Heterogeneous nuclear ribonucleoproteins C1/C2 OS=Cricetulus griseus GN=I79_015427 PE=4 SV=1
G3H576	0.207577	0.0645764	0.0822618	0.207069	0.335127	21	115	1.23069	1.08574	1.39812	YES	Annexin OS=Cricetulus griseus GN=I79_005451 PE=3 SV=1
G3IH63	0.216746	0.0561006	0.1076	0.216961	0.326431	33	118	1.24203	1.1136	1.38601	YES	Myosin-9 OS=Cricetulus griseus GN=I79_023145 PE=4 SV=1
G3IKN5	0.23808	0.111398	0.021804	0.237608	0.456739	5	28	1.26881	1.02204	1.57892	YES	Glutathione S-transferase omega-1 OS=Cricetulus griseus GN=I79_024438 PE=3 SV=1
G3H533	0.247725	0.0949774	0.0620189	0.248391	0.434747	6	70	1.28111	1.06398	1.54457	YES	Peptidyl-prolyl cis-trans isomerase OS=Cricetulus griseus GN=I79_005402 PE=3 SV=1
G3GZG6	0.259266	0.0888269	0.0831017	0.258931	0.433058	13	34	1.29598	1.08665	1.54197	YES	Serotransferrin OS=Cricetulus griseus GN=I79_003225 PE=4 SV=1
G3I0X5	0.261902	0.109678	0.0473436	0.262291	0.479633	5	71	1.2994	1.04848	1.61548	YES	Epoxide hydrolase 1 OS=Cricetulus griseus GN=I79_017017 PE=4 SV=1
G3HRQ4	0.267884	0.0908596	0.0876921	0.268495	0.446901	7	77	1.3072	1.09165	1.56346	YES	Myosin light polypeptide 6 OS=Cricetulus griseus GN=I79_013501 PE=4 SV=1
G3IDD4	0.272407	0.113294	0.0521132	0.273395	0.49774	6	22	1.31312	1.05349	1.645	YES	Serpin H1 OS=Cricetulus griseus GN=I79_021710 PE=3 SV=1
G3I377	0.289018	0.119296	0.0522893	0.288492	0.518312	6	24	1.33512	1.05368	1.67919	YES	Cytochrome P450 3A31 OS=Cricetulus griseus GN=I79_017878 PE=3 SV=1
G3HKZ1	0.297289	0.13639	0.0245979	0.297897	0.557778	4	13	1.3462	1.0249	1.74679	YES	14-3-3 protein zeta/delta OS=Cricetulus griseus GN=I79_011374 PE=3 SV=1
G3GY44	0.300923	0.152222	0.00181383	0.30109	0.603086	4	8	1.3511	1.00182	1.82775	YES	Myosin-10 OS=Cricetulus griseus GN=I79_002699 PE=4 SV=1
G3HNJ3	0.301688	0.11834	0.0697028	0.302546	0.531055	4	29	1.35214	1.07219	1.70073	YES	Clusterin OS=Cricetulus griseus GN=I79_012331 PE=3 SV=1
G3IF80	0.307705	0.103122	0.105882	0.307516	0.509723	5	85	1.3603	1.11169	1.66483	YES	Nucleolin OS=Cricetulus griseus GN=I79_022400 PE=4 SV=1
G3H377	0.31467	0.150755	0.0203283	0.314775	0.610336	3	11	1.36981	1.02054	1.84105	YES	Creatine kinase B-type OS=Cricetulus griseus GN=I79_004692 PE=3 SV=1
G3HJS1	0.315669	0.155124	0.00755029	0.316101	0.61305	4	7	1.37118	1.00758	1.84605	YES	Spectrin beta chain, brain 1 OS=Cricetulus griseus GN=I79_010920 PE=4 SV=1
G3H671	0.317665	0.0930199	0.136962	0.317657	0.498139	9	69	1.37392	1.14678	1.64566	YES	Phenylalanine-4-hydroxylase OS=Cricetulus griseus GN=I79_005824 PE=4 SV=1
G3H8N1	0.322266	0.146528	0.0361221	0.320906	0.611579	4	8	1.38025	1.03678	1.84334	YES	Plastin-2 OS=Cricetulus griseus GN=I79_006736 PE=4 SV=1
G3HC25	0.329695	0.136023	0.0645527	0.329447	0.595541	4	16	1.39054	1.06668	1.81401	YES	Protein S100-A13 OS=Cricetulus griseus GN=I79_008068 PE=4 SV=1
G3IMT1	0.334639	0.161534	0.0163086	0.336287	0.649814	4	5	1.39744	1.01644	1.91518	YES	Collagen alpha-3(VI) chain OS=Cricetulus griseus GN=I79_025227 PE=4 SV=1
G3HSX8	0.356522	0.148409	0.068241	0.356532	0.650405	3	16	1.42835	1.07062	1.91632	YES	Biglycan OS=Cricetulus griseus GN=I79_013977 PE=4 SV=1
G3I4Z7	0.358696	0.154345	0.0582439	0.356705	0.659519	2	14	1.43146	1.05997	1.93386	YES	Galectin OS=Cricetulus griseus GN=I79_018538 PE=4 SV=1
G3IH46	0.37503	0.153084	0.0770045	0.375697	0.676305	2	12	1.45504	1.08005	1.9666	YES	Prothymosin alpha OS=Cricetulus griseus GN=I79_023127 PE=4 SV=1
G3GVD0	0.378858	0.0815036	0.221013	0.378424	0.540614	9	140	1.46062	1.24734	1.71706	YES	Actin, cytoplasmic 1 OS=Cricetulus griseus GN=I79_001666 PE=3 SV=1
G3HIX6	0.38184	0.157123	0.0723421	0.381496	0.684107	2	13	1.46498	1.07502	1.982	YES	Tryptophanyl-tRNA synthetase, cytoplasmic OS=Cricetulus griseus GN=I79_010607 PE=3 SV=1
G3I5L3	0.408907	0.137911	0.140134	0.407477	0.678198	4	11	1.50517	1.15043	1.97032	YES	Annexin OS=Cricetulus griseus GN=I79_018766 PE=3 SV=1
G3HXL6	0.42138	0.10909	0.207017	0.420876	0.636418	7	25	1.52406	1.23	1.8897	YES	Annexin OS=Cricetulus griseus GN=I79_015744 PE=3 SV=1
G3HG95	0.435969	0.0744591	0.287805	0.436366	0.581663	16	80	1.54646	1.3335	1.78901	YES	Lamin-A/C OS=Cricetulus griseus GN=I79_009616 PE=3 SV=1
G3IH98	0.438605	0.0552371	0.330817	0.438317	0.54851	25	344	1.55054	1.3921	1.73067	YES	Keratin, type II cytoskeletal 8 OS=Cricetulus griseus GN=I79_023186 PE=3 SV=1
G3H7Z2	0.458462	0.127843	0.208528	0.456823	0.707019	3	46	1.58164	1.23186	2.02794	YES	Transgelin-2 OS=Cricetulus griseus GN=I79_006488 PE=4 SV=1
G3IBN9	0.462586	0.136547	0.198125	0.461593	0.734356	3	15	1.58818	1.21912	2.08414	YES	Keratin, type II cytoskeletal 71 OS=Cricetulus griseus GN=I79_021070 PE=3 SV=1
G3I5A4	0.468104	0.0844111	0.298464	0.46913	0.631791	9	90	1.59696	1.34779	1.88098	YES	Annexin OS=Cricetulus griseus GN=I79_018648 PE=3 SV=1
G3II08	0.472669	0.124895	0.232967	0.472121	0.721796	4	21	1.60427	1.26234	2.05813	YES	Keratin, type II cytoskeletal 7 OS=Cricetulus griseus GN=I79_023469 PE=4 SV=1
G3H8Y5	0.537161	0.0940743	0.35425	0.537127	0.723576	9	40	1.71114	1.42511	2.06179	YES	Collagen alpha-1(VI) chain OS=Cricetulus griseus GN=I79_006834 PE=4 SV=1
G3IG05	0.546873	0.113787	0.32168	0.548389	0.767764	7	19	1.72784	1.37944	2.15494	YES	Annexin OS=Cricetulus griseus GN=I79_022682 PE=3 SV=1
G3HJG6	0.554858	0.173713	0.213202	0.553927	0.900052	2	5	1.74169	1.23764	2.45973	YES	Decorin OS=Cricetulus griseus GN=I79_010811 PE=4 SV=1
G3GZJ0	0.589364	0.15136	0.286537	0.58873	0.882283	4	8	1.80284	1.33181	2.41641	YES	Collagen alpha-5(VI) chain OS=Cricetulus griseus GN=I79_003253 PE=4 SV=1
G3I3Y6	0.591065	0.123681	0.348281	0.593157	0.832308	4	26	1.80591	1.41663	2.29862	YES	Glutathione S-transferase P OS=Cricetulus griseus GN=I79_018157 PE=3 SV=1
G3IEF1	0.619886	0.126115	0.36822	0.620334	0.863632	3	59	1.85872	1.44516	2.37176	YES	Ferritin OS=Cricetulus griseus GN=I79_022098 PE=3 SV=1
G3HLX0	0.625952	0.16492	0.300719	0.627838	0.952275	3	6	1.87003	1.35083	2.5916	YES	Polymerase I and transcript release factor OS=Cricetulus griseus GN=I79_011714 PE=4 SV=1
G3HC31	0.785866	0.164803	0.460193	0.785069	1.10797	2	8	2.19431	1.58438	3.02821	YES	Protein S100-A6 OS=Cricetulus griseus GN=I79_008074 PE=4 SV=1
G3HHR3	0.867931	0.0708396	0.727066	0.867016	1.00472	16	140	2.38198	2.069	2.73114	YES	Vimentin OS=Cricetulus griseus GN=I79_010171 PE=3 SV=1
G3HUU7	0.96316	0.172355	0.622298	0.962877	1.29835	2	6	2.61996	1.8632	3.66324	YES	Protein S100-A10 OS=Cricetulus griseus GN=I79_014715 PE=4 SV=1
G3HQC5	0.974345	0.13827	0.701483	0.975056	1.24354	3	21	2.64943	2.01674	3.46787	YES	Prolargin OS=Cricetulus griseus GN=I79_013022 PE=4 SV=1
G3I8F7	1.03216	0.13406	0.763255	1.0317	1.29458	3	19	2.80714	2.14525	3.64947	YES	Keratin, type I cytoskeletal 19 OS=Cricetulus griseus GN=I79_019825 PE=3 SV=1
G3HJG5	1.29457	0.117947	1.06334	1.29531	1.52402	5	33	3.64944	2.89604	4.59064	YES	Lumican OS=Cricetulus griseus GN=I79_010810 PE=4 SV=1
G3HCL2	-0.326692	0.167181	-0.656682	-0.326571	0.00150255	2	11	0.721306	0.518569	1.0015	NO	Tubulin beta-4 chain OS=Cricetulus griseus GN=I79_008223 PE=3 SV=1
G3HBJ2	-0.291243	0.157492	-0.599898	-0.290287	0.0183125	3	11	0.747334	0.548868	1.01848	NO	Putative imidazolonepropionase OS=Cricetulus griseus GN=I79_007822 PE=4 SV=1
G3HED9	-0.283643	0.152574	-0.578985	-0.284061	0.0223783	2	13	0.753036	0.560467	1.02263	NO	ATP synthase subunit e, mitochondrial OS=Cricetulus griseus GN=I79_008923 PE=4 SV=1
G3H5D5	-0.279081	0.158621	-0.590291	-0.279297	0.0305683	2	50	0.756479	0.554166	1.03104	NO	Acyl-CoA-binding protein OS=Cricetulus griseus GN=I79_005522 PE=4 SV=1
G3H6S8	-0.277421	0.19102	-0.651501	-0.276706	0.0970853	2	3	0.757735	0.521263	1.10195	NO	Inorganic pyrophosphatase OS=Cricetulus griseus GN=I79_006047 PE=4 SV=1
G3HP11	-0.272599	0.149543	-0.567494	-0.270955	0.0223887	2	17	0.761398	0.566945	1.02264	NO	Protein NipSnap-like 1 OS=Cricetulus griseus GN=I79_012514 PE=4 SV=1
G3I0D8	-0.268637	0.169803	-0.60067	-0.268874	0.0680976	3	5	0.76442	0.548444	1.07047	NO	NADH-cytochrome b5 reductase 3 OS=Cricetulus griseus GN=I79_016819 PE=3 SV=1
G3I6P1	-0.262514	0.138708	-0.53351	-0.262999	0.00921007	3	18	0.769116	0.586542	1.00925	NO	Glyceraldehyde-3-phosphate dehydrogenase OS=Cricetulus griseus GN=I79_019168 PE=3 SV=1
G3I5K8	-0.25281	0.131652	-0.514088	-0.252453	0.00339619	5	19	0.776615	0.598046	1.0034	NO	Carboxylesterase 3 OS=Cricetulus griseus GN=I79_018761 PE=4 SV=1
G3HE01	-0.247215	0.173816	-0.594235	-0.244039	0.0985971	2	6	0.780973	0.551985	1.10362	NO	NADH dehydrogenase [ubiquinone] iron-sulfur protein 4, mitochondrial OS=Cricetulus griseus GN=I79_008770 PE=4 SV=1
G3H2K2	-0.243975	0.134825	-0.505543	-0.243339	0.0191282	2	118	0.783507	0.603178	1.01931	NO	Cytochrome c, somatic OS=Cricetulus griseus GN=I79_004417 PE=3 SV=1
G3H9D1	-0.237545	0.176235	-0.589969	-0.235924	0.10423	2	5	0.788561	0.554344	1.10986	NO	Acetyl-CoA carboxylase 1 OS=Cricetulus griseus GN=I79_006999 PE=4 SV=1
G3HNS0	-0.236799	0.129614	-0.485001	-0.236633	0.0183301	4	28	0.78915	0.615697	1.0185	NO	Cytochrome P450 2A9 OS=Cricetulus griseus GN=I79_012413 PE=3 SV=1
G3GXS3	-0.233939	0.178424	-0.58249	-0.232397	0.117643	2	5	0.79141	0.558506	1.12484	NO	Ketohexokinase OS=Cricetulus griseus GN=I79_002566 PE=4 SV=1
G3I3H2	-0.233779	0.149672	-0.528999	-0.233093	0.0620329	2	63	0.791537	0.589194	1.064	NO	60S acidic ribosomal protein P2 OS=Cricetulus griseus GN=I79_017979 PE=3 SV=1
G3GZX4	-0.232878	0.142679	-0.513119	-0.232447	0.0451815	3	16	0.79225	0.598625	1.04622	NO	Dihydrodipicolinate synthase-like, mitochondrial OS=Cricetulus griseus GN=I79_003422 PE=4 SV=1
G3HD93	-0.230812	0.138491	-0.503578	-0.231534	0.0423501	3	33	0.793889	0.604364	1.04326	NO	Cancer-associated gene 1 protein-like OS=Cricetulus griseus GN=I79_008472 PE=4 SV=1
G3HRM8	-0.229009	0.12282	-0.474868	-0.228798	0.0138004	4	21	0.795321	0.621967	1.0139	NO	Nascent polypeptide-associated complex subunit alpha, muscle-specific form OS=Cricetulus griseus GN=I79_013472 PE=4 SV=1
G3IH96	-0.228426	0.148125	-0.519311	-0.228015	0.0667736	4	8	0.795786	0.59493	1.06905	NO	Eukaryotic translation initiation factor 4B OS=Cricetulus griseus GN=I79_023184 PE=4 SV=1
G3HHA7	-0.226491	0.165507	-0.548826	-0.226984	0.100035	3	6	0.797326	0.577628	1.10521	NO	Peptidyl-prolyl cis-trans isomerase OS=Cricetulus griseus GN=I79_010005 PE=3 SV=1
G3I071	-0.221918	0.173257	-0.562292	-0.221522	0.12031	3	4	0.800981	0.569902	1.12785	NO	60S ribosomal protein L35 OS=Cricetulus griseus GN=I79_016748 PE=3 SV=1
G3GYU2	-0.219826	0.118841	-0.452104	-0.221767	0.0130611	6	19	0.802659	0.636288	1.01315	NO	Cytochrome P450 4B1 OS=Cricetulus griseus GN=I79_002921 PE=3 SV=1
G3HNJ4	-0.218319	0.122233	-0.452893	-0.219295	0.0185739	6	19	0.803869	0.635786	1.01875	NO	L-gulonolactone oxidase OS=Cricetulus griseus GN=I79_012332 PE=4 SV=1
G3HYJ8	-0.215791	0.118517	-0.444394	-0.216561	0.0164537	3	109	0.805904	0.641213	1.01659	NO	10 kDa heat shock protein, mitochondrial OS=Cricetulus griseus GN=I79_016132 PE=3 SV=1
G3IN99	-0.214681	0.133226	-0.47641	-0.213954	0.0460535	3	19	0.806799	0.621009	1.04713	NO	Glycogen phosphorylase, liver form OS=Cricetulus griseus GN=I79_025411 PE=3 SV=1
G3HJS0	-0.213065	0.142003	-0.492112	-0.212683	0.0667853	5	9	0.808104	0.611334	1.06907	NO	Spectrin beta chain, brain 1 OS=Cricetulus griseus GN=I79_010919 PE=4 SV=1
G3HAP6	-0.210041	0.165588	-0.535527	-0.209373	0.114153	2	8	0.810551	0.585361	1.12092	NO	Acetyl-coenzyme A synthetase, cytoplasmic OS=Cricetulus griseus GN=I79_007503 PE=4 SV=1
G3H8Y2	-0.208508	0.116617	-0.437934	-0.209283	0.0218091	6	22	0.811795	0.645369	1.02205	NO	Formimidoyltransferase-cyclodeaminase OS=Cricetulus griseus GN=I79_006831 PE=4 SV=1
G3HBZ8	-0.206826	0.175332	-0.544547	-0.209014	0.141875	2	6	0.813161	0.580104	1.15243	NO	Ubiquitin-associated protein 2-like OS=Cricetulus griseus GN=I79_008037 PE=4 SV=1
G3IIU8	-0.204622	0.162965	-0.525715	-0.205289	0.110564	3	8	0.814955	0.591133	1.11691	NO	Acyl carrier protein OS=Cricetulus griseus GN=I79_023776 PE=3 SV=1
G3H4B6	-0.204121	0.201839	-0.595644	-0.203181	0.192805	2	2	0.815364	0.551208	1.21265	NO	Coiled-coil domain-containing protein 124 OS=Cricetulus griseus GN=I79_005116 PE=4 SV=1
G3HDL6	-0.198961	0.110625	-0.413606	-0.198366	0.0184872	5	38	0.819581	0.661262	1.01866	NO	Elongation factor 1-beta OS=Cricetulus griseus GN=I79_008601 PE=3 SV=1
G3H2L0	-0.196306	0.182177	-0.554751	-0.196238	0.160008	3	3	0.821761	0.574215	1.17352	NO	MAGUK p55 subfamily member 6 OS=Cricetulus griseus GN=I79_004425 PE=4 SV=1
G3ICJ8	-0.196097	0.134193	-0.457253	-0.19618	0.0649777	4	20	0.821933	0.63302	1.06714	NO	Isovaleryl-CoA dehydrogenase, mitochondrial OS=Cricetulus griseus GN=I79_021396 PE=3 SV=1
G3IMD1	-0.1946	0.162558	-0.515153	-0.195078	0.122981	2	20	0.823164	0.597409	1.13086	NO	Alcohol dehydrogenase class-3 OS=Cricetulus griseus GN=I79_025070 PE=3 SV=1
G3HX83	-0.191545	0.155063	-0.492781	-0.193077	0.111605	3	8	0.825683	0.610925	1.11807	NO	Ras-related protein Rab-14 OS=Cricetulus griseus GN=I79_015602 PE=3 SV=1
G3I834	-0.191075	0.13912	-0.467656	-0.190405	0.080071	3	19	0.82607	0.626469	1.08336	NO	Cytochrome c oxidase subunit 5A, mitochondrial OS=Cricetulus griseus GN=I79_019691 PE=4 SV=1
G3HF18	-0.188771	0.133311	-0.447882	-0.188584	0.0745662	3	20	0.827976	0.63898	1.07742	NO	Tudor domain-containing protein 12 OS=Cricetulus griseus GN=I79_009173 PE=4 SV=1
G3H3W4	-0.183706	0.18944	-0.554876	-0.183936	0.187684	2	3	0.83218	0.574143	1.20645	NO	Insulin-degrading enzyme OS=Cricetulus griseus GN=I79_004954 PE=3 SV=1
G3HQ15	-0.180649	0.0995108	-0.375192	-0.181676	0.0180688	6	45	0.834728	0.687157	1.01823	NO	S-adenosylmethionine synthase OS=Cricetulus griseus GN=I79_012904 PE=3 SV=1
G3IHQ7	-0.180458	0.108847	-0.393124	-0.181001	0.0352942	6	60	0.834887	0.674945	1.03592	NO	Sulfurtransferase OS=Cricetulus griseus GN=I79_023362 PE=4 SV=1
G3H1Q7	-0.180324	0.127436	-0.432189	-0.180613	0.0731491	3	30	0.835	0.649087	1.07589	NO	Cytochrome c oxidase subunit 5B, mitochondrial OS=Cricetulus griseus GN=I79_004089 PE=4 SV=1
G3HZ16	-0.176715	0.173035	-0.516686	-0.175091	0.157239	2	5	0.838018	0.596494	1.17028	NO	PRKC apoptosis WT1 regulator protein OS=Cricetulus griseus GN=I79_016311 PE=4 SV=1
G3H255	-0.17579	0.0927262	-0.357412	-0.176392	0.00812741	9	60	0.838794	0.699484	1.00816	NO	4-hydroxyphenylpyruvate dioxygenase OS=Cricetulus griseus GN=I79_004300 PE=3 SV=1
G3GRZ9	-0.175359	0.108716	-0.38925	-0.176045	0.0375328	5	45	0.839156	0.677565	1.03825	NO	Urocanate hydratase OS=Cricetulus griseus GN=I79_000306 PE=3 SV=1
G3I6J4	-0.174232	0.135947	-0.442881	-0.175339	0.0904008	4	18	0.840102	0.642183	1.09461	NO	ADP-ribosylation factor 3 OS=Cricetulus griseus GN=I79_019118 PE=3 SV=1
G3ICM5	-0.170975	0.12891	-0.422206	-0.17087	0.0833092	3	622	0.842842	0.655599	1.08688	NO	Hemoglobin subunit beta OS=Cricetulus griseus GN=I79_021423 PE=3 SV=1
G3I979	-0.169854	0.106803	-0.381231	-0.168889	0.0375738	5	76	0.843788	0.68302	1.03829	NO	40S ribosomal protein S25 (Fragment) OS=Cricetulus griseus GN=I79_020113 PE=4 SV=1
G3GYT9	-0.169488	0.167026	-0.498195	-0.170291	0.164242	2	10	0.844097	0.607627	1.1785	NO	Cytochrome P450 4A14 OS=Cricetulus griseus GN=I79_002918 PE=3 SV=1
G3GSC1	-0.167982	0.108479	-0.381194	-0.167665	0.0420805	6	34	0.845369	0.683045	1.04298	NO	Hydroxyacid oxidase 1 OS=Cricetulus griseus GN=I79_000442 PE=4 SV=1
G3GWV2	-0.166775	0.166589	-0.493334	-0.168299	0.158466	2	8	0.84639	0.610587	1.17171	NO	Enolase OS=Cricetulus griseus GN=I79_002236 PE=3 SV=1
G3H8N4	-0.164632	0.179228	-0.517837	-0.164627	0.187171	2	4	0.848206	0.595808	1.20583	NO	Lactase-like protein OS=Cricetulus griseus GN=I79_006744 PE=3 SV=1
G3IMC9	-0.160395	0.116543	-0.39079	-0.160895	0.0687766	5	31	0.851808	0.676522	1.0712	NO	Acyl-coenzyme A synthetase ACSM2, mitochondrial OS=Cricetulus griseus GN=I79_025068 PE=4 SV=1
G3I1E0	-0.157084	0.115419	-0.381588	-0.160185	0.0736249	9	16	0.854633	0.682776	1.0764	NO	Propionyl-CoA carboxylase beta chain, mitochondrial OS=Cricetulus griseus GN=I79_017193 PE=4 SV=1
G3GWC4	-0.154971	0.164852	-0.477684	-0.154563	0.162601	2	9	0.85644	0.620218	1.17657	NO	GrpE protein homolog OS=Cricetulus griseus GN=I79_002045 PE=3 SV=1
G3H354	-0.154392	0.0877436	-0.32851	-0.154789	0.017852	11	51	0.856936	0.719996	1.01801	NO	Heat shock protein HSP 90-alpha OS=Cricetulus griseus GN=I79_004665 PE=4 SV=1
G3I2S4	-0.154083	0.131075	-0.411107	-0.15476	0.105152	4	20	0.857201	0.662916	1.11088	NO	3,2-trans-enoyl-CoA isomerase, mitochondrial OS=Cricetulus griseus GN=I79_017718 PE=3 SV=1
G3H928	-0.153099	0.113968	-0.374916	-0.152719	0.07109	4	45	0.858045	0.687347	1.07368	NO	Adenylate kinase 2, mitochondrial OS=Cricetulus griseus GN=I79_006890 PE=3 SV=1
G3HZ25	-0.149345	0.151091	-0.442048	-0.150993	0.150359	2	15	0.861272	0.642719	1.16225	NO	NADH dehydrogenase [ubiquinone] flavoprotein 2, mitochondrial OS=Cricetulus griseus GN=I79_016320 PE=3 SV=1
G3I7H7	-0.148104	0.189442	-0.523338	-0.148153	0.220898	2	3	0.862342	0.59254	1.2472	NO	Acyl-CoA dehydrogenase family member 9, mitochondrial OS=Cricetulus griseus GN=I79_019466 PE=3 SV=1
G3HCX5	-0.14657	0.127239	-0.397292	-0.146909	0.100709	4	24	0.863665	0.672138	1.10595	NO	Glutaryl-CoA dehydrogenase, mitochondrial OS=Cricetulus griseus GN=I79_008343 PE=3 SV=1
G3GWB3	-0.141583	0.113596	-0.364043	-0.141193	0.0791285	5	32	0.867984	0.694862	1.08234	NO	Alpha-2-macroglobulin receptor-associated protein OS=Cricetulus griseus GN=I79_002033 PE=4 SV=1
G3HYH7	-0.141224	0.167418	-0.466803	-0.140026	0.190881	3	5	0.868295	0.627003	1.21032	NO	60S ribosomal protein L28 OS=Cricetulus griseus GN=I79_016110 PE=4 SV=1
G3H5I8	-0.140935	0.153417	-0.438274	-0.140312	0.16391	3	9	0.868546	0.645149	1.17811	NO	Fibrinogen beta chain OS=Cricetulus griseus GN=I79_005570 PE=4 SV=1
G3IDB9	-0.140178	0.0735826	-0.282784	-0.139497	0.00252705	10	205	0.869204	0.753683	1.00253	NO	Electron transfer flavoprotein subunit beta OS=Cricetulus griseus GN=I79_021695 PE=4 SV=1
G3IFJ6	-0.13995	0.0977773	-0.3308	-0.140211	0.050542	6	506	0.869402	0.718349	1.05184	NO	Glutathione S-transferase A6 OS=Cricetulus griseus GN=I79_022519 PE=4 SV=1
G3H284	-0.139301	0.117179	-0.36772	-0.13821	0.0912666	4	46	0.869967	0.692311	1.09556	NO	Endoplasmic reticulum resident protein 29 OS=Cricetulus griseus GN=I79_004255 PE=3 SV=1
G3H0K4	-0.138839	0.165689	-0.467797	-0.140164	0.186073	2	8	0.870368	0.62638	1.20451	NO	Peptide methionine sulfoxide reductase OS=Cricetulus griseus GN=I79_003665 PE=4 SV=1
G3I737	-0.138638	0.124969	-0.384775	-0.138207	0.108186	4	20	0.870543	0.680604	1.11426	NO	40S ribosomal protein S12 OS=Cricetulus griseus GN=I79_019322 PE=3 SV=1
G3H7H4	-0.136996	0.189085	-0.515079	-0.134256	0.222747	2	3	0.871974	0.597453	1.2495	NO	Protein transport protein Sec61 subunit beta OS=Cricetulus griseus GN=I79_006305 PE=4 SV=1
G3IBV7	-0.134967	0.0907188	-0.317026	-0.135387	0.0400153	7	192	0.873745	0.728312	1.04083	NO	Cytochrome b5 OS=Cricetulus griseus GN=I79_021140 PE=3 SV=1
G3GVN2	-0.131883	0.0939375	-0.317291	-0.13174	0.0514002	9	58	0.876444	0.728119	1.05274	NO	4-aminobutyrate aminotransferase, mitochondrial OS=Cricetulus griseus GN=I79_001777 PE=3 SV=1
G3I8K0	-0.131525	0.196559	-0.52163	-0.12958	0.254312	2	21	0.876758	0.593552	1.28957	NO	Cytochrome P450 2C26 OS=Cricetulus griseus GN=I79_019875 PE=3 SV=1
G3HNJ5	-0.128556	0.0888991	-0.297883	-0.129501	0.0476184	8	98	0.879364	0.742388	1.04877	NO	Epoxide hydrolase 2 OS=Cricetulus griseus GN=I79_012333 PE=4 SV=1
G3HS21	-0.126935	0.113058	-0.347406	-0.125872	0.0909366	6	27	0.880791	0.706518	1.0952	NO	GTP:AMP phosphotransferase mitochondrial OS=Cricetulus griseus GN=I79_013646 PE=3 SV=1
G3GZH2	-0.124053	0.121877	-0.361119	-0.122796	0.113897	6	15	0.883333	0.696896	1.12064	NO	Acyl-CoA dehydrogenase family member 11 OS=Cricetulus griseus GN=I79_003232 PE=3 SV=1
G3I6W8	-0.123455	0.152491	-0.419614	-0.123854	0.182758	3	8	0.883862	0.657301	1.20052	NO	40S ribosomal protein S18 OS=Cricetulus griseus GN=I79_019246 PE=3 SV=1
G3HRP3	-0.123398	0.135515	-0.391636	-0.123708	0.141755	4	12	0.883912	0.67595	1.15229	NO	Citrate synthase OS=Cricetulus griseus GN=I79_013489 PE=3 SV=1
G3HTV9	-0.122521	0.0933387	-0.303498	-0.122727	0.0597415	11	36	0.884688	0.738231	1.06156	NO	Acyl-coenzyme A oxidase OS=Cricetulus griseus GN=I79_014341 PE=3 SV=1
G3HMX6	-0.121865	0.0996658	-0.312585	-0.121879	0.0772808	8	30	0.885268	0.731553	1.08035	NO	NAD(P) transhydrogenase, mitochondrial OS=Cricetulus griseus GN=I79_012106 PE=4 SV=1
G3HQV4	-0.121003	0.133354	-0.386756	-0.119791	0.139565	4	35	0.886031	0.679257	1.14977	NO	3-ketoacyl-CoA thiolase B, peroxisomal (Fragment) OS=Cricetulus griseus GN=I79_013210 PE=3 SV=1
G3HMV6	-0.120593	0.142143	-0.39636	-0.122026	0.15752	3	24	0.886395	0.672764	1.1706	NO	Hydroxymethylglutaryl-CoA lyase, mitochondrial OS=Cricetulus griseus GN=I79_012073 PE=4 SV=1
G3HJP6	-0.116692	0.0877535	-0.290568	-0.115742	0.0544483	9	77	0.889859	0.747839	1.05596	NO	Prohibitin OS=Cricetulus griseus GN=I79_010895 PE=4 SV=1
G3HX67	-0.116249	0.0812838	-0.274257	-0.116544	0.0418622	12	91	0.890254	0.760137	1.04275	NO	Glycerol-3-phosphate dehydrogenase [NAD+], cytoplasmic OS=Cricetulus griseus GN=I79_015584 PE=3 SV=1
G3GYD5	-0.115586	0.143953	-0.397122	-0.11611	0.16528	2	21	0.890844	0.672252	1.17972	NO	Complement component 1 Q subcomponent-binding protein, mitochondrial OS=Cricetulus griseus GN=I79_002810 PE=4 SV=1
G3GTH2	-0.114361	0.153935	-0.410128	-0.113209	0.184669	4	7	0.891936	0.663565	1.20282	NO	Na(+)/H(+) exchange regulatory cofactor NHE-RF1 OS=Cricetulus griseus GN=I79_000956 PE=1 SV=1
G3GTS6	-0.112381	0.197762	-0.502552	-0.111942	0.277815	2	2	0.893704	0.604985	1.32024	NO	26S proteasome non-ATPase regulatory subunit 11 OS=Cricetulus griseus GN=I79_001065 PE=4 SV=1
G3GV35	-0.111908	0.104102	-0.314715	-0.113058	0.0902255	6	54	0.894127	0.729997	1.09442	NO	3-hydroxyanthranilate 3,4-dioxygenase OS=Cricetulus griseus GN=Haao PE=3 SV=1
G3I769	-0.111358	0.154622	-0.413947	-0.110179	0.188547	2	31	0.894618	0.661036	1.20749	NO	Liver carboxylesterase OS=Cricetulus griseus GN=I79_019354 PE=4 SV=1
G3IL47	-0.111002	0.145547	-0.39577	-0.112365	0.180218	3	10	0.894937	0.673162	1.19748	NO	Carnitine O-acetyltransferase OS=Cricetulus griseus GN=I79_024609 PE=3 SV=1
G3GTF9	-0.106642	0.134677	-0.372459	-0.106958	0.155646	3	27	0.898848	0.689038	1.16841	NO	ATP synthase subunit d, mitochondrial OS=Cricetulus griseus GN=I79_000940 PE=4 SV=1
G3H4X0	-0.106457	0.103256	-0.307793	-0.106576	0.0951932	7	39	0.899014	0.735067	1.09987	NO	LanC-like protein 1 (Fragment) OS=Cricetulus griseus GN=I79_005333 PE=3 SV=1
G3HS40	-0.10507	0.160581	-0.422184	-0.10319	0.208022	3	8	0.900261	0.655613	1.23124	NO	H-2 class II histocompatibility antigen gamma chain OS=Cricetulus griseus GN=I79_013666 PE=3 SV=1
G3H5W5	-0.104978	0.106795	-0.3124	-0.107083	0.109693	6	42	0.900344	0.731689	1.11594	NO	LIM and SH3 domain protein 1 OS=Cricetulus griseus GN=I79_005710 PE=4 SV=1
G3HCW9	-0.104483	0.140682	-0.390248	-0.102832	0.166954	4	10	0.90079	0.676889	1.1817	NO	Peroxiredoxin-2 OS=Cricetulus griseus GN=I79_008337 PE=4 SV=1
G3I129	-0.103973	0.0922162	-0.284081	-0.103789	0.0757402	6	214	0.90125	0.752706	1.07868	NO	Ubiquitin OS=Cricetulus griseus GN=I79_017072 PE=4 SV=1
G3HVE0	-0.103864	0.201845	-0.495139	-0.104113	0.297942	2	2	0.901348	0.609486	1.34708	NO	Ornithine aminotransferase, mitochondrial OS=Cricetulus griseus GN=I79_014927 PE=3 SV=1
G3IFX1	-0.10357	0.114568	-0.326941	-0.103099	0.121641	6	20	0.901613	0.721126	1.12935	NO	Succinate dehydrogenase [ubiquinone] flavoprotein subunit, mitochondrial OS=Cricetulus griseus GN=I79_022646 PE=4 SV=1
G3IIA0	-0.103343	0.125268	-0.347638	-0.104275	0.145876	4	28	0.901818	0.706355	1.15705	NO	ATP synthase subunit b, mitochondrial OS=Cricetulus griseus GN=I79_023568 PE=4 SV=1
G3GRR8	-0.103133	0.131325	-0.359729	-0.10324	0.155103	4	14	0.902007	0.697866	1.16778	NO	60S ribosomal protein L13 OS=Cricetulus griseus GN=I79_000212 PE=3 SV=1
G3I4W0	-0.102869	0.105569	-0.307463	-0.103394	0.10169	6	74	0.902245	0.73531	1.10704	NO	Acyl-coenzyme A oxidase OS=Cricetulus griseus GN=I79_018499 PE=3 SV=1
G3HEJ8	-0.102761	0.160539	-0.417643	-0.102571	0.219587	2	41	0.902343	0.658598	1.24556	NO	ADP/ATP translocase 2 OS=Cricetulus griseus GN=I79_008982 PE=3 SV=1
G3HAE3	-0.102739	0.10979	-0.315815	-0.102585	0.110023	6	30	0.902363	0.729194	1.1163	NO	ATP synthase subunit alpha, mitochondrial OS=Cricetulus griseus GN=I79_007392 PE=3 SV=1
G3HKF8	-0.102586	0.128879	-0.356514	-0.103772	0.149773	5	13	0.902501	0.700113	1.16157	NO	Alanine--glyoxylate aminotransferase 2, mitochondrial OS=Cricetulus griseus GN=I79_011178 PE=3 SV=1
G3GTN3	-0.101912	0.201193	-0.49565	-0.101537	0.292555	2	2	0.903109	0.609175	1.33985	NO	Carnitine O-palmitoyltransferase 2, mitochondrial OS=Cricetulus griseus GN=I79_001018 PE=3 SV=1
G3HC84	-0.100706	0.0890369	-0.275097	-0.0996969	0.0730053	9	52	0.904199	0.759499	1.07574	NO	Heat shock protein HSP 90-beta OS=Cricetulus griseus GN=I79_008088 PE=4 SV=1
G3IJ99	-0.0996934	0.141454	-0.380912	-0.0985258	0.172959	3	15	0.905115	0.683238	1.18882	NO	ATP-binding cassette sub-family D member 3 (Fragment) OS=Cricetulus griseus GN=I79_023932 PE=3 SV=1
G3H3X1	-0.099112	0.104353	-0.300575	-0.0998942	0.104474	7	33	0.905641	0.740392	1.11013	NO	Apoptosis-inducing factor 1, mitochondrial OS=Cricetulus griseus GN=I79_004962 PE=4 SV=1
G3GYY6	-0.098323	0.0554092	-0.206649	-0.0985712	0.0109105	20	658	0.906356	0.813305	1.01097	NO	Catalase OS=Cricetulus griseus GN=I79_003036 PE=3 SV=1
G3IKF1	-0.0982894	0.115822	-0.324404	-0.0973745	0.124449	4	93	0.906387	0.722958	1.13252	NO	Enoyl-CoA hydratase, mitochondrial OS=Cricetulus griseus GN=I79_024352 PE=3 SV=1
G3H4I2	-0.0982308	0.155804	-0.396551	-0.0997232	0.210814	3	8	0.90644	0.672636	1.23468	NO	Tropomyosin beta chain OS=Cricetulus griseus GN=I79_005183 PE=3 SV=1
G3H290	-0.0977799	0.145261	-0.383077	-0.099171	0.188483	4	8	0.906849	0.681761	1.20742	NO	Acyl-CoA dehydrogenase family member 10 OS=Cricetulus griseus GN=I79_004261 PE=3 SV=1
G3IE79	-0.0957027	0.121253	-0.334035	-0.095135	0.139868	3	105	0.908734	0.716029	1.15012	NO	Arginase-1 OS=Cricetulus griseus GN=I79_022023 PE=3 SV=1
G3I4T1	-0.0931391	0.172827	-0.430846	-0.0931317	0.250296	2	7	0.911067	0.649959	1.28441	NO	Leucine-rich repeat-containing protein 4B OS=Cricetulus griseus GN=I79_018469 PE=4 SV=1
G3GVR4	-0.0931179	0.173133	-0.432093	-0.0926117	0.24971	3	4	0.911086	0.649149	1.28365	NO	Protein FAM107B OS=Cricetulus griseus GN=I79_001811 PE=4 SV=1
G3I018	-0.0927696	0.168022	-0.423435	-0.0914399	0.231923	2	6	0.911403	0.654794	1.26102	NO	26S proteasome non-ATPase regulatory subunit 7 OS=Cricetulus griseus GN=I79_016691 PE=4 SV=1
G3HJB5	-0.0921371	0.15819	-0.402781	-0.0924995	0.215323	2	10	0.91198	0.668458	1.24026	NO	Delta(3,5)-Delta(2,4)-dienoyl-CoA isomerase, mitochondrial OS=Cricetulus griseus GN=I79_010757 PE=4 SV=1
G3H7U0	-0.0913891	0.126186	-0.334939	-0.0923606	0.157352	3	37	0.912663	0.715382	1.17041	NO	3-hydroxyacyl-CoA dehydrogenase type-2 OS=Cricetulus griseus GN=I79_006433 PE=3 SV=1
G3HDQ1	-0.0911407	0.104365	-0.29445	-0.0921151	0.114162	9	25	0.912889	0.744941	1.12093	NO	UTP--glucose-1-phosphate uridylyltransferase OS=Cricetulus griseus GN=I79_008637 PE=4 SV=1
G3HNY4	-0.0899943	0.135723	-0.354824	-0.0919031	0.177074	4	15	0.913936	0.701297	1.19372	NO	Phosphoglycerate kinase OS=Cricetulus griseus GN=I79_012485 PE=3 SV=1
G3II47	-0.0896489	0.0989204	-0.280976	-0.0901413	0.103236	9	31	0.914252	0.755046	1.10875	NO	Aconitate hydratase, mitochondrial OS=Cricetulus griseus GN=I79_023509 PE=4 SV=1
G3HL13	-0.0892957	0.0580041	-0.203216	-0.0897894	0.0248831	20	268	0.914575	0.816102	1.0252	NO	60 kDa heat shock protein, mitochondrial OS=Cricetulus griseus GN=I79_011398 PE=3 SV=1
G3HJY6	-0.0887048	0.157759	-0.398489	-0.0885846	0.220323	2	14	0.915116	0.671334	1.24648	NO	Bile acid-CoA:amino acid N-acyltransferase OS=Cricetulus griseus GN=I79_010988 PE=4 SV=1
G3HSL4	-0.0881458	0.0803998	-0.244588	-0.089025	0.067435	15	60	0.915627	0.783027	1.06976	NO	Elongation factor 2 OS=Cricetulus griseus GN=I79_013848 PE=4 SV=1
G3HBK8	-0.0856895	0.169954	-0.423223	-0.0850347	0.242779	2	9	0.917879	0.654932	1.27479	NO	Phosphoenolpyruvate carboxykinase, cytosolic [GTP] OS=Cricetulus griseus GN=I79_007842 PE=3 SV=1
G3IA41	-0.0856594	0.115912	-0.313305	-0.0852536	0.140039	3	518	0.917907	0.731027	1.15032	NO	Hemoglobin subunit alpha OS=Cricetulus griseus GN=I79_020457 PE=3 SV=1
G3GXS2	-0.0855369	0.132925	-0.349387	-0.0836407	0.174678	6	10	0.918019	0.70512	1.19086	NO	EMILIN-1 OS=Cricetulus griseus GN=I79_002565 PE=4 SV=1
G3IN18	-0.0853472	0.168782	-0.41421	-0.0842716	0.244371	3	5	0.918193	0.660862	1.27682	NO	60S ribosomal protein L8 OS=Cricetulus griseus GN=I79_025329 PE=3 SV=1
G3HN14	-0.0851183	0.0938986	-0.265772	-0.0846246	0.0993064	9	47	0.918404	0.766614	1.1044	NO	Transitional endoplasmic reticulum ATPase OS=Cricetulus griseus GN=I79_012144 PE=3 SV=1
G3HP24	-0.0841005	0.184159	-0.444791	-0.0850151	0.275224	2	4	0.919339	0.640958	1.31683	NO	Isoleucyl-tRNA synthetase, cytoplasmic OS=Cricetulus griseus GN=I79_012527 PE=3 SV=1
G3GXX4	-0.0835124	0.188737	-0.449131	-0.0845793	0.291283	2	3	0.91988	0.638183	1.33814	NO	Dolichyl-diphosphooligosaccharide--protein glycosyltransferase subunit 2 OS=Cricetulus griseus GN=I79_002619 PE=4 SV=1
G3IBG3	-0.0833347	0.0986173	-0.275303	-0.0834017	0.109886	9	29	0.920043	0.759342	1.11615	NO	Ubiquitin activating enzyme E1 OS=Cricetulus griseus GN=Uba1 PE=2 SV=1
G3GX76	-0.0825168	0.167478	-0.408428	-0.0804831	0.245512	4	4	0.920796	0.664695	1.27828	NO	Mitochondrial dicarboxylate carrier OS=Cricetulus griseus GN=I79_002391 PE=3 SV=1
G3HH71	-0.0824869	0.178943	-0.437454	-0.0822679	0.275806	2	5	0.920824	0.645678	1.31759	NO	Putative RNA-binding protein Luc7-like 2 OS=Cricetulus griseus GN=I79_009968 PE=4 SV=1
G3GWI0	-0.082457	0.150266	-0.378317	-0.0821631	0.212062	2	23	0.920851	0.685013	1.23622	NO	2-oxo-4-hydroxy-4-carboxy-5-ureidoimidazoline decarboxylase OS=Cricetulus griseus GN=I79_002105 PE=4 SV=1
G3HSH4	-0.0815746	0.183434	-0.440573	-0.0815683	0.277367	2	4	0.921664	0.643667	1.31965	NO	60S ribosomal protein L24 OS=Cricetulus griseus GN=I79_013806 PE=4 SV=1
G3IHJ3	-0.081383	0.180725	-0.43482	-0.0817356	0.273534	2	4	0.921841	0.647381	1.3146	NO	Ras-related GTP-binding protein A OS=Cricetulus griseus GN=I79_023283 PE=4 SV=1
G3HU24	-0.0813004	0.173465	-0.414259	-0.0835804	0.261007	2	6	0.921917	0.66083	1.29824	NO	Aflatoxin B1 aldehyde reductase member 2 OS=Cricetulus griseus GN=I79_014427 PE=4 SV=1
G3H194	-0.0812003	0.178937	-0.42972	-0.080811	0.266997	2	5	0.922009	0.650691	1.30604	NO	Clathrin light chain B (Fragment) OS=Cricetulus griseus GN=I79_003918 PE=4 SV=1
[truncated: 431 more rows]

## Sheet: Ov-infection with Cur v Normal
Supplemental Table 2e: Credible intervals for Ov+Cur group versus normal controls.
[truncated: 692 more rows]

## Sheet: Ov-infection with Cur v Ov-infe
Supplemental Table 2f: Credible intervals for Ov+Cur group versus Ov-infected group.
[truncated: 692 more rows]

[truncated: 1 more sheets: Ov infection v Ov-induced CCA]
