# Supplementary material for: Discovering proteins for chemoprevention and chemotherapy by curcumin in liver fluke infection-induced bile duct cancer
Source: PLoS One. 2018 Nov 15;13(11):e0207405. doi: 10.1371/journal.pone.0207405 (PMC6237386; doi:10.1371/journal.pone.0207405)
Supplement: S3 Table — (XLSX) [file pone.0207405.s003.xlsx]

## Sheet: CCA-1
Supplemental Table 3a: Protein expression ratios in the CCA and CCA+Cur groups when compared to Normal control group.
		CCA/Normal		CCA+Cur/Normal		CCA+Cur/CCA
ID	Description	Emean	Significant	Emean	Significant	Emean	Significant
G3IKI9	Serum amyloid A protein OS=Cricetulus griseus GN=I79_024392 PE=3 SV=1	6.99726	YES	3.02587	YES	0.466661	YES
G3HNJ3	Clusterin OS=Cricetulus griseus GN=I79_012331 PE=3 SV=1	6.16205	YES	2.80259	YES	0.482487	YES
G3I5L3	Annexin OS=Cricetulus griseus GN=I79_018766 PE=3 SV=1	4.88317	YES	2.76971	YES	0.620473	YES
G3HC31	Protein S100-A6 OS=Cricetulus griseus GN=I79_008074 PE=4 SV=1	4.52472	YES	2.14165	YES	0.526378	YES
G3GTP7	Vitronectin OS=Cricetulus griseus GN=I79_001034 PE=3 SV=1	4.26218	YES	2.10342	YES	0.492315	YES
G3HJG6	Decorin OS=Cricetulus griseus GN=I79_010811 PE=4 SV=1	4.00285	YES	2.19792	YES	0.6111	YES
G3HSX8	Biglycan OS=Cricetulus griseus GN=I79_013977 PE=4 SV=1	3.75466	YES	1.63667	YES	0.484715	YES
G3I8F7	Keratin, type I cytoskeletal 19 OS=Cricetulus griseus GN=I79_019825 PE=3 SV=1	3.72722	YES	1.67192	YES	0.489166	YES
G3HHR3	Vimentin OS=Cricetulus griseus GN=I79_010171 PE=3 SV=1	3.38279	YES	2.30364	YES	0.684025	YES
G3H7Z2	Transgelin-2 OS=Cricetulus griseus GN=I79_006488 PE=4 SV=1	3.36533	YES	2.74297	YES	0.8307	NO
G3IG05	Annexin A2 OS=Cricetulus griseus GN=I79_022682 PE=3 SV=1	3.31706	YES	2.25542	YES	0.706129	YES
G3I4Z7	Galectin-1 OS=Cricetulus griseus GN=I79_018538 PE=4 SV=1	3.10615	YES	1.65018	YES	0.572258	YES
G3GVD0	Actin, cytoplasmic 1 OS=Cricetulus griseus GN=I79_001666 PE=3 SV=1	2.89499	YES	1.50221	YES	0.530505	YES
G3HJG5	Lumican OS=Cricetulus griseus GN=I79_010810 PE=4 SV=1	2.88543	YES	1.59105	YES	0.58301	YES
G3I3Y6	Glutathione S-transferase P OS=Cricetulus griseus GN=I79_018157 PE=3 SV=1	2.84564	YES	1.80638	YES	0.665628	YES
G3GZJ0	Collagen alpha-5(VI) chain OS=Cricetulus griseus GN=I79_003253 PE=4 SV=1	2.82253	YES	2.92644	YES	1.03175	NO
G3IH98	Keratin, type II cytoskeletal 8 OS=Cricetulus griseus GN=I79_023186 PE=3 SV=1	2.76321	YES	2.60316	YES	0.947526	NO
G3HUU7	Protein S100-A10 OS=Cricetulus griseus GN=I79_014715 PE=4 SV=1	2.72721	YES	1.51137	YES	0.623277	YES
G3II08	Keratin, type II cytoskeletal 7 OS=Cricetulus griseus GN=I79_023469 PE=4 SV=1	2.69798	YES	1.65651	YES	0.642626	YES
G3H8N1	Plastin-2 OS=Cricetulus griseus GN=I79_006736 PE=4 SV=1	2.62088	YES	1.93039	YES	0.781881	YES
G3HQC5	Prolargin OS=Cricetulus griseus GN=I79_013022 PE=4 SV=1	2.61709	YES	1.44002	YES	0.577148	YES
G3IDD4	Serpin H1 OS=Cricetulus griseus GN=I79_021710 PE=3 SV=1	2.50201	YES	1.99537	YES	0.809257	YES
G3GZG6	Serotransferrin OS=Cricetulus griseus GN=I79_003225 PE=4 SV=1	2.4497	YES	1.62065	YES	0.669298	YES
G3IH46	Prothymosin alpha OS=Cricetulus griseus GN=I79_023127 PE=4 SV=1	2.40115	YES	2.33214	YES	0.991043	NO
G3HIX6	Tryptophanyl-tRNA synthetase, cytoplasmic OS=Cricetulus griseus GN=I79_010607 PE=3 SV=1	2.38156	YES	1.71094	YES	0.766959	YES
G3HPC9	Apolipoprotein E OS=Cricetulus griseus GN=I79_012639 PE=4 SV=1	2.3771	YES	1.14254	YES	0.485547	YES
G3H8Y5	Collagen alpha-1(VI) chain OS=Cricetulus griseus GN=I79_006834 PE=4 SV=1	2.37552	YES	1.92355	YES	0.829028	YES
G3I5A4	Annexin A5 OS=Cricetulus griseus GN=I79_018648 PE=3 SV=1	2.33977	YES	2.036	YES	0.886897	NO
G3HRQ4	Myosin light polypeptide 6 OS=Cricetulus griseus GN=I79_013501 PE=4 SV=1	2.27101	YES	1.57725	YES	0.714148	YES
G3I4W7	Cathepsin D OS=Cricetulus griseus GN=I79_018506 PE=3 SV=1	2.09348	YES	1.66878	YES	0.817914	NO
G3IEB1	Annexin OS=Cricetulus griseus GN=I79_022056 PE=3 SV=1	2.08793	YES	1.89514	YES	0.937546	NO
G3I1V3	Fibronectin OS=Cricetulus griseus GN=I79_017372 PE=4 SV=1	2.08345	YES	1.57683	YES	0.747449	YES
G3H8Y4	Collagen alpha-2(VI) chain OS=Cricetulus griseus GN=I79_006833 PE=4 SV=1	2.06095	YES	1.88558	YES	0.952726	NO
G3GRX4	Coactosin-like protein OS=Cricetulus griseus GN=I79_000269 PE=4 SV=1	2.05354	YES	1.62186	YES	0.835776	NO
G3IH63	Myosin-9 OS=Cricetulus griseus GN=I79_023145 PE=4 SV=1	2.0357	YES	1.92942	YES	0.954207	NO
G3HYJ9	Moesin OS=Cricetulus griseus GN=I79_016134 PE=4 SV=1	2.01347	YES	1.59445	YES	0.827033	NO
G3IMT1	Collagen alpha-3(VI) chain OS=Cricetulus griseus GN=I79_025227 PE=4 SV=1	2.00581	YES	1.52689	YES	0.814539	NO
G3IH97	Keratin, type I cytoskeletal 18 OS=Cricetulus griseus GN=I79_023185 PE=3 SV=1	1.98529	YES	2.20962	YES	1.09197	NO
G3HKZ1	14-3-3 protein zeta/delta OS=Cricetulus griseus GN=I79_011374 PE=3 SV=1	1.98279	YES	1.44468	YES	0.771941	YES
G3GWX6	Leukocyte elastase inhibitor A OS=Cricetulus griseus GN=I79_002261 PE=3 SV=1	1.96934	YES	1.74764	YES	0.925586	NO
G3GY44	Myosin-10 OS=Cricetulus griseus GN=I79_002699 PE=4 SV=1	1.9387	YES	1.61926	YES	0.870675	NO
G3IA94	Myosin regulatory light chain 12B OS=Cricetulus griseus GN=I79_020511 PE=4 SV=1	1.93824	YES	1.88486	YES	0.983216	NO
G3GXZ0	Protein-glutamine gamma-glutamyltransferase 2 OS=Cricetulus griseus GN=I79_002635 PE=3 SV=1	1.92456	YES	1.79278	YES	0.94699	NO
G3HXL6	Annexin OS=Cricetulus griseus GN=I79_015744 PE=3 SV=1	1.92407	YES	1.61675	YES	0.859756	NO
G3HN88	Adenylyl cyclase-associated protein OS=Cricetulus griseus GN=I79_012224 PE=3 SV=1	1.92261	YES	1.66306	YES	0.877294	NO
G3IBN9	Keratin, type II cytoskeletal 71 OS=Cricetulus griseus GN=I79_021070 PE=3 SV=1	1.88546	YES	2.34445	YES	1.22103	NO
G3HDU3	Histone H2B OS=Cricetulus griseus GN=I79_008709 PE=3 SV=1	1.86097	YES	1.68606	YES	0.911621	NO
G3HQP8	Tubulin beta-7 chain OS=Cricetulus griseus GN=I79_013153 PE=3 SV=1	1.83113	YES	1.56642	YES	0.87451	NO
G3HTJ2	Septin-7 (Fragment) OS=Cricetulus griseus GN=I79_014218 PE=3 SV=1	1.82792	YES	1.72992	YES	0.963927	NO
G3H511	Tropomyosin alpha-1 chain OS=Cricetulus griseus GN=I79_005379 PE=3 SV=1	1.78601	YES	1.52232	YES	0.871265	NO
G3GXS2	EMILIN-1 OS=Cricetulus griseus GN=I79_002565 PE=4 SV=1	1.78553	YES	1.52498	YES	0.881319	NO
G3I6I6	Tubulin alpha-1A chain OS=Cricetulus griseus GN=I79_019110 PE=3 SV=1	1.7837	YES	1.29199	YES	0.733492	YES
G3H5I8	Fibrinogen beta chain OS=Cricetulus griseus GN=I79_005570 PE=4 SV=1	1.76064	YES	1.31588	NO	0.805423	NO
G3HD97	Thioredoxin domain-containing protein 5 OS=Cricetulus griseus GN=I79_008476 PE=3 SV=1	1.75228	YES	1.5261	YES	0.882829	NO
G3HG95	Lamin-A/C OS=Cricetulus griseus GN=I79_009616 PE=3 SV=1	1.74269	YES	1.39442	YES	0.799507	YES
G3HXL1	Poly(RC)-binding protein 1 OS=Cricetulus griseus GN=I79_015737 PE=4 SV=1	1.73265	YES	1.32282	NO	0.848593	NO
G3HHM2	Histone H3.1t OS=Cricetulus griseus GN=I79_010126 PE=3 SV=1	1.71953	YES	1.18449	NO	0.738876	YES
G3HNK4	Dihydropyrimidinase-related protein 2 OS=Cricetulus griseus GN=I79_012342 PE=4 SV=1	1.70543	YES	1.58495	YES	0.937241	NO
G3I4H6	Fructose-bisphosphate aldolase OS=Cricetulus griseus GN=I79_018355 PE=3 SV=1	1.70347	YES	1.33036	YES	0.802079	YES
G3IDM2	Cofilin-1 OS=Cricetulus griseus GN=I79_021805 PE=4 SV=1	1.70304	YES	1.26134	YES	0.753834	YES
G3HVP2	Stathmin (Fragment) OS=Cricetulus griseus GN=I79_015032 PE=3 SV=1	1.6882	YES	1.99675	YES	1.12597	NO
G3H4I2	Tropomyosin beta chain OS=Cricetulus griseus GN=I79_005183 PE=3 SV=1	1.6837	YES	1.91614	YES	1.10468	NO
G3HPV7	Histone H4 OS=Cricetulus griseus GN=I79_012828 PE=3 SV=1	1.67268	YES	1.26173	YES	0.763233	YES
G3HRJ7	Catenin delta-1 OS=Cricetulus griseus GN=I79_013441 PE=4 SV=1	1.66739	YES	1.29836	NO	0.806754	NO
G3HQM6	Endoplasmin OS=Cricetulus griseus GN=I79_013131 PE=3 SV=1	1.66626	YES	1.69466	YES	1.02829	NO
G3IAL6	Serum albumin OS=Cricetulus griseus GN=I79_020641 PE=4 SV=1	1.65023	YES	1.05596	NO	0.639364	YES
G3HDT6	Histone H2A OS=Cricetulus griseus GN=I79_008702 PE=3 SV=1	1.63396	YES	1.64692	YES	0.970625	NO
G3IF80	Nucleolin OS=Cricetulus griseus GN=I79_022400 PE=4 SV=1	1.6264	YES	1.80392	YES	1.10228	NO
G3IEX2	Nuclease-sensitive element-binding protein 1 OS=Cricetulus griseus GN=I79_022277 PE=4 SV=1	1.62301	YES	1.7482	YES	1.06447	NO
G3H377	Creatine kinase B-type OS=Cricetulus griseus GN=I79_004692 PE=3 SV=1	1.62243	YES	1.05216	NO	0.684136	YES
G3H1E5	Dynein light chain 2, cytoplasmic OS=Cricetulus griseus GN=I79_003970 PE=4 SV=1	1.59736	YES	1.38822	NO	0.923372	NO
G3H697	Glucosidase 2 subunit beta OS=Cricetulus griseus GN=I79_005851 PE=4 SV=1	1.59718	YES	1.36281	YES	0.876588	NO
G3GY22	Ras-related protein Rap-1b OS=Cricetulus griseus GN=I79_002677 PE=4 SV=1	1.59036	YES	1.51358	YES	0.978396	NO
G3IMS5	Serum albumin OS=Cricetulus griseus GN=I79_025220 PE=4 SV=1	1.58179	YES	0.953464	NO	0.624322	YES
G3IDT6	Protein disulfide-isomerase A4 OS=Cricetulus griseus GN=I79_021872 PE=3 SV=1	1.57811	YES	1.64742	YES	1.06302	NO
G3IEK1	Actin-related protein 2/3 complex subunit 2 OS=Cricetulus griseus GN=I79_022148 PE=4 SV=1	1.53006	YES	1.16363	NO	0.803446	NO
G3I1H5	Legumain OS=Cricetulus griseus GN=I79_017232 PE=4 SV=1	1.52802	YES	1.46764	YES	0.958074	NO
G3HC25	Protein S100-A13 OS=Cricetulus griseus GN=I79_008068 PE=4 SV=1	1.52147	YES	1.8621	YES	1.22919	NO
G3H533	Peptidyl-prolyl cis-trans isomerase OS=Cricetulus griseus GN=I79_005402 PE=3 SV=1	1.51366	YES	1.62877	YES	1.07278	NO
G3H576	Annexin A6 OS=Cricetulus griseus GN=I79_005451 PE=3 SV=1	1.51003	YES	1.30361	YES	0.873835	YES
G3IBK2	Filamin-A OS=Cricetulus griseus GN=I79_021027 PE=4 SV=1	1.50983	YES	1.54099	YES	1.02271	NO
G3HWB8	Superoxide dismutase OS=Cricetulus griseus GN=I79_015272 PE=3 SV=1	1.47938	YES	3.21785	YES	2.18118	YES
G3HP71	Heterogeneous nuclear ribonucleoprotein H (Fragment) OS=Cricetulus griseus GN=I79_012577 PE=4 SV=1	1.47809	YES	1.3742	NO	0.957515	NO
G3HN02	Talin-1 OS=Cricetulus griseus GN=I79_012132 PE=3 SV=1	1.46921	YES	1.29957	YES	0.908041	NO
G3I0X5	Epoxide hydrolase 1 OS=Cricetulus griseus GN=I79_017017 PE=4 SV=1	1.44786	YES	1.97153	YES	1.34654	YES
G3I0X4	Epoxide hydrolase 1 OS=Cricetulus griseus GN=I79_017016 PE=4 SV=1	1.42947	YES	1.49044	YES	1.04746	NO
G3HFP1	Radixin OS=Cricetulus griseus GN=I79_009404 PE=4 SV=1	1.42357	YES	1.35904	YES	0.972769	NO
G3H0U6	Protein disulfide-isomerase A3 OS=Cricetulus griseus GN=I79_003765 PE=4 SV=1	1.4227	YES	1.50068	YES	1.05683	NO
G3HSM8	Lamin-B2 OS=Cricetulus griseus GN=I79_013862 PE=3 SV=1	1.42269	YES	1.18444	NO	0.855942	NO
G3H1K9	Alpha-actinin-1 OS=Cricetulus griseus GN=I79_004057 PE=4 SV=1	1.41627	YES	1.22423	YES	0.879583	NO
G3H0Y9	EH domain-containing protein 4 OS=Cricetulus griseus GN=I79_003809 PE=4 SV=1	1.41607	YES	1.17774	NO	0.852464	NO
G3H5I7	Fibrinogen alpha chain OS=Cricetulus griseus GN=I79_005569 PE=4 SV=1	1.412	YES	1.27905	YES	0.913386	NO
G3IBF1	Nucleophosmin OS=Cricetulus griseus GN=I79_020971 PE=4 SV=1	1.40868	YES	1.81692	YES	1.25843	YES
G3HID0	Dolichyl-diphosphooligosaccharide--protein glycosyltransferase subunit 1 OS=Cricetulus griseus GN=I79_010390 PE=4 SV=1	1.40697	YES	1.36722	YES	0.970714	NO
G3HY04	Glutathione S-transferase theta-1 OS=Cricetulus griseus GN=I79_015929 PE=3 SV=1	1.39709	YES	1.02019	NO	0.746418	YES
G3HMB9	Histone H2A OS=Cricetulus griseus GN=I79_011871 PE=3 SV=1	1.39288	YES	1.52381	YES	1.09914	NO
G3IKC3	Glutathione S-transferase Mu 6 OS=Cricetulus griseus GN=I79_024324 PE=4 SV=1	1.36184	YES	0.82652	YES	0.61437	YES
G3HJ89	Clathrin heavy chain 1 OS=Cricetulus griseus GN=I79_010729 PE=4 SV=1	1.35665	YES	1.20241	YES	0.896708	NO
G3I8S7	Polyadenylate-binding protein 1 OS=Cricetulus griseus GN=I79_019955 PE=4 SV=1	1.35386	YES	1.54471	YES	1.12539	NO
G3I7Q1	Apolipoprotein A-I OS=Cricetulus griseus GN=I79_019548 PE=4 SV=1	1.33928	YES	0.955886	NO	0.722287	YES
G3GWQ1	Vinculin OS=Cricetulus griseus GN=I79_002180 PE=4 SV=1	1.30271	YES	1.34766	YES	1.03331	NO
G3HWP9	Heterogeneous nuclear ribonucleoproteins C1/C2 OS=Cricetulus griseus GN=I79_015427 PE=4 SV=1	1.29784	YES	1.48111	YES	1.12333	NO
G3I4I9	Major vault protein OS=Cricetulus griseus GN=I79_018369 PE=4 SV=1	1.2963	YES	1.21276	NO	0.946968	NO
G3HSL4	Elongation factor 2 OS=Cricetulus griseus GN=I79_013848 PE=4 SV=1	1.28233	YES	1.13068	NO	0.894791	NO
G3HKG9	60S acidic ribosomal protein P0 OS=Cricetulus griseus GN=I79_011192 PE=3 SV=1	1.25735	YES	1.13409	NO	0.913001	NO
G3HC01	Tropomyosin alpha-3 chain OS=Cricetulus griseus GN=I79_008041 PE=3 SV=1	1.22519	YES	1.28118	YES	1.0431	NO
G3HIQ1	Peptidyl-prolyl cis-trans isomerase OS=Cricetulus griseus GN=I79_010526 PE=3 SV=1	1.18992	YES	1.0515	NO	0.889905	YES
G3I0Q0	Non-muscle caldesmon OS=Cricetulus griseus GN=I79_016939 PE=4 SV=1	1.18312	YES	1.87046	YES	1.56119	YES
G3I9X8	Spectrin alpha chain, brain OS=Cricetulus griseus GN=I79_020389 PE=4 SV=1	1.18255	YES	1.15122	YES	0.96825	NO
G3H4Z5	C-1-tetrahydrofolate synthase, cytoplasmic OS=Cricetulus griseus GN=I79_005359 PE=3 SV=1	0.850139	YES	0.693918	YES	0.835132	YES
G3I7M2	Elongation factor Tu OS=Cricetulus griseus GN=I79_019515 PE=3 SV=1	0.844352	YES	0.800527	YES	0.956396	NO
G3GZD2	Phosphoglucomutase-1 OS=Cricetulus griseus GN=I79_003195 PE=3 SV=1	0.834961	YES	0.793416	YES	0.951044	NO
G3GS02	10-formyltetrahydrofolate dehydrogenase OS=Cricetulus griseus GN=I79_000309 PE=3 SV=1	0.834244	YES	0.768574	YES	0.922498	NO
G3HA23	Malate dehydrogenase (Fragment) OS=Cricetulus griseus GN=I79_007263 PE=4 SV=1	0.833044	YES	0.820775	YES	0.987961	NO
G3GR82	Aldo-keto reductase family 1 member C21 (Fragment) OS=Cricetulus griseus GN=I79_000025 PE=4 SV=1	0.81944	YES	0.705	YES	0.867705	YES
G3GYA2	Very long-chain specific acyl-CoA dehydrogenase, mitochondrial OS=Cricetulus griseus GN=I79_002775 PE=3 SV=1	0.814129	YES	0.936702	NO	1.14384	NO
G3I4L6	Pyruvate carboxylase OS=Cricetulus griseus GN=PC PE=2 SV=1	0.810282	YES	0.85245	YES	1.05294	NO
G3HMX6	NAD(P) transhydrogenase, mitochondrial OS=Cricetulus griseus GN=I79_012106 PE=4 SV=1	0.805842	YES	0.724684	YES	0.910481	NO
G3I4W0	Acyl-coenzyme A oxidase OS=Cricetulus griseus GN=I79_018499 PE=3 SV=1	0.801257	YES	0.760968	YES	0.956577	NO
G3GVI3	Serine hydroxymethyltransferase OS=Cricetulus griseus GN=I79_001722 PE=3 SV=1	0.799494	YES	0.715287	YES	0.90495	NO
G3H3X1	Apoptosis-inducing factor 1, mitochondrial OS=Cricetulus griseus GN=I79_004962 PE=4 SV=1	0.795134	YES	0.937707	NO	1.15308	NO
G3I8X2	Long-chain-fatty-acid--CoA ligase 1 OS=Cricetulus griseus GN=I79_020004 PE=4 SV=1	0.793071	YES	0.875783	YES	1.11107	YES
G3HL13	60 kDa heat shock protein, mitochondrial OS=Cricetulus griseus GN=I79_011398 PE=3 SV=1	0.790036	YES	0.950708	NO	1.1989	YES
G3HAE2	ATP synthase subunit alpha, mitochondrial OS=Cricetulus griseus GN=I79_007391 PE=4 SV=1	0.776781	YES	0.967185	NO	1.24004	YES
G3GVN2	4-aminobutyrate aminotransferase, mitochondrial OS=Cricetulus griseus GN=I79_001777 PE=3 SV=1	0.775639	YES	0.768001	YES	1.00008	NO
G3GSJ7	D-beta-hydroxybutyrate dehydrogenase, mitochondrial OS=Cricetulus griseus GN=I79_000612 PE=3 SV=1	0.766967	YES	0.860332	NO	1.13209	NO
G3H289	Aldehyde dehydrogenase, mitochondrial OS=Cricetulus griseus GN=I79_004260 PE=3 SV=1	0.766167	YES	0.700841	YES	0.91983	YES
G3H1B2	Alpha-aminoadipic semialdehyde dehydrogenase OS=Cricetulus griseus GN=I79_003937 PE=3 SV=1	0.764388	YES	0.738545	YES	0.972525	NO
G3IDU6	Argininosuccinate lyase OS=Cricetulus griseus GN=I79_021883 PE=3 SV=1	0.761103	YES	0.761486	YES	1.00165	NO
G3GWB3	Alpha-2-macroglobulin receptor-associated protein OS=Cricetulus griseus GN=I79_002033 PE=4 SV=1	0.760111	YES	1.26939	YES	1.60178	YES
G3GS40	Succinyl-CoA ligase [GDP-forming] subunit beta, mitochondrial OS=Cricetulus griseus GN=I79_000350 PE=4 SV=1	0.759847	YES	0.755973	YES	1.0006	NO
G3I0E7	Cytochrome P450 2D27 OS=Cricetulus griseus GN=I79_016829 PE=3 SV=1	0.754272	YES	0.832474	NO	1.09546	NO
G3I334	Hydroxyacyl-coenzyme A dehydrogenase, mitochondrial OS=Cricetulus griseus GN=I79_017834 PE=4 SV=1	0.753612	YES	0.883536	NO	1.15947	NO
G3IG06	Sarcosine dehydrogenase, mitochondrial OS=Cricetulus griseus GN=I79_022683 PE=3 SV=1	0.752478	YES	0.678973	YES	0.914913	NO
G3ICM5	Hemoglobin subunit beta OS=Cricetulus griseus GN=I79_021423 PE=3 SV=1	0.75077	YES	0.683995	YES	0.921437	NO
G3HQI8	Myosin-Vb OS=Cricetulus griseus GN=I79_013090 PE=3 SV=1	0.750621	YES	0.960136	NO	1.25648	YES
G3I909	Delta-1-pyrroline-5-carboxylate dehydrogenase, mitochondrial OS=Cricetulus griseus GN=I79_020042 PE=3 SV=1	0.749645	YES	0.734885	YES	0.988233	NO
G3HML9	Alpha-aminoadipic semialdehyde synthase, mitochondrial OS=Cricetulus griseus GN=I79_011987 PE=4 SV=1	0.749542	YES	0.732355	YES	0.982676	NO
G3HAN8	Adenosylhomocysteinase OS=Cricetulus griseus GN=I79_007494 PE=3 SV=1	0.748752	YES	0.673244	YES	0.91088	NO
G3IHH6	Fumarylacetoacetase OS=Cricetulus griseus GN=I79_023266 PE=4 SV=1	0.747337	YES	0.734767	YES	0.987996	NO
G3HRM4	Retinol dehydrogenase 2 OS=Cricetulus griseus GN=I79_013468 PE=3 SV=1	0.744073	YES	0.723104	YES	0.985447	NO
G3HF18	Tudor domain-containing protein 12 OS=Cricetulus griseus GN=I79_009173 PE=4 SV=1	0.739285	YES	0.888642	NO	1.17465	NO
G3IKF1	Enoyl-CoA hydratase, mitochondrial OS=Cricetulus griseus GN=I79_024352 PE=3 SV=1	0.736899	YES	0.740708	YES	1.01623	NO
G3GYP7	Alcohol dehydrogenase [NADP+] OS=Cricetulus griseus GN=I79_002952 PE=4 SV=1	0.73465	YES	0.729538	YES	0.998127	NO
G3IDB9	Electron transfer flavoprotein subunit beta OS=Cricetulus griseus GN=I79_021695 PE=4 SV=1	0.725345	YES	0.789056	YES	1.0879	NO
G3I539	Hsc70-interacting protein OS=Cricetulus griseus GN=I79_018582 PE=4 SV=1	0.716571	YES	0.803173	YES	1.10743	NO
G3GYP9	Peroxiredoxin-1 OS=Cricetulus griseus GN=I79_002954 PE=4 SV=1	0.713801	YES	0.80958	YES	1.12969	YES
G3H2J8	Heterogeneous nuclear ribonucleoproteins A2/B1 OS=Cricetulus griseus GN=I79_004411 PE=4 SV=1	0.71371	YES	1.3077	YES	1.7074	YES
G3HDQ1	UTP--glucose-1-phosphate uridylyltransferase OS=Cricetulus griseus GN=I79_008637 PE=4 SV=1	0.712534	YES	0.689665	YES	0.972995	NO
G3GTF9	ATP synthase subunit d, mitochondrial OS=Cricetulus griseus GN=I79_000940 PE=4 SV=1	0.709348	YES	0.775924	YES	1.08299	NO
G3GV35	3-hydroxyanthranilate 3,4-dioxygenase OS=Cricetulus griseus GN=I79_001565 PE=4 SV=1	0.705036	YES	0.730579	YES	1.03412	NO
G3I255	L-lactate dehydrogenase A chain OS=Cricetulus griseus GN=I79_017480 PE=3 SV=1	0.704455	YES	0.657747	YES	0.937596	NO
G3HTU8	Galactokinase OS=Cricetulus griseus GN=I79_014328 PE=3 SV=1	0.703978	YES	0.720989	YES	1.03026	NO
G3I834	Cytochrome c oxidase subunit 5A, mitochondrial OS=Cricetulus griseus GN=I79_019691 PE=4 SV=1	0.703911	YES	0.868492	NO	1.19223	NO
G3HI59	Short-chain specific acyl-CoA dehydrogenase, mitochondrial OS=Cricetulus griseus GN=I79_010326 PE=3 SV=1	0.698576	YES	0.731238	YES	1.05138	NO
G3ICM8	Hemoglobin subunit epsilon-Y2 OS=Cricetulus griseus GN=I79_021426 PE=3 SV=1	0.698069	YES	0.41942	YES	0.636193	YES
G3H284	Endoplasmic reticulum protein ERp29 OS=Cricetulus griseus GN=I79_004255 PE=4 SV=1	0.69661	YES	1.08845	NO	1.51454	YES
G3HGP4	Acetyl-CoA acetyltransferase, cytosolic OS=Cricetulus griseus GN=I79_009782 PE=3 SV=1	0.69655	YES	0.738956	YES	1.05981	NO
G3I979	40S ribosomal protein S25 (Fragment) OS=Cricetulus griseus GN=I79_020113 PE=4 SV=1	0.696115	YES	1.02404	NO	1.47608	YES
G3H894	Abhydrolase domain-containing protein 14B OS=Cricetulus griseus GN=I79_006594 PE=4 SV=1	0.69451	YES	0.604515	YES	0.893331	NO
G3HDL6	Elongation factor 1-beta OS=Cricetulus griseus GN=I79_008601 PE=3 SV=1	0.693371	YES	0.990277	NO	1.40997	YES
G3GZX4	Dihydrodipicolinate synthase-like, mitochondrial OS=Cricetulus griseus GN=I79_003422 PE=4 SV=1	0.68938	YES	0.741305	YES	1.0811	NO
G3HW36	Serine hydroxymethyltransferase, mitochondrial OS=Cricetulus griseus GN=I79_015184 PE=3 SV=1	0.688355	YES	0.630036	YES	0.922258	NO
G3I5L5	Retinal dehydrogenase 1 OS=Cricetulus griseus GN=I79_018768 PE=3 SV=1	0.681018	YES	0.66058	YES	0.968572	NO
G3H8Y2	Formimidoyltransferase-cyclodeaminase OS=Cricetulus griseus GN=I79_006831 PE=4 SV=1	0.679773	YES	0.590176	YES	0.878523	NO
G3HQZ8	Cytoplasmic aconitate hydratase OS=Cricetulus griseus GN=I79_013257 PE=4 SV=1	0.678364	YES	0.559233	YES	0.832998	YES
G3IA41	Hemoglobin subunit alpha OS=Cricetulus griseus GN=I79_020457 PE=3 SV=1	0.678	YES	0.647103	YES	0.958491	NO
G3I3H2	60S acidic ribosomal protein P2 OS=Cricetulus griseus GN=I79_017979 PE=4 SV=1	0.67726	YES	1.09508	NO	1.53935	YES
G3GXD0	L-xylulose reductase OS=Cricetulus griseus GN=I79_002420 PE=4 SV=1	0.675122	YES	0.640826	YES	0.950444	NO
G3GYT9	Cytochrome P450 4A14 OS=Cricetulus griseus GN=I79_002918 PE=3 SV=1	0.67233	YES	0.927676	NO	1.30125	YES
G3HMI9	Uricase OS=Cricetulus griseus GN=I79_011952 PE=3 SV=1	0.671882	YES	0.559304	YES	0.848382	YES
G3HWK8	Alanine aminotransferase 1 OS=Cricetulus griseus GN=I79_015340 PE=4 SV=1	0.669346	YES	0.564904	YES	0.860811	NO
G3HUL3	Aldehyde oxidase (Fragment) OS=Cricetulus griseus GN=I79_014625 PE=4 SV=1	0.668825	YES	0.724355	YES	1.0236	NO
G3HX67	Glycerol-3-phosphate dehydrogenase [NAD+], cytoplasmic OS=Cricetulus griseus GN=I79_015584 PE=3 SV=1	0.661783	YES	0.551663	YES	0.838923	YES
G3H7U0	3-hydroxyacyl-CoA dehydrogenase type-2 OS=Cricetulus griseus GN=I79_006433 PE=3 SV=1	0.660264	YES	0.753175	YES	1.1295	NO
G3HP76	Hydroxymethylglutaryl-CoA synthase, mitochondrial OS=Cricetulus griseus GN=I79_012582 PE=4 SV=1	0.656371	YES	0.6829	YES	1.0499	NO
G3HBP3	Hydroxyacylglutathione hydrolase, mitochondrial OS=Cricetulus griseus GN=I79_007947 PE=3 SV=1	0.647429	YES	0.648168	YES	0.992309	NO
G3HE01	NADH dehydrogenase [ubiquinone] iron-sulfur protein 4, mitochondrial OS=Cricetulus griseus GN=I79_008770 PE=4 SV=1	0.647085	YES	0.777246	NO	1.15454	NO
G3HND5	Glyoxalase domain-containing protein 5 OS=Cricetulus griseus GN=I79_012272 PE=4 SV=1	0.644336	YES	0.746362	NO	1.1116	NO
G3IMC9	Acyl-coenzyme A synthetase ACSM2, mitochondrial OS=Cricetulus griseus GN=I79_025068 PE=4 SV=1	0.638238	YES	0.755875	YES	1.17097	NO
G3I0C8	Acetyl-CoA acetyltransferase, mitochondrial OS=Cricetulus griseus GN=I79_016807 PE=3 SV=1	0.632432	YES	0.784556	YES	1.23675	YES
G3HRM8	Nascent polypeptide-associated complex subunit alpha, muscle-specific form OS=Cricetulus griseus GN=I79_013472 PE=4 SV=1	0.632223	YES	1.01236	NO	1.53663	YES
G3HDE5	Proteasome activator complex subunit 1 OS=Cricetulus griseus GN=I79_008549 PE=4 SV=1	0.631266	YES	0.648695	YES	1.02889	NO
G3IIU8	Acyl carrier protein, mitochondrial OS=Cricetulus griseus GN=I79_023776 PE=3 SV=1	0.630503	YES	0.75544	NO	1.14008	NO
G3H928	Adenylate kinase 2, mitochondrial OS=Cricetulus griseus GN=I79_006890 PE=3 SV=1	0.63001	YES	0.799673	YES	1.25652	YES
G3I6W5	Prefoldin subunit 6 OS=Cricetulus griseus GN=I79_019243 PE=4 SV=1	0.623821	YES	0.783024	NO	1.18263	NO
G3IMT4	Alcohol dehydrogenase 1 OS=Cricetulus griseus GN=I79_025230 PE=4 SV=1	0.618861	YES	0.598808	YES	0.975981	NO
G3HBM4	Calcium-binding mitochondrial carrier protein Aralar2 OS=Cricetulus griseus GN=I79_007859 PE=3 SV=1	0.616036	YES	0.66187	YES	1.07819	NO
G3H2K2	Cytochrome c, somatic OS=Cricetulus griseus GN=I79_004417 PE=3 SV=1	0.614899	YES	0.825887	NO	1.32949	YES
G3HC41	Pyruvate kinase OS=Cricetulus griseus GN=I79_007991 PE=3 SV=1	0.61237	YES	0.552507	YES	0.911515	NO
G3HKL8	Peroxisomal bifunctional enzyme OS=Cricetulus griseus GN=I79_011247 PE=4 SV=1	0.610791	YES	0.893077	NO	1.44891	YES
G3H4W9	transaldolase OS=Cricetulus griseus GN=I79_017974 PE=3 SV=1	0.6098	YES	0.551901	YES	0.909094	YES
G3HJJ6	Fatty acid-binding protein, liver OS=Cricetulus griseus GN=I79_010843 PE=3 SV=1	0.60833	YES	0.851947	NO	1.42098	YES
G3I071	60S ribosomal protein L35 OS=Cricetulus griseus GN=I79_016748 PE=3 SV=1	0.607606	YES	0.841174	NO	1.30033	NO
G3HRN0	ATP synthase subunit beta OS=Cricetulus griseus GN=I79_013474 PE=3 SV=1	0.606849	YES	0.814533	YES	1.32741	YES
G3H302	Selenium-binding protein 1 OS=Cricetulus griseus GN=I79_004607 PE=4 SV=1	0.604738	YES	0.511842	YES	0.856602	NO
G3HD84	3-hydroxyisobutyrate dehydrogenase, mitochondrial OS=Cricetulus griseus GN=I79_008461 PE=4 SV=1	0.603934	YES	0.687139	YES	1.09081	NO
G3HQV4	3-ketoacyl-CoA thiolase B, peroxisomal (Fragment) OS=Cricetulus griseus GN=I79_013210 PE=3 SV=1	0.60195	YES	0.57269	YES	0.958481	NO
G3I6P1	Glyceraldehyde-3-phosphate dehydrogenase OS=Cricetulus griseus GN=I79_019168 PE=3 SV=1	0.60021	YES	0.659438	YES	1.09557	NO
G3GYD5	Complement component 1 Q subcomponent-binding protein, mitochondrial OS=Cricetulus griseus GN=I79_002810 PE=4 SV=1	0.600026	YES	0.94031	NO	1.49945	YES
G3GXD7	Fatty acid synthase OS=Cricetulus griseus GN=I79_002427 PE=4 SV=1	0.596464	YES	0.474898	YES	0.801641	YES
G3HAP6	Acetyl-coenzyme A synthetase, cytoplasmic OS=Cricetulus griseus GN=I79_007503 PE=4 SV=1	0.589528	YES	0.444717	YES	0.798322	NO
G3HER1	Tricarboxylate transport protein, mitochondrial OS=Cricetulus griseus GN=I79_009055 PE=3 SV=1	0.589067	YES	0.757505	YES	1.2512	NO
G3H0S7	Beta-2-microglobulin OS=Cricetulus griseus GN=I79_003745 PE=3 SV=1	0.585576	YES	1.0803	NO	1.6717	YES
G3HH44	Glutathione S-transferase OS=Cricetulus griseus GN=I79_009940 PE=3 SV=1	0.579595	YES	0.622574	YES	1.06819	NO
G3IH96	Eukaryotic translation initiation factor 4B OS=Cricetulus griseus GN=I79_023184 PE=4 SV=1	0.57864	YES	1.07492	NO	1.64507	YES
G3I8K0	Cytochrome P450 2C26 OS=Cricetulus griseus GN=I79_019875 PE=3 SV=1	0.578064	YES	0.658861	NO	1.0537	NO
G3HJY5	Fructose-bisphosphate aldolase OS=Cricetulus griseus GN=I79_010987 PE=3 SV=1	0.573742	YES	0.458136	YES	0.806629	YES
G3HQ15	S-adenosylmethionine synthetase isoform type-1 OS=Cricetulus griseus GN=I79_012904 PE=3 SV=1	0.571422	YES	0.561693	YES	0.987984	NO
G3H4B6	Coiled-coil domain-containing protein 124 OS=Cricetulus griseus GN=I79_005116 PE=4 SV=1	0.569886	YES	0.945442	NO	1.33955	NO
G3HMV6	Hydroxymethylglutaryl-CoA lyase, mitochondrial OS=Cricetulus griseus GN=I79_012073 PE=4 SV=1	0.566075	YES	0.784373	NO	1.33378	YES
G3I388	28 kDa heat-and acid-stable phosphoprotein OS=Cricetulus griseus GN=I79_017889 PE=4 SV=1	0.563977	YES	0.746011	YES	1.25433	YES
G3HY03	D-dopachrome decarboxylase OS=Cricetulus griseus GN=I79_015928 PE=4 SV=1	0.562439	YES	0.805304	YES	1.44314	YES
G3H8N4	Lactase-like protein OS=Cricetulus griseus GN=I79_006744 PE=3 SV=1	0.55946	YES	1.0104	NO	1.5322	YES
G3HAA2	Phenazine biosynthesis-like domain-containing protein 2 OS=Cricetulus griseus GN=I79_007348 PE=4 SV=1	0.559239	YES	0.743638	YES	1.24852	YES
G3HED9	ATP synthase subunit e, mitochondrial OS=Cricetulus griseus GN=I79_008923 PE=4 SV=1	0.558733	YES	0.665735	YES	1.17918	NO
G3IHC0	Isocitrate dehydrogenase [NADP] OS=Cricetulus griseus GN=I79_023209 PE=3 SV=1	0.55306	YES	0.521282	YES	0.945191	NO
G3GYY6	Catalase OS=Cricetulus griseus GN=I79_003036 PE=3 SV=1	0.552368	YES	0.568996	YES	1.03337	NO
G3IBV7	Cytochrome b5 OS=Cricetulus griseus GN=I79_021140 PE=3 SV=1	0.538987	YES	0.957649	NO	1.70705	YES
G3GWI0	2-oxo-4-hydroxy-4-carboxy-5-ureidoimidazoline decarboxylase OS=Cricetulus griseus GN=I79_002105 PE=4 SV=1	0.532661	YES	0.709845	YES	1.31066	YES
G3GWC4	GrpE protein-like 1, mitochondrial OS=Cricetulus griseus GN=I79_002045 PE=3 SV=1	0.532293	YES	0.612113	YES	1.09722	NO
G3IN99	Glycogen phosphorylase, liver form OS=Cricetulus griseus GN=I79_025411 PE=3 SV=1	0.524028	YES	0.509359	YES	0.967124	NO
G3HBZ8	Ubiquitin-associated protein 2-like OS=Cricetulus griseus GN=I79_008037 PE=4 SV=1	0.522607	YES	1.10008	NO	1.65754	YES
G3GRZ9	Urocanate hydratase OS=Cricetulus griseus GN=I79_000306 PE=4 SV=1	0.521361	YES	0.485425	YES	0.937178	NO
G3H8G0	Glutathione peroxidase OS=Cricetulus griseus GN=I79_006660 PE=3 SV=1	0.519232	YES	0.641215	YES	1.22842	YES
G3I994	Cytochrome b-c1 complex subunit 7 (Fragment) OS=Cricetulus griseus GN=I79_020129 PE=4 SV=1	0.515168	YES	0.79677	YES	1.50158	YES
G3ILF9	Phosphorylase OS=Cricetulus griseus GN=I79_024724 PE=3 SV=1	0.513825	YES	0.457819	YES	0.901519	NO
G3HLV6	ATP-citrate synthase OS=Cricetulus griseus GN=I79_011700 PE=4 SV=1	0.5025	YES	0.417754	YES	0.846566	NO
G3HMZ7	Histidine triad nucleotide-binding protein 2 OS=Cricetulus griseus GN=I79_012127 PE=4 SV=1	0.492384	YES	0.685786	YES	1.33361	YES
G3HYJ8	10 kDa heat shock protein, mitochondrial OS=Cricetulus griseus GN=I79_016132 PE=3 SV=1	0.490285	YES	0.855556	NO	1.70568	YES
G3IFJ6	Glutathione S-transferase OS=Cricetulus griseus GN=I79_022519 PE=3 SV=1	0.483069	YES	0.543032	YES	1.12689	NO
G3IE79	Arginase-1 OS=Cricetulus griseus GN=I79_022023 PE=3 SV=1	0.479663	YES	0.580841	YES	1.21672	YES
G3GW11	Non-specific lipid-transfer protein OS=Cricetulus griseus GN=I79_001919 PE=4 SV=1	0.47898	YES	0.666189	YES	1.38264	YES
G3HMG7	39S ribosomal protein L39, mitochondrial OS=Cricetulus griseus GN=I79_011928 PE=4 SV=1	0.478052	YES	0.746204	NO	1.42876	YES
G3H6Y6	NSFL1 cofactor p47 OS=Cricetulus griseus GN=I79_006110 PE=4 SV=1	0.476655	YES	0.740555	YES	1.47813	YES
G3I887	Peroxiredoxin-5, mitochondrial OS=Cricetulus griseus GN=I79_019750 PE=4 SV=1	0.474451	YES	0.610819	YES	1.27543	YES
G3II70	Bifunctional ATP-dependent dihydroxyacetone kinase/FAD-AMP lyase (Cyclizing) OS=Cricetulus griseus GN=I79_023538 PE=4 SV=1	0.420604	YES	0.41374	YES	1.00374	NO
G3H309	Betaine--homocysteine S-methyltransferase 1 OS=Cricetulus griseus GN=I79_004614 PE=4 SV=1	0.418242	YES	0.468646	YES	1.12083	NO
G3HYG9	Mitochondrial import inner membrane translocase subunit Tim13 OS=Cricetulus griseus GN=I79_016102 PE=4 SV=1	0.417164	YES	0.613524	YES	1.40752	YES
G3H0K4	Peptide methionine sulfoxide reductase OS=Cricetulus griseus GN=I79_003665 PE=4 SV=1	0.406349	YES	0.658346	YES	1.43448	YES
G3IGI0	60S ribosomal protein L23a OS=Cricetulus griseus GN=I79_022895 PE=3 SV=1	0.403133	YES	0.953532	NO	2.30882	YES
G3IFJ5	Glutathione S-transferase OS=Cricetulus griseus GN=I79_022518 PE=3 SV=1	0.400418	YES	0.545161	YES	1.32781	YES
G3GU60	Phosphatidylethanolamine-binding protein 1 OS=Cricetulus griseus GN=I79_001211 PE=4 SV=1	0.394967	YES	0.542244	YES	1.36089	YES
G3I5H1	Glutathione S-transferase OS=Cricetulus griseus GN=I79_018719 PE=3 SV=1	0.309694	YES	0.323348	YES	1.00593	NO
G3H2Q4	Carbonic anhydrase 3 (Fragment) OS=Cricetulus griseus GN=I79_004474 PE=4 SV=1	0.309036	YES	0.29074	YES	0.950069	NO
G3HBY2	Hematological and neurological expressed 1-like protein OS=Cricetulus griseus GN=I79_007934 PE=4 SV=1	0.300654	YES	0.571056	YES	1.73917	YES
G3I7X9	Liver carboxylesterase 1 OS=Cricetulus griseus GN=I79_019630 PE=4 SV=1	1.45274	NO	1.47207	YES	1.0312	NO
G3HFM7	Myosin-11 OS=Cricetulus griseus GN=I79_009389 PE=4 SV=1	1.43823	NO	1.3603	NO	0.983766	NO
G3GRW1	Cytochrome c oxidase subunit 4 isoform 1, mitochondrial OS=Cricetulus griseus GN=I79_000256 PE=4 SV=1	1.41536	NO	1.04582	NO	0.824693	NO
G3HX69	LIM domain and actin-binding protein 1 OS=Cricetulus griseus GN=I79_015588 PE=4 SV=1	1.41485	NO	1.29686	NO	0.94535	NO
G3I015	NAD(P)H dehydrogenase [quinone] 1 OS=Cricetulus griseus GN=I79_016687 PE=4 SV=1	1.41001	NO	1.47954	YES	1.06129	NO
G3IHY5	6-phosphogluconate dehydrogenase, decarboxylating OS=Cricetulus griseus GN=I79_023445 PE=3 SV=1	1.40281	NO	1.29432	NO	0.963966	NO
G3HL16	Splicing factor 3B subunit 1 OS=Cricetulus griseus GN=I79_011401 PE=4 SV=1	1.40216	NO	1.24035	NO	0.906028	NO
G3H8Y8	Collagen alpha-1(XVIII) chain OS=Cricetulus griseus GN=I79_006837 PE=4 SV=1	1.39984	NO	1.3636	NO	0.968742	NO
C0SSX9	Integrin-linked kinase OS=Cricetulus griseus GN=ilk PE=2 SV=1	1.39797	NO	1.29545	NO	0.935147	NO
G3GSH5	ATP-dependent RNA helicase DDX3X OS=Cricetulus griseus GN=I79_000589 PE=3 SV=1	1.39759	NO	1.2791	NO	0.937394	NO
G3H3G9	Septin-9 OS=Cricetulus griseus GN=I79_004785 PE=3 SV=1	1.39203	NO	1.34639	NO	0.972992	NO
G3IK13	Eukaryotic translation initiation factor 3 subunit C OS=Cricetulus griseus GN=I79_024206 PE=4 SV=1	1.38777	NO	1.34715	NO	0.979346	NO
G3HJS1	Spectrin beta chain, brain 1 OS=Cricetulus griseus GN=I79_010920 PE=4 SV=1	1.37182	NO	1.56421	YES	1.09919	NO
G3GX96	Actin-related protein 2/3 complex subunit 4 OS=Cricetulus griseus GN=I79_002331 PE=4 SV=1	1.36692	NO	1.12759	NO	0.852427	NO
G3H1B3	Lamin-L(I) OS=Cricetulus griseus GN=I79_003938 PE=3 SV=1	1.36339	NO	1.20902	NO	0.892514	NO
G3HLX0	Polymerase I and transcript release factor OS=Cricetulus griseus GN=I79_011714 PE=4 SV=1	1.36255	NO	1.03418	NO	0.78595	NO
G3I973	Hypoxia up-regulated protein 1 OS=Cricetulus griseus GN=I79_020107 PE=3 SV=1	1.35064	NO	1.3844	YES	1.02547	NO
G3I952	EF-hand domain-containing protein D2 OS=Cricetulus griseus GN=I79_020086 PE=4 SV=1	1.33944	NO	1.54268	YES	1.11593	NO
G3IBY4	Plastin-3 OS=Cricetulus griseus GN=I79_021170 PE=4 SV=1	1.3274	NO	1.2695	NO	0.97426	NO
G3HGF9	Protein transport protein Sec23A OS=Cricetulus griseus GN=I79_009685 PE=4 SV=1	1.32087	NO	0.968473	NO	0.767911	YES
G3HWE9	Tubulin alpha-4A chain OS=Cricetulus griseus GN=I79_015306 PE=3 SV=1	1.31761	NO	1.21961	NO	0.938711	NO
G3IET7	UDP-glucuronosyltransferase 1-7C OS=Cricetulus griseus GN=I79_022242 PE=3 SV=1	1.31421	NO	1.44207	YES	1.12503	NO
G3HGQ6	Plasminogen OS=Cricetulus griseus GN=I79_009796 PE=3 SV=1	1.31164	NO	1.23354	NO	0.95494	NO
G3I5Q4	Heterogeneous nuclear ribonucleoprotein M OS=Cricetulus griseus GN=I79_018809 PE=4 SV=1	1.31136	NO	1.07825	NO	0.845185	NO
G3IL48	Protein transport protein Sec31A OS=Cricetulus griseus GN=I79_024610 PE=4 SV=1	1.31053	NO	1.45849	YES	1.09293	NO
G3HKN1	Protein SET OS=Cricetulus griseus GN=I79_011260 PE=3 SV=1	1.3103	NO	1.46423	YES	1.09148	NO
G3H154	Histone H2A OS=Cricetulus griseus GN=I79_003878 PE=3 SV=1	1.30674	NO	1.16066	NO	0.904642	NO
G3HGY8	Elongation factor 1-alpha OS=Cricetulus griseus GN=I79_009882 PE=3 SV=1	1.30563	NO	1.01069	NO	0.799496	YES
G3GWE9	Solute carrier family 2, facilitated glucose transporter member 9 OS=Cricetulus griseus GN=I79_002071 PE=3 SV=1	1.30052	NO	1.13406	NO	0.89951	NO
G3H018	40S ribosomal protein S18 OS=Cricetulus griseus GN=I79_003466 PE=3 SV=1	1.2979	NO	0.899862	NO	0.754424	YES
G3I2F5	Barrier-to-autointegration factor OS=Cricetulus griseus GN=I79_017597 PE=4 SV=1	1.29718	NO	1.15444	NO	0.920185	NO
G3HZ17	Protein phosphatase 1 regulatory subunit 12A OS=Cricetulus griseus GN=I79_016312 PE=4 SV=1	1.29703	NO	1.73704	YES	1.23298	NO
G3HJB0	Alpha-actinin-4 (Fragment) OS=Cricetulus griseus GN=I79_010752 PE=4 SV=1	1.29559	NO	1.18141	NO	0.933459	NO
G3H2A5	Vacuolar protein sorting-associated protein 29 OS=Cricetulus griseus GN=I79_004275 PE=4 SV=1	1.29477	NO	1.1926	NO	0.933283	NO
G3H7E6	Aldehyde dehydrogenase X, mitochondrial OS=Cricetulus griseus GN=I79_006277 PE=3 SV=1	1.29459	NO	1.24371	NO	0.967091	NO
G3I3M3	Sorbin and SH3 domain-containing protein 2 OS=Cricetulus griseus GN=I79_018033 PE=4 SV=1	1.29342	NO	1.37307	NO	1.04289	NO
G3I3G8	Transaldolase OS=Cricetulus griseus GN=I79_017974 PE=3 SV=1	1.28853	NO	1.08907	NO	0.877633	NO
G3H2A8	Actin-related protein 2/3 complex subunit 3 (Fragment) OS=Cricetulus griseus GN=I79_004279 PE=4 SV=1	1.28474	NO	1.14653	NO	0.902445	NO
G3I782	Heterogeneous nuclear ribonucleoprotein D0 OS=Cricetulus griseus GN=I79_019367 PE=4 SV=1	1.28206	NO	1.11118	NO	0.890782	NO
G3ICW1	Osteoclast-stimulating factor 1 OS=Cricetulus griseus GN=I79_021516 PE=4 SV=1	1.27469	NO	0.992373	NO	0.81756	NO
G3HJB1	Alpha-actinin-4 OS=Cricetulus griseus GN=I79_010753 PE=4 SV=1	1.27405	NO	1.2562	NO	0.994879	NO
G3HU28	F-actin-capping protein subunit beta OS=Cricetulus griseus GN=I79_014432 PE=4 SV=1	1.2699	NO	1.15372	NO	0.937738	NO
G3HK90	14-3-3 protein eta OS=Cricetulus griseus GN=I79_011108 PE=3 SV=1	1.26548	NO	1.29686	NO	1.00944	NO
G3GXB0	Rho GDP-dissociation inhibitor 1 OS=Cricetulus griseus GN=I79_002400 PE=4 SV=1	1.26502	NO	1.40577	YES	1.09679	NO
G3I6J4	ADP-ribosylation factor 3 OS=Cricetulus griseus GN=I79_019118 PE=3 SV=1	1.25885	NO	1.29124	NO	1.02085	NO
G3H8A8	Mesencephalic astrocyte-derived neurotrophic factor OS=Cricetulus griseus GN=I79_006608 PE=4 SV=1	1.25739	NO	1.27626	NO	1.02016	NO
G3HBD3	Nucleoside diphosphate kinase B OS=Cricetulus griseus GN=I79_007761 PE=3 SV=1	1.25577	NO	1.26272	NO	1.00767	NO
G3HIM1	Basement membrane-specific heparan sulfate proteoglycan core protein OS=Cricetulus griseus GN=I79_010495 PE=4 SV=1	1.24928	NO	1.07132	NO	0.880344	NO
G3HK00	Guanine nucleotide-binding protein subunit beta-2-like 1 OS=Cricetulus griseus GN=I79_011006 PE=4 SV=1	1.24489	NO	1.13633	NO	0.937122	NO
G3GZ40	Myosin-2 OS=Cricetulus griseus GN=I79_003091 PE=4 SV=1	1.24219	NO	2.13351	YES	1.42943	YES
G3IHE5	GTP-binding nuclear protein Ran OS=Cricetulus griseus GN=I79_023234 PE=4 SV=1	1.23881	NO	1.17754	NO	0.9836	NO
G3I7I9	Dolichyl-diphosphooligosaccharide--protein glycosyltransferase subunit STT3A OS=Cricetulus griseus GN=I79_019480 PE=4 SV=1	1.23552	NO	1.27693	NO	1.02927	NO
G3HA25	14-3-3 protein gamma OS=Cricetulus griseus GN=I79_007265 PE=4 SV=1	1.23391	NO	1.10925	NO	0.92487	NO
G3HZ16	PRKC apoptosis WT1 regulator protein OS=Cricetulus griseus GN=I79_016311 PE=4 SV=1	1.23287	NO	1.23174	NO	1.00292	NO
G3GUI1	Alpha-2-macroglobulin OS=Cricetulus griseus GN=I79_001343 PE=4 SV=1	1.22802	NO	1.55129	YES	1.25423	YES
G3HJK8	Mitochondrial inner membrane protein OS=Cricetulus griseus GN=I79_010854 PE=4 SV=1	1.22525	NO	1.31485	YES	1.06941	NO
G3H9U3	Splicing factor, proline-and glutamine-rich OS=Cricetulus griseus GN=I79_007174 PE=4 SV=1	1.22237	NO	1.18834	NO	0.986377	NO
G3H777	ADP/ATP translocase 2 OS=Cricetulus griseus GN=I79_006206 PE=3 SV=1	1.22115	NO	1.12736	NO	0.955144	NO
G3IBT8	NADH dehydrogenase [ubiquinone] 1 alpha subcomplex subunit 8 OS=Cricetulus griseus GN=I79_021121 PE=4 SV=1	1.22029	NO	0.960816	NO	0.845236	NO
G3GWR2	Voltage-dependent anion-selective channel protein 2 OS=Cricetulus griseus GN=I79_002192 PE=4 SV=1	1.21689	NO	1.00873	NO	0.860347	NO
G3ILP4	60S ribosomal protein L9 OS=Cricetulus griseus GN=I79_024815 PE=4 SV=1	1.21485	NO	1.227	NO	1.014	NO
G3HIL0	Triosephosphate isomerase OS=Cricetulus griseus GN=I79_010482 PE=3 SV=1	1.21204	NO	1.12346	NO	0.931235	NO
G3GWV2	Enolase OS=Cricetulus griseus GN=I79_002236 PE=3 SV=1	1.21099	NO	0.943996	NO	0.835052	NO
G3HD94	Desmoplakin OS=Cricetulus griseus GN=I79_008473 PE=4 SV=1	1.20624	NO	1.01667	NO	0.879941	NO
G3HDL7	NADH-ubiquinone oxidoreductase 75 kDa subunit, mitochondrial OS=Cricetulus griseus GN=I79_008602 PE=4 SV=1	1.20584	NO	0.964467	NO	0.858114	NO
G3HEY9	Catenin alpha-1 OS=Cricetulus griseus GN=I79_009138 PE=4 SV=1	1.20019	NO	1.0626	NO	0.901729	NO
G3HD22	Trans-2,3-enoyl-CoA reductase OS=Cricetulus griseus GN=I79_008395 PE=4 SV=1	1.19445	NO	0.944949	NO	0.803408	YES
G3GZR1	Aspartyl-tRNA synthetase, cytoplasmic OS=Cricetulus griseus GN=I79_003356 PE=3 SV=1	1.19383	NO	1.21646	NO	1.02728	NO
G3H7K5	T-complex protein 1 subunit epsilon OS=Cricetulus griseus GN=I79_006338 PE=3 SV=1	1.19307	NO	1.06666	NO	0.918586	NO
G3H2E2	Heterogeneous nuclear ribonucleoprotein A/B OS=Cricetulus griseus GN=I79_004352 PE=4 SV=1	1.19155	NO	1.26884	YES	1.06513	NO
G3H3Q1	Pyruvate kinase OS=Cricetulus griseus GN=I79_004880 PE=3 SV=1	1.19019	NO	1.12308	NO	0.997875	NO
G3H7Y0	Coatomer subunit alpha OS=Cricetulus griseus GN=I79_006476 PE=4 SV=1	1.18567	NO	0.988865	NO	0.879751	NO
G3H1M4	Eukaryotic translation initiation factor 2 subunit 1 OS=Cricetulus griseus GN=I79_004073 PE=4 SV=1	1.18554	NO	1.05937	NO	0.916504	NO
G3HPV5	Histone H1.5 OS=Cricetulus griseus GN=I79_012826 PE=3 SV=1	1.18305	NO	1.2965	NO	1.03802	NO
G3HUF3	ATP-binding cassette sub-family B member 7, mitochondrial OS=Cricetulus griseus GN=I79_014563 PE=3 SV=1	1.18117	NO	0.946717	NO	0.842421	NO
G3HNT9	Proteasome subunit beta type-1 OS=Cricetulus griseus GN=I79_012433 PE=4 SV=1	1.18062	NO	1.02025	NO	0.908149	NO
G3IAS8	Kinesin-like protein KIF27 OS=Cricetulus griseus GN=I79_020709 PE=3 SV=1	1.17756	NO	1.29101	YES	1.09635	NO
G3I6F9	EH domain-containing protein 1 OS=Cricetulus griseus GN=I79_019087 PE=4 SV=1	1.1742	NO	1.13029	NO	0.974646	NO
G3GT05	T-complex protein 1 subunit theta OS=Cricetulus griseus GN=I79_000778 PE=3 SV=1	1.17317	NO	1.09007	NO	0.950877	NO
G3HGV7	UPF0027 protein C22orf28-like OS=Cricetulus griseus GN=I79_009848 PE=4 SV=1	1.16943	NO	1.51256	NO	1.17579	NO
G3H1U2	Heterogeneous nuclear ribonucleoprotein A3 OS=Cricetulus griseus GN=I79_004125 PE=4 SV=1	1.16889	NO	1.10817	NO	0.947731	NO
G3I9F0	General vesicular transport factor p115 OS=Cricetulus griseus GN=I79_020190 PE=4 SV=1	1.16852	NO	1.04121	NO	0.91816	NO
G3HF04	Receptor expression-enhancing protein 5 (Fragment) OS=Cricetulus griseus GN=I79_009156 PE=4 SV=1	1.16825	NO	1.17641	NO	1.0279	NO
G3I2F2	Splicing factor 3B subunit 2 OS=Cricetulus griseus GN=I79_017595 PE=4 SV=1	1.16475	NO	1.17739	NO	0.990028	NO
G3IEG6	Tubulin beta-2A chain OS=Cricetulus griseus GN=I79_022113 PE=3 SV=1	1.1615	NO	1.01567	NO	0.910448	NO
G3H9T1	Dolichyl-diphosphooligosaccharide--protein glycosyltransferase 48 kDa subunit OS=Cricetulus griseus GN=I79_007162 PE=4 SV=1	1.16104	NO	1.23557	NO	1.06087	NO
G3IGM5	Immunity-related GTPase family M protein OS=Cricetulus griseus GN=I79_022945 PE=4 SV=1	1.15755	NO	1.382	NO	1.15717	NO
G3I4Z4	Galectin-2 OS=Cricetulus griseus GN=I79_018535 PE=4 SV=1	1.15638	NO	0.944498	NO	0.838564	NO
G3I216	Triosephosphate isomerase OS=Cricetulus griseus GN=I79_017439 PE=3 SV=1	1.15607	NO	1.23004	NO	1.04767	NO
G3H177	Vesicular integral-membrane protein VIP36 OS=Cricetulus griseus GN=I79_003901 PE=4 SV=1	1.15537	NO	1.12837	NO	0.991587	NO
G3HH71	Putative RNA-binding protein Luc7-like 2 OS=Cricetulus griseus GN=I79_009968 PE=4 SV=1	1.15507	NO	0.920675	NO	0.836848	NO
G3HP80	Vesicle-trafficking protein SEC22b OS=Cricetulus griseus GN=I79_012586 PE=4 SV=1	1.15134	NO	1.14003	NO	0.984751	NO
G3HCL6	Complement C3 OS=Cricetulus griseus GN=I79_008227 PE=4 SV=1	1.15132	NO	1.05625	NO	0.924074	NO
G3GZW8	Phosphoglycerate mutase 1 OS=Cricetulus griseus GN=I79_003415 PE=3 SV=1	1.14994	NO	1.08052	NO	0.939113	NO
G3HZ42	T-complex protein 1 subunit beta OS=Cricetulus griseus GN=I79_016337 PE=3 SV=1	1.1498	NO	0.961381	NO	0.860575	NO
G3HRP3	Citrate synthase OS=Cricetulus griseus GN=I79_013489 PE=3 SV=1	1.14965	NO	1.08725	NO	0.972816	NO
G3GRH9	Tropomodulin-3 OS=Cricetulus griseus GN=I79_000124 PE=4 SV=1	1.14938	NO	1.2078	NO	1.055	NO
G3II74	Cytochrome P450 2E1 OS=Cricetulus griseus GN=I79_023542 PE=3 SV=1	1.14924	NO	0.986052	NO	0.88275	NO
G3HJS0	Spectrin beta chain, brain 1 OS=Cricetulus griseus GN=I79_010919 PE=4 SV=1	1.14909	NO	1.01032	NO	0.898084	NO
G3I766	Liver carboxylesterase OS=Cricetulus griseus GN=I79_019351 PE=4 SV=1	1.14822	NO	1.07657	NO	0.937312	NO
G3GTB7	Heterogeneous nuclear ribonucleoprotein Q OS=Cricetulus griseus GN=I79_000895 PE=4 SV=1	1.14456	NO	1.21052	NO	1.04445	NO
G3I366	Prolyl endopeptidase OS=Cricetulus griseus GN=I79_017867 PE=4 SV=1	1.14427	NO	1.19867	NO	1.03953	NO
G3HBE7	Acyl-CoA synthetase family member 2, mitochondrial OS=Cricetulus griseus GN=I79_007776 PE=4 SV=1	1.14356	NO	0.91005	NO	0.832741	NO
G3IFS2	Cytochrome P450 2C18 OS=Cricetulus griseus GN=I79_022595 PE=3 SV=1	1.13863	NO	0.964603	NO	0.898676	NO
G3H4D3	6-phosphogluconolactonase OS=Cricetulus griseus GN=I79_005134 PE=4 SV=1	1.13836	NO	1.05738	NO	0.949287	NO
G3HUI7	Protein ERGIC-53 OS=Cricetulus griseus GN=I79_014598 PE=4 SV=1	1.13811	NO	1.11175	NO	0.985293	NO
G3HG83	T-complex protein 1 subunit gamma OS=Cricetulus griseus GN=I79_009604 PE=3 SV=1	1.1375	NO	0.953224	NO	0.84825	YES
G3HAN5	Eukaryotic translation initiation factor 2 subunit 2 OS=Cricetulus griseus GN=I79_007491 PE=4 SV=1	1.13373	NO	1.23614	NO	1.06798	NO
G3GTN3	Carnitine O-palmitoyltransferase 2, mitochondrial OS=Cricetulus griseus GN=I79_001018 PE=3 SV=1	1.132	NO	1.42824	NO	1.18203	NO
G3HNY4	Phosphoglycerate kinase OS=Cricetulus griseus GN=I79_012485 PE=3 SV=1	1.12744	NO	0.916441	NO	0.844963	NO
G3GUU5	Transketolase OS=Cricetulus griseus GN=I79_001469 PE=4 SV=1	1.12432	NO	0.994421	NO	0.905384	NO
G3HCT4	Putative ATP-dependent RNA helicase DDX5 OS=Cricetulus griseus GN=I79_008300 PE=3 SV=1	1.12346	NO	1.15564	NO	1.03309	NO
G3I064	Neutral alpha-glucosidase AB OS=Cricetulus griseus GN=I79_016741 PE=4 SV=1	1.11978	NO	1.06804	NO	0.960187	NO
G3GZA9	Reticulocalbin-1 (Fragment) OS=Cricetulus griseus GN=I79_003169 PE=4 SV=1	1.11941	NO	1.90797	YES	1.62346	YES
G3HN14	Transitional endoplasmic reticulum ATPase OS=Cricetulus griseus GN=I79_012144 PE=3 SV=1	1.11672	NO	0.937712	NO	0.852914	YES
G3H7Y5	Sodium/potassium-transporting ATPase subunit alpha-2 OS=Cricetulus griseus GN=I79_006481 PE=3 SV=1	1.11544	NO	1.22719	NO	1.06528	NO
G3HFM4	Filamin-B OS=Cricetulus griseus GN=I79_009386 PE=4 SV=1	1.11373	NO	1.15235	NO	1.02787	NO
G3H671	Phenylalanine-4-hydroxylase OS=Cricetulus griseus GN=I79_005824 PE=4 SV=1	1.10874	NO	0.925084	NO	0.851067	YES
G3HP87	Dimethylaniline monooxygenase [N-oxide-forming] OS=Cricetulus griseus GN=I79_012594 PE=3 SV=1	1.10834	NO	1.19256	NO	1.07559	NO
G3HCJ1	Lon protease homolog OS=Cricetulus griseus GN=I79_008202 PE=3 SV=1	1.1075	NO	0.979266	NO	0.893922	NO
G3H853	cAMP-dependent protein kinase type I-alpha regulatory subunit OS=Cricetulus griseus GN=I79_006551 PE=4 SV=1	1.10686	NO	1.0568	NO	0.979722	NO
G3H162	Transmembrane emp24 domain-containing protein 9 OS=Cricetulus griseus GN=I79_003886 PE=3 SV=1	1.10608	NO	1.08452	NO	0.983409	NO
G3IHJ6	Vitamin D-binding protein OS=Cricetulus griseus GN=I79_023286 PE=4 SV=1	1.10256	NO	1.02706	NO	0.937565	NO
G3I9K7	Arylacetamide deacetylase OS=Cricetulus griseus GN=I79_020256 PE=4 SV=1	1.10036	NO	1.17588	NO	1.08002	NO
G3HBE9	Leucine-rich repeat-containing protein 59 OS=Cricetulus griseus GN=I79_007777 PE=4 SV=1	1.09926	NO	1.1319	NO	1.02311	NO
G3HNY5	Phosphoglycerate kinase OS=Cricetulus griseus GN=I79_012486 PE=3 SV=1	1.09876	NO	0.855345	NO	0.797038	YES
G3GZB2	Acid ceramidase OS=Cricetulus griseus GN=I79_003173 PE=4 SV=1	1.09684	NO	1.03208	NO	0.935475	NO
G3HBP8	40S ribosomal protein S2 OS=Cricetulus griseus GN=I79_007954 PE=3 SV=1	1.09235	NO	1.08422	NO	1.00655	NO
G3GXA9	Protein disulfide-isomerase OS=Cricetulus griseus GN=I79_002399 PE=3 SV=1	1.09127	NO	1.22776	YES	1.13357	NO
G3IBK4	60S ribosomal protein L10 OS=Cricetulus griseus GN=I79_021029 PE=4 SV=1	1.09017	NO	0.917298	NO	0.86811	NO
G3HCX8	Calreticulin OS=Cricetulus griseus GN=I79_008346 PE=3 SV=1	1.08916	NO	1.62131	YES	1.48248	YES
G3I2E9	Ras-related protein Rab-1B OS=Cricetulus griseus GN=I79_017591 PE=3 SV=1	1.08683	NO	1.12886	NO	1.04505	NO
G3H2Q5	Carbonic anhydrase 2 (Fragment) OS=Cricetulus griseus GN=I79_004475 PE=4 SV=1	1.08566	NO	0.776744	YES	0.746745	YES
G3H8L7	Ras-related protein Rab-5A OS=Cricetulus griseus GN=I79_006720 PE=3 SV=1	1.08491	NO	1.20657	NO	1.07016	NO
G3GYY2	Caprin-1 OS=Cricetulus griseus GN=I79_003032 PE=4 SV=1	1.08459	NO	0.996553	NO	0.929483	NO
G3IF40	Carbonyl reductase [NADPH] 1 OS=Cricetulus griseus GN=I79_022353 PE=3 SV=1	1.08451	NO	0.943502	NO	0.898093	NO
G3HH39	Elongation factor 1-alpha 1 OS=Cricetulus griseus GN=I79_009935 PE=4 SV=1	1.08053	NO	1.04458	NO	0.957128	NO
G3H354	Heat shock protein HSP 90-alpha OS=Cricetulus griseus GN=I79_004665 PE=4 SV=1	1.0774	NO	1.07239	NO	1.00854	NO
G3I8R9	78 kDa glucose-regulated protein OS=Cricetulus griseus GN=I79_019946 PE=1 SV=1	1.07533	NO	1.42918	YES	1.33029	YES
G3HGS0	Citrate lyase subunit beta-like protein, mitochondrial OS=Cricetulus griseus GN=I79_009810 PE=4 SV=1	1.07511	NO	0.873728	NO	0.876802	NO
G3HWJ3	Putative uncharacterized protein OS=Cricetulus griseus GN=I79_015376 PE=4 SV=1	1.07295	NO	1.00969	NO	0.957319	NO
G3HRP2	Protein canopy-like 2 OS=Cricetulus griseus GN=I79_013488 PE=4 SV=1	1.07244	NO	1.12673	NO	1.0409	NO
G3HA21	NADPH--cytochrome P450 reductase OS=Cricetulus griseus GN=I79_007261 PE=4 SV=1	1.07199	NO	0.949246	NO	0.896519	NO
G3IKE2	40S ribosomal protein S15a OS=Cricetulus griseus GN=I79_024343 PE=3 SV=1	1.0719	NO	0.975361	NO	0.934258	NO
G3IAE3	UPF0568 protein C14orf166-like OS=Cricetulus griseus GN=I79_020563 PE=4 SV=1	1.07175	NO	1.15403	NO	1.05236	NO
G3GTH2	Na(+)/H(+) exchange regulatory cofactor NHE-RF1 OS=Cricetulus griseus GN=I79_000956 PE=1 SV=1	1.07131	NO	1.11354	NO	1.02372	NO
G3HMB4	2-oxoglutarate dehydrogenase E1 component, mitochondrial OS=Cricetulus griseus GN=I79_011865 PE=4 SV=1	1.06856	NO	1.02075	NO	0.961502	NO
G3I873	Ubiquitin thioesterase OTUB1 OS=Cricetulus griseus GN=I79_019736 PE=4 SV=1	1.06503	NO	1.08055	NO	1.00266	NO
G3H7R4	Thioredoxin-dependent peroxide reductase, mitochondrial OS=Cricetulus griseus GN=I79_006402 PE=4 SV=1	1.06408	NO	1.30289	YES	1.21383	NO
G3I6S8	Serine dehydratase-like OS=Cricetulus griseus GN=I79_019206 PE=4 SV=1	1.064	NO	0.930943	NO	0.89685	NO
G3GY75	Eukaryotic initiation factor 4A-I OS=Cricetulus griseus GN=I79_002748 PE=3 SV=1	1.06139	NO	1.21104	NO	1.11772	NO
G3HX83	Ras-related protein Rab-14 OS=Cricetulus griseus GN=I79_015602 PE=3 SV=1	1.06083	NO	1.03874	NO	0.985282	NO
G3HL06	ATP synthase subunit g, mitochondrial OS=Cricetulus griseus GN=I79_011389 PE=4 SV=1	1.05914	NO	0.904114	NO	0.914791	NO
G3I306	Eukaryotic translation initiation factor 4 gamma 1 OS=Cricetulus griseus GN=I79_017805 PE=4 SV=1	1.05892	NO	1.31761	YES	1.1912	NO
G3I737	40S ribosomal protein S12 OS=Cricetulus griseus GN=I79_019322 PE=3 SV=1	1.05765	NO	0.942179	NO	0.907198	NO
G3HMD2	Sulfide:quinone oxidoreductase, mitochondrial OS=Cricetulus griseus GN=I79_011888 PE=4 SV=1	1.05738	NO	0.925058	NO	0.901062	NO
G3H2S5	RNA-binding protein 8A OS=Cricetulus griseus GN=I79_004496 PE=4 SV=1	1.0562	NO	1.11328	NO	1.02793	NO
F7J0L2	Splicing factor, arginine/serine-rich 1 (Fragment) OS=Cricetulus griseus GN=Srsf1 PE=2 SV=1	1.05525	NO	1.21482	NO	1.13285	NO
G3IHM9	Alcohol sulfotransferase A OS=Cricetulus griseus GN=I79_023322 PE=4 SV=1	1.05498	NO	0.91399	NO	0.926147	NO
G3HE62	Brain protein 44 OS=Cricetulus griseus GN=I79_008836 PE=4 SV=1	1.05366	NO	1.08631	NO	1.03202	NO
G3I3W0	Calponin-3 OS=Cricetulus griseus GN=I79_018128 PE=4 SV=1	1.05226	NO	1.22677	NO	1.09796	NO
G3I7Q3	Apolipoprotein A-IV OS=Cricetulus griseus GN=I79_019550 PE=4 SV=1	1.05224	NO	1.30947	YES	1.20182	YES
G3I2B6	Serine/threonine-protein phosphatase 2A 65 kDa regulatory subunit A alpha isoform (Fragment) OS=Cricetulus griseus GN=I79_017545 PE=4 SV=1	1.04883	NO	0.984595	NO	0.94612	NO
G3HP69	Calnexin OS=Cricetulus griseus GN=I79_012575 PE=3 SV=1	1.04858	NO	1.11924	NO	1.06327	NO
G3I4M9	Transthyretin OS=Cricetulus griseus GN=I79_018412 PE=3 SV=1	1.04808	NO	0.809402	NO	0.796834	YES
G3I5B0	Carnitine O-palmitoyltransferase 1, liver isoform OS=Cricetulus griseus GN=I79_018654 PE=4 SV=1	1.04638	NO	1.02261	NO	1.01004	NO
G3GY17	Cullin-associated NEDD8-dissociated protein 1 OS=Cricetulus griseus GN=I79_002670 PE=4 SV=1	1.04589	NO	1.09642	NO	1.02775	NO
G3HIS0	26S proteasome non-ATPase regulatory subunit 6 OS=Cricetulus griseus GN=I79_010547 PE=4 SV=1	1.04416	NO	0.848904	NO	0.853898	NO
G3IJ99	ATP-binding cassette sub-family D member 3 (Fragment) OS=Cricetulus griseus GN=I79_023932 PE=3 SV=1	1.04336	NO	1.06832	NO	1.01756	NO
G3GVJ0	Aldehyde dehydrogenase OS=Cricetulus griseus GN=I79_001729 PE=3 SV=1	1.04307	NO	1.00715	NO	0.981097	NO
G3HB04	Protein disulfide-isomerase A6 OS=Cricetulus griseus GN=I79_007616 PE=4 SV=1	1.04157	NO	1.14178	NO	1.07192	NO
G3H2M5	TRAF3-interacting JNK-activating modulator OS=Cricetulus griseus GN=I79_004441 PE=4 SV=1	1.04134	NO	0.996848	NO	0.976483	NO
G3HS06	40S ribosomal protein S10 OS=Cricetulus griseus GN=I79_013631 PE=4 SV=1	1.04067	NO	0.944737	NO	0.912489	NO
G3I0F9	60S ribosomal protein L7a OS=Cricetulus griseus GN=I79_016844 PE=4 SV=1	1.03618	NO	0.992382	NO	0.978132	NO
G3ICC2	BAG family molecular chaperone regulator 3 OS=Cricetulus griseus GN=I79_021315 PE=4 SV=1	1.03282	NO	1.03459	NO	1.00417	NO
G3GZ21	Peroxisomal 3,2-trans-enoyl-CoA isomerase OS=Cricetulus griseus GN=I79_003072 PE=4 SV=1	1.03177	NO	1.21589	NO	1.13771	NO
G3HK39	Plasma glutamate carboxypeptidase OS=Cricetulus griseus GN=I79_011052 PE=4 SV=1	1.02814	NO	1.02079	NO	0.980297	NO
G3GYR9	40S ribosomal protein S8 OS=Cricetulus griseus GN=I79_002981 PE=3 SV=1	1.02703	NO	0.938672	NO	0.941916	NO
G3I5Z5	Prostaglandin reductase 1 OS=Cricetulus griseus GN=I79_018906 PE=4 SV=1	1.02591	NO	0.957107	NO	0.936502	NO
G3HYG2	Eukaryotic initiation factor 4A-II OS=Cricetulus griseus GN=I79_016095 PE=3 SV=1	1.0247	NO	0.773124	NO	0.808488	NO
G3HUM5	SUMO-activating enzyme subunit 2 OS=Cricetulus griseus GN=I79_014638 PE=3 SV=1	1.0231	NO	0.944271	NO	0.943145	NO
G3H1G8	Erlin-2 OS=Cricetulus griseus GN=I79_003994 PE=4 SV=1	1.02147	NO	1.25055	NO	1.19611	NO
G3I5Q9	Ras-related protein Rab-11B OS=Cricetulus griseus GN=I79_018814 PE=3 SV=1	1.02058	NO	0.940894	NO	0.944825	NO
G3H2C6	Voltage-dependent anion-selective channel protein 1 OS=Cricetulus griseus GN=I79_004334 PE=4 SV=1	1.02052	NO	0.887853	NO	0.90641	NO
G3HZ85	Acyl-CoA synthetase short-chain family member 3, mitochondrial OS=Cricetulus griseus GN=I79_016381 PE=4 SV=1	1.01756	NO	1.10914	NO	1.07612	NO
G3IDL7	Heat shock cognate 71 kDa protein OS=Cricetulus griseus GN=I79_021800 PE=3 SV=1	1.01751	NO	0.972653	NO	0.965711	NO
G3HQX0	40S ribosomal protein SA OS=Cricetulus griseus GN=I79_013226 PE=3 SV=1	1.01649	NO	1.10799	NO	1.07117	NO
G3IHQ6	Sulfurtransferase OS=Cricetulus griseus GN=I79_023361 PE=4 SV=1	1.01496	NO	1.02312	NO	1.00339	NO
G3HGP6	T-complex protein 1 subunit alpha OS=Cricetulus griseus GN=I79_009786 PE=3 SV=1	1.01328	NO	1.07518	NO	1.04699	NO
G3HSE5	Coatomer subunit beta OS=Cricetulus griseus GN=I79_013776 PE=3 SV=1	1.01157	NO	1.03922	NO	1.00412	NO
G3H935	Tyrosyl-tRNA synthetase, cytoplasmic OS=Cricetulus griseus GN=I79_006897 PE=4 SV=1	1.01078	NO	0.899339	NO	0.920473	NO
G3H8N3	60S ribosomal protein L4 OS=Cricetulus griseus GN=I79_006739 PE=4 SV=1	1.0105	NO	0.844569	NO	0.845699	NO
G3IBG3	Ubiquitin activating enzyme E1 OS=Cricetulus griseus GN=Uba1 PE=2 SV=1	1.00958	NO	1.04898	NO	1.03922	NO
G3HD21	DnaJ-like subfamily B member 1 OS=Cricetulus griseus GN=I79_008394 PE=4 SV=1	1.00833	NO	1.01875	NO	0.984575	NO
G3IKN5	Glutathione S-transferase omega-1 OS=Cricetulus griseus GN=I79_024438 PE=3 SV=1	1.00709	NO	0.792387	YES	0.808864	YES
G3IMF7	PDZ and LIM domain protein 5 OS=Cricetulus griseus GN=I79_025096 PE=4 SV=1	1.00621	NO	1.50457	YES	1.33744	NO
G3HKP3	Cytochrome b-c1 complex subunit 1, mitochondrial OS=Cricetulus griseus GN=I79_011272 PE=3 SV=1	1.00595	NO	0.992866	NO	1.00286	NO
G3HRG8	Endoplasmic reticulum resident protein ERp44 (Fragment) OS=Cricetulus griseus GN=I79_013434 PE=4 SV=1	1.00512	NO	1.11815	NO	1.09677	NO
G3I2D3	40S ribosomal protein S20 OS=Cricetulus griseus GN=I79_017563 PE=4 SV=1	1.00469	NO	0.950149	NO	0.947538	NO
G3HPI0	40S ribosomal protein S4 OS=Cricetulus griseus GN=I79_012692 PE=4 SV=1	1.00413	NO	0.966366	NO	0.985681	NO
G3I2P8	Annexin OS=Cricetulus griseus GN=I79_017691 PE=3 SV=1	1.00319	NO	0.850008	NO	0.869558	NO
G3HID1	Ras-related protein Rab-7a OS=Cricetulus griseus GN=I79_010391 PE=3 SV=1	1.00297	NO	1.00931	NO	1.00959	NO
G3H4V0	Vigilin OS=Cricetulus griseus GN=I79_005313 PE=4 SV=1	1.00289	NO	1.10229	NO	1.09415	NO
G3IDC2	Heat shock cognate 71 kDa protein OS=Cricetulus griseus GN=I79_021698 PE=4 SV=1	1.00159	NO	0.98025	NO	1.00462	NO
G3H6S8	Inorganic pyrophosphatase OS=Cricetulus griseus GN=I79_006047 PE=4 SV=1	1.00058	NO	0.977784	NO	0.976487	NO
G3HHK3	60S ribosomal protein L31 OS=Cricetulus griseus GN=I79_010107 PE=4 SV=1	1.0001	NO	0.94185	NO	0.953538	NO
G3HHA7	Peptidyl-prolyl cis-trans isomerase OS=Cricetulus griseus GN=I79_010005 PE=3 SV=1	0.999385	NO	0.819074	NO	0.845251	NO
G3I310	26S proteasome non-ATPase regulatory subunit 2 OS=Cricetulus griseus GN=I79_017809 PE=4 SV=1	0.99881	NO	0.912882	NO	0.927054	NO
G3I5Z8	Proteasome-associated protein ECM29-like OS=Cricetulus griseus GN=I79_018909 PE=4 SV=1	0.998397	NO	1.03484	NO	1.01445	NO
G3HEH1	Cytochrome P450 1A2 OS=Cricetulus griseus GN=I79_008955 PE=4 SV=1	0.997733	NO	0.995923	NO	1.00124	NO
G3HC84	Heat shock protein HSP 90-beta OS=Cricetulus griseus GN=I79_008088 PE=4 SV=1	0.997442	NO	0.981434	NO	0.988542	NO
G3HTY6	NADH dehydrogenase [ubiquinone] iron-sulfur protein 2, mitochondrial OS=Cricetulus griseus GN=I79_014388 PE=3 SV=1	0.994832	NO	0.882296	NO	0.909293	NO
G3HXY1	PDZ and LIM domain protein 1 OS=Cricetulus griseus GN=I79_015897 PE=4 SV=1	0.994244	NO	1.09376	NO	1.0685	NO
G3HS88	Ubiquitin-conjugating enzyme E2 N (Fragment) OS=Cricetulus griseus GN=I79_013714 PE=3 SV=1	0.99381	NO	1.10547	NO	1.13423	NO
G3HT22	Glycerol-3-phosphate dehydrogenase, mitochondrial OS=Cricetulus griseus GN=I79_014035 PE=3 SV=1	0.992727	NO	0.983248	NO	0.984947	NO
G3GS73	Heterogeneous nuclear ribonucleoprotein A3-like 1 OS=Cricetulus griseus GN=I79_000386 PE=4 SV=1	0.991652	NO	1.11186	NO	1.0591	NO
G3I1R2	Purine nucleoside phosphorylase (Fragment) OS=Cricetulus griseus GN=I79_017328 PE=4 SV=1	0.990775	NO	0.970882	NO	0.997126	NO
G3HKG8	40S ribosomal protein S3a OS=Cricetulus griseus GN=I79_011190 PE=3 SV=1	0.990469	NO	0.847835	NO	0.871729	NO
G3HTV9	Acyl-coenzyme A oxidase OS=Cricetulus griseus GN=I79_014341 PE=3 SV=1	0.990014	NO	0.950403	NO	0.97288	NO
G3I2M1	T-complex protein 1 subunit zeta OS=Cricetulus griseus GN=I79_017661 PE=3 SV=1	0.989962	NO	0.875822	NO	0.901828	NO
G3HJB5	Delta(3,5)-Delta(2,4)-dienoyl-CoA isomerase, mitochondrial OS=Cricetulus griseus GN=I79_010757 PE=4 SV=1	0.98644	NO	1.07563	NO	1.07835	NO
G3HMV2	60S ribosomal protein L11 OS=Cricetulus griseus GN=I79_012069 PE=3 SV=1	0.985484	NO	1.06635	NO	1.05898	NO
G3GZZ0	Aspartate aminotransferase OS=Cricetulus griseus GN=I79_003438 PE=3 SV=1	0.985195	NO	0.918117	NO	0.941487	NO
G3IHA0	3-hydroxyisobutyryl-CoA hydrolase, mitochondrial OS=Cricetulus griseus GN=I79_023188 PE=4 SV=1	0.98513	NO	1.21693	NO	1.17226	NO
G3H331	Ras GTPase-activating-like protein IQGAP2 OS=Cricetulus griseus GN=I79_004639 PE=4 SV=1	0.984813	NO	1.00935	NO	1.01326	NO
G3HIQ0	Threonyl-tRNA synthetase, cytoplasmic OS=Cricetulus griseus GN=I79_010525 PE=3 SV=1	0.984085	NO	0.924128	NO	0.946151	NO
G3IIA0	ATP synthase subunit b, mitochondrial OS=Cricetulus griseus GN=I79_023568 PE=4 SV=1	0.981861	NO	0.989848	NO	1.00419	NO
G3HEQ3	Ran-specific GTPase-activating protein OS=Cricetulus griseus GN=I79_009045 PE=4 SV=1	0.98181	NO	1.03392	NO	1.03685	NO
G3IKB7	Cytochrome P450 2B19 OS=Cricetulus griseus GN=I79_024316 PE=3 SV=1	0.981652	NO	0.996887	NO	0.995233	NO
G3GVX1	Ribosome-binding protein 1 OS=Cricetulus griseus GN=I79_001876 PE=4 SV=1	0.980814	NO	1.29977	YES	1.32835	YES
G3HB98	Cystathionine gamma-lyase OS=Cricetulus griseus GN=I79_007722 PE=3 SV=1	0.979942	NO	0.85326	NO	0.89321	NO
G3H501	Spectrin beta chain, erythrocyte OS=Cricetulus griseus GN=I79_005365 PE=4 SV=1	0.979419	NO	0.955252	NO	0.977539	NO
G3GY95	Eukaryotic translation initiation factor 5A-1 OS=Cricetulus griseus GN=I79_002768 PE=4 SV=1	0.9793	NO	1.17242	NO	1.17382	NO
G3HCW9	Peroxiredoxin-2 OS=Cricetulus griseus GN=I79_008337 PE=4 SV=1	0.978909	NO	1.07063	NO	1.06509	NO
G3HGW7	40S ribosomal protein S21 OS=Cricetulus griseus GN=I79_009859 PE=3 SV=1	0.978678	NO	1.03262	NO	1.06163	NO
G3ILI3	Seryl-tRNA synthetase, cytoplasmic OS=Cricetulus griseus GN=I79_024749 PE=4 SV=1	0.978593	NO	1.06297	NO	1.07104	NO
G3IHL0	N(G),N(G)-dimethylarginine dimethylaminohydrolase 1 OS=Cricetulus griseus GN=I79_023302 PE=4 SV=1	0.97839	NO	0.877172	NO	0.907357	NO
G3IGQ3	Heat shock cognate 71 kDa protein OS=Cricetulus griseus GN=I79_022974 PE=3 SV=1	0.97828	NO	0.887584	NO	0.915124	NO
G3H2C4	Heat shock 70 kDa protein 4 (Fragment) OS=Cricetulus griseus GN=I79_004332 PE=4 SV=1	0.977306	NO	1.07847	NO	1.08954	NO
G3HNP6	26S protease regulatory subunit 6B (Fragment) OS=Cricetulus griseus GN=I79_012389 PE=3 SV=1	0.975941	NO	0.936943	NO	0.960499	NO
G3GXX4	Dolichyl-diphosphooligosaccharide--protein glycosyltransferase subunit 2 OS=Cricetulus griseus GN=I79_002619 PE=4 SV=1	0.975378	NO	1.06779	NO	1.07825	NO
G3GYK8	26S protease regulatory subunit 6A OS=Cricetulus griseus GN=I79_002888 PE=3 SV=1	0.974609	NO	0.848131	NO	0.893833	NO
G3IHH9	Isoamyl acetate-hydrolyzing esterase 1-like OS=Cricetulus griseus GN=I79_023269 PE=4 SV=1	0.972107	NO	0.94209	NO	0.966574	NO
G3HVF7	Dihydropyrimidinase OS=Cricetulus griseus GN=I79_014944 PE=4 SV=1	0.970377	NO	0.880829	NO	0.953707	NO
G3I692	Cytosolic non-specific dipeptidase OS=Cricetulus griseus GN=I79_019004 PE=4 SV=1	0.970055	NO	0.910072	NO	0.945908	NO
G3I3E7	Platelet-activating factor acetylhydrolase 2, cytoplasmic OS=Cricetulus griseus GN=I79_017951 PE=4 SV=1	0.969791	NO	0.824018	NO	0.874004	NO
G3GUK6	Putative uncharacterized protein OS=Cricetulus griseus GN=I79_001369 PE=4 SV=1	0.969667	NO	0.803717	NO	0.873132	NO
G3HRM2	Methyltransferase-like protein 7B OS=Cricetulus griseus GN=I79_013528 PE=4 SV=1	0.969078	NO	0.925485	NO	0.981815	NO
G3HNJ6	60S ribosomal protein L5 OS=Cricetulus griseus GN=I79_012334 PE=3 SV=1	0.969047	NO	1.15029	NO	1.16476	NO
G3IEF1	Ferritin OS=Cricetulus griseus GN=I79_022098 PE=3 SV=1	0.963047	NO	1.40288	YES	1.42193	YES
G3HMS8	60S ribosomal protein L17 OS=Cricetulus griseus GN=I79_012050 PE=3 SV=1	0.962344	NO	0.86031	NO	0.910776	NO
G3HBJ2	Putative imidazolonepropionase OS=Cricetulus griseus GN=I79_007822 PE=4 SV=1	0.960407	NO	0.896745	NO	0.949654	NO
G3HAE3	ATP synthase subunit alpha, mitochondrial OS=Cricetulus griseus GN=I79_007392 PE=3 SV=1	0.960177	NO	0.8902	NO	0.945461	NO
G3GR73	Rab GDP dissociation inhibitor beta OS=Cricetulus griseus GN=I79_000016 PE=4 SV=1	0.959289	NO	0.913006	NO	0.956556	NO
G3H1A4	Sideroflexin-1 OS=Cricetulus griseus GN=I79_003928 PE=4 SV=1	0.95807	NO	0.937273	NO	0.981572	NO
G3I948	Eukaryotic translation initiation factor 5A-2 OS=Cricetulus griseus GN=I79_020082 PE=4 SV=1	0.957515	NO	0.770481	NO	0.820719	NO
G3I3Y5	NADH dehydrogenase [ubiquinone] flavoprotein 1, mitochondrial OS=Cricetulus griseus GN=I79_018156 PE=4 SV=1	0.956844	NO	0.960837	NO	0.997216	NO
G3HSB4	60S ribosomal protein L27 OS=Cricetulus griseus GN=I79_013744 PE=4 SV=1	0.956068	NO	0.840271	NO	0.912175	NO
G3IBL7	UDP-glucuronosyltransferase 2B5 OS=Cricetulus griseus GN=I79_021043 PE=3 SV=1	0.955223	NO	0.733319	YES	0.82345	NO
G3IHJ3	Ras-related GTP-binding protein A OS=Cricetulus griseus GN=I79_023283 PE=4 SV=1	0.955187	NO	0.82142	NO	0.883706	NO
G3HS40	H-2 class II histocompatibility antigen gamma chain OS=Cricetulus griseus GN=I79_013666 PE=4 SV=1	0.955126	NO	1.02611	NO	1.03896	NO
G3HMN4	Omega-amidase NIT2 OS=Cricetulus griseus GN=I79_012003 PE=4 SV=1	0.953162	NO	0.925599	NO	0.972938	NO
G3H5W5	LIM and SH3 domain protein 1 OS=Cricetulus griseus GN=I79_005710 PE=4 SV=1	0.952113	NO	1.68216	YES	1.66492	YES
G3HAB9	Ferritin light chain 1 OS=Cricetulus griseus GN=I79_007365 PE=4 SV=1	0.950759	NO	1.66191	YES	1.46826	YES
G3ICJ8	Isovaleryl-CoA dehydrogenase, mitochondrial OS=Cricetulus griseus GN=I79_021396 PE=3 SV=1	0.950061	NO	0.914669	NO	0.965563	NO
G3GUQ6	Prohibitin-2 OS=Cricetulus griseus GN=I79_001428 PE=4 SV=1	0.948847	NO	0.988564	NO	1.04582	NO
G3GZ90	Calumenin OS=Cricetulus griseus GN=I79_003123 PE=4 SV=1	0.948349	NO	1.32105	YES	1.37488	YES
G3H9Z1	Microsomal glutathione S-transferase 1 OS=Cricetulus griseus GN=I79_007224 PE=4 SV=1	0.948226	NO	0.849801	NO	0.938963	NO
G3I6B2	Methylmalonyl-CoA mutase, mitochondrial OS=Cricetulus griseus GN=I79_019024 PE=4 SV=1	0.948031	NO	0.877403	NO	0.935491	NO
G3GZ85	Nuclease domain-containing protein 1 OS=Cricetulus griseus GN=I79_003116 PE=4 SV=1	0.947273	NO	1.02967	NO	1.08354	NO
G3I5K8	Carboxylesterase 3 OS=Cricetulus griseus GN=I79_018761 PE=4 SV=1	0.947191	NO	0.847712	NO	0.927527	NO
G3HCK9	Far upstream element-binding protein 2 OS=Cricetulus griseus GN=I79_008220 PE=4 SV=1	0.945674	NO	1.0258	NO	1.06999	NO
G3H3W4	Insulin-degrading enzyme OS=Cricetulus griseus GN=I79_004954 PE=3 SV=1	0.944785	NO	0.764423	NO	0.846058	NO
G3I003	60S ribosomal protein L13a OS=Cricetulus griseus GN=I79_016670 PE=4 SV=1	0.943854	NO	0.872988	NO	0.948942	NO
G3GSW3	Coatomer subunit beta' OS=Cricetulus griseus GN=I79_000735 PE=4 SV=1	0.941889	NO	0.978832	NO	1.01513	NO
G3HI80	Cob(I)yrinic acid a,c-diamide adenosyltransferase, mitochondrial OS=Cricetulus griseus GN=I79_010347 PE=4 SV=1	0.940999	NO	1.00466	NO	1.03992	NO
G3I7A8	Sortilin (Fragment) OS=Cricetulus griseus GN=I79_019395 PE=4 SV=1	0.940247	NO	0.876297	NO	0.941326	NO
G3HBK8	Phosphoenolpyruvate carboxykinase, cytosolic [GTP] OS=Cricetulus griseus GN=I79_007842 PE=3 SV=1	0.939362	NO	0.962077	NO	1.05269	NO
G3II47	Aconitate hydratase, mitochondrial OS=Cricetulus griseus GN=I79_023509 PE=4 SV=1	0.938308	NO	0.980775	NO	1.0469	NO
G3HZY5	U1 small nuclear ribonucleoprotein 70 kDa OS=Cricetulus griseus GN=I79_016650 PE=4 SV=1	0.93705	NO	1.02364	NO	1.0586	NO
G3H1Z4	DnaJ-like subfamily C member 8 OS=Cricetulus griseus GN=I79_004193 PE=4 SV=1	0.93647	NO	1.29136	NO	1.26696	NO
G3I459	Kynurenine--oxoglutarate transaminase 3 OS=Cricetulus griseus GN=I79_018234 PE=4 SV=1	0.935805	NO	0.91589	NO	0.990003	NO
G3GYL6	Cytosolic carboxypeptidase 2 OS=Cricetulus griseus GN=I79_002897 PE=4 SV=1	0.93566	NO	1.02751	NO	1.07673	NO
G3HZJ7	Liver carboxylesterase 31 OS=Cricetulus griseus GN=I79_016503 PE=4 SV=1	0.931296	NO	1.16284	NO	1.19028	NO
G3H030	Fumarylacetoacetate hydrolase domain-containing protein 2A OS=Cricetulus griseus GN=I79_003478 PE=4 SV=1	0.926309	NO	0.975263	NO	1.02726	NO
G3IEB4	OCIA domain-containing protein 1 OS=Cricetulus griseus GN=I79_022059 PE=4 SV=1	0.925479	NO	1.08976	NO	1.1062	NO
G3GY47	60S ribosomal protein L26 OS=Cricetulus griseus GN=I79_002702 PE=4 SV=1	0.925414	NO	0.865999	NO	0.950125	NO
G3HJD8	40S ribosomal protein S16 OS=Cricetulus griseus GN=I79_010782 PE=3 SV=1	0.92373	NO	0.932725	NO	0.997828	NO
G3HR00	NADH dehydrogenase [ubiquinone] 1 alpha subcomplex subunit 4 OS=Cricetulus griseus GN=I79_013258 PE=4 SV=1	0.923271	NO	0.954166	NO	1.04177	NO
G3IEY0	Succinate dehydrogenase [ubiquinone] iron-sulfur subunit, mitochondrial OS=Cricetulus griseus GN=I79_022285 PE=4 SV=1	0.91966	NO	0.853625	NO	0.933305	NO
G3IMU3	Argininosuccinate synthase OS=Cricetulus griseus GN=I79_025241 PE=3 SV=1	0.917617	NO	0.876167	NO	0.965261	NO
G3I129	Ubiquitin OS=Cricetulus griseus GN=I79_017072 PE=4 SV=1	0.916755	NO	1.08099	NO	1.16991	YES
G3HMG1	40S ribosomal protein S13 OS=Cricetulus griseus GN=I79_011923 PE=4 SV=1	0.915019	NO	0.90213	NO	0.978321	NO
G3IEB3	OCIA domain-containing protein 2 OS=Cricetulus griseus GN=I79_022058 PE=4 SV=1	0.908813	NO	0.899922	NO	0.979149	NO
G3H3Y4	Regucalcin OS=Cricetulus griseus GN=I79_004976 PE=4 SV=1	0.907183	NO	0.796691	YES	0.886828	NO
G3IAQ0	Alpha-enolase OS=Cricetulus griseus GN=I79_020676 PE=3 SV=1	0.907121	NO	0.729046	YES	0.833061	NO
G3HNJ4	L-gulonolactone oxidase OS=Cricetulus griseus GN=I79_012332 PE=4 SV=1	0.906377	NO	0.974163	NO	1.07799	NO
G3HBD4	Nucleoside diphosphate kinase A OS=Cricetulus griseus GN=I79_007762 PE=3 SV=1	0.905459	NO	0.980611	NO	1.07356	NO
G3GXQ3	Trifunctional enzyme subunit alpha, mitochondrial OS=Cricetulus griseus GN=I79_002545 PE=3 SV=1	0.904214	NO	1.17992	YES	1.292	YES
G3GWG3	High mobility group protein B1 OS=Cricetulus griseus GN=I79_002087 PE=4 SV=1	0.903518	NO	1.13254	NO	1.23346	YES
G3HR08	Cytosol aminopeptidase OS=Cricetulus griseus GN=I79_013268 PE=3 SV=1	0.902508	NO	0.804711	YES	0.910803	NO
G3H9H7	Heterogeneous nuclear ribonucleoprotein G OS=Cricetulus griseus GN=I79_007049 PE=4 SV=1	0.900977	NO	1.27626	YES	1.38827	YES
G3H4X0	LanC-like protein 1 (Fragment) OS=Cricetulus griseus GN=I79_005333 PE=3 SV=1	0.899913	NO	1.28363	YES	1.38555	YES
G3IMV8	Acyl-coenzyme A synthetase ACSM5, mitochondrial OS=Cricetulus griseus GN=I79_025261 PE=4 SV=1	0.898482	NO	0.889795	NO	0.991712	NO
G3HSH4	60S ribosomal protein L24 OS=Cricetulus griseus GN=I79_013806 PE=4 SV=1	0.898391	NO	0.708134	NO	0.832702	NO
G3GXQ4	Trifunctional enzyme subunit beta, mitochondrial OS=Cricetulus griseus GN=I79_002546 PE=3 SV=1	0.897653	NO	1.23299	YES	1.36201	YES
G3H6R5	Pterin-4-alpha-carbinolamine dehydratase (Fragment) OS=Cricetulus griseus GN=I79_006034 PE=3 SV=1	0.895903	NO	0.850977	NO	0.961181	NO
G3HYG7	DnaJ-like subfamily B member 11 OS=Cricetulus griseus GN=I79_016100 PE=4 SV=1	0.895714	NO	1.16577	NO	1.15807	NO
G3H0B5	Isocitrate dehydrogenase [NAD] subunit alpha, mitochondrial OS=Cricetulus griseus GN=I79_003570 PE=3 SV=1	0.895254	NO	0.901035	NO	1.0203	NO
G3HU24	Aflatoxin B1 aldehyde reductase member 2 OS=Cricetulus griseus GN=I79_014427 PE=4 SV=1	0.895153	NO	0.675892	YES	0.802632	NO
G3IFX1	Succinate dehydrogenase [ubiquinone] flavoprotein subunit, mitochondrial OS=Cricetulus griseus GN=I79_022646 PE=4 SV=1	0.89475	NO	0.832799	NO	0.941663	NO
G3IKS9	Glutaredoxin-3 OS=Cricetulus griseus GN=I79_024482 PE=4 SV=1	0.894691	NO	1.00833	NO	1.09566	NO
G3HCU8	26S protease regulatory subunit 8 OS=Cricetulus griseus GN=I79_008315 PE=3 SV=1	0.893734	NO	0.938372	NO	1.02064	NO
G3HH02	Uncharacterized protein C20orf135-like OS=Cricetulus griseus GN=I79_009897 PE=4 SV=1	0.893024	NO	0.960509	NO	1.03114	NO
G3INF7	Glutathione S-transferase Mu 1 OS=Cricetulus griseus GN=I79_025478 PE=3 SV=1	0.892527	NO	0.617006	YES	0.707764	YES
G3I018	26S proteasome non-ATPase regulatory subunit 7 OS=Cricetulus griseus GN=I79_016691 PE=4 SV=1	0.891377	NO	0.829794	NO	0.936889	NO
G3IAK1	Transgelin OS=Cricetulus griseus GN=I79_020624 PE=4 SV=1	0.890788	NO	0.712201	YES	0.799997	YES
G3HJY6	Bile acid-CoA:amino acid N-acyltransferase OS=Cricetulus griseus GN=I79_010988 PE=4 SV=1	0.890684	NO	0.828273	NO	0.943366	NO
G3IFM4	Methyltransferase-like protein 7A OS=Cricetulus griseus GN=I79_022547 PE=4 SV=1	0.889578	NO	0.982594	NO	1.09281	NO
G3HY05	Glutathione S-transferase theta-1 OS=Cricetulus griseus GN=I79_015930 PE=3 SV=1	0.888291	NO	0.830206	NO	0.926096	NO
G3I5V3	Short/branched chain specific acyl-CoA dehydrogenase, mitochondrial OS=Cricetulus griseus GN=I79_018861 PE=3 SV=1	0.88637	NO	0.79971	YES	0.920748	NO
G3HE31	26S protease regulatory subunit 7 OS=Cricetulus griseus GN=I79_008802 PE=3 SV=1	0.885001	NO	0.961098	NO	1.06898	NO
G3HEZ0	Stress-70 protein, mitochondrial OS=Cricetulus griseus GN=I79_009139 PE=3 SV=1	0.883319	NO	0.899305	NO	1.02489	NO
G3I351	40S ribosomal protein S9 OS=Cricetulus griseus GN=I79_017852 PE=4 SV=1	0.881182	NO	0.91805	NO	1.03811	NO
G3GVN8	Enoyl-CoA hydratase domain-containing protein 3, mitochondrial OS=Cricetulus griseus GN=I79_001784 PE=4 SV=1	0.879609	NO	0.900268	NO	1.03139	NO
G3HGS2	Propionyl-CoA carboxylase alpha chain, mitochondrial OS=Cricetulus griseus GN=I79_009813 PE=4 SV=1	0.878538	NO	0.900942	NO	1.02885	NO
G3IG23	Alanyl-tRNA synthetase, cytoplasmic OS=Cricetulus griseus GN=I79_022700 PE=3 SV=1	0.877081	NO	0.901165	NO	1.02113	NO
G3I2Y1	Aspartate aminotransferase OS=Cricetulus griseus GN=I79_017779 PE=3 SV=1	0.876151	NO	1.01094	NO	1.15945	YES
G3HZ25	NADH dehydrogenase [ubiquinone] flavoprotein 2, mitochondrial OS=Cricetulus griseus GN=I79_016320 PE=3 SV=1	0.87582	NO	0.915941	NO	1.08448	NO
G3HNS0	Cytochrome P450 2A9 OS=Cricetulus griseus GN=I79_012413 PE=3 SV=1	0.87352	NO	1.09878	NO	1.24611	YES
G3H0Q0	40S ribosomal protein S6 OS=Cricetulus griseus GN=I79_003714 PE=3 SV=1	0.873144	NO	0.782676	NO	0.91836	NO
G3I4T1	Leucine-rich repeat-containing protein 4B OS=Cricetulus griseus GN=I79_018469 PE=4 SV=1	0.872822	NO	0.791973	NO	0.929902	NO
G3HFY9	Ubiquitin-conjugating enzyme E2 L3 OS=Cricetulus griseus GN=I79_009507 PE=3 SV=1	0.870273	NO	0.955057	NO	1.07106	NO
G3H8F2	Acylamino-acid-releasing enzyme OS=Cricetulus griseus GN=I79_006652 PE=4 SV=1	0.86903	NO	0.752146	NO	0.881305	NO
G3HNJ5	Epoxide hydrolase 2 OS=Cricetulus griseus GN=I79_012333 PE=4 SV=1	0.868692	NO	0.93112	NO	1.07998	NO
G3HSP7	Ester hydrolase C11orf54-like OS=Cricetulus griseus GN=I79_013881 PE=4 SV=1	0.868356	NO	0.818903	NO	0.975562	NO
G3HDU9	Histone H1.1 OS=Cricetulus griseus GN=I79_008715 PE=3 SV=1	0.867343	NO	2.28178	YES	2.12927	YES
G3H9B5	Retinol-binding protein 4 OS=Cricetulus griseus GN=I79_006982 PE=3 SV=1	0.866462	NO	0.605743	YES	0.777644	NO
G3HNG5	Acyl-coenzyme A thioesterase 1 OS=Cricetulus griseus GN=I79_012303 PE=4 SV=1	0.864688	NO	1.19706	NO	1.24143	NO
G3HNI4	Methylmalonate-semialdehyde dehydrogenase [acylating], mitochondrial OS=Cricetulus griseus GN=I79_012322 PE=3 SV=1	0.863228	NO	0.967674	NO	1.11496	NO
G3HDQ2	Malate dehydrogenase OS=Cricetulus griseus GN=I79_008638 PE=3 SV=1	0.861556	NO	0.842572	NO	0.991826	NO
G3HP24	Isoleucyl-tRNA synthetase, cytoplasmic OS=Cricetulus griseus GN=I79_012527 PE=3 SV=1	0.860758	NO	1.01283	NO	1.11216	NO
G3I277	Dihydrolipoyl dehydrogenase OS=Cricetulus griseus GN=I79_017504 PE=3 SV=1	0.859846	NO	0.898497	NO	1.03293	NO
G3IEG5	Valacyclovir hydrolase OS=Cricetulus griseus GN=I79_022112 PE=4 SV=1	0.859795	NO	0.885633	NO	1.04016	NO
G3IHQ7	Sulfurtransferase OS=Cricetulus griseus GN=I79_023362 PE=4 SV=1	0.857901	NO	0.893593	NO	1.02844	NO
G3IL62	NAD(P) transhydrogenase, mitochondrial OS=Cricetulus griseus GN=I79_024624 PE=4 SV=1	0.857686	NO	0.9309	NO	1.06107	NO
G3HS21	Adenylate kinase OS=Cricetulus griseus GN=ADK PE=3 SV=1	0.857612	NO	0.96988	NO	1.12421	NO
G3I1E0	Propionyl-CoA carboxylase beta chain, mitochondrial OS=Cricetulus griseus GN=I79_017193 PE=4 SV=1	0.855615	NO	0.990603	NO	1.13901	NO
G3HBG8	Calmodulin OS=Cricetulus griseus GN=I79_007796 PE=4 SV=1	0.855379	NO	1.16691	NO	1.37125	YES
G3H832	Translationally-controlled tumor protein OS=Cricetulus griseus GN=I79_006528 PE=4 SV=1	0.853635	NO	0.872056	NO	1.03624	NO
G3H2D6	GTP-binding protein SAR1b OS=Cricetulus griseus GN=I79_004346 PE=3 SV=1	0.852749	NO	1.21083	NO	1.2622	NO
G3GR61	ATP synthase gamma chain OS=Cricetulus griseus GN=I79_000004 PE=3 SV=1	0.851845	NO	0.83029	NO	0.990526	NO
G3I249	Selenocysteine lyase OS=Cricetulus griseus GN=I79_017470 PE=4 SV=1	0.851265	NO	0.996326	NO	1.14138	NO
G3HFZ9	Crk-like protein OS=Cricetulus griseus GN=I79_009517 PE=4 SV=1	0.851049	NO	1.31361	NO	1.41744	YES
G3HZ74	Glutaredoxin-related protein 5 OS=Cricetulus griseus GN=I79_016370 PE=4 SV=1	0.850972	NO	0.919726	NO	1.09064	NO
G3I377	Cytochrome P450 3A31 OS=Cricetulus griseus GN=I79_017878 PE=3 SV=1	0.849376	NO	0.631054	YES	0.771491	YES
G3HVB6	Protein KIAA0664 OS=Cricetulus griseus GN=I79_014897 PE=3 SV=1	0.848577	NO	0.943532	NO	1.08862	NO
G3IFC5	Glycine N-acyltransferase-like protein Keg1 OS=Cricetulus griseus GN=I79_022446 PE=4 SV=1	0.847759	NO	1.09424	NO	1.23431	NO
G3H7H4	Protein transport protein Sec61 subunit beta OS=Cricetulus griseus GN=I79_006305 PE=4 SV=1	0.846901	NO	0.924428	NO	1.03652	NO
G3HW48	Dynactin subunit 2 OS=Cricetulus griseus GN=I79_015196 PE=4 SV=1	0.845627	NO	0.924456	NO	1.07436	NO
G3IEU2	Protein DJ-1 OS=Cricetulus griseus GN=I79_022246 PE=4 SV=1	0.845593	NO	0.927463	NO	1.09483	NO
G3HJP6	Prohibitin OS=Cricetulus griseus GN=I79_010895 PE=4 SV=1	0.845471	NO	0.907459	NO	1.08246	NO
G3HPK0	Hydroxysteroid dehydrogenase-like protein 2 OS=Cricetulus griseus GN=I79_012714 PE=4 SV=1	0.844977	NO	1.01637	NO	1.17095	NO
G3GWR8	Proteasome subunit alpha type-7 (Fragment) OS=Cricetulus griseus GN=I79_002199 PE=4 SV=1	0.844186	NO	0.78857	YES	0.934346	NO
G3HNS1	Cytochrome P450 2A6 OS=Cricetulus griseus GN=I79_012414 PE=4 SV=1	0.843341	NO	0.865987	NO	1.01836	NO
G3GRD3	MOSC domain-containing protein 1, mitochondrial OS=Cricetulus griseus GN=I79_000076 PE=4 SV=1	0.843339	NO	0.850725	NO	1.01887	NO
G3GVR4	Protein FAM107B OS=Cricetulus griseus GN=I79_001811 PE=4 SV=1	0.842212	NO	1.24572	NO	1.31524	NO
G3IL47	Carnitine O-acetyltransferase OS=Cricetulus griseus GN=I79_024609 PE=3 SV=1	0.84168	NO	1.03563	NO	1.1827	NO
G3H7V6	Monoglyceride lipase OS=Cricetulus griseus GN=I79_006450 PE=4 SV=1	0.841275	NO	0.794231	NO	0.95396	NO
G3HSE4	Proteasome subunit alpha type OS=Cricetulus griseus GN=I79_013775 PE=3 SV=1	0.840526	NO	0.809665	NO	0.976211	NO
G3GSC1	Hydroxyacid oxidase 1 OS=Cricetulus griseus GN=I79_000442 PE=4 SV=1	0.838867	NO	0.745111	YES	0.895539	NO
G3HEJ8	ADP/ATP translocase 2 OS=Cricetulus griseus GN=I79_008982 PE=3 SV=1	0.83856	NO	0.847485	NO	0.999291	NO
G3I2S4	3,2-trans-enoyl-CoA isomerase, mitochondrial OS=Cricetulus griseus GN=I79_017718 PE=3 SV=1	0.837977	NO	1.22833	NO	1.4182	YES
G3HU51	Isocitrate dehydrogenase [NADP] OS=Cricetulus griseus GN=I79_014456 PE=3 SV=1	0.837822	NO	0.711277	YES	0.845792	YES
G3HHZ9	Delta-aminolevulinic acid dehydratase OS=Cricetulus griseus GN=I79_010261 PE=3 SV=1	0.837693	NO	0.821859	YES	0.983561	NO
G3GSF7	Ornithine carbamoyltransferase, mitochondrial (Fragment) OS=Cricetulus griseus GN=I79_000568 PE=4 SV=1	0.83691	NO	0.819734	NO	0.997683	NO
G3I2I9	60S ribosomal protein L3 OS=Cricetulus griseus GN=I79_017622 PE=3 SV=1	0.83616	NO	0.735205	YES	0.906315	NO
G3H255	4-hydroxyphenylpyruvate dioxygenase OS=Cricetulus griseus GN=I79_004300 PE=3 SV=1	0.836023	NO	0.693874	YES	0.850247	YES
G3IA76	Protein LZIC OS=Cricetulus griseus GN=I79_020492 PE=4 SV=1	0.835353	NO	1.06331	NO	1.23724	NO
G3HYP6	Nuclear migration protein nudC OS=Cricetulus griseus GN=I79_016187 PE=4 SV=1	0.835105	NO	1.13768	NO	1.26565	NO
G3I2K6	Hippocalcin-like protein 1 OS=Cricetulus griseus GN=I79_017643 PE=4 SV=1	0.833464	NO	0.929106	NO	1.10067	NO
G3HDW6	Succinate-semialdehyde dehydrogenase, mitochondrial OS=Cricetulus griseus GN=I79_008733 PE=3 SV=1	0.83302	NO	0.838983	NO	1.01457	NO
G3IKQ5	Pyridoxal kinase OS=Cricetulus griseus GN=I79_024458 PE=4 SV=1	0.831746	NO	0.748097	NO	0.920369	NO
G3HFQ4	Dihydrolipoyllysine-residue succinyltransferase component of 2-oxoglutarate dehydrogenase complex, mitochondrial OS=Cricetulus griseus GN=I79_009418 PE=3 SV=1	0.831629	NO	1.0248	NO	1.20213	NO
G3HNR0	Flavin reductase OS=Cricetulus griseus GN=I79_012403 PE=4 SV=1	0.830765	NO	0.81867	NO	0.995499	NO
G3H2C9	S-phase kinase-associated protein 1 OS=Cricetulus griseus GN=I79_004338 PE=4 SV=1	0.830024	NO	0.966131	NO	1.11645	NO
G3H6M5	Fumarate hydratase, mitochondrial OS=Cricetulus griseus GN=I79_005991 PE=3 SV=1	0.829996	NO	0.862739	NO	1.06314	NO
G3GYU2	Cytochrome P450 4B1 OS=Cricetulus griseus GN=I79_002921 PE=3 SV=1	0.828218	NO	0.800423	YES	0.963523	NO
G3HFK9	Calcium-binding protein p22 (Fragment) OS=Cricetulus griseus GN=I79_009371 PE=4 SV=1	0.826789	NO	1.26772	NO	1.4271	YES
G3HWI7	5-oxoprolinase OS=Cricetulus griseus GN=I79_015370 PE=4 SV=1	0.826424	NO	0.777061	NO	0.941573	NO
G3IN18	60S ribosomal protein L8 OS=Cricetulus griseus GN=I79_025329 PE=3 SV=1	0.825029	NO	0.687788	YES	0.874826	NO
G3H2L0	MAGUK p55 subfamily member 6 OS=Cricetulus griseus GN=I79_004425 PE=4 SV=1	0.824737	NO	0.841865	NO	0.995863	NO
G3H194	Clathrin light chain B (Fragment) OS=Cricetulus griseus GN=I79_003918 PE=4 SV=1	0.824459	NO	0.986553	NO	1.15925	NO
G3I0D8	NADH-cytochrome b5 reductase 3 OS=Cricetulus griseus GN=I79_016819 PE=4 SV=1	0.824255	NO	0.726938	NO	0.919267	NO
G3I877	Stress-induced-phosphoprotein 1 OS=Cricetulus griseus GN=I79_019739 PE=4 SV=1	0.823323	NO	0.757183	YES	0.922032	NO
G3IB81	Mitochondrial carnitine/acylcarnitine carrier protein OS=Cricetulus griseus GN=I79_020873 PE=3 SV=1	0.819165	NO	1.0085	NO	1.16558	NO
G3H0S4	Sorbitol dehydrogenase OS=Cricetulus griseus GN=I79_003742 PE=3 SV=1	0.8185	NO	0.786275	NO	0.96728	NO
G3H0T9	Huntingtin-interacting protein K OS=Cricetulus griseus GN=I79_003758 PE=4 SV=1	0.817182	NO	1.01181	NO	1.17768	NO
G3HGT4	Uncharacterized protein KIAA0564-like OS=Cricetulus griseus GN=I79_009825 PE=4 SV=1	0.816942	NO	0.924429	NO	1.12265	NO
G3GZH2	Acyl-CoA dehydrogenase family member 11 OS=Cricetulus griseus GN=I79_003232 PE=3 SV=1	0.816707	NO	0.808395	NO	0.996836	NO
G3H4W2	D-2-hydroxyglutarate dehydrogenase, mitochondrial OS=Cricetulus griseus GN=I79_005325 PE=4 SV=1	0.816445	NO	0.75845	NO	0.935662	NO
G3HR10	Dihydropteridine reductase OS=Cricetulus griseus GN=I79_013270 PE=4 SV=1	0.814071	NO	0.875849	NO	1.06625	NO
G3HIY9	Glutamate--cysteine ligase catalytic subunit OS=Cricetulus griseus GN=I79_010621 PE=4 SV=1	0.813448	NO	0.976059	NO	1.15345	NO
G3IEB0	Argininosuccinate synthase OS=Cricetulus griseus GN=I79_022055 PE=4 SV=1	0.813285	NO	0.710416	YES	0.894931	NO
G3HPT1	Cytochrome c oxidase subunit 6B1 OS=Cricetulus griseus GN=I79_012801 PE=4 SV=1	0.812016	NO	0.828658	NO	0.994425	NO
G3HD93	Cancer-associated gene 1 protein-like OS=Cricetulus griseus GN=I79_008472 PE=4 SV=1	0.809862	NO	1.27355	NO	1.5186	YES
G3HBJ0	Histidine ammonia-lyase OS=Cricetulus griseus GN=I79_007820 PE=4 SV=1	0.804427	NO	0.725361	NO	0.915368	NO
G3HFI6	ATP-dependent RNA helicase DDX1 OS=Cricetulus griseus GN=I79_009344 PE=4 SV=1	0.804013	NO	0.892996	NO	1.05934	NO
G3I7D7	RNA-binding protein FUS OS=Cricetulus griseus GN=I79_019424 PE=4 SV=1	0.802393	NO	1.30028	NO	1.43571	YES
G3H7U7	Electron transfer flavoprotein-ubiquinone oxidoreductase, mitochondrial OS=Cricetulus griseus GN=I79_006440 PE=4 SV=1	0.801015	NO	0.878839	NO	1.06797	NO
G3IH52	Aldehyde oxidase (Fragment) OS=Cricetulus griseus GN=I79_023133 PE=4 SV=1	0.798986	NO	0.775969	YES	0.967608	NO
G3GTS6	26S proteasome non-ATPase regulatory subunit 11 OS=Cricetulus griseus GN=I79_001065 PE=4 SV=1	0.797451	NO	0.733271	NO	0.918332	NO
G3I5R2	40S ribosomal protein S28 OS=Cricetulus griseus GN=I79_018817 PE=4 SV=1	0.796582	NO	1.16642	NO	1.43882	YES
G3GTJ3	Glyceraldehyde-3-phosphate dehydrogenase OS=Cricetulus griseus GN=I79_000978 PE=3 SV=1	0.79439	NO	0.608528	YES	0.797975	YES
G3HMD1	Glyceraldehyde-3-phosphate dehydrogenase OS=Cricetulus griseus GN=I79_011887 PE=3 SV=1	0.793482	NO	0.635068	YES	0.846859	NO
G3GRR8	60S ribosomal protein L13 OS=Cricetulus griseus GN=I79_000212 PE=3 SV=1	0.793375	NO	0.731156	YES	0.922184	NO
G3I6W8	40S ribosomal protein S18 OS=Cricetulus griseus GN=I79_019246 PE=3 SV=1	0.792701	NO	0.790119	NO	0.995804	NO
G3I769	Liver carboxylesterase OS=Cricetulus griseus GN=I79_019354 PE=4 SV=1	0.792414	NO	0.847409	NO	1.05582	NO
G3HYH7	60S ribosomal protein L28 OS=Cricetulus griseus GN=I79_016110 PE=4 SV=1	0.791149	NO	0.676227	YES	0.886886	NO
G3IAP8	Dehydrogenase/reductase SDR family member 7 OS=Cricetulus griseus GN=I79_020674 PE=3 SV=1	0.790015	NO	0.798351	NO	0.998523	NO
G3ILE4	Kynurenine--oxoglutarate transaminase 3 OS=Cricetulus griseus GN=I79_024709 PE=4 SV=1	0.789484	NO	0.859947	NO	1.08691	NO
G3HZI0	Golgin subfamily A member 2 OS=Cricetulus griseus GN=I79_016484 PE=4 SV=1	0.787695	NO	0.929917	NO	1.09434	NO
G3H3B9	Carbonyl reductase family member 4 OS=Cricetulus griseus GN=I79_004734 PE=3 SV=1	0.784413	NO	0.811838	NO	1.02335	NO
G3HLP4	Eukaryotic translation initiation factor 4H OS=Cricetulus griseus GN=I79_011635 PE=4 SV=1	0.7836	NO	1.02295	NO	1.24131	NO
G3HCX5	Glutaryl-CoA dehydrogenase, mitochondrial OS=Cricetulus griseus GN=I79_008343 PE=3 SV=1	0.783068	NO	0.928556	NO	1.17373	NO
G3HHY2	Peroxisomal multifunctional enzyme type 2 OS=Cricetulus griseus GN=I79_010243 PE=3 SV=1	0.782695	NO	0.814552	NO	1.05145	NO
G3H8J2	Lambda-crystallin-like OS=Cricetulus griseus GN=I79_006694 PE=4 SV=1	0.781854	NO	0.730345	YES	0.952104	NO
G3H1Q7	Cytochrome c oxidase subunit 5B, mitochondrial OS=Cricetulus griseus GN=I79_004089 PE=4 SV=1	0.777553	NO	0.919423	NO	1.16489	NO
G3I0M2	Platelet-activating factor acetylhydrolase IB subunit gamma OS=Cricetulus griseus GN=I79_016910 PE=4 SV=1	0.77738	NO	0.828393	NO	1.04858	NO
G3GU30	60S ribosomal protein L6 OS=Cricetulus griseus GN=I79_001178 PE=3 SV=1	0.774687	NO	0.709891	YES	0.9322	NO
G3HKF8	Alanine--glyoxylate aminotransferase 2, mitochondrial OS=Cricetulus griseus GN=I79_011178 PE=3 SV=1	0.771474	NO	0.890005	NO	1.14097	NO
G3H892	Aminoacylase-1A OS=Cricetulus griseus GN=I79_006592 PE=4 SV=1	0.770266	NO	0.789625	YES	1.02418	NO
G3H256	26S proteasome non-ATPase regulatory subunit 9 OS=Cricetulus griseus GN=I79_004301 PE=4 SV=1	0.769968	NO	0.858154	NO	1.04414	NO
G3H4U2	Serine--pyruvate aminotransferase, mitochondrial OS=Cricetulus griseus GN=I79_005304 PE=3 SV=1	0.769307	NO	0.621487	YES	0.846843	NO
G3I7H7	Acyl-CoA dehydrogenase family member 9, mitochondrial OS=Cricetulus griseus GN=I79_019466 PE=3 SV=1	0.76841	NO	0.897865	NO	1.10215	NO
G3IGP5	Cytochrome P450 2A5 OS=Cricetulus griseus GN=I79_022965 PE=3 SV=1	0.766902	NO	0.910509	NO	1.10357	NO
G3HKL0	Fatty acid-binding protein, brain OS=Cricetulus griseus GN=I79_011239 PE=3 SV=1	0.762642	NO	1.02991	NO	1.31147	YES
G3I0F7	Alpha-N-acetylgalactosaminidase OS=Cricetulus griseus GN=I79_016839 PE=4 SV=1	0.762311	NO	1.08376	NO	1.27879	NO
G3H290	Acyl-CoA dehydrogenase family member 10 OS=Cricetulus griseus GN=I79_004261 PE=3 SV=1	0.760189	NO	0.80002	NO	1.04439	NO
G3I7Q5	Zinc finger protein ZPR1 OS=Cricetulus griseus GN=I79_019552 PE=4 SV=1	0.756931	NO	0.750918	NO	0.981251	NO
G3HCD3	Phosphoglycerate mutase family member 5 OS=Cricetulus griseus GN=I79_008141 PE=4 SV=1	0.75399	NO	0.848845	NO	1.08193	NO
G3HBP4	Fumarylacetoacetate hydrolase domain-containing protein 1 OS=Cricetulus griseus GN=I79_007948 PE=4 SV=1	0.751059	NO	0.907197	NO	1.17523	NO
G3HJU7	UPF0465 protein C5orf33-like OS=Cricetulus griseus GN=I79_010949 PE=4 SV=1	0.750811	NO	0.801607	NO	1.05707	NO
G3I526	Amine oxidase [flavin-containing] B OS=Cricetulus griseus GN=I79_018567 PE=4 SV=1	0.74667	NO	0.696344	YES	0.943693	NO
G3GYL3	NADH dehydrogenase [ubiquinone] iron-sulfur protein 3, mitochondrial OS=Cricetulus griseus GN=I79_002893 PE=3 SV=1	0.744865	NO	0.760753	NO	1.00308	NO
G3HP11	Protein NipSnap-like 1 OS=Cricetulus griseus GN=I79_012514 PE=4 SV=1	0.742337	NO	0.79343	NO	1.06087	NO
G3H5D5	Acyl-CoA-binding protein OS=Cricetulus griseus GN=I79_005522 PE=4 SV=1	0.739569	NO	1.46522	YES	1.88867	YES
G3GXS3	Ketohexokinase OS=Cricetulus griseus GN=I79_002566 PE=4 SV=1	0.737763	NO	0.634144	YES	0.895769	NO
G3HVE0	Ornithine aminotransferase, mitochondrial OS=Cricetulus griseus GN=I79_014927 PE=3 SV=1	0.736071	NO	0.552122	YES	0.810171	NO
G3HL28	Glutathione S-transferase kappa 1 OS=Cricetulus griseus GN=I79_011413 PE=4 SV=1	0.735721	NO	0.615306	YES	0.852886	NO
G3GXB1	THO complex subunit 4 OS=Cricetulus griseus GN=I79_002401 PE=4 SV=1	0.729302	NO	0.799909	NO	1.04716	NO
G3HBJ1	Putative imidazolonepropionase OS=Cricetulus griseus GN=I79_007821 PE=4 SV=1	0.729186	NO	0.776903	NO	1.05906	NO
G3GX76	Mitochondrial dicarboxylate carrier OS=Cricetulus griseus GN=I79_002391 PE=3 SV=1	0.728544	NO	0.825357	NO	1.10514	NO
G3I5H3	Elongation factor 1-delta OS=Cricetulus griseus GN=I79_018721 PE=3 SV=1	0.721444	NO	1.02201	NO	1.35884	YES
G3HBP7	NADH dehydrogenase [ubiquinone] 1 beta subcomplex subunit 10 OS=Cricetulus griseus GN=I79_007951 PE=4 SV=1	0.717941	NO	0.811711	NO	1.08577	NO
G3IJQ7	Rab-interacting lysosomal protein OS=Cricetulus griseus GN=I79_024093 PE=4 SV=1	0.716067	NO	0.873767	NO	1.14783	NO
G3I6D1	3 beta-hydroxysteroid dehydrogenase/Delta 5-->4-isomerase type 2 OS=Cricetulus griseus GN=I79_019048 PE=3 SV=1	0.71357	NO	0.743821	NO	1.04386	NO
G3H9D1	Acetyl-CoA carboxylase 1 OS=Cricetulus griseus GN=I79_006999 PE=4 SV=1	0.697517	NO	0.618245	YES	0.898918	NO
G3HU10	Prefoldin subunit 2 OS=Cricetulus griseus GN=I79_014378 PE=4 SV=1	0.681544	NO	0.999565	NO	1.23161	NO

## Sheet: CCA-2
Supplemental Table 3b: list of proteins that were dyregulated only in the CCA when compared to Normal control group and were not affected by curcumin treatment.
		CCA/Normal		CCA+Cur/Normal		CCA+Cur/CCA
ID	Description	Emean	Significant	Emean	Significant	Emean	Significant
G3HHM2	Histone H3.1t OS=Cricetulus griseus GN=I79_010126 PE=3 SV=1	1.71953	YES	1.18449	NO	0.738876	YES
G3IAL6	Serum albumin OS=Cricetulus griseus GN=I79_020641 PE=4 SV=1	1.65023	YES	1.05596	NO	0.639364	YES
G3H377	Creatine kinase B-type OS=Cricetulus griseus GN=I79_004692 PE=3 SV=1	1.62243	YES	1.05216	NO	0.684136	YES
G3IMS5	Serum albumin OS=Cricetulus griseus GN=I79_025220 PE=4 SV=1	1.58179	YES	0.953464	NO	0.624322	YES
G3HY04	Glutathione S-transferase theta-1 OS=Cricetulus griseus GN=I79_015929 PE=3 SV=1	1.39709	YES	1.02019	NO	0.746418	YES
G3I7Q1	Apolipoprotein A-I OS=Cricetulus griseus GN=I79_019548 PE=4 SV=1	1.33928	YES	0.955886	NO	0.722287	YES
G3HIQ1	Peptidyl-prolyl cis-trans isomerase OS=Cricetulus griseus GN=I79_010526 PE=3 SV=1	1.18992	YES	1.0515	NO	0.889905	YES
G3HL13	60 kDa heat shock protein, mitochondrial OS=Cricetulus griseus GN=I79_011398 PE=3 SV=1	0.790036	YES	0.950708	NO	1.1989	YES
G3HAE2	ATP synthase subunit alpha, mitochondrial OS=Cricetulus griseus GN=I79_007391 PE=4 SV=1	0.776781	YES	0.967185	NO	1.24004	YES
G3HQI8	Myosin-Vb OS=Cricetulus griseus GN=I79_013090 PE=3 SV=1	0.750621	YES	0.960136	NO	1.25648	YES
G3H284	Endoplasmic reticulum protein ERp29 OS=Cricetulus griseus GN=I79_004255 PE=4 SV=1	0.69661	YES	1.08845	NO	1.51454	YES
G3I979	40S ribosomal protein S25 (Fragment) OS=Cricetulus griseus GN=I79_020113 PE=4 SV=1	0.696115	YES	1.02404	NO	1.47608	YES
G3HDL6	Elongation factor 1-beta OS=Cricetulus griseus GN=I79_008601 PE=3 SV=1	0.693371	YES	0.990277	NO	1.40997	YES
G3I3H2	60S acidic ribosomal protein P2 OS=Cricetulus griseus GN=I79_017979 PE=4 SV=1	0.67726	YES	1.09508	NO	1.53935	YES
G3GYT9	Cytochrome P450 4A14 OS=Cricetulus griseus GN=I79_002918 PE=3 SV=1	0.67233	YES	0.927676	NO	1.30125	YES
G3HRM8	Nascent polypeptide-associated complex subunit alpha, muscle-specific form OS=Cricetulus griseus GN=I79_013472 PE=4 SV=1	0.632223	YES	1.01236	NO	1.53663	YES
G3H2K2	Cytochrome c, somatic OS=Cricetulus griseus GN=I79_004417 PE=3 SV=1	0.614899	YES	0.825887	NO	1.32949	YES
G3HKL8	Peroxisomal bifunctional enzyme OS=Cricetulus griseus GN=I79_011247 PE=4 SV=1	0.610791	YES	0.893077	NO	1.44891	YES
G3HJJ6	Fatty acid-binding protein, liver OS=Cricetulus griseus GN=I79_010843 PE=3 SV=1	0.60833	YES	0.851947	NO	1.42098	YES
G3GYD5	Complement component 1 Q subcomponent-binding protein, mitochondrial OS=Cricetulus griseus GN=I79_002810 PE=4 SV=1	0.600026	YES	0.94031	NO	1.49945	YES
G3H0S7	Beta-2-microglobulin OS=Cricetulus griseus GN=I79_003745 PE=3 SV=1	0.585576	YES	1.0803	NO	1.6717	YES
G3IH96	Eukaryotic translation initiation factor 4B OS=Cricetulus griseus GN=I79_023184 PE=4 SV=1	0.57864	YES	1.07492	NO	1.64507	YES
G3HMV6	Hydroxymethylglutaryl-CoA lyase, mitochondrial OS=Cricetulus griseus GN=I79_012073 PE=4 SV=1	0.566075	YES	0.784373	NO	1.33378	YES
G3H8N4	Lactase-like protein OS=Cricetulus griseus GN=I79_006744 PE=3 SV=1	0.55946	YES	1.0104	NO	1.5322	YES
G3IBV7	Cytochrome b5 OS=Cricetulus griseus GN=I79_021140 PE=3 SV=1	0.538987	YES	0.957649	NO	1.70705	YES
G3HBZ8	Ubiquitin-associated protein 2-like OS=Cricetulus griseus GN=I79_008037 PE=4 SV=1	0.522607	YES	1.10008	NO	1.65754	YES
G3HYJ8	10 kDa heat shock protein, mitochondrial OS=Cricetulus griseus GN=I79_016132 PE=3 SV=1	0.490285	YES	0.855556	NO	1.70568	YES
G3HMG7	39S ribosomal protein L39, mitochondrial OS=Cricetulus griseus GN=I79_011928 PE=4 SV=1	0.478052	YES	0.746204	NO	1.42876	YES
G3IGI0	60S ribosomal protein L23a OS=Cricetulus griseus GN=I79_022895 PE=3 SV=1	0.403133	YES	0.953532	NO	2.30882	YES

## Sheet: CCA-3
Supplemental Table 3c: list of proteins that were not changed in CCA when compared to Normal control group but affected by curcumin treatment.
		CCA/Normal		CCA+Cur/Normal		CCA+Cur/CCA
ID	Description	Emean	Significant	Emean	Significant	Emean	Significant
G3GZ40	Myosin-2 OS=Cricetulus griseus GN=I79_003091 PE=4 SV=1	1.24219	NO	2.13351	YES	1.42943	YES
G3GUI1	Alpha-2-macroglobulin OS=Cricetulus griseus GN=I79_001343 PE=4 SV=1	1.22802	NO	1.55129	YES	1.25423	YES
G3GZA9	Reticulocalbin-1 (Fragment) OS=Cricetulus griseus GN=I79_003169 PE=4 SV=1	1.11941	NO	1.90797	YES	1.62346	YES
G3HCX8	Calreticulin OS=Cricetulus griseus GN=I79_008346 PE=3 SV=1	1.08916	NO	1.62131	YES	1.48248	YES
G3H2Q5	Carbonic anhydrase 2 (Fragment) OS=Cricetulus griseus GN=I79_004475 PE=4 SV=1	1.08566	NO	0.776744	YES	0.746745	YES
G3I8R9	78 kDa glucose-regulated protein OS=Cricetulus griseus GN=I79_019946 PE=1 SV=1	1.07533	NO	1.42918	YES	1.33029	YES
G3I7Q3	Apolipoprotein A-IV OS=Cricetulus griseus GN=I79_019550 PE=4 SV=1	1.05224	NO	1.30947	YES	1.20182	YES
G3IKN5	Glutathione S-transferase omega-1 OS=Cricetulus griseus GN=I79_024438 PE=3 SV=1	1.00709	NO	0.792387	YES	0.808864	YES
G3GVX1	Ribosome-binding protein 1 OS=Cricetulus griseus GN=I79_001876 PE=4 SV=1	0.980814	NO	1.29977	YES	1.32835	YES
G3IEF1	Ferritin OS=Cricetulus griseus GN=I79_022098 PE=3 SV=1	0.963047	NO	1.40288	YES	1.42193	YES
G3H5W5	LIM and SH3 domain protein 1 OS=Cricetulus griseus GN=I79_005710 PE=4 SV=1	0.952113	NO	1.68216	YES	1.66492	YES
G3HAB9	Ferritin light chain 1 OS=Cricetulus griseus GN=I79_007365 PE=4 SV=1	0.950759	NO	1.66191	YES	1.46826	YES
G3GZ90	Calumenin OS=Cricetulus griseus GN=I79_003123 PE=4 SV=1	0.948349	NO	1.32105	YES	1.37488	YES
G3GXQ3	Trifunctional enzyme subunit alpha, mitochondrial OS=Cricetulus griseus GN=I79_002545 PE=3 SV=1	0.904214	NO	1.17992	YES	1.292	YES
G3H9H7	Heterogeneous nuclear ribonucleoprotein G OS=Cricetulus griseus GN=I79_007049 PE=4 SV=1	0.900977	NO	1.27626	YES	1.38827	YES
G3H4X0	LanC-like protein 1 (Fragment) OS=Cricetulus griseus GN=I79_005333 PE=3 SV=1	0.899913	NO	1.28363	YES	1.38555	YES
G3GXQ4	Trifunctional enzyme subunit beta, mitochondrial OS=Cricetulus griseus GN=I79_002546 PE=3 SV=1	0.897653	NO	1.23299	YES	1.36201	YES
G3INF7	Glutathione S-transferase Mu 1 OS=Cricetulus griseus GN=I79_025478 PE=3 SV=1	0.892527	NO	0.617006	YES	0.707764	YES
G3IAK1	Transgelin OS=Cricetulus griseus GN=I79_020624 PE=4 SV=1	0.890788	NO	0.712201	YES	0.799997	YES
G3HDU9	Histone H1.1 OS=Cricetulus griseus GN=I79_008715 PE=3 SV=1	0.867343	NO	2.28178	YES	2.12927	YES
G3I377	Cytochrome P450 3A31 OS=Cricetulus griseus GN=I79_017878 PE=3 SV=1	0.849376	NO	0.631054	YES	0.771491	YES
G3HU51	Isocitrate dehydrogenase [NADP] OS=Cricetulus griseus GN=I79_014456 PE=3 SV=1	0.837822	NO	0.711277	YES	0.845792	YES
G3H255	4-hydroxyphenylpyruvate dioxygenase OS=Cricetulus griseus GN=I79_004300 PE=3 SV=1	0.836023	NO	0.693874	YES	0.850247	YES
G3GTJ3	Glyceraldehyde-3-phosphate dehydrogenase OS=Cricetulus griseus GN=I79_000978 PE=3 SV=1	0.79439	NO	0.608528	YES	0.797975	YES
G3H5D5	Acyl-CoA-binding protein OS=Cricetulus griseus GN=I79_005522 PE=4 SV=1	0.739569	NO	1.46522	YES	1.88867	YES

## Sheet: CCA-4
Supplemental Table 3d: list of proteins in CCA and CCA+Cur groups that their expression were significantly differed those Normal control group but were not differed among CCA and CCA+Cur gropus.
		CCA/Normal		CCA+Cur/Normal		CCA+Cur/CCA
ID	Description	Emean	Significant	Emean	Significant	Emean	Significant
G3H7Z2	Transgelin-2 OS=Cricetulus griseus GN=I79_006488 PE=4 SV=1	3.36533	YES	2.74297	YES	0.8307	NO
G3GZJ0	Collagen alpha-5(VI) chain OS=Cricetulus griseus GN=I79_003253 PE=4 SV=1	2.82253	YES	2.92644	YES	1.03175	NO
G3IH98	Keratin, type II cytoskeletal 8 OS=Cricetulus griseus GN=I79_023186 PE=3 SV=1	2.76321	YES	2.60316	YES	0.947526	NO
G3IH46	Prothymosin alpha OS=Cricetulus griseus GN=I79_023127 PE=4 SV=1	2.40115	YES	2.33214	YES	0.991043	NO
G3I5A4	Annexin A5 OS=Cricetulus griseus GN=I79_018648 PE=3 SV=1	2.33977	YES	2.036	YES	0.886897	NO
G3I4W7	Cathepsin D OS=Cricetulus griseus GN=I79_018506 PE=3 SV=1	2.09348	YES	1.66878	YES	0.817914	NO
G3IEB1	Annexin OS=Cricetulus griseus GN=I79_022056 PE=3 SV=1	2.08793	YES	1.89514	YES	0.937546	NO
G3H8Y4	Collagen alpha-2(VI) chain OS=Cricetulus griseus GN=I79_006833 PE=4 SV=1	2.06095	YES	1.88558	YES	0.952726	NO
G3GRX4	Coactosin-like protein OS=Cricetulus griseus GN=I79_000269 PE=4 SV=1	2.05354	YES	1.62186	YES	0.835776	NO
G3IH63	Myosin-9 OS=Cricetulus griseus GN=I79_023145 PE=4 SV=1	2.0357	YES	1.92942	YES	0.954207	NO
G3HYJ9	Moesin OS=Cricetulus griseus GN=I79_016134 PE=4 SV=1	2.01347	YES	1.59445	YES	0.827033	NO
G3IMT1	Collagen alpha-3(VI) chain OS=Cricetulus griseus GN=I79_025227 PE=4 SV=1	2.00581	YES	1.52689	YES	0.814539	NO
G3IH97	Keratin, type I cytoskeletal 18 OS=Cricetulus griseus GN=I79_023185 PE=3 SV=1	1.98529	YES	2.20962	YES	1.09197	NO
G3GWX6	Leukocyte elastase inhibitor A OS=Cricetulus griseus GN=I79_002261 PE=3 SV=1	1.96934	YES	1.74764	YES	0.925586	NO
G3GY44	Myosin-10 OS=Cricetulus griseus GN=I79_002699 PE=4 SV=1	1.9387	YES	1.61926	YES	0.870675	NO
G3IA94	Myosin regulatory light chain 12B OS=Cricetulus griseus GN=I79_020511 PE=4 SV=1	1.93824	YES	1.88486	YES	0.983216	NO
G3GXZ0	Protein-glutamine gamma-glutamyltransferase 2 OS=Cricetulus griseus GN=I79_002635 PE=3 SV=1	1.92456	YES	1.79278	YES	0.94699	NO
G3HXL6	Annexin OS=Cricetulus griseus GN=I79_015744 PE=3 SV=1	1.92407	YES	1.61675	YES	0.859756	NO
G3HN88	Adenylyl cyclase-associated protein OS=Cricetulus griseus GN=I79_012224 PE=3 SV=1	1.92261	YES	1.66306	YES	0.877294	NO
G3IBN9	Keratin, type II cytoskeletal 71 OS=Cricetulus griseus GN=I79_021070 PE=3 SV=1	1.88546	YES	2.34445	YES	1.22103	NO
G3HDU3	Histone H2B OS=Cricetulus griseus GN=I79_008709 PE=3 SV=1	1.86097	YES	1.68606	YES	0.911621	NO
G3HQP8	Tubulin beta-7 chain OS=Cricetulus griseus GN=I79_013153 PE=3 SV=1	1.83113	YES	1.56642	YES	0.87451	NO
G3HTJ2	Septin-7 (Fragment) OS=Cricetulus griseus GN=I79_014218 PE=3 SV=1	1.82792	YES	1.72992	YES	0.963927	NO
G3H511	Tropomyosin alpha-1 chain OS=Cricetulus griseus GN=I79_005379 PE=3 SV=1	1.78601	YES	1.52232	YES	0.871265	NO
G3GXS2	EMILIN-1 OS=Cricetulus griseus GN=I79_002565 PE=4 SV=1	1.78553	YES	1.52498	YES	0.881319	NO
G3HD97	Thioredoxin domain-containing protein 5 OS=Cricetulus griseus GN=I79_008476 PE=3 SV=1	1.75228	YES	1.5261	YES	0.882829	NO
G3HNK4	Dihydropyrimidinase-related protein 2 OS=Cricetulus griseus GN=I79_012342 PE=4 SV=1	1.70543	YES	1.58495	YES	0.937241	NO
G3HVP2	Stathmin (Fragment) OS=Cricetulus griseus GN=I79_015032 PE=3 SV=1	1.6882	YES	1.99675	YES	1.12597	NO
G3H4I2	Tropomyosin beta chain OS=Cricetulus griseus GN=I79_005183 PE=3 SV=1	1.6837	YES	1.91614	YES	1.10468	NO
G3HQM6	Endoplasmin OS=Cricetulus griseus GN=I79_013131 PE=3 SV=1	1.66626	YES	1.69466	YES	1.02829	NO
G3HDT6	Histone H2A OS=Cricetulus griseus GN=I79_008702 PE=3 SV=1	1.63396	YES	1.64692	YES	0.970625	NO
G3IF80	Nucleolin OS=Cricetulus griseus GN=I79_022400 PE=4 SV=1	1.6264	YES	1.80392	YES	1.10228	NO
G3IEX2	Nuclease-sensitive element-binding protein 1 OS=Cricetulus griseus GN=I79_022277 PE=4 SV=1	1.62301	YES	1.7482	YES	1.06447	NO
G3H697	Glucosidase 2 subunit beta OS=Cricetulus griseus GN=I79_005851 PE=4 SV=1	1.59718	YES	1.36281	YES	0.876588	NO
G3GY22	Ras-related protein Rap-1b OS=Cricetulus griseus GN=I79_002677 PE=4 SV=1	1.59036	YES	1.51358	YES	0.978396	NO
G3IDT6	Protein disulfide-isomerase A4 OS=Cricetulus griseus GN=I79_021872 PE=3 SV=1	1.57811	YES	1.64742	YES	1.06302	NO
G3I1H5	Legumain OS=Cricetulus griseus GN=I79_017232 PE=4 SV=1	1.52802	YES	1.46764	YES	0.958074	NO
G3HC25	Protein S100-A13 OS=Cricetulus griseus GN=I79_008068 PE=4 SV=1	1.52147	YES	1.8621	YES	1.22919	NO
G3H533	Peptidyl-prolyl cis-trans isomerase OS=Cricetulus griseus GN=I79_005402 PE=3 SV=1	1.51366	YES	1.62877	YES	1.07278	NO
G3IBK2	Filamin-A OS=Cricetulus griseus GN=I79_021027 PE=4 SV=1	1.50983	YES	1.54099	YES	1.02271	NO
G3HN02	Talin-1 OS=Cricetulus griseus GN=I79_012132 PE=3 SV=1	1.46921	YES	1.29957	YES	0.908041	NO
G3I0X4	Epoxide hydrolase 1 OS=Cricetulus griseus GN=I79_017016 PE=4 SV=1	1.42947	YES	1.49044	YES	1.04746	NO
G3HFP1	Radixin OS=Cricetulus griseus GN=I79_009404 PE=4 SV=1	1.42357	YES	1.35904	YES	0.972769	NO
G3H0U6	Protein disulfide-isomerase A3 OS=Cricetulus griseus GN=I79_003765 PE=4 SV=1	1.4227	YES	1.50068	YES	1.05683	NO
G3H1K9	Alpha-actinin-1 OS=Cricetulus griseus GN=I79_004057 PE=4 SV=1	1.41627	YES	1.22423	YES	0.879583	NO
G3H5I7	Fibrinogen alpha chain OS=Cricetulus griseus GN=I79_005569 PE=4 SV=1	1.412	YES	1.27905	YES	0.913386	NO
G3HID0	Dolichyl-diphosphooligosaccharide--protein glycosyltransferase subunit 1 OS=Cricetulus griseus GN=I79_010390 PE=4 SV=1	1.40697	YES	1.36722	YES	0.970714	NO
G3HMB9	Histone H2A OS=Cricetulus griseus GN=I79_011871 PE=3 SV=1	1.39288	YES	1.52381	YES	1.09914	NO
G3HJ89	Clathrin heavy chain 1 OS=Cricetulus griseus GN=I79_010729 PE=4 SV=1	1.35665	YES	1.20241	YES	0.896708	NO
G3I8S7	Polyadenylate-binding protein 1 OS=Cricetulus griseus GN=I79_019955 PE=4 SV=1	1.35386	YES	1.54471	YES	1.12539	NO
G3GWQ1	Vinculin OS=Cricetulus griseus GN=I79_002180 PE=4 SV=1	1.30271	YES	1.34766	YES	1.03331	NO
G3HWP9	Heterogeneous nuclear ribonucleoproteins C1/C2 OS=Cricetulus griseus GN=I79_015427 PE=4 SV=1	1.29784	YES	1.48111	YES	1.12333	NO
G3HC01	Tropomyosin alpha-3 chain OS=Cricetulus griseus GN=I79_008041 PE=3 SV=1	1.22519	YES	1.28118	YES	1.0431	NO
G3I9X8	Spectrin alpha chain, brain OS=Cricetulus griseus GN=I79_020389 PE=4 SV=1	1.18255	YES	1.15122	YES	0.96825	NO
G3I7M2	Elongation factor Tu OS=Cricetulus griseus GN=I79_019515 PE=3 SV=1	0.844352	YES	0.800527	YES	0.956396	NO
G3GZD2	Phosphoglucomutase-1 OS=Cricetulus griseus GN=I79_003195 PE=3 SV=1	0.834961	YES	0.793416	YES	0.951044	NO
G3GS02	10-formyltetrahydrofolate dehydrogenase OS=Cricetulus griseus GN=I79_000309 PE=3 SV=1	0.834244	YES	0.768574	YES	0.922498	NO
G3HA23	Malate dehydrogenase (Fragment) OS=Cricetulus griseus GN=I79_007263 PE=4 SV=1	0.833044	YES	0.820775	YES	0.987961	NO
G3I4L6	Pyruvate carboxylase OS=Cricetulus griseus GN=PC PE=2 SV=1	0.810282	YES	0.85245	YES	1.05294	NO
G3HMX6	NAD(P) transhydrogenase, mitochondrial OS=Cricetulus griseus GN=I79_012106 PE=4 SV=1	0.805842	YES	0.724684	YES	0.910481	NO
G3I4W0	Acyl-coenzyme A oxidase OS=Cricetulus griseus GN=I79_018499 PE=3 SV=1	0.801257	YES	0.760968	YES	0.956577	NO
G3GVI3	Serine hydroxymethyltransferase OS=Cricetulus griseus GN=I79_001722 PE=3 SV=1	0.799494	YES	0.715287	YES	0.90495	NO
G3GVN2	4-aminobutyrate aminotransferase, mitochondrial OS=Cricetulus griseus GN=I79_001777 PE=3 SV=1	0.775639	YES	0.768001	YES	1.00008	NO
G3H1B2	Alpha-aminoadipic semialdehyde dehydrogenase OS=Cricetulus griseus GN=I79_003937 PE=3 SV=1	0.764388	YES	0.738545	YES	0.972525	NO
G3IDU6	Argininosuccinate lyase OS=Cricetulus griseus GN=I79_021883 PE=3 SV=1	0.761103	YES	0.761486	YES	1.00165	NO
G3GS40	Succinyl-CoA ligase [GDP-forming] subunit beta, mitochondrial OS=Cricetulus griseus GN=I79_000350 PE=4 SV=1	0.759847	YES	0.755973	YES	1.0006	NO
G3IG06	Sarcosine dehydrogenase, mitochondrial OS=Cricetulus griseus GN=I79_022683 PE=3 SV=1	0.752478	YES	0.678973	YES	0.914913	NO
G3ICM5	Hemoglobin subunit beta OS=Cricetulus griseus GN=I79_021423 PE=3 SV=1	0.75077	YES	0.683995	YES	0.921437	NO
G3I909	Delta-1-pyrroline-5-carboxylate dehydrogenase, mitochondrial OS=Cricetulus griseus GN=I79_020042 PE=3 SV=1	0.749645	YES	0.734885	YES	0.988233	NO
G3HML9	Alpha-aminoadipic semialdehyde synthase, mitochondrial OS=Cricetulus griseus GN=I79_011987 PE=4 SV=1	0.749542	YES	0.732355	YES	0.982676	NO
G3HAN8	Adenosylhomocysteinase OS=Cricetulus griseus GN=I79_007494 PE=3 SV=1	0.748752	YES	0.673244	YES	0.91088	NO
G3IHH6	Fumarylacetoacetase OS=Cricetulus griseus GN=I79_023266 PE=4 SV=1	0.747337	YES	0.734767	YES	0.987996	NO
G3HRM4	Retinol dehydrogenase 2 OS=Cricetulus griseus GN=I79_013468 PE=3 SV=1	0.744073	YES	0.723104	YES	0.985447	NO
G3IKF1	Enoyl-CoA hydratase, mitochondrial OS=Cricetulus griseus GN=I79_024352 PE=3 SV=1	0.736899	YES	0.740708	YES	1.01623	NO
G3GYP7	Alcohol dehydrogenase [NADP+] OS=Cricetulus griseus GN=I79_002952 PE=4 SV=1	0.73465	YES	0.729538	YES	0.998127	NO
G3IDB9	Electron transfer flavoprotein subunit beta OS=Cricetulus griseus GN=I79_021695 PE=4 SV=1	0.725345	YES	0.789056	YES	1.0879	NO
G3I539	Hsc70-interacting protein OS=Cricetulus griseus GN=I79_018582 PE=4 SV=1	0.716571	YES	0.803173	YES	1.10743	NO
G3HDQ1	UTP--glucose-1-phosphate uridylyltransferase OS=Cricetulus griseus GN=I79_008637 PE=4 SV=1	0.712534	YES	0.689665	YES	0.972995	NO
G3GTF9	ATP synthase subunit d, mitochondrial OS=Cricetulus griseus GN=I79_000940 PE=4 SV=1	0.709348	YES	0.775924	YES	1.08299	NO
G3GV35	3-hydroxyanthranilate 3,4-dioxygenase OS=Cricetulus griseus GN=I79_001565 PE=4 SV=1	0.705036	YES	0.730579	YES	1.03412	NO
G3I255	L-lactate dehydrogenase A chain OS=Cricetulus griseus GN=I79_017480 PE=3 SV=1	0.704455	YES	0.657747	YES	0.937596	NO
G3HTU8	Galactokinase OS=Cricetulus griseus GN=I79_014328 PE=3 SV=1	0.703978	YES	0.720989	YES	1.03026	NO
G3HI59	Short-chain specific acyl-CoA dehydrogenase, mitochondrial OS=Cricetulus griseus GN=I79_010326 PE=3 SV=1	0.698576	YES	0.731238	YES	1.05138	NO
G3HGP4	Acetyl-CoA acetyltransferase, cytosolic OS=Cricetulus griseus GN=I79_009782 PE=3 SV=1	0.69655	YES	0.738956	YES	1.05981	NO
G3H894	Abhydrolase domain-containing protein 14B OS=Cricetulus griseus GN=I79_006594 PE=4 SV=1	0.69451	YES	0.604515	YES	0.893331	NO
G3GZX4	Dihydrodipicolinate synthase-like, mitochondrial OS=Cricetulus griseus GN=I79_003422 PE=4 SV=1	0.68938	YES	0.741305	YES	1.0811	NO
G3HW36	Serine hydroxymethyltransferase, mitochondrial OS=Cricetulus griseus GN=I79_015184 PE=3 SV=1	0.688355	YES	0.630036	YES	0.922258	NO
G3I5L5	Retinal dehydrogenase 1 OS=Cricetulus griseus GN=I79_018768 PE=3 SV=1	0.681018	YES	0.66058	YES	0.968572	NO
G3H8Y2	Formimidoyltransferase-cyclodeaminase OS=Cricetulus griseus GN=I79_006831 PE=4 SV=1	0.679773	YES	0.590176	YES	0.878523	NO
G3IA41	Hemoglobin subunit alpha OS=Cricetulus griseus GN=I79_020457 PE=3 SV=1	0.678	YES	0.647103	YES	0.958491	NO
G3GXD0	L-xylulose reductase OS=Cricetulus griseus GN=I79_002420 PE=4 SV=1	0.675122	YES	0.640826	YES	0.950444	NO
G3HWK8	Alanine aminotransferase 1 OS=Cricetulus griseus GN=I79_015340 PE=4 SV=1	0.669346	YES	0.564904	YES	0.860811	NO
G3HUL3	Aldehyde oxidase (Fragment) OS=Cricetulus griseus GN=I79_014625 PE=4 SV=1	0.668825	YES	0.724355	YES	1.0236	NO
G3H7U0	3-hydroxyacyl-CoA dehydrogenase type-2 OS=Cricetulus griseus GN=I79_006433 PE=3 SV=1	0.660264	YES	0.753175	YES	1.1295	NO
G3HP76	Hydroxymethylglutaryl-CoA synthase, mitochondrial OS=Cricetulus griseus GN=I79_012582 PE=4 SV=1	0.656371	YES	0.6829	YES	1.0499	NO
G3HBP3	Hydroxyacylglutathione hydrolase, mitochondrial OS=Cricetulus griseus GN=I79_007947 PE=3 SV=1	0.647429	YES	0.648168	YES	0.992309	NO
G3IMC9	Acyl-coenzyme A synthetase ACSM2, mitochondrial OS=Cricetulus griseus GN=I79_025068 PE=4 SV=1	0.638238	YES	0.755875	YES	1.17097	NO
G3HDE5	Proteasome activator complex subunit 1 OS=Cricetulus griseus GN=I79_008549 PE=4 SV=1	0.631266	YES	0.648695	YES	1.02889	NO
G3IMT4	Alcohol dehydrogenase 1 OS=Cricetulus griseus GN=I79_025230 PE=4 SV=1	0.618861	YES	0.598808	YES	0.975981	NO
G3HBM4	Calcium-binding mitochondrial carrier protein Aralar2 OS=Cricetulus griseus GN=I79_007859 PE=3 SV=1	0.616036	YES	0.66187	YES	1.07819	NO
G3HC41	Pyruvate kinase OS=Cricetulus griseus GN=I79_007991 PE=3 SV=1	0.61237	YES	0.552507	YES	0.911515	NO
G3H302	Selenium-binding protein 1 OS=Cricetulus griseus GN=I79_004607 PE=4 SV=1	0.604738	YES	0.511842	YES	0.856602	NO
G3HD84	3-hydroxyisobutyrate dehydrogenase, mitochondrial OS=Cricetulus griseus GN=I79_008461 PE=4 SV=1	0.603934	YES	0.687139	YES	1.09081	NO
G3HQV4	3-ketoacyl-CoA thiolase B, peroxisomal (Fragment) OS=Cricetulus griseus GN=I79_013210 PE=3 SV=1	0.60195	YES	0.57269	YES	0.958481	NO
G3I6P1	Glyceraldehyde-3-phosphate dehydrogenase OS=Cricetulus griseus GN=I79_019168 PE=3 SV=1	0.60021	YES	0.659438	YES	1.09557	NO
G3HAP6	Acetyl-coenzyme A synthetase, cytoplasmic OS=Cricetulus griseus GN=I79_007503 PE=4 SV=1	0.589528	YES	0.444717	YES	0.798322	NO
G3HER1	Tricarboxylate transport protein, mitochondrial OS=Cricetulus griseus GN=I79_009055 PE=3 SV=1	0.589067	YES	0.757505	YES	1.2512	NO
G3HH44	Glutathione S-transferase OS=Cricetulus griseus GN=I79_009940 PE=3 SV=1	0.579595	YES	0.622574	YES	1.06819	NO
G3HQ15	S-adenosylmethionine synthetase isoform type-1 OS=Cricetulus griseus GN=I79_012904 PE=3 SV=1	0.571422	YES	0.561693	YES	0.987984	NO
G3HED9	ATP synthase subunit e, mitochondrial OS=Cricetulus griseus GN=I79_008923 PE=4 SV=1	0.558733	YES	0.665735	YES	1.17918	NO
G3IHC0	Isocitrate dehydrogenase [NADP] OS=Cricetulus griseus GN=I79_023209 PE=3 SV=1	0.55306	YES	0.521282	YES	0.945191	NO
G3GYY6	Catalase OS=Cricetulus griseus GN=I79_003036 PE=3 SV=1	0.552368	YES	0.568996	YES	1.03337	NO
G3GWC4	GrpE protein-like 1, mitochondrial OS=Cricetulus griseus GN=I79_002045 PE=3 SV=1	0.532293	YES	0.612113	YES	1.09722	NO
G3IN99	Glycogen phosphorylase, liver form OS=Cricetulus griseus GN=I79_025411 PE=3 SV=1	0.524028	YES	0.509359	YES	0.967124	NO
G3GRZ9	Urocanate hydratase OS=Cricetulus griseus GN=I79_000306 PE=4 SV=1	0.521361	YES	0.485425	YES	0.937178	NO
G3ILF9	Phosphorylase OS=Cricetulus griseus GN=I79_024724 PE=3 SV=1	0.513825	YES	0.457819	YES	0.901519	NO
G3HLV6	ATP-citrate synthase OS=Cricetulus griseus GN=I79_011700 PE=4 SV=1	0.5025	YES	0.417754	YES	0.846566	NO
G3IFJ6	Glutathione S-transferase OS=Cricetulus griseus GN=I79_022519 PE=3 SV=1	0.483069	YES	0.543032	YES	1.12689	NO
G3II70	Bifunctional ATP-dependent dihydroxyacetone kinase/FAD-AMP lyase (Cyclizing) OS=Cricetulus griseus GN=I79_023538 PE=4 SV=1	0.420604	YES	0.41374	YES	1.00374	NO
G3H309	Betaine--homocysteine S-methyltransferase 1 OS=Cricetulus griseus GN=I79_004614 PE=4 SV=1	0.418242	YES	0.468646	YES	1.12083	NO
G3I5H1	Glutathione S-transferase OS=Cricetulus griseus GN=I79_018719 PE=3 SV=1	0.309694	YES	0.323348	YES	1.00593	NO
G3H2Q4	Carbonic anhydrase 3 (Fragment) OS=Cricetulus griseus GN=I79_004474 PE=4 SV=1	0.309036	YES	0.29074	YES	0.950069	NO

## Sheet: CCA-5
Supplemental Table 3e: list of proteins that were dyregulated in the CCA when compared to Normal control group and significantly modulated by curcumin treatment.
		CCA/Normal		CCA+Cur/Normal		CCA+Cur/CCA
ID	Description	Emean	Significant	Emean	Significant	Emean	Significant
G3IKI9	Serum amyloid A protein OS=Cricetulus griseus GN=I79_024392 PE=3 SV=1	6.99726	YES	3.02587	YES	0.466661	YES
G3HNJ3	Clusterin OS=Cricetulus griseus GN=I79_012331 PE=3 SV=1	6.16205	YES	2.80259	YES	0.482487	YES
G3I5L3	Annexin OS=Cricetulus griseus GN=I79_018766 PE=3 SV=1	4.88317	YES	2.76971	YES	0.620473	YES
G3HC31	Protein S100-A6 OS=Cricetulus griseus GN=I79_008074 PE=4 SV=1	4.52472	YES	2.14165	YES	0.526378	YES
G3GTP7	Vitronectin OS=Cricetulus griseus GN=I79_001034 PE=3 SV=1	4.26218	YES	2.10342	YES	0.492315	YES
G3HJG6	Decorin OS=Cricetulus griseus GN=I79_010811 PE=4 SV=1	4.00285	YES	2.19792	YES	0.6111	YES
G3HSX8	Biglycan OS=Cricetulus griseus GN=I79_013977 PE=4 SV=1	3.75466	YES	1.63667	YES	0.484715	YES
G3I8F7	Keratin, type I cytoskeletal 19 OS=Cricetulus griseus GN=I79_019825 PE=3 SV=1	3.72722	YES	1.67192	YES	0.489166	YES
G3HHR3	Vimentin OS=Cricetulus griseus GN=I79_010171 PE=3 SV=1	3.38279	YES	2.30364	YES	0.684025	YES
G3IG05	Annexin A2 OS=Cricetulus griseus GN=I79_022682 PE=3 SV=1	3.31706	YES	2.25542	YES	0.706129	YES
G3I4Z7	Galectin-1 OS=Cricetulus griseus GN=I79_018538 PE=4 SV=1	3.10615	YES	1.65018	YES	0.572258	YES
G3GVD0	Actin, cytoplasmic 1 OS=Cricetulus griseus GN=I79_001666 PE=3 SV=1	2.89499	YES	1.50221	YES	0.530505	YES
G3HJG5	Lumican OS=Cricetulus griseus GN=I79_010810 PE=4 SV=1	2.88543	YES	1.59105	YES	0.58301	YES
G3I3Y6	Glutathione S-transferase P OS=Cricetulus griseus GN=I79_018157 PE=3 SV=1	2.84564	YES	1.80638	YES	0.665628	YES
G3HUU7	Protein S100-A10 OS=Cricetulus griseus GN=I79_014715 PE=4 SV=1	2.72721	YES	1.51137	YES	0.623277	YES
G3II08	Keratin, type II cytoskeletal 7 OS=Cricetulus griseus GN=I79_023469 PE=4 SV=1	2.69798	YES	1.65651	YES	0.642626	YES
G3H8N1	Plastin-2 OS=Cricetulus griseus GN=I79_006736 PE=4 SV=1	2.62088	YES	1.93039	YES	0.781881	YES
G3HQC5	Prolargin OS=Cricetulus griseus GN=I79_013022 PE=4 SV=1	2.61709	YES	1.44002	YES	0.577148	YES
G3IDD4	Serpin H1 OS=Cricetulus griseus GN=I79_021710 PE=3 SV=1	2.50201	YES	1.99537	YES	0.809257	YES
G3GZG6	Serotransferrin OS=Cricetulus griseus GN=I79_003225 PE=4 SV=1	2.4497	YES	1.62065	YES	0.669298	YES
G3HIX6	Tryptophanyl-tRNA synthetase, cytoplasmic OS=Cricetulus griseus GN=I79_010607 PE=3 SV=1	2.38156	YES	1.71094	YES	0.766959	YES
G3HPC9	Apolipoprotein E OS=Cricetulus griseus GN=I79_012639 PE=4 SV=1	2.3771	YES	1.14254	YES	0.485547	YES
G3H8Y5	Collagen alpha-1(VI) chain OS=Cricetulus griseus GN=I79_006834 PE=4 SV=1	2.37552	YES	1.92355	YES	0.829028	YES
G3HRQ4	Myosin light polypeptide 6 OS=Cricetulus griseus GN=I79_013501 PE=4 SV=1	2.27101	YES	1.57725	YES	0.714148	YES
G3I1V3	Fibronectin OS=Cricetulus griseus GN=I79_017372 PE=4 SV=1	2.08345	YES	1.57683	YES	0.747449	YES
G3HKZ1	14-3-3 protein zeta/delta OS=Cricetulus griseus GN=I79_011374 PE=3 SV=1	1.98279	YES	1.44468	YES	0.771941	YES
G3I6I6	Tubulin alpha-1A chain OS=Cricetulus griseus GN=I79_019110 PE=3 SV=1	1.7837	YES	1.29199	YES	0.733492	YES
G3HG95	Lamin-A/C OS=Cricetulus griseus GN=I79_009616 PE=3 SV=1	1.74269	YES	1.39442	YES	0.799507	YES
G3HHM2	Histone H3.1t OS=Cricetulus griseus GN=I79_010126 PE=3 SV=1	1.71953	YES	1.18449	NO	0.738876	YES
G3I4H6	Fructose-bisphosphate aldolase OS=Cricetulus griseus GN=I79_018355 PE=3 SV=1	1.70347	YES	1.33036	YES	0.802079	YES
G3IDM2	Cofilin-1 OS=Cricetulus griseus GN=I79_021805 PE=4 SV=1	1.70304	YES	1.26134	YES	0.753834	YES
G3HPV7	Histone H4 OS=Cricetulus griseus GN=I79_012828 PE=3 SV=1	1.67268	YES	1.26173	YES	0.763233	YES
G3IAL6	Serum albumin OS=Cricetulus griseus GN=I79_020641 PE=4 SV=1	1.65023	YES	1.05596	NO	0.639364	YES
G3H377	Creatine kinase B-type OS=Cricetulus griseus GN=I79_004692 PE=3 SV=1	1.62243	YES	1.05216	NO	0.684136	YES
G3IMS5	Serum albumin OS=Cricetulus griseus GN=I79_025220 PE=4 SV=1	1.58179	YES	0.953464	NO	0.624322	YES
G3H576	Annexin A6 OS=Cricetulus griseus GN=I79_005451 PE=3 SV=1	1.51003	YES	1.30361	YES	0.873835	YES
G3HWB8	Superoxide dismutase OS=Cricetulus griseus GN=I79_015272 PE=3 SV=1	1.47938	YES	3.21785	YES	2.18118	YES
G3I0X5	Epoxide hydrolase 1 OS=Cricetulus griseus GN=I79_017017 PE=4 SV=1	1.44786	YES	1.97153	YES	1.34654	YES
G3IBF1	Nucleophosmin OS=Cricetulus griseus GN=I79_020971 PE=4 SV=1	1.40868	YES	1.81692	YES	1.25843	YES
G3HY04	Glutathione S-transferase theta-1 OS=Cricetulus griseus GN=I79_015929 PE=3 SV=1	1.39709	YES	1.02019	NO	0.746418	YES
G3IKC3	Glutathione S-transferase Mu 6 OS=Cricetulus griseus GN=I79_024324 PE=4 SV=1	1.36184	YES	0.82652	YES	0.61437	YES
G3I7Q1	Apolipoprotein A-I OS=Cricetulus griseus GN=I79_019548 PE=4 SV=1	1.33928	YES	0.955886	NO	0.722287	YES
G3HIQ1	Peptidyl-prolyl cis-trans isomerase OS=Cricetulus griseus GN=I79_010526 PE=3 SV=1	1.18992	YES	1.0515	NO	0.889905	YES
G3I0Q0	Non-muscle caldesmon OS=Cricetulus griseus GN=I79_016939 PE=4 SV=1	1.18312	YES	1.87046	YES	1.56119	YES
G3H4Z5	C-1-tetrahydrofolate synthase, cytoplasmic OS=Cricetulus griseus GN=I79_005359 PE=3 SV=1	0.850139	YES	0.693918	YES	0.835132	YES
G3GR82	Aldo-keto reductase family 1 member C21 (Fragment) OS=Cricetulus griseus GN=I79_000025 PE=4 SV=1	0.81944	YES	0.705	YES	0.867705	YES
G3I8X2	Long-chain-fatty-acid--CoA ligase 1 OS=Cricetulus griseus GN=I79_020004 PE=4 SV=1	0.793071	YES	0.875783	YES	1.11107	YES
G3HL13	60 kDa heat shock protein, mitochondrial OS=Cricetulus griseus GN=I79_011398 PE=3 SV=1	0.790036	YES	0.950708	NO	1.1989	YES
G3HAE2	ATP synthase subunit alpha, mitochondrial OS=Cricetulus griseus GN=I79_007391 PE=4 SV=1	0.776781	YES	0.967185	NO	1.24004	YES
G3H289	Aldehyde dehydrogenase, mitochondrial OS=Cricetulus griseus GN=I79_004260 PE=3 SV=1	0.766167	YES	0.700841	YES	0.91983	YES
G3GWB3	Alpha-2-macroglobulin receptor-associated protein OS=Cricetulus griseus GN=I79_002033 PE=4 SV=1	0.760111	YES	1.26939	YES	1.60178	YES
G3HQI8	Myosin-Vb OS=Cricetulus griseus GN=I79_013090 PE=3 SV=1	0.750621	YES	0.960136	NO	1.25648	YES
G3GYP9	Peroxiredoxin-1 OS=Cricetulus griseus GN=I79_002954 PE=4 SV=1	0.713801	YES	0.80958	YES	1.12969	YES
G3H2J8	Heterogeneous nuclear ribonucleoproteins A2/B1 OS=Cricetulus griseus GN=I79_004411 PE=4 SV=1	0.71371	YES	1.3077	YES	1.7074	YES
G3ICM8	Hemoglobin subunit epsilon-Y2 OS=Cricetulus griseus GN=I79_021426 PE=3 SV=1	0.698069	YES	0.41942	YES	0.636193	YES
G3H284	Endoplasmic reticulum protein ERp29 OS=Cricetulus griseus GN=I79_004255 PE=4 SV=1	0.69661	YES	1.08845	NO	1.51454	YES
G3I979	40S ribosomal protein S25 (Fragment) OS=Cricetulus griseus GN=I79_020113 PE=4 SV=1	0.696115	YES	1.02404	NO	1.47608	YES
G3HDL6	Elongation factor 1-beta OS=Cricetulus griseus GN=I79_008601 PE=3 SV=1	0.693371	YES	0.990277	NO	1.40997	YES
G3HQZ8	Cytoplasmic aconitate hydratase OS=Cricetulus griseus GN=I79_013257 PE=4 SV=1	0.678364	YES	0.559233	YES	0.832998	YES
G3I3H2	60S acidic ribosomal protein P2 OS=Cricetulus griseus GN=I79_017979 PE=4 SV=1	0.67726	YES	1.09508	NO	1.53935	YES
G3GYT9	Cytochrome P450 4A14 OS=Cricetulus griseus GN=I79_002918 PE=3 SV=1	0.67233	YES	0.927676	NO	1.30125	YES
G3HMI9	Uricase OS=Cricetulus griseus GN=I79_011952 PE=3 SV=1	0.671882	YES	0.559304	YES	0.848382	YES
G3HX67	Glycerol-3-phosphate dehydrogenase [NAD+], cytoplasmic OS=Cricetulus griseus GN=I79_015584 PE=3 SV=1	0.661783	YES	0.551663	YES	0.838923	YES
G3I0C8	Acetyl-CoA acetyltransferase, mitochondrial OS=Cricetulus griseus GN=I79_016807 PE=3 SV=1	0.632432	YES	0.784556	YES	1.23675	YES
G3HRM8	Nascent polypeptide-associated complex subunit alpha, muscle-specific form OS=Cricetulus griseus GN=I79_013472 PE=4 SV=1	0.632223	YES	1.01236	NO	1.53663	YES
G3H928	Adenylate kinase 2, mitochondrial OS=Cricetulus griseus GN=I79_006890 PE=3 SV=1	0.63001	YES	0.799673	YES	1.25652	YES
G3H2K2	Cytochrome c, somatic OS=Cricetulus griseus GN=I79_004417 PE=3 SV=1	0.614899	YES	0.825887	NO	1.32949	YES
G3HKL8	Peroxisomal bifunctional enzyme OS=Cricetulus griseus GN=I79_011247 PE=4 SV=1	0.610791	YES	0.893077	NO	1.44891	YES
G3H4W9	transaldolase OS=Cricetulus griseus GN=I79_017974 PE=3 SV=1	0.6098	YES	0.551901	YES	0.909094	YES
G3HJJ6	Fatty acid-binding protein, liver OS=Cricetulus griseus GN=I79_010843 PE=3 SV=1	0.60833	YES	0.851947	NO	1.42098	YES
G3HRN0	ATP synthase subunit beta OS=Cricetulus griseus GN=I79_013474 PE=3 SV=1	0.606849	YES	0.814533	YES	1.32741	YES
G3GYD5	Complement component 1 Q subcomponent-binding protein, mitochondrial OS=Cricetulus griseus GN=I79_002810 PE=4 SV=1	0.600026	YES	0.94031	NO	1.49945	YES
G3GXD7	Fatty acid synthase OS=Cricetulus griseus GN=I79_002427 PE=4 SV=1	0.596464	YES	0.474898	YES	0.801641	YES
G3H0S7	Beta-2-microglobulin OS=Cricetulus griseus GN=I79_003745 PE=3 SV=1	0.585576	YES	1.0803	NO	1.6717	YES
G3IH96	Eukaryotic translation initiation factor 4B OS=Cricetulus griseus GN=I79_023184 PE=4 SV=1	0.57864	YES	1.07492	NO	1.64507	YES
G3HJY5	Fructose-bisphosphate aldolase OS=Cricetulus griseus GN=I79_010987 PE=3 SV=1	0.573742	YES	0.458136	YES	0.806629	YES
G3HMV6	Hydroxymethylglutaryl-CoA lyase, mitochondrial OS=Cricetulus griseus GN=I79_012073 PE=4 SV=1	0.566075	YES	0.784373	NO	1.33378	YES
G3I388	28 kDa heat-and acid-stable phosphoprotein OS=Cricetulus griseus GN=I79_017889 PE=4 SV=1	0.563977	YES	0.746011	YES	1.25433	YES
G3HY03	D-dopachrome decarboxylase OS=Cricetulus griseus GN=I79_015928 PE=4 SV=1	0.562439	YES	0.805304	YES	1.44314	YES
G3H8N4	Lactase-like protein OS=Cricetulus griseus GN=I79_006744 PE=3 SV=1	0.55946	YES	1.0104	NO	1.5322	YES
G3HAA2	Phenazine biosynthesis-like domain-containing protein 2 OS=Cricetulus griseus GN=I79_007348 PE=4 SV=1	0.559239	YES	0.743638	YES	1.24852	YES
G3IBV7	Cytochrome b5 OS=Cricetulus griseus GN=I79_021140 PE=3 SV=1	0.538987	YES	0.957649	NO	1.70705	YES
G3GWI0	2-oxo-4-hydroxy-4-carboxy-5-ureidoimidazoline decarboxylase OS=Cricetulus griseus GN=I79_002105 PE=4 SV=1	0.532661	YES	0.709845	YES	1.31066	YES
G3HBZ8	Ubiquitin-associated protein 2-like OS=Cricetulus griseus GN=I79_008037 PE=4 SV=1	0.522607	YES	1.10008	NO	1.65754	YES
G3H8G0	Glutathione peroxidase OS=Cricetulus griseus GN=I79_006660 PE=3 SV=1	0.519232	YES	0.641215	YES	1.22842	YES
G3I994	Cytochrome b-c1 complex subunit 7 (Fragment) OS=Cricetulus griseus GN=I79_020129 PE=4 SV=1	0.515168	YES	0.79677	YES	1.50158	YES
G3HMZ7	Histidine triad nucleotide-binding protein 2 OS=Cricetulus griseus GN=I79_012127 PE=4 SV=1	0.492384	YES	0.685786	YES	1.33361	YES
G3HYJ8	10 kDa heat shock protein, mitochondrial OS=Cricetulus griseus GN=I79_016132 PE=3 SV=1	0.490285	YES	0.855556	NO	1.70568	YES
G3IE79	Arginase-1 OS=Cricetulus griseus GN=I79_022023 PE=3 SV=1	0.479663	YES	0.580841	YES	1.21672	YES
G3GW11	Non-specific lipid-transfer protein OS=Cricetulus griseus GN=I79_001919 PE=4 SV=1	0.47898	YES	0.666189	YES	1.38264	YES
G3HMG7	39S ribosomal protein L39, mitochondrial OS=Cricetulus griseus GN=I79_011928 PE=4 SV=1	0.478052	YES	0.746204	NO	1.42876	YES
G3H6Y6	NSFL1 cofactor p47 OS=Cricetulus griseus GN=I79_006110 PE=4 SV=1	0.476655	YES	0.740555	YES	1.47813	YES
G3I887	Peroxiredoxin-5, mitochondrial OS=Cricetulus griseus GN=I79_019750 PE=4 SV=1	0.474451	YES	0.610819	YES	1.27543	YES
G3HYG9	Mitochondrial import inner membrane translocase subunit Tim13 OS=Cricetulus griseus GN=I79_016102 PE=4 SV=1	0.417164	YES	0.613524	YES	1.40752	YES
G3H0K4	Peptide methionine sulfoxide reductase OS=Cricetulus griseus GN=I79_003665 PE=4 SV=1	0.406349	YES	0.658346	YES	1.43448	YES
G3IGI0	60S ribosomal protein L23a OS=Cricetulus griseus GN=I79_022895 PE=3 SV=1	0.403133	YES	0.953532	NO	2.30882	YES
G3IFJ5	Glutathione S-transferase OS=Cricetulus griseus GN=I79_022518 PE=3 SV=1	0.400418	YES	0.545161	YES	1.32781	YES
G3GU60	Phosphatidylethanolamine-binding protein 1 OS=Cricetulus griseus GN=I79_001211 PE=4 SV=1	0.394967	YES	0.542244	YES	1.36089	YES
G3HBY2	Hematological and neurological expressed 1-like protein OS=Cricetulus griseus GN=I79_007934 PE=4 SV=1	0.300654	YES	0.571056	YES	1.73917	YES

## Sheet: OV-infected-1
Supplemental Table 3f: Protein expression ratios in the OV and OV+Cur groups when compared to Normal control group.
		OV/Normal		OV+Cur/Normal		OV+Cur/OV
ID	Description	Emean	Significant	Emean	Significant	Emean	Significant
G3IJG4	Glyceraldehyde-3-phosphate dehydrogenase OS=Cricetulus griseus GN=I79_023999 PE=4 SV=1	0.371653	YES	0.803896	NO	2.17251	YES
G3HQP8	Tubulin beta-7 chain OS=Cricetulus griseus GN=I79_013153 PE=3 SV=1	0.478155	YES	0.987114	NO	2.0033	YES
G3HLV6	ATP-citrate synthase OS=Cricetulus griseus GN=I79_011700 PE=4 SV=1	0.507553	YES	0.737007	YES	1.46987	YES
G3IKB8	Cytochrome P450 2B10 OS=Cricetulus griseus GN=I79_024317 PE=3 SV=1	0.520536	YES	0.865444	NO	1.67468	NO
G3GU76	60S acidic ribosomal protein P0 OS=Cricetulus griseus GN=I79_001228 PE=3 SV=1	0.543873	YES	0.903458	NO	1.66205	NO
G3II70	Bifunctional ATP-dependent dihydroxyacetone kinase/FAD-AMP lyase (Cyclizing) OS=Cricetulus griseus GN=I79_023538 PE=4 SV=1	0.552602	YES	0.576164	YES	1.08569	NO
G3HMD1	Glyceraldehyde-3-phosphate dehydrogenase OS=Cricetulus griseus GN=I79_011887 PE=3 SV=1	0.564502	YES	0.883465	NO	1.57855	YES
G3HC41	Pyruvate kinase OS=Cricetulus griseus GN=I79_007991 PE=3 SV=1	0.568319	YES	0.766208	YES	1.34523	YES
G3GVX2	Destrin OS=Cricetulus griseus GN=I79_001877 PE=4 SV=1	0.580296	YES	0.843502	NO	1.43806	NO
G3I8J8	60S ribosomal protein L23a OS=Cricetulus griseus GN=I79_019872 PE=3 SV=1	0.582982	YES	1.24465	NO	2.16204	YES
G3H7U7	Electron transfer flavoprotein-ubiquinone oxidoreductase, mitochondrial OS=Cricetulus griseus GN=I79_006440 PE=4 SV=1	0.598065	YES	0.981917	NO	1.61655	YES
G3I3P7	Cytochrome c, somatic OS=Cricetulus griseus GN=I79_018057 PE=3 SV=1	0.613294	YES	1.38258	NO	2.295	YES
G3H309	Betaine--homocysteine S-methyltransferase 1 OS=Cricetulus griseus GN=I79_004614 PE=3 SV=1	0.615273	YES	0.81423	YES	1.3334	YES
G3I994	Cytochrome b-c1 complex subunit 7 (Fragment) OS=Cricetulus griseus GN=I79_020129 PE=4 SV=1	0.632058	YES	0.885786	NO	1.41422	YES
G3GXD7	Fatty acid synthase OS=Cricetulus griseus GN=I79_002427 PE=4 SV=1	0.643686	YES	0.904142	YES	1.4167	YES
G3IBL7	UDP-glucuronosyltransferase 2B5 OS=Cricetulus griseus GN=I79_021043 PE=3 SV=1	0.644155	YES	1.21888	NO	1.89762	YES
G3HBY2	Hematological and neurological expressed 1-like protein OS=Cricetulus griseus GN=I79_007934 PE=4 SV=1	0.651446	YES	0.831138	NO	1.25411	NO
G3I0E7	Cytochrome P450 2D27 OS=Cricetulus griseus GN=I79_016829 PE=3 SV=1	0.66014	YES	1.11589	NO	1.68461	YES
G3H892	Aminoacylase-1A OS=Cricetulus griseus GN=I79_006592 PE=4 SV=1	0.663424	YES	1.07187	NO	1.59562	YES
G3I909	Delta-1-pyrroline-5-carboxylate dehydrogenase, mitochondrial OS=Cricetulus griseus GN=I79_020042 PE=3 SV=1	0.66675	YES	1.03211	NO	1.55727	YES
G3HJY5	Fructose-bisphosphate aldolase OS=Cricetulus griseus GN=I79_010987 PE=3 SV=1	0.669194	YES	0.795184	YES	1.1884	YES
G3I388	28 kDa heat-and acid-stable phosphoprotein OS=Cricetulus griseus GN=I79_017889 PE=4 SV=1	0.674602	YES	0.730275	YES	1.06497	NO
G3I4M9	Transthyretin OS=Cricetulus griseus GN=I79_018412 PE=3 SV=1	0.675469	YES	0.828633	NO	1.18671	NO
G3HBP3	Hydroxyacylglutathione hydrolase, mitochondrial OS=Cricetulus griseus GN=I79_007947 PE=3 SV=1	0.680512	YES	1.06362	NO	1.58775	YES
G3HQZ8	Cytoplasmic aconitate hydratase OS=Cricetulus griseus GN=I79_013257 PE=4 SV=1	0.683796	YES	1.02216	NO	1.52116	YES
G3HID1	Ras-related protein Rab-7a OS=Cricetulus griseus GN=I79_010391 PE=3 SV=1	0.684932	YES	0.938733	NO	1.35489	NO
G3HPC9	Apolipoprotein E OS=Cricetulus griseus GN=I79_012639 PE=3 SV=1	0.697614	YES	0.898811	NO	1.28967	YES
G3GW11	Non-specific lipid-transfer protein OS=Cricetulus griseus GN=I79_001919 PE=4 SV=1	0.702919	YES	1.0915	NO	1.58538	YES
G3GYR9	40S ribosomal protein S8 OS=Cricetulus griseus GN=I79_002981 PE=3 SV=1	0.703954	YES	1.12878	NO	1.66339	YES
G3HLD0	Lactoylglutathione lyase OS=Cricetulus griseus GN=I79_011518 PE=4 SV=1	0.70753	YES	1.05093	NO	1.45545	YES
G3HNS1	Cytochrome P450 2A6 OS=Cricetulus griseus GN=I79_012414 PE=4 SV=1	0.709313	YES	1.09599	NO	1.56486	YES
G3HAE2	ATP synthase subunit alpha, mitochondrial OS=Cricetulus griseus GN=I79_007391 PE=4 SV=1	0.714668	YES	0.883783	NO	1.2254	NO
G3HYG2	Eukaryotic initiation factor 4A-II OS=Cricetulus griseus GN=I79_016095 PE=3 SV=1	0.722303	YES	0.987848	NO	1.34773	NO
G3H0S4	Sorbitol dehydrogenase OS=Cricetulus griseus GN=I79_003742 PE=3 SV=1	0.726899	YES	0.988177	NO	1.36815	YES
G3HYG9	Mitochondrial import inner membrane translocase subunit Tim13 OS=Cricetulus griseus GN=I79_016102 PE=4 SV=1	0.728755	YES	0.890288	NO	1.25497	NO
G3HRN0	ATP synthase subunit beta OS=Cricetulus griseus GN=I79_013474 PE=3 SV=1	0.729224	YES	1.04426	NO	1.41683	YES
G3IGI0	60S ribosomal protein L23a OS=Cricetulus griseus GN=I79_022895 PE=3 SV=1	0.730667	YES	0.6996	YES	0.995791	NO
G3IAQ0	Alpha-enolase OS=Cricetulus griseus GN=I79_020676 PE=3 SV=1	0.734033	YES	0.692811	YES	0.929656	NO
G3HKL8	Peroxisomal bifunctional enzyme OS=Cricetulus griseus GN=I79_011247 PE=4 SV=1	0.735414	YES	2.50621	YES	3.55752	YES
G3I255	L-lactate dehydrogenase OS=Cricetulus griseus GN=I79_017480 PE=3 SV=1	0.740037	YES	1.0192	NO	1.40253	YES
G3HWK8	Alanine aminotransferase 1 OS=Cricetulus griseus GN=I79_015340 PE=4 SV=1	0.747796	YES	0.991887	NO	1.32017	YES
G3I877	Stress-induced-phosphoprotein 1 OS=Cricetulus griseus GN=I79_019739 PE=4 SV=1	0.747886	YES	0.897317	NO	1.19807	NO
G3HAN8	Adenosylhomocysteinase OS=Cricetulus griseus GN=I79_007494 PE=3 SV=1	0.757208	YES	1.19546	YES	1.59724	YES
G3I539	Hsc70-interacting protein OS=Cricetulus griseus GN=I79_018582 PE=4 SV=1	0.75769	YES	0.534883	YES	0.695536	YES
G3H6Y6	NSFL1 cofactor p47 OS=Cricetulus griseus GN=I79_006110 PE=4 SV=1	0.757932	YES	1.01445	NO	1.33657	YES
G3I5V3	Short/branched chain specific acyl-CoA dehydrogenase, mitochondrial OS=Cricetulus griseus GN=I79_018861 PE=3 SV=1	0.760127	YES	1.17523	NO	1.56688	YES
G3HMI9	Uricase OS=Cricetulus griseus GN=I79_011952 PE=3 SV=1	0.76872	YES	0.893094	NO	1.16844	NO
G3H8G0	Glutathione peroxidase OS=Cricetulus griseus GN=I79_006660 PE=3 SV=1	0.773129	YES	1.1357	NO	1.49785	YES
G3HBM4	Calcium-binding mitochondrial carrier protein Aralar2 OS=Cricetulus griseus GN=I79_007859 PE=3 SV=1	0.776848	YES	1.02675	NO	1.33641	YES
G3GXQ4	Trifunctional enzyme subunit beta, mitochondrial OS=Cricetulus griseus GN=I79_002546 PE=3 SV=1	0.777188	YES	1.54192	YES	2.0506	YES
G3GU60	Phosphatidylethanolamine-binding protein 1 OS=Cricetulus griseus GN=I79_001211 PE=4 SV=1	0.778578	YES	0.780429	YES	1.01261	NO
G3H2Q4	Carbonic anhydrase 3 (Fragment) OS=Cricetulus griseus GN=I79_004474 PE=4 SV=1	0.781065	YES	0.96502	NO	1.25834	YES
G3ILF9	Phosphorylase OS=Cricetulus griseus GN=I79_024724 PE=3 SV=1	0.79016	YES	0.794247	YES	1.01424	NO
G3HP76	Hydroxymethylglutaryl-CoA synthase, mitochondrial OS=Cricetulus griseus GN=I79_012582 PE=4 SV=1	0.790915	YES	1.2023	YES	1.54971	YES
G3HI59	Short-chain specific acyl-CoA dehydrogenase, mitochondrial OS=Cricetulus griseus GN=I79_010326 PE=3 SV=1	0.793092	YES	1.13905	NO	1.47286	YES
G3HJJ6	Fatty acid-binding protein, liver OS=Cricetulus griseus GN=I79_010843 PE=4 SV=1	0.794407	YES	1.5711	YES	2.09457	YES
G3I334	Hydroxyacyl-coenzyme A dehydrogenase, mitochondrial OS=Cricetulus griseus GN=I79_017834 PE=4 SV=1	0.80881	YES	1.18524	NO	1.4798	YES
G3GYA2	Very long-chain specific acyl-CoA dehydrogenase, mitochondrial OS=Cricetulus griseus GN=I79_002775 PE=3 SV=1	0.810061	YES	1.42802	YES	1.78655	YES
G3I8X2	Long-chain-fatty-acid--CoA ligase 1 OS=Cricetulus griseus GN=I79_020004 PE=4 SV=1	0.812071	YES	1.34419	YES	1.7034	YES
G3I4L6	Pyruvate carboxylase OS=Cricetulus griseus GN=PC PE=2 SV=1	0.81246	YES	1.06571	NO	1.30686	YES
G3I5L5	Retinal dehydrogenase 1 OS=Cricetulus griseus GN=I79_018768 PE=3 SV=1	0.822071	YES	0.935225	NO	1.1468	NO
G3HR08	Cytosol aminopeptidase OS=Cricetulus griseus GN=I79_013268 PE=3 SV=1	0.831258	YES	0.910448	NO	1.09783	NO
G3H4Z5	C-1-tetrahydrofolate synthase, cytoplasmic OS=Cricetulus griseus GN=I79_005359 PE=3 SV=1	0.836309	YES	1.10197	NO	1.32665	YES
G3GS02	10-formyltetrahydrofolate dehydrogenase OS=Cricetulus griseus GN=I79_000309 PE=3 SV=1	0.836758	YES	1.30692	YES	1.5575	YES
G3H289	Aldehyde dehydrogenase, mitochondrial OS=Cricetulus griseus GN=I79_004260 PE=3 SV=1	0.837332	YES	0.916215	NO	1.09411	NO
G3I0C8	Acetyl-CoA acetyltransferase, mitochondrial OS=Cricetulus griseus GN=I79_016807 PE=3 SV=1	0.837842	YES	1.01604	NO	1.23574	YES
G3HQI8	Myosin-Vb OS=Cricetulus griseus GN=I79_013090 PE=3 SV=1	0.838659	YES	1.1685	YES	1.37814	YES
G3I2Y1	Aspartate aminotransferase OS=Cricetulus griseus GN=I79_017779 PE=3 SV=1	0.861992	YES	1.14421	YES	1.3374	YES
G3H4W9	Carbamoyl-phosphate synthase [ammonia], mitochondrial OS=Cricetulus griseus GN=I79_005332 PE=4 SV=1	0.912669	YES	0.983304	NO	1.07885	NO
G3I8R9	78 kDa glucose-regulated protein OS=Cricetulus griseus GN=I79_019946 PE=1 SV=1	1.12173	YES	0.77045	YES	0.692525	YES
G3IAL6	Serum albumin OS=Cricetulus griseus GN=I79_020641 PE=4 SV=1	1.14992	YES	1.24002	YES	1.11174	NO
G3HQM6	Endoplasmin OS=Cricetulus griseus GN=I79_013131 PE=3 SV=1	1.1772	YES	0.991234	NO	0.840179	YES
G3IKC3	Glutathione S-transferase Mu 6 OS=Cricetulus griseus GN=I79_024324 PE=4 SV=1	1.17959	YES	1.34677	YES	1.15612	NO
G3I9X8	Spectrin alpha chain, brain OS=Cricetulus griseus GN=I79_020389 PE=4 SV=1	1.1985	YES	1.03323	NO	0.869791	NO
G3HPV7	Histone H4 OS=Cricetulus griseus GN=I79_012828 PE=3 SV=1	1.20064	YES	1.0435	NO	0.852417	NO
G3HWP9	Heterogeneous nuclear ribonucleoproteins C1/C2 OS=Cricetulus griseus GN=I79_015427 PE=4 SV=1	1.22482	YES	0.772077	YES	0.618008	YES
G3H576	Annexin OS=Cricetulus griseus GN=I79_005451 PE=3 SV=1	1.23069	YES	0.933063	NO	0.754975	YES
G3IH63	Myosin-9 OS=Cricetulus griseus GN=I79_023145 PE=4 SV=1	1.24203	YES	1.16819	YES	0.935222	NO
G3IKN5	Glutathione S-transferase omega-1 OS=Cricetulus griseus GN=I79_024438 PE=3 SV=1	1.26881	YES	0.999795	NO	0.797135	NO
G3H533	Peptidyl-prolyl cis-trans isomerase OS=Cricetulus griseus GN=I79_005402 PE=3 SV=1	1.28111	YES	1.05437	NO	0.82129	NO
G3GZG6	Serotransferrin OS=Cricetulus griseus GN=I79_003225 PE=4 SV=1	1.29598	YES	1.06299	NO	0.792838	YES
G3I0X5	Epoxide hydrolase 1 OS=Cricetulus griseus GN=I79_017017 PE=4 SV=1	1.2994	YES	1.86297	YES	1.49937	YES
G3HRQ4	Myosin light polypeptide 6 OS=Cricetulus griseus GN=I79_013501 PE=4 SV=1	1.3072	YES	0.791504	YES	0.597556	YES
G3IDD4	Serpin H1 OS=Cricetulus griseus GN=I79_021710 PE=3 SV=1	1.31312	YES	1.07739	NO	0.810874	NO
G3I377	Cytochrome P450 3A31 OS=Cricetulus griseus GN=I79_017878 PE=3 SV=1	1.33512	YES	1.18834	NO	0.914287	NO
G3HKZ1	14-3-3 protein zeta/delta OS=Cricetulus griseus GN=I79_011374 PE=3 SV=1	1.3462	YES	1.15357	NO	0.855221	NO
G3GY44	Myosin-10 OS=Cricetulus griseus GN=I79_002699 PE=4 SV=1	1.3511	YES	1.16776	NO	0.863929	NO
G3HNJ3	Clusterin OS=Cricetulus griseus GN=I79_012331 PE=3 SV=1	1.35214	YES	0.636642	YES	0.447495	YES
G3IF80	Nucleolin OS=Cricetulus griseus GN=I79_022400 PE=4 SV=1	1.3603	YES	0.753635	YES	0.539646	YES
G3H377	Creatine kinase B-type OS=Cricetulus griseus GN=I79_004692 PE=3 SV=1	1.36981	YES	0.920937	NO	0.653338	YES
G3HJS1	Spectrin beta chain, brain 1 OS=Cricetulus griseus GN=I79_010920 PE=4 SV=1	1.37118	YES	1.31832	NO	0.959932	NO
G3H671	Phenylalanine-4-hydroxylase OS=Cricetulus griseus GN=I79_005824 PE=4 SV=1	1.37392	YES	1.25606	YES	0.934658	NO
G3H8N1	Plastin-2 OS=Cricetulus griseus GN=I79_006736 PE=4 SV=1	1.38025	YES	1.13093	NO	0.799299	NO
G3HC25	Protein S100-A13 OS=Cricetulus griseus GN=I79_008068 PE=4 SV=1	1.39054	YES	0.967966	NO	0.68702	YES
G3IMT1	Collagen alpha-3(VI) chain OS=Cricetulus griseus GN=I79_025227 PE=4 SV=1	1.39744	YES	1.33151	NO	0.957956	NO
G3HSX8	Biglycan OS=Cricetulus griseus GN=I79_013977 PE=4 SV=1	1.42835	YES	0.788041	NO	0.529278	YES
G3I4Z7	Galectin OS=Cricetulus griseus GN=I79_018538 PE=4 SV=1	1.43146	YES	0.505046	YES	0.311023	YES
G3IH46	Prothymosin alpha OS=Cricetulus griseus GN=I79_023127 PE=4 SV=1	1.45504	YES	1.16248	NO	0.792426	NO
G3GVD0	Actin, cytoplasmic 1 OS=Cricetulus griseus GN=I79_001666 PE=3 SV=1	1.46062	YES	0.545363	YES	0.363718	YES
G3HIX6	Tryptophanyl-tRNA synthetase, cytoplasmic OS=Cricetulus griseus GN=I79_010607 PE=3 SV=1	1.46498	YES	1.10562	NO	0.740431	NO
G3I5L3	Annexin OS=Cricetulus griseus GN=I79_018766 PE=3 SV=1	1.50517	YES	1.20996	NO	0.801997	NO
G3HXL6	Annexin OS=Cricetulus griseus GN=I79_015744 PE=3 SV=1	1.52406	YES	1.28659	YES	0.8536	NO
G3HG95	Lamin-A/C OS=Cricetulus griseus GN=I79_009616 PE=3 SV=1	1.54646	YES	1.05866	NO	0.684818	YES
G3IH98	Keratin, type II cytoskeletal 8 OS=Cricetulus griseus GN=I79_023186 PE=3 SV=1	1.55054	YES	1.29444	YES	0.804233	YES
G3H7Z2	Transgelin-2 OS=Cricetulus griseus GN=I79_006488 PE=4 SV=1	1.58164	YES	0.761663	YES	0.455654	YES
G3IBN9	Keratin, type II cytoskeletal 71 OS=Cricetulus griseus GN=I79_021070 PE=3 SV=1	1.58818	YES	1.52626	YES	0.967609	NO
G3I5A4	Annexin OS=Cricetulus griseus GN=I79_018648 PE=3 SV=1	1.59696	YES	1.09917	NO	0.688572	YES
G3II08	Keratin, type II cytoskeletal 7 OS=Cricetulus griseus GN=I79_023469 PE=4 SV=1	1.60427	YES	0.955366	NO	0.573113	YES
G3H8Y5	Collagen alpha-1(VI) chain OS=Cricetulus griseus GN=I79_006834 PE=4 SV=1	1.71114	YES	1.0916	NO	0.637175	YES
G3IG05	Annexin OS=Cricetulus griseus GN=I79_022682 PE=3 SV=1	1.72784	YES	1.07797	NO	0.6078	YES
G3HJG6	Decorin OS=Cricetulus griseus GN=I79_010811 PE=4 SV=1	1.74169	YES	0.799319	NO	0.405834	YES
G3GZJ0	Collagen alpha-5(VI) chain OS=Cricetulus griseus GN=I79_003253 PE=4 SV=1	1.80284	YES	1.3097	NO	0.701472	NO
G3I3Y6	Glutathione S-transferase P OS=Cricetulus griseus GN=I79_018157 PE=3 SV=1	1.80591	YES	0.867644	NO	0.461166	YES
G3IEF1	Ferritin OS=Cricetulus griseus GN=I79_022098 PE=3 SV=1	1.85872	YES	1.65422	YES	0.870945	NO
G3HLX0	Polymerase I and transcript release factor OS=Cricetulus griseus GN=I79_011714 PE=4 SV=1	1.87003	YES	0.449641	YES	0.201072	YES
G3HC31	Protein S100-A6 OS=Cricetulus griseus GN=I79_008074 PE=4 SV=1	2.19431	YES	0.541194	YES	0.203374	YES
G3HHR3	Vimentin OS=Cricetulus griseus GN=I79_010171 PE=3 SV=1	2.38198	YES	0.839181	YES	0.349001	YES
G3HUU7	Protein S100-A10 OS=Cricetulus griseus GN=I79_014715 PE=4 SV=1	2.61996	YES	0.590649	YES	0.195601	YES
G3HQC5	Prolargin OS=Cricetulus griseus GN=I79_013022 PE=4 SV=1	2.64943	YES	0.808069	NO	0.287197	YES
G3I8F7	Keratin, type I cytoskeletal 19 OS=Cricetulus griseus GN=I79_019825 PE=3 SV=1	2.80714	YES	0.781597	NO	0.252058	YES
G3HJG5	Lumican OS=Cricetulus griseus GN=I79_010810 PE=4 SV=1	3.64944	YES	0.618087	YES	0.175905	YES
G3HCL2	Tubulin beta-4 chain OS=Cricetulus griseus GN=I79_008223 PE=3 SV=1	0.721306	NO	0.928227	NO	1.2734	NO
G3HBJ2	Putative imidazolonepropionase OS=Cricetulus griseus GN=I79_007822 PE=4 SV=1	0.747334	NO	1.0418	NO	1.38562	NO
G3HED9	ATP synthase subunit e, mitochondrial OS=Cricetulus griseus GN=I79_008923 PE=4 SV=1	0.753036	NO	1.09257	NO	1.5183	YES
G3H5D5	Acyl-CoA-binding protein OS=Cricetulus griseus GN=I79_005522 PE=4 SV=1	0.756479	NO	1.01429	NO	1.42679	NO
G3H6S8	Inorganic pyrophosphatase OS=Cricetulus griseus GN=I79_006047 PE=4 SV=1	0.757735	NO	0.93655	NO	1.22953	NO
G3HP11	Protein NipSnap-like 1 OS=Cricetulus griseus GN=I79_012514 PE=4 SV=1	0.761398	NO	1.00223	NO	1.3601	NO
G3I0D8	NADH-cytochrome b5 reductase 3 OS=Cricetulus griseus GN=I79_016819 PE=3 SV=1	0.76442	NO	0.739991	NO	1.28361	NO
G3I6P1	Glyceraldehyde-3-phosphate dehydrogenase OS=Cricetulus griseus GN=I79_019168 PE=3 SV=1	0.769116	NO	0.955288	NO	1.27985	NO
G3I5K8	Carboxylesterase 3 OS=Cricetulus griseus GN=I79_018761 PE=4 SV=1	0.776615	NO	1.22428	NO	1.57618	YES
G3HE01	NADH dehydrogenase [ubiquinone] iron-sulfur protein 4, mitochondrial OS=Cricetulus griseus GN=I79_008770 PE=4 SV=1	0.780973	NO	0.824297	NO	1.03382	NO
G3H2K2	Cytochrome c, somatic OS=Cricetulus griseus GN=I79_004417 PE=3 SV=1	0.783507	NO	0.970125	NO	1.28413	NO
G3H9D1	Acetyl-CoA carboxylase 1 OS=Cricetulus griseus GN=I79_006999 PE=4 SV=1	0.788561	NO	0.929036	NO	1.18778	NO
G3HNS0	Cytochrome P450 2A9 OS=Cricetulus griseus GN=I79_012413 PE=3 SV=1	0.78915	NO	0.960058	NO	1.26877	NO
G3GXS3	Ketohexokinase OS=Cricetulus griseus GN=I79_002566 PE=4 SV=1	0.79141	NO	0.908154	NO	1.21413	NO
G3I3H2	60S acidic ribosomal protein P2 OS=Cricetulus griseus GN=I79_017979 PE=3 SV=1	0.791537	NO	0.880369	NO	1.12714	NO
G3GZX4	Dihydrodipicolinate synthase-like, mitochondrial OS=Cricetulus griseus GN=I79_003422 PE=4 SV=1	0.79225	NO	1.05253	NO	1.3325	NO
G3HD93	Cancer-associated gene 1 protein-like OS=Cricetulus griseus GN=I79_008472 PE=4 SV=1	0.793889	NO	0.829801	NO	1.03882	NO
G3HRM8	Nascent polypeptide-associated complex subunit alpha, muscle-specific form OS=Cricetulus griseus GN=I79_013472 PE=4 SV=1	0.795321	NO	0.946536	NO	1.21251	NO
G3IH96	Eukaryotic translation initiation factor 4B OS=Cricetulus griseus GN=I79_023184 PE=4 SV=1	0.795786	NO	0.97999	NO	1.24069	NO
G3HHA7	Peptidyl-prolyl cis-trans isomerase OS=Cricetulus griseus GN=I79_010005 PE=3 SV=1	0.797326	NO	1.00712	NO	1.27272	NO
G3I071	60S ribosomal protein L35 OS=Cricetulus griseus GN=I79_016748 PE=3 SV=1	0.800981	NO	0.937725	NO	1.22071	NO
G3GYU2	Cytochrome P450 4B1 OS=Cricetulus griseus GN=I79_002921 PE=3 SV=1	0.802659	NO	0.703764	YES	0.870574	NO
G3HNJ4	L-gulonolactone oxidase OS=Cricetulus griseus GN=I79_012332 PE=4 SV=1	0.803869	NO	1.02984	NO	1.28477	NO
G3HYJ8	10 kDa heat shock protein, mitochondrial OS=Cricetulus griseus GN=I79_016132 PE=3 SV=1	0.805904	NO	1.02664	NO	1.31108	YES
G3IN99	Glycogen phosphorylase, liver form OS=Cricetulus griseus GN=I79_025411 PE=3 SV=1	0.806799	NO	0.796825	NO	0.987907	NO
G3HJS0	Spectrin beta chain, brain 1 OS=Cricetulus griseus GN=I79_010919 PE=4 SV=1	0.808104	NO	0.950748	NO	1.17227	NO
G3HAP6	Acetyl-coenzyme A synthetase, cytoplasmic OS=Cricetulus griseus GN=I79_007503 PE=4 SV=1	0.810551	NO	0.822515	NO	1.02868	NO
G3H8Y2	Formimidoyltransferase-cyclodeaminase OS=Cricetulus griseus GN=I79_006831 PE=4 SV=1	0.811795	NO	1.02318	NO	1.27551	NO
G3HBZ8	Ubiquitin-associated protein 2-like OS=Cricetulus griseus GN=I79_008037 PE=4 SV=1	0.813161	NO	0.77479	NO	0.903817	NO
G3IIU8	Acyl carrier protein OS=Cricetulus griseus GN=I79_023776 PE=3 SV=1	0.814955	NO	0.958441	NO	1.19931	NO
G3H4B6	Coiled-coil domain-containing protein 124 OS=Cricetulus griseus GN=I79_005116 PE=4 SV=1	0.815364	NO	0.876639	NO	1.0359	NO
G3HDL6	Elongation factor 1-beta OS=Cricetulus griseus GN=I79_008601 PE=3 SV=1	0.819581	NO	0.798059	YES	0.982597	NO
G3H2L0	MAGUK p55 subfamily member 6 OS=Cricetulus griseus GN=I79_004425 PE=4 SV=1	0.821761	NO	0.956771	NO	1.14692	NO
G3ICJ8	Isovaleryl-CoA dehydrogenase, mitochondrial OS=Cricetulus griseus GN=I79_021396 PE=3 SV=1	0.821933	NO	1.07225	NO	1.28019	NO
G3IMD1	Alcohol dehydrogenase class-3 OS=Cricetulus griseus GN=I79_025070 PE=3 SV=1	0.823164	NO	1.20485	NO	1.49057	YES
G3HX83	Ras-related protein Rab-14 OS=Cricetulus griseus GN=I79_015602 PE=3 SV=1	0.825683	NO	1.0451	NO	1.27176	NO
G3I834	Cytochrome c oxidase subunit 5A, mitochondrial OS=Cricetulus griseus GN=I79_019691 PE=4 SV=1	0.82607	NO	0.901604	NO	1.09256	NO
G3HF18	Tudor domain-containing protein 12 OS=Cricetulus griseus GN=I79_009173 PE=4 SV=1	0.827976	NO	0.758484	YES	0.910764	NO
G3H3W4	Insulin-degrading enzyme OS=Cricetulus griseus GN=I79_004954 PE=3 SV=1	0.83218	NO	0.994197	NO	1.19198	NO
G3HQ15	S-adenosylmethionine synthase OS=Cricetulus griseus GN=I79_012904 PE=3 SV=1	0.834728	NO	1.02072	NO	1.2486	NO
G3IHQ7	Sulfurtransferase OS=Cricetulus griseus GN=I79_023362 PE=4 SV=1	0.834887	NO	1.00749	NO	1.20375	NO
G3H1Q7	Cytochrome c oxidase subunit 5B, mitochondrial OS=Cricetulus griseus GN=I79_004089 PE=4 SV=1	0.835	NO	0.919478	NO	1.11771	NO
G3HZ16	PRKC apoptosis WT1 regulator protein OS=Cricetulus griseus GN=I79_016311 PE=4 SV=1	0.838018	NO	0.746047	NO	0.85855	NO
G3H255	4-hydroxyphenylpyruvate dioxygenase OS=Cricetulus griseus GN=I79_004300 PE=3 SV=1	0.838794	NO	1.07129	NO	1.3095	YES
G3GRZ9	Urocanate hydratase OS=Cricetulus griseus GN=I79_000306 PE=3 SV=1	0.839156	NO	0.881352	NO	1.06362	NO
G3I6J4	ADP-ribosylation factor 3 OS=Cricetulus griseus GN=I79_019118 PE=3 SV=1	0.840102	NO	0.827035	NO	0.925758	NO
G3ICM5	Hemoglobin subunit beta OS=Cricetulus griseus GN=I79_021423 PE=3 SV=1	0.842842	NO	0.897011	NO	1.06099	NO
G3I979	40S ribosomal protein S25 (Fragment) OS=Cricetulus griseus GN=I79_020113 PE=4 SV=1	0.843788	NO	0.893809	NO	1.08256	NO
G3GYT9	Cytochrome P450 4A14 OS=Cricetulus griseus GN=I79_002918 PE=3 SV=1	0.844097	NO	1.53217	YES	1.9623	YES
G3GSC1	Hydroxyacid oxidase 1 OS=Cricetulus griseus GN=I79_000442 PE=4 SV=1	0.845369	NO	1.04391	NO	1.23203	NO
G3GWV2	Enolase OS=Cricetulus griseus GN=I79_002236 PE=3 SV=1	0.84639	NO	0.868632	NO	1.05655	NO
G3H8N4	Lactase-like protein OS=Cricetulus griseus GN=I79_006744 PE=3 SV=1	0.848206	NO	0.444853	YES	0.454176	YES
G3IMC9	Acyl-coenzyme A synthetase ACSM2, mitochondrial OS=Cricetulus griseus GN=I79_025068 PE=4 SV=1	0.851808	NO	1.04529	NO	1.23072	NO
G3I1E0	Propionyl-CoA carboxylase beta chain, mitochondrial OS=Cricetulus griseus GN=I79_017193 PE=4 SV=1	0.854633	NO	1.14144	NO	1.34489	YES
G3GWC4	GrpE protein homolog OS=Cricetulus griseus GN=I79_002045 PE=3 SV=1	0.85644	NO	0.854003	NO	0.985784	NO
G3H354	Heat shock protein HSP 90-alpha OS=Cricetulus griseus GN=I79_004665 PE=4 SV=1	0.856936	NO	1.13338	NO	1.31063	YES
G3I2S4	3,2-trans-enoyl-CoA isomerase, mitochondrial OS=Cricetulus griseus GN=I79_017718 PE=3 SV=1	0.857201	NO	1.91124	YES	2.38109	YES
G3H928	Adenylate kinase 2, mitochondrial OS=Cricetulus griseus GN=I79_006890 PE=3 SV=1	0.858045	NO	1.08537	NO	1.29085	NO
G3HZ25	NADH dehydrogenase [ubiquinone] flavoprotein 2, mitochondrial OS=Cricetulus griseus GN=I79_016320 PE=3 SV=1	0.861272	NO	0.92347	NO	1.08292	NO
G3I7H7	Acyl-CoA dehydrogenase family member 9, mitochondrial OS=Cricetulus griseus GN=I79_019466 PE=3 SV=1	0.862342	NO	1.02761	NO	1.22074	NO
G3HCX5	Glutaryl-CoA dehydrogenase, mitochondrial OS=Cricetulus griseus GN=I79_008343 PE=3 SV=1	0.863665	NO	1.1587	NO	1.36453	YES
G3GWB3	Alpha-2-macroglobulin receptor-associated protein OS=Cricetulus griseus GN=I79_002033 PE=4 SV=1	0.867984	NO	0.919227	NO	1.06271	NO
G3HYH7	60S ribosomal protein L28 OS=Cricetulus griseus GN=I79_016110 PE=4 SV=1	0.868295	NO	0.922327	NO	1.06775	NO
G3H5I8	Fibrinogen beta chain OS=Cricetulus griseus GN=I79_005570 PE=4 SV=1	0.868546	NO	0.990204	NO	1.13962	NO
G3IDB9	Electron transfer flavoprotein subunit beta OS=Cricetulus griseus GN=I79_021695 PE=4 SV=1	0.869204	NO	1.20774	YES	1.39396	YES
G3IFJ6	Glutathione S-transferase A6 OS=Cricetulus griseus GN=I79_022519 PE=4 SV=1	0.869402	NO	1.11805	NO	1.28838	YES
G3H284	Endoplasmic reticulum resident protein 29 OS=Cricetulus griseus GN=I79_004255 PE=3 SV=1	0.869967	NO	0.917611	NO	1.052	NO
G3H0K4	Peptide methionine sulfoxide reductase OS=Cricetulus griseus GN=I79_003665 PE=4 SV=1	0.870368	NO	0.925505	NO	1.05022	NO
G3I737	40S ribosomal protein S12 OS=Cricetulus griseus GN=I79_019322 PE=3 SV=1	0.870543	NO	0.798723	NO	0.918503	NO
G3H7H4	Protein transport protein Sec61 subunit beta OS=Cricetulus griseus GN=I79_006305 PE=4 SV=1	0.871974	NO	0.865423	NO	0.944915	NO
G3IBV7	Cytochrome b5 OS=Cricetulus griseus GN=I79_021140 PE=3 SV=1	0.873745	NO	1.281	YES	1.49793	YES
G3GVN2	4-aminobutyrate aminotransferase, mitochondrial OS=Cricetulus griseus GN=I79_001777 PE=3 SV=1	0.876444	NO	1.06303	NO	1.2293	NO
G3I8K0	Cytochrome P450 2C26 OS=Cricetulus griseus GN=I79_019875 PE=3 SV=1	0.876758	NO	0.627247	YES	0.641366	NO
G3HNJ5	Epoxide hydrolase 2 OS=Cricetulus griseus GN=I79_012333 PE=4 SV=1	0.879364	NO	1.25034	YES	1.4339	YES
G3HS21	GTP:AMP phosphotransferase mitochondrial OS=Cricetulus griseus GN=I79_013646 PE=3 SV=1	0.880791	NO	1.0269	NO	1.15756	NO
G3GZH2	Acyl-CoA dehydrogenase family member 11 OS=Cricetulus griseus GN=I79_003232 PE=3 SV=1	0.883333	NO	1.30127	YES	1.49246	YES
G3I6W8	40S ribosomal protein S18 OS=Cricetulus griseus GN=I79_019246 PE=3 SV=1	0.883862	NO	0.962239	NO	1.10011	NO
G3HRP3	Citrate synthase OS=Cricetulus griseus GN=I79_013489 PE=3 SV=1	0.883912	NO	1.28022	NO	1.51802	YES
G3HTV9	Acyl-coenzyme A oxidase OS=Cricetulus griseus GN=I79_014341 PE=3 SV=1	0.884688	NO	2.03343	YES	2.36211	YES
G3HMX6	NAD(P) transhydrogenase, mitochondrial OS=Cricetulus griseus GN=I79_012106 PE=4 SV=1	0.885268	NO	1.01746	NO	1.16462	NO
G3HQV4	3-ketoacyl-CoA thiolase B, peroxisomal (Fragment) OS=Cricetulus griseus GN=I79_013210 PE=3 SV=1	0.886031	NO	0.656294	YES	0.728419	YES
G3HMV6	Hydroxymethylglutaryl-CoA lyase, mitochondrial OS=Cricetulus griseus GN=I79_012073 PE=4 SV=1	0.886395	NO	0.970489	NO	1.09385	NO
G3HJP6	Prohibitin OS=Cricetulus griseus GN=I79_010895 PE=4 SV=1	0.889859	NO	1.0769	NO	1.21568	NO
G3HX67	Glycerol-3-phosphate dehydrogenase [NAD+], cytoplasmic OS=Cricetulus griseus GN=I79_015584 PE=3 SV=1	0.890254	NO	0.682046	YES	0.752177	YES
G3GYD5	Complement component 1 Q subcomponent-binding protein, mitochondrial OS=Cricetulus griseus GN=I79_002810 PE=4 SV=1	0.890844	NO	0.881305	NO	1.00007	NO
G3GTH2	Na(+)/H(+) exchange regulatory cofactor NHE-RF1 OS=Cricetulus griseus GN=I79_000956 PE=1 SV=1	0.891936	NO	1.09854	NO	1.22814	NO
G3GTS6	26S proteasome non-ATPase regulatory subunit 11 OS=Cricetulus griseus GN=I79_001065 PE=4 SV=1	0.893704	NO	1.03587	NO	1.16164	NO
G3GV35	3-hydroxyanthranilate 3,4-dioxygenase OS=Cricetulus griseus GN=Haao PE=3 SV=1	0.894127	NO	1.01614	NO	1.12865	NO
G3I769	Liver carboxylesterase OS=Cricetulus griseus GN=I79_019354 PE=4 SV=1	0.894618	NO	1.09189	NO	1.26354	NO
G3IL47	Carnitine O-acetyltransferase OS=Cricetulus griseus GN=I79_024609 PE=3 SV=1	0.894937	NO	1.48666	YES	1.73559	YES
G3GTF9	ATP synthase subunit d, mitochondrial OS=Cricetulus griseus GN=I79_000940 PE=4 SV=1	0.898848	NO	1.02608	NO	1.16383	NO
G3H4X0	LanC-like protein 1 (Fragment) OS=Cricetulus griseus GN=I79_005333 PE=3 SV=1	0.899014	NO	1.39072	YES	1.57775	YES
G3HS40	H-2 class II histocompatibility antigen gamma chain OS=Cricetulus griseus GN=I79_013666 PE=3 SV=1	0.900261	NO	0.576739	YES	0.582392	YES
G3H5W5	LIM and SH3 domain protein 1 OS=Cricetulus griseus GN=I79_005710 PE=4 SV=1	0.900344	NO	0.955092	NO	1.04892	NO
G3HCW9	Peroxiredoxin-2 OS=Cricetulus griseus GN=I79_008337 PE=4 SV=1	0.90079	NO	0.875685	NO	0.95245	NO
G3I129	Ubiquitin OS=Cricetulus griseus GN=I79_017072 PE=4 SV=1	0.90125	NO	0.86338	NO	0.959998	NO
G3HVE0	Ornithine aminotransferase, mitochondrial OS=Cricetulus griseus GN=I79_014927 PE=3 SV=1	0.901348	NO	0.817473	NO	0.879583	NO
G3IFX1	Succinate dehydrogenase [ubiquinone] flavoprotein subunit, mitochondrial OS=Cricetulus griseus GN=I79_022646 PE=4 SV=1	0.901613	NO	1.05645	NO	1.18871	NO
G3IIA0	ATP synthase subunit b, mitochondrial OS=Cricetulus griseus GN=I79_023568 PE=4 SV=1	0.901818	NO	1.17402	NO	1.32329	NO
G3GRR8	60S ribosomal protein L13 OS=Cricetulus griseus GN=I79_000212 PE=3 SV=1	0.902007	NO	0.909956	NO	1.00739	NO
G3I4W0	Acyl-coenzyme A oxidase OS=Cricetulus griseus GN=I79_018499 PE=3 SV=1	0.902245	NO	1.10169	NO	1.20849	NO
G3HEJ8	ADP/ATP translocase 2 OS=Cricetulus griseus GN=I79_008982 PE=3 SV=1	0.902343	NO	1.06134	NO	1.19436	NO
G3HAE3	ATP synthase subunit alpha, mitochondrial OS=Cricetulus griseus GN=I79_007392 PE=3 SV=1	0.902363	NO	1.13325	NO	1.28384	NO
G3HKF8	Alanine--glyoxylate aminotransferase 2, mitochondrial OS=Cricetulus griseus GN=I79_011178 PE=3 SV=1	0.902501	NO	1.07778	NO	1.23323	NO
G3GTN3	Carnitine O-palmitoyltransferase 2, mitochondrial OS=Cricetulus griseus GN=I79_001018 PE=3 SV=1	0.903109	NO	1.28012	NO	1.53619	NO
G3HC84	Heat shock protein HSP 90-beta OS=Cricetulus griseus GN=I79_008088 PE=4 SV=1	0.904199	NO	0.937432	NO	1.04867	NO
G3IJ99	ATP-binding cassette sub-family D member 3 (Fragment) OS=Cricetulus griseus GN=I79_023932 PE=3 SV=1	0.905115	NO	1.54034	YES	1.78146	YES
G3H3X1	Apoptosis-inducing factor 1, mitochondrial OS=Cricetulus griseus GN=I79_004962 PE=4 SV=1	0.905641	NO	1.10645	NO	1.22451	NO
G3GYY6	Catalase OS=Cricetulus griseus GN=I79_003036 PE=3 SV=1	0.906356	NO	0.958881	NO	1.05234	NO
G3IKF1	Enoyl-CoA hydratase, mitochondrial OS=Cricetulus griseus GN=I79_024352 PE=3 SV=1	0.906387	NO	1.11895	NO	1.26807	NO
G3H4I2	Tropomyosin beta chain OS=Cricetulus griseus GN=I79_005183 PE=3 SV=1	0.90644	NO	1.30647	NO	1.45978	YES
G3H290	Acyl-CoA dehydrogenase family member 10 OS=Cricetulus griseus GN=I79_004261 PE=3 SV=1	0.906849	NO	1.01339	NO	1.13375	NO
G3IE79	Arginase-1 OS=Cricetulus griseus GN=I79_022023 PE=3 SV=1	0.908734	NO	0.827694	NO	0.927227	NO
G3I4T1	Leucine-rich repeat-containing protein 4B OS=Cricetulus griseus GN=I79_018469 PE=4 SV=1	0.911067	NO	1.02998	NO	1.15118	NO
G3GVR4	Protein FAM107B OS=Cricetulus griseus GN=I79_001811 PE=4 SV=1	0.911086	NO	0.87747	NO	0.93648	NO
G3I018	26S proteasome non-ATPase regulatory subunit 7 OS=Cricetulus griseus GN=I79_016691 PE=4 SV=1	0.911403	NO	0.977158	NO	1.07858	NO
G3HJB5	Delta(3,5)-Delta(2,4)-dienoyl-CoA isomerase, mitochondrial OS=Cricetulus griseus GN=I79_010757 PE=4 SV=1	0.91198	NO	1.28304	NO	1.46713	YES
G3H7U0	3-hydroxyacyl-CoA dehydrogenase type-2 OS=Cricetulus griseus GN=I79_006433 PE=3 SV=1	0.912663	NO	1.13266	NO	1.26319	NO
G3HDQ1	UTP--glucose-1-phosphate uridylyltransferase OS=Cricetulus griseus GN=I79_008637 PE=4 SV=1	0.912889	NO	1.03103	NO	1.1535	NO
G3HNY4	Phosphoglycerate kinase OS=Cricetulus griseus GN=I79_012485 PE=3 SV=1	0.913936	NO	0.968207	NO	1.05277	NO
G3II47	Aconitate hydratase, mitochondrial OS=Cricetulus griseus GN=I79_023509 PE=4 SV=1	0.914252	NO	1.08348	NO	1.19484	NO
G3HL13	60 kDa heat shock protein, mitochondrial OS=Cricetulus griseus GN=I79_011398 PE=3 SV=1	0.914575	NO	1.02617	NO	1.13198	NO
G3HJY6	Bile acid-CoA:amino acid N-acyltransferase OS=Cricetulus griseus GN=I79_010988 PE=4 SV=1	0.915116	NO	1.02784	NO	1.15431	NO
G3HSL4	Elongation factor 2 OS=Cricetulus griseus GN=I79_013848 PE=4 SV=1	0.915627	NO	1.09973	NO	1.19565	NO
G3HBK8	Phosphoenolpyruvate carboxykinase, cytosolic [GTP] OS=Cricetulus griseus GN=I79_007842 PE=3 SV=1	0.917879	NO	1.04908	NO	1.17029	NO
G3IA41	Hemoglobin subunit alpha OS=Cricetulus griseus GN=I79_020457 PE=3 SV=1	0.917907	NO	0.894809	NO	0.987878	NO
G3GXS2	EMILIN-1 OS=Cricetulus griseus GN=I79_002565 PE=4 SV=1	0.918019	NO	0.892992	NO	0.936036	NO
G3IN18	60S ribosomal protein L8 OS=Cricetulus griseus GN=I79_025329 PE=3 SV=1	0.918193	NO	1.00307	NO	1.1257	NO
G3HN14	Transitional endoplasmic reticulum ATPase OS=Cricetulus griseus GN=I79_012144 PE=3 SV=1	0.918404	NO	1.1817	NO	1.31776	YES
G3HP24	Isoleucyl-tRNA synthetase, cytoplasmic OS=Cricetulus griseus GN=I79_012527 PE=3 SV=1	0.919339	NO	0.941252	NO	1.00695	NO
G3GXX4	Dolichyl-diphosphooligosaccharide--protein glycosyltransferase subunit 2 OS=Cricetulus griseus GN=I79_002619 PE=4 SV=1	0.91988	NO	0.945559	NO	1.03783	NO
G3IBG3	Ubiquitin activating enzyme E1 OS=Cricetulus griseus GN=Uba1 PE=2 SV=1	0.920043	NO	1.04516	NO	1.14453	NO
G3GX76	Mitochondrial dicarboxylate carrier OS=Cricetulus griseus GN=I79_002391 PE=3 SV=1	0.920796	NO	1.05217	NO	1.19205	NO
G3HH71	Putative RNA-binding protein Luc7-like 2 OS=Cricetulus griseus GN=I79_009968 PE=4 SV=1	0.920824	NO	1.10073	NO	1.21802	NO
G3GWI0	2-oxo-4-hydroxy-4-carboxy-5-ureidoimidazoline decarboxylase OS=Cricetulus griseus GN=I79_002105 PE=4 SV=1	0.920851	NO	0.734314	YES	0.794556	NO
G3HSH4	60S ribosomal protein L24 OS=Cricetulus griseus GN=I79_013806 PE=4 SV=1	0.921664	NO	0.934002	NO	1.01868	NO
G3IHJ3	Ras-related GTP-binding protein A OS=Cricetulus griseus GN=I79_023283 PE=4 SV=1	0.921841	NO	1.00799	NO	1.08563	NO
G3HU24	Aflatoxin B1 aldehyde reductase member 2 OS=Cricetulus griseus GN=I79_014427 PE=4 SV=1	0.921917	NO	0.870162	NO	0.941654	NO
G3H194	Clathrin light chain B (Fragment) OS=Cricetulus griseus GN=I79_003918 PE=4 SV=1	0.922009	NO	1.00103	NO	1.10781	NO
G3HBE7	Acyl-CoA synthetase family member 2, mitochondrial OS=Cricetulus griseus GN=I79_007776 PE=4 SV=1	0.922047	NO	1.13059	NO	1.26105	NO
G3GVX1	Ribosome-binding protein 1 OS=Cricetulus griseus GN=I79_001876 PE=4 SV=1	0.923383	NO	0.743117	YES	0.801216	YES
G3I6S8	Serine dehydratase-like OS=Cricetulus griseus GN=I79_019206 PE=4 SV=1	0.923733	NO	1.14234	NO	1.27336	NO
G3H2C6	Voltage-dependent anion-selective channel protein 1 OS=Cricetulus griseus GN=I79_004334 PE=4 SV=1	0.926807	NO	1.10506	NO	1.21047	NO
G3HEZ0	Stress-70 protein, mitochondrial OS=Cricetulus griseus GN=I79_009139 PE=3 SV=1	0.927479	NO	1.04365	NO	1.13296	NO
G3IEG5	Valacyclovir hydrolase OS=Cricetulus griseus GN=I79_022112 PE=4 SV=1	0.928017	NO	1.1089	NO	1.20445	NO
G3IHC0	Isocitrate dehydrogenase [NADP] OS=Cricetulus griseus GN=I79_023209 PE=3 SV=1	0.92807	NO	1.0235	NO	1.12106	NO
G3I6W5	Prefoldin subunit 6 OS=Cricetulus griseus GN=I79_019243 PE=4 SV=1	0.928338	NO	0.858395	NO	0.911752	NO
G3HU51	Isocitrate dehydrogenase [NADP] OS=Cricetulus griseus GN=I79_014456 PE=3 SV=1	0.929463	NO	0.973106	NO	1.04512	NO
G3HTU8	Galactokinase OS=Cricetulus griseus GN=I79_014328 PE=3 SV=1	0.932292	NO	0.909288	NO	0.985821	NO
G3I2I9	60S ribosomal protein L3 OS=Cricetulus griseus GN=I79_017622 PE=3 SV=1	0.933087	NO	0.992122	NO	1.08624	NO
G3GUU5	Transketolase OS=Cricetulus griseus GN=I79_001469 PE=3 SV=1	0.933502	NO	0.965214	NO	1.05795	NO
G3I948	Eukaryotic translation initiation factor 5A-2 OS=Cricetulus griseus GN=I79_020082 PE=4 SV=1	0.934627	NO	0.752246	NO	0.79399	NO
G3IMF7	PDZ and LIM domain protein 5 OS=Cricetulus griseus GN=I79_025096 PE=4 SV=1	0.934965	NO	0.880653	NO	0.908794	NO
G3HDE5	Proteasome activator complex subunit 1 OS=Cricetulus griseus GN=I79_008549 PE=4 SV=1	0.935075	NO	0.83491	YES	0.892581	NO
G3GVJ0	Aldehyde dehydrogenase OS=Cricetulus griseus GN=I79_001729 PE=3 SV=1	0.935865	NO	1.05261	NO	1.16047	NO
G3HSE4	Proteasome subunit alpha type OS=Cricetulus griseus GN=I79_013775 PE=3 SV=1	0.935887	NO	1.1327	NO	1.25039	NO
G3IAP8	Dehydrogenase/reductase SDR family member 7 OS=Cricetulus griseus GN=I79_020674 PE=3 SV=1	0.936412	NO	1.03534	NO	1.11939	NO
G3H0B5	Isocitrate dehydrogenase [NAD] subunit alpha, mitochondrial OS=Cricetulus griseus GN=I79_003570 PE=3 SV=1	0.936984	NO	1.50791	YES	1.71646	YES
G3IJQ7	Rab-interacting lysosomal protein OS=Cricetulus griseus GN=I79_024093 PE=4 SV=1	0.937476	NO	0.791882	NO	0.810135	NO
G3HNG5	Acyl-coenzyme A thioesterase 1 OS=Cricetulus griseus GN=I79_012303 PE=4 SV=1	0.937506	NO	1.76699	YES	2.09462	YES
G3IDU6	Argininosuccinate lyase OS=Cricetulus griseus GN=I79_021883 PE=3 SV=1	0.937754	NO	1.04022	NO	1.12582	NO
G3GR82	Aldo-keto reductase family 1 member C21 (Fragment) OS=Cricetulus griseus GN=I79_000025 PE=4 SV=1	0.938717	NO	1.03594	NO	1.11646	NO
G3IFJ5	Glutathione S-transferase alpha-3 OS=Cricetulus griseus GN=I79_022518 PE=4 SV=1	0.939072	NO	0.97276	NO	1.04809	NO
G3I7Q1	Apolipoprotein A-I OS=Cricetulus griseus GN=I79_019548 PE=3 SV=1	0.939573	NO	1.01877	NO	1.09604	NO
G3H7V6	Monoglyceride lipase OS=Cricetulus griseus GN=I79_006450 PE=4 SV=1	0.939878	NO	0.920461	NO	0.968626	NO
G3HH02	Uncharacterized protein C20orf135-like OS=Cricetulus griseus GN=I79_009897 PE=4 SV=1	0.943527	NO	0.879422	NO	0.893102	NO
G3ICM8	Hemoglobin subunit epsilon-Y2 OS=Cricetulus griseus GN=I79_021426 PE=3 SV=1	0.94438	NO	0.729053	YES	0.77038	NO
G3GS40	Succinyl-CoA ligase [GDP-forming] subunit beta, mitochondrial OS=Cricetulus griseus GN=I79_000350 PE=4 SV=1	0.944587	NO	1.01288	NO	1.08068	NO
G3HY05	Glutathione S-transferase theta-1 OS=Cricetulus griseus GN=I79_015930 PE=3 SV=1	0.944847	NO	1.28068	NO	1.39605	NO
G3HZI0	Golgin subfamily A member 2 OS=Cricetulus griseus GN=I79_016484 PE=4 SV=1	0.945406	NO	0.845592	NO	0.855791	NO
G3H8F2	Acylamino-acid-releasing enzyme OS=Cricetulus griseus GN=I79_006652 PE=4 SV=1	0.946241	NO	1.04724	NO	1.11293	NO
G3HH39	Elongation factor 1-alpha 1 OS=Cricetulus griseus GN=I79_009935 PE=4 SV=1	0.946438	NO	1.12588	NO	1.20879	NO
G3HDU9	Histone H1.1 OS=Cricetulus griseus GN=I79_008715 PE=3 SV=1	0.94647	NO	0.860572	NO	0.869996	NO
G3HD84	3-hydroxyisobutyrate dehydrogenase, mitochondrial OS=Cricetulus griseus GN=I79_008461 PE=4 SV=1	0.947394	NO	0.919304	NO	0.958482	NO
G3IG06	Sarcosine dehydrogenase, mitochondrial OS=Cricetulus griseus GN=I79_022683 PE=3 SV=1	0.948167	NO	1.22414	NO	1.33678	NO
G3HKG8	40S ribosomal protein S3a OS=Cricetulus griseus GN=Rps3a PE=3 SV=1	0.948434	NO	1.00886	NO	1.11988	NO
G3HER1	Tricarboxylate transport protein, mitochondrial OS=Cricetulus griseus GN=I79_009055 PE=3 SV=1	0.949262	NO	1.10355	NO	1.22015	NO
G3HYP6	Nuclear migration protein nudC OS=Cricetulus griseus GN=I79_016187 PE=4 SV=1	0.94928	NO	1.08097	NO	1.16194	NO
G3IH52	Aldehyde oxidase (Fragment) OS=Cricetulus griseus GN=I79_023133 PE=4 SV=1	0.949965	NO	0.910622	NO	0.968831	NO
G3I2B6	Serine/threonine-protein phosphatase 2A 65 kDa regulatory subunit A alpha isoform (Fragment) OS=Cricetulus griseus GN=I79_017545 PE=4 SV=1	0.950625	NO	1.02478	NO	1.09224	NO
G3IMT4	Alcohol dehydrogenase 1 OS=Cricetulus griseus GN=I79_025230 PE=4 SV=1	0.951031	NO	0.906369	NO	0.963385	NO
G3HCD3	Phosphoglycerate mutase family member 5 OS=Cricetulus griseus GN=I79_008141 PE=4 SV=1	0.953407	NO	1.17034	NO	1.30524	NO
G3HE31	26S protease regulatory subunit 7 OS=Cricetulus griseus GN=I79_008802 PE=3 SV=1	0.954652	NO	1.04856	NO	1.10288	NO
G3HSB4	60S ribosomal protein L27 OS=Cricetulus griseus GN=I79_013744 PE=4 SV=1	0.955474	NO	0.961938	NO	1.0321	NO
G3HIQ0	Threonyl-tRNA synthetase, cytoplasmic OS=Cricetulus griseus GN=I79_010525 PE=3 SV=1	0.956871	NO	0.928787	NO	0.962715	NO
G3HJB1	Alpha-actinin-4 OS=Cricetulus griseus GN=I79_010753 PE=4 SV=1	0.958028	NO	1.11129	NO	1.1822	NO
G3I526	Amine oxidase [flavin-containing] B OS=Cricetulus griseus GN=I79_018567 PE=4 SV=1	0.958816	NO	1.12195	NO	1.20041	NO
G3H9H7	Heterogeneous nuclear ribonucleoprotein G OS=Cricetulus griseus GN=I79_007049 PE=4 SV=1	0.958829	NO	0.774369	YES	0.808473	NO
G3II74	Cytochrome P450 2E1 OS=Cricetulus griseus GN=I79_023542 PE=3 SV=1	0.959201	NO	1.10964	NO	1.15691	NO
G3HND5	Glyoxalase domain-containing protein 5 OS=Cricetulus griseus GN=I79_012272 PE=4 SV=1	0.959238	NO	1.01704	NO	1.06355	NO
G3GXQ3	Trifunctional enzyme subunit alpha, mitochondrial OS=Cricetulus griseus GN=I79_002545 PE=3 SV=1	0.960752	NO	1.72572	YES	1.84836	YES
G3I887	Peroxiredoxin-5, mitochondrial OS=Cricetulus griseus GN=I79_019750 PE=4 SV=1	0.96192	NO	0.728785	YES	0.75279	YES
G3GT05	T-complex protein 1 subunit theta OS=Cricetulus griseus GN=I79_000778 PE=3 SV=1	0.962003	NO	1.12072	NO	1.19201	NO
G3I7Q5	Zinc finger protein ZPR1 OS=Cricetulus griseus GN=I79_019552 PE=4 SV=1	0.962192	NO	0.729039	YES	0.728713	NO
G3H4U2	Serine--pyruvate aminotransferase OS=Cricetulus griseus GN=I79_005304 PE=3 SV=1	0.962493	NO	0.874308	NO	0.913471	NO
G3HHM2	Histone H3.1t OS=Cricetulus griseus GN=I79_010126 PE=3 SV=1	0.962657	NO	1.02363	NO	1.07409	NO
G3H2C4	Heat shock 70 kDa protein 4 (Fragment) OS=Cricetulus griseus GN=I79_004332 PE=4 SV=1	0.962787	NO	1.00378	NO	1.04755	NO
G3GYL3	NADH dehydrogenase [ubiquinone] iron-sulfur protein 3, mitochondrial OS=Cricetulus griseus GN=I79_002893 PE=3 SV=1	0.963171	NO	1.00846	NO	1.04572	NO
G3I5Z5	Prostaglandin reductase 1 OS=Cricetulus griseus GN=I79_018906 PE=4 SV=1	0.96368	NO	1.0927	NO	1.14836	NO
G3IMU3	Argininosuccinate synthase OS=Cricetulus griseus GN=I79_025241 PE=4 SV=1	0.965661	NO	0.934326	NO	0.966438	NO
G3IA76	Protein LZIC OS=Cricetulus griseus GN=I79_020492 PE=4 SV=1	0.965989	NO	0.826984	NO	0.834075	NO
G3GXD0	L-xylulose reductase OS=Cricetulus griseus GN=I79_002420 PE=4 SV=1	0.966228	NO	1.02012	NO	1.05963	NO
G3H6M5	Fumarate hydratase, mitochondrial OS=Cricetulus griseus GN=I79_005991 PE=3 SV=1	0.96642	NO	1.08906	NO	1.1451	NO
G3GSW3	Coatomer subunit beta' OS=Cricetulus griseus GN=I79_000735 PE=4 SV=1	0.966479	NO	0.960244	NO	0.9895	NO
G3HBE9	Leucine-rich repeat-containing protein 59 OS=Cricetulus griseus GN=I79_007777 PE=4 SV=1	0.967152	NO	0.887474	NO	0.902428	NO
G3HYG7	DnaJ-like subfamily B member 11 OS=Cricetulus griseus GN=I79_016100 PE=4 SV=1	0.968936	NO	0.857494	NO	0.831127	NO
G3IKQ5	Pyridoxal kinase OS=Cricetulus griseus GN=I79_024458 PE=4 SV=1	0.969296	NO	1.0977	NO	1.15642	NO
G3H935	Tyrosyl-tRNA synthetase, cytoplasmic OS=Cricetulus griseus GN=I79_006897 PE=4 SV=1	0.970069	NO	0.935947	NO	0.963924	NO
G3HHY2	Peroxisomal multifunctional enzyme type 2 OS=Cricetulus griseus GN=I79_010243 PE=3 SV=1	0.970113	NO	1.16276	NO	1.24341	NO
G3I5H1	Glutathione S-transferase A4 OS=Cricetulus griseus GN=I79_018719 PE=4 SV=1	0.971123	NO	1.08451	NO	1.14576	NO
G3I5R2	40S ribosomal protein S28 OS=Cricetulus griseus GN=I79_018817 PE=3 SV=1	0.971302	NO	1.08665	NO	1.14057	NO
G3HAA2	Phenazine biosynthesis-like domain-containing protein 2 OS=Cricetulus griseus GN=I79_007348 PE=4 SV=1	0.972278	NO	0.740404	YES	0.750034	NO
G3IHJ6	Vitamin D-binding protein OS=Cricetulus griseus GN=I79_023286 PE=4 SV=1	0.972387	NO	1.11179	NO	1.16445	NO
G3HKL0	Fatty acid-binding protein, brain OS=Cricetulus griseus GN=I79_011239 PE=3 SV=1	0.972611	NO	0.736453	YES	0.746568	NO
G3I0M2	Platelet-activating factor acetylhydrolase IB subunit gamma OS=Cricetulus griseus GN=I79_016910 PE=4 SV=1	0.972669	NO	0.86386	NO	0.854371	NO
G3HRM4	Retinol dehydrogenase 2 OS=Cricetulus griseus GN=I79_013468 PE=3 SV=1	0.972714	NO	1.16632	NO	1.23732	NO
G3I9F0	General vesicular transport factor p115 OS=Cricetulus griseus GN=I79_020190 PE=4 SV=1	0.973821	NO	1.0574	NO	1.09423	NO
G3HPT1	Cytochrome c oxidase subunit 6B1 OS=Cricetulus griseus GN=I79_012801 PE=4 SV=1	0.973888	NO	0.888514	NO	0.88686	NO
G3HRP2	Protein canopy-like 2 OS=Cricetulus griseus GN=I79_013488 PE=4 SV=1	0.974972	NO	0.9948	NO	1.00466	NO
G3H9U3	Splicing factor, proline-and glutamine-rich OS=Cricetulus griseus GN=I79_007174 PE=4 SV=1	0.975771	NO	0.995137	NO	1.01495	NO
G3HGS2	Propionyl-CoA carboxylase alpha chain, mitochondrial OS=Cricetulus griseus GN=I79_009813 PE=4 SV=1	0.975892	NO	1.15269	NO	1.20231	NO
G3GWR8	Proteasome subunit alpha type-7 (Fragment) OS=Cricetulus griseus GN=I79_002199 PE=4 SV=1	0.975971	NO	1.10038	NO	1.16395	NO
G3HHK3	60S ribosomal protein L31 OS=Cricetulus griseus GN=I79_010107 PE=4 SV=1	0.977265	NO	0.943551	NO	0.960081	NO
G3IBK4	60S ribosomal protein L10 OS=Cricetulus griseus GN=I79_021029 PE=4 SV=1	0.97771	NO	0.929397	NO	0.954448	NO
G3INF7	Glutathione S-transferase Mu 1 OS=Cricetulus griseus GN=I79_025478 PE=3 SV=1	0.979216	NO	1.02445	NO	1.0269	NO
G3GWG3	High mobility group protein B1 OS=Cricetulus griseus GN=I79_002087 PE=4 SV=1	0.980218	NO	0.758114	YES	0.767896	NO
G3GZZ0	Aspartate aminotransferase OS=Cricetulus griseus GN=I79_003438 PE=3 SV=1	0.980362	NO	1.02999	NO	1.06465	NO
G3IKS9	Glutaredoxin-3 OS=Cricetulus griseus GN=I79_024482 PE=4 SV=1	0.980529	NO	1.0881	NO	1.12359	NO
G3HLP4	Eukaryotic translation initiation factor 4H OS=Cricetulus griseus GN=I79_011635 PE=4 SV=1	0.981122	NO	0.925304	NO	0.932016	NO
G3IAE3	UPF0568 protein C14orf166-like OS=Cricetulus griseus GN=I79_020563 PE=4 SV=1	0.981295	NO	0.867547	NO	0.867161	NO
G3HFQ4	Dihydrolipoyllysine-residue succinyltransferase component of 2-oxoglutarate dehydrogenase complex, mitochondrial OS=Cricetulus griseus GN=I79_009418 PE=3 SV=1	0.98165	NO	1.0177	NO	1.04953	NO
G3GZ90	Calumenin OS=Cricetulus griseus GN=I79_003123 PE=4 SV=1	0.981838	NO	0.874393	NO	0.87613	NO
G3HA25	14-3-3 protein gamma OS=Cricetulus griseus GN=I79_007265 PE=4 SV=1	0.982966	NO	1.13383	NO	1.18005	NO
G3IEG6	Tubulin beta-2A chain OS=Cricetulus griseus GN=I79_022113 PE=3 SV=1	0.983174	NO	1.10503	NO	1.14451	NO
G3I0F7	Alpha-N-acetylgalactosaminidase OS=Cricetulus griseus GN=I79_016839 PE=4 SV=1	0.985546	NO	0.957568	NO	0.973397	NO
G3HMG1	40S ribosomal protein S13 OS=Cricetulus griseus GN=I79_011923 PE=4 SV=1	0.985764	NO	0.995931	NO	1.00479	NO
G3IFS2	Cytochrome P450 2C18 OS=Cricetulus griseus GN=I79_022595 PE=3 SV=1	0.98591	NO	1.16787	NO	1.23838	NO
G3HBG8	Calmodulin OS=Cricetulus griseus GN=I79_007796 PE=4 SV=1	0.986088	NO	0.95407	NO	0.985443	NO
G3HT22	Glycerol-3-phosphate dehydrogenase, mitochondrial OS=Cricetulus griseus GN=I79_014035 PE=3 SV=1	0.986213	NO	1.29046	NO	1.33032	NO
G3IBK2	Filamin-A OS=Cricetulus griseus GN=I79_021027 PE=4 SV=1	0.986276	NO	0.997468	NO	1.00305	NO
G3HL28	Glutathione S-transferase kappa 1 OS=Cricetulus griseus GN=I79_011413 PE=4 SV=1	0.986353	NO	1.17612	NO	1.23251	NO
G3HMZ7	Histidine triad nucleotide-binding protein 2 OS=Cricetulus griseus GN=I79_012127 PE=4 SV=1	0.986673	NO	1.14477	NO	1.17995	NO
G3HU10	Prefoldin subunit 2 OS=Cricetulus griseus GN=I79_014378 PE=4 SV=1	0.987288	NO	0.857442	NO	0.813995	NO
G3GXA9	Protein disulfide-isomerase OS=Cricetulus griseus GN=I79_002399 PE=3 SV=1	0.987668	NO	0.773776	YES	0.78308	YES
G3HW48	Dynactin subunit 2 OS=Cricetulus griseus GN=I79_015196 PE=4 SV=1	0.988089	NO	0.76398	NO	0.751231	NO
G3HVB6	Clustered mitochondria protein homolog OS=Cricetulus griseus GN=I79_014897 PE=3 SV=1	0.988527	NO	1.04907	NO	1.08414	NO
G3GYP7	Alcohol dehydrogenase [NADP+] OS=Cricetulus griseus GN=I79_002952 PE=4 SV=1	0.989072	NO	0.89457	NO	0.898968	NO
G3HDW6	Succinate-semialdehyde dehydrogenase, mitochondrial OS=Cricetulus griseus GN=I79_008733 PE=3 SV=1	0.989278	NO	1.08151	NO	1.12426	NO
G3H7Y0	Coatomer subunit alpha OS=Cricetulus griseus GN=I79_006476 PE=3 SV=1	0.989534	NO	1.0018	NO	1.00167	NO
G3HHZ9	Delta-aminolevulinic acid dehydratase OS=Cricetulus griseus GN=I79_010261 PE=3 SV=1	0.990347	NO	1.20213	NO	1.23889	NO
G3IDL7	Heat shock cognate 71 kDa protein OS=Cricetulus griseus GN=I79_021800 PE=3 SV=1	0.990523	NO	0.927205	NO	0.940563	NO
G3HJD8	40S ribosomal protein S16 OS=Cricetulus griseus GN=I79_010782 PE=3 SV=1	0.990971	NO	0.965639	NO	0.981925	NO
G3H256	26S proteasome non-ATPase regulatory subunit 9 OS=Cricetulus griseus GN=I79_004301 PE=4 SV=1	0.991274	NO	1.15051	NO	1.14757	NO
G3HPI0	40S ribosomal protein S4 OS=Cricetulus griseus GN=I79_012692 PE=3 SV=1	0.991723	NO	1.08068	NO	1.12861	NO
G3H9T1	Dolichyl-diphosphooligosaccharide--protein glycosyltransferase 48 kDa subunit OS=Cricetulus griseus GN=I79_007162 PE=4 SV=1	0.992443	NO	1.0655	NO	1.09038	NO
G3IEB3	OCIA domain-containing protein 2 OS=Cricetulus griseus GN=I79_022058 PE=4 SV=1	0.992538	NO	0.950309	NO	0.952137	NO
G3H894	Abhydrolase domain-containing protein 14B OS=Cricetulus griseus GN=I79_006594 PE=4 SV=1	0.992933	NO	0.999374	NO	1.0221	NO
G3HML9	Alpha-aminoadipic semialdehyde synthase, mitochondrial OS=Cricetulus griseus GN=I79_011987 PE=4 SV=1	0.99329	NO	1.0845	NO	1.12115	NO
G3I3Y5	NADH dehydrogenase [ubiquinone] flavoprotein 1, mitochondrial OS=Cricetulus griseus GN=I79_018156 PE=4 SV=1	0.994161	NO	1.09402	NO	1.10536	NO
G3H7R4	Thioredoxin-dependent peroxide reductase, mitochondrial OS=Cricetulus griseus GN=I79_006402 PE=4 SV=1	0.996117	NO	1.04174	NO	1.03717	NO
G3H1B2	Alpha-aminoadipic semialdehyde dehydrogenase OS=Cricetulus griseus GN=I79_003937 PE=3 SV=1	0.996164	NO	1.03362	NO	1.06426	NO
G3HGQ6	Plasminogen OS=Cricetulus griseus GN=I79_009796 PE=3 SV=1	0.996851	NO	1.09017	NO	1.10285	NO
G3GR73	Rab GDP dissociation inhibitor beta OS=Cricetulus griseus GN=I79_000016 PE=4 SV=1	0.998163	NO	1.05897	NO	1.07926	NO
G3IFC5	Glycine N-acyltransferase-like protein Keg1 OS=Cricetulus griseus GN=I79_022446 PE=4 SV=1	0.999446	NO	1.48626	YES	1.61397	YES
G3H177	Vesicular integral-membrane protein VIP36 OS=Cricetulus griseus GN=I79_003901 PE=4 SV=1	0.999568	NO	1.04499	NO	1.05943	NO
G3I1R2	Purine nucleoside phosphorylase (Fragment) OS=Cricetulus griseus GN=I79_017328 PE=4 SV=1	0.999731	NO	0.928524	NO	0.936878	NO
G3HGP6	T-complex protein 1 subunit alpha OS=Cricetulus griseus GN=I79_009786 PE=3 SV=1	0.999846	NO	1.1533	NO	1.17837	NO
G3HSP7	Ester hydrolase C11orf54-like OS=Cricetulus griseus GN=I79_013881 PE=4 SV=1	0.999996	NO	1.07241	NO	1.12513	NO
G3I277	Dihydrolipoyl dehydrogenase OS=Cricetulus griseus GN=I79_017504 PE=3 SV=1	1.00047	NO	1.16374	NO	1.19165	NO
G3HCL6	Complement C3 OS=Cricetulus griseus GN=I79_008227 PE=4 SV=1	1.00075	NO	0.745696	NO	0.713578	NO
G3HBP7	NADH dehydrogenase [ubiquinone] 1 beta subcomplex subunit 10 OS=Cricetulus griseus GN=I79_007951 PE=4 SV=1	1.0013	NO	0.999613	NO	0.99455	NO
G3HZ74	Glutaredoxin-related protein 5 OS=Cricetulus griseus GN=I79_016370 PE=4 SV=1	1.00241	NO	0.90619	NO	0.886912	NO
G3H302	Selenium-binding protein 1 OS=Cricetulus griseus GN=I79_004607 PE=4 SV=1	1.00288	NO	0.866578	NO	0.86879	NO
G3H162	Transmembrane emp24 domain-containing protein 9 OS=Cricetulus griseus GN=I79_003886 PE=3 SV=1	1.0034	NO	0.882012	NO	0.84568	NO
G3HGP4	Acetyl-CoA acetyltransferase, cytosolic OS=Cricetulus griseus GN=I79_009782 PE=3 SV=1	1.00343	NO	0.754119	YES	0.746929	YES
G3H8N3	60S ribosomal protein L4 OS=Cricetulus griseus GN=I79_006739 PE=4 SV=1	1.00439	NO	1.03935	NO	1.04755	NO
G3HY03	D-dopachrome decarboxylase OS=Cricetulus griseus GN=I79_015928 PE=4 SV=1	1.00467	NO	0.979842	NO	0.980907	NO
G3HNP6	26S protease regulatory subunit 6B (Fragment) OS=Cricetulus griseus GN=I79_012389 PE=3 SV=1	1.00512	NO	1.02738	NO	1.01549	NO
G3H3B9	Carbonyl reductase family member 4 OS=Cricetulus griseus GN=I79_004734 PE=3 SV=1	1.00524	NO	0.986917	NO	0.992415	NO
G3IG23	Alanyl-tRNA synthetase, cytoplasmic OS=Cricetulus griseus GN=I79_022700 PE=3 SV=1	1.00577	NO	1.04246	NO	1.04042	NO
G3H3Q1	Pyruvate kinase OS=Cricetulus griseus GN=I79_004880 PE=3 SV=1	1.00607	NO	1.00731	NO	1.03675	NO
G3H501	Spectrin beta chain, erythrocyte OS=Cricetulus griseus GN=I79_005365 PE=4 SV=1	1.00639	NO	1.04381	NO	1.04222	NO
G3HBD4	Nucleoside diphosphate kinase OS=Cricetulus griseus GN=I79_007762 PE=3 SV=1	1.00658	NO	0.91931	NO	0.897623	NO
G3GTJ3	Glyceraldehyde-3-phosphate dehydrogenase OS=Cricetulus griseus GN=I79_000978 PE=3 SV=1	1.0067	NO	0.967753	NO	1.0735	NO
G3HQX0	40S ribosomal protein SA OS=Cricetulus griseus GN=I79_013226 PE=3 SV=1	1.00685	NO	1.05409	NO	1.05252	NO
G3GZD2	Phosphoglucomutase-1 OS=Cricetulus griseus GN=I79_003195 PE=3 SV=1	1.00729	NO	1.01309	NO	1.01592	NO
G3GSF7	Ornithine carbamoyltransferase, mitochondrial (Fragment) OS=Cricetulus griseus GN=I79_000568 PE=4 SV=1	1.00764	NO	1.23483	NO	1.31657	NO
G3HB04	Protein disulfide-isomerase A6 OS=Cricetulus griseus GN=I79_007616 PE=4 SV=1	1.00798	NO	0.630633	YES	0.596267	YES
G3I6B2	Methylmalonyl-CoA mutase, mitochondrial OS=Cricetulus griseus GN=I79_019024 PE=4 SV=1	1.00798	NO	1.08102	NO	1.08488	NO
G3IEB0	Argininosuccinate synthase OS=Cricetulus griseus GN=I79_022055 PE=4 SV=1	1.00801	NO	0.982346	NO	0.98919	NO
G3HCK9	Far upstream element-binding protein 2 OS=Cricetulus griseus GN=I79_008220 PE=4 SV=1	1.0084	NO	0.854106	NO	0.832971	NO
G3ILI3	Seryl-tRNA synthetase, cytoplasmic OS=Cricetulus griseus GN=I79_024749 PE=3 SV=1	1.00892	NO	1.06976	NO	1.07427	NO
G3IEU2	Protein DJ-1 OS=Cricetulus griseus GN=I79_022246 PE=4 SV=1	1.01037	NO	1.08576	NO	1.09462	NO
G3IGQ3	Heat shock cognate 71 kDa protein OS=Cricetulus griseus GN=I79_022974 PE=3 SV=1	1.01045	NO	0.788616	YES	0.777813	NO
G3HNY5	Phosphoglycerate kinase OS=Cricetulus griseus GN=I79_012486 PE=3 SV=1	1.01059	NO	0.885444	NO	0.877831	NO
G3GZB2	Acid ceramidase OS=Cricetulus griseus GN=I79_003173 PE=4 SV=1	1.01083	NO	0.956803	NO	0.927171	NO
G3H0Q0	40S ribosomal protein S6 OS=Cricetulus griseus GN=I79_003714 PE=3 SV=1	1.01171	NO	0.977488	NO	0.980591	NO
G3H1A4	Sideroflexin-1 OS=Cricetulus griseus GN=I79_003928 PE=4 SV=1	1.01265	NO	1.04839	NO	1.04673	NO
G3GU30	60S ribosomal protein L6 OS=Cricetulus griseus GN=I79_001178 PE=3 SV=1	1.01389	NO	0.986386	NO	1.00301	NO
G3IKE2	40S ribosomal protein S15a OS=Cricetulus griseus GN=I79_024343 PE=3 SV=1	1.01436	NO	0.980485	NO	0.970437	NO
G3HMV2	60S ribosomal protein L11 OS=Cricetulus griseus GN=I79_012069 PE=3 SV=1	1.01473	NO	1.00965	NO	1.0076	NO
G3HFI6	ATP-dependent RNA helicase DDX1 OS=Cricetulus griseus GN=I79_009344 PE=4 SV=1	1.01476	NO	0.98943	NO	0.968669	NO
G3I1H5	Legumain OS=Cricetulus griseus GN=I79_017232 PE=4 SV=1	1.01502	NO	0.943275	NO	0.911354	NO
G3IDC2	Heat shock cognate 71 kDa protein OS=Cricetulus griseus GN=I79_021698 PE=4 SV=1	1.01503	NO	1.2103	NO	1.23187	NO
G3HGT4	Uncharacterized protein KIAA0564-like OS=Cricetulus griseus GN=I79_009825 PE=4 SV=1	1.01561	NO	1.22172	NO	1.22656	NO
G3H6R5	Pterin-4-alpha-carbinolamine dehydratase (Fragment) OS=Cricetulus griseus GN=I79_006034 PE=3 SV=1	1.01596	NO	1.02407	NO	1.02627	NO
G3H2S5	RNA-binding protein 8A OS=Cricetulus griseus GN=I79_004496 PE=4 SV=1	1.01614	NO	1.1336	NO	1.13704	NO
G3HMS8	60S ribosomal protein L17 OS=Cricetulus griseus GN=I79_012050 PE=3 SV=1	1.0164	NO	0.912493	NO	0.894438	NO
G3GY47	60S ribosomal protein L26 OS=Cricetulus griseus GN=I79_002702 PE=4 SV=1	1.01694	NO	1.11596	NO	1.12472	NO
G3HK00	Guanine nucleotide-binding protein subunit beta-2-like 1 OS=Cricetulus griseus GN=I79_011006 PE=4 SV=1	1.01813	NO	0.992095	NO	0.9839	NO
G3GYY2	Caprin-1 OS=Cricetulus griseus GN=I79_003032 PE=4 SV=1	1.01814	NO	0.835227	NO	0.774259	NO
G3HMD2	Sulfide:quinone oxidoreductase, mitochondrial OS=Cricetulus griseus GN=I79_011888 PE=4 SV=1	1.01844	NO	1.14331	NO	1.15652	NO
G3IL62	NAD(P) transhydrogenase, mitochondrial OS=Cricetulus griseus GN=I79_024624 PE=4 SV=1	1.01846	NO	0.998929	NO	0.99537	NO
G3H4V0	Vigilin OS=Cricetulus griseus GN=I79_005313 PE=4 SV=1	1.01889	NO	0.979831	NO	0.96891	NO
G3I6D1	3 beta-hydroxysteroid dehydrogenase/Delta 5-->4-isomerase type 2 OS=Cricetulus griseus GN=I79_019048 PE=3 SV=1	1.01955	NO	1.00563	NO	1.01902	NO
G3I3M3	Sorbin and SH3 domain-containing protein 2 OS=Cricetulus griseus GN=I79_018033 PE=4 SV=1	1.01956	NO	0.726111	NO	0.661223	NO
G3HFM4	Filamin-B OS=Cricetulus griseus GN=I79_009386 PE=4 SV=1	1.02	NO	1.01291	NO	1.00238	NO
G3GUI1	Alpha-2-macroglobulin OS=Cricetulus griseus GN=I79_001343 PE=4 SV=1	1.02007	NO	1.21275	NO	1.22629	NO
G3IEX2	Nuclease-sensitive element-binding protein 1 OS=Cricetulus griseus GN=I79_022277 PE=4 SV=1	1.02008	NO	1.26302	NO	1.25264	NO
G3I459	Kynurenine--oxoglutarate transaminase 3 OS=Cricetulus griseus GN=I79_018234 PE=4 SV=1	1.02045	NO	1.12385	NO	1.14237	NO
G3GY95	Eukaryotic translation initiation factor 5A-1 OS=Cricetulus griseus GN=I79_002768 PE=4 SV=1	1.02167	NO	1.22846	NO	1.27077	NO
G3H3Y4	Regucalcin OS=Cricetulus griseus GN=I79_004976 PE=4 SV=1	1.02184	NO	1.02212	NO	1.01924	NO
G3H2D6	GTP-binding protein SAR1b OS=Cricetulus griseus GN=I79_004346 PE=3 SV=1	1.02193	NO	1.06676	NO	1.05368	NO
G3IGP5	Cytochrome P450 2A5 OS=Cricetulus griseus GN=I79_022965 PE=3 SV=1	1.02218	NO	0.964799	NO	0.955075	NO
G3I2K6	Hippocalcin-like protein 1 OS=Cricetulus griseus GN=I79_017643 PE=4 SV=1	1.0222	NO	0.795574	NO	0.76067	NO
G3IEY0	Succinate dehydrogenase [ubiquinone] iron-sulfur subunit, mitochondrial OS=Cricetulus griseus GN=I79_022285 PE=4 SV=1	1.02267	NO	1.10777	NO	1.098	NO
G3I7M2	Elongation factor Tu OS=Cricetulus griseus GN=I79_019515 PE=3 SV=1	1.0227	NO	0.895493	NO	0.885069	NO
G3IHQ6	Sulfurtransferase OS=Cricetulus griseus GN=I79_023361 PE=4 SV=1	1.02283	NO	1.14082	NO	1.12789	NO
G3GYK8	26S protease regulatory subunit 6A OS=Cricetulus griseus GN=I79_002888 PE=3 SV=1	1.02311	NO	1.11388	NO	1.10889	NO
G3ICC2	BAG family molecular chaperone regulator 3 OS=Cricetulus griseus GN=I79_021315 PE=4 SV=1	1.02354	NO	0.921197	NO	0.869863	NO
G3HCT4	Putative ATP-dependent RNA helicase DDX5 OS=Cricetulus griseus GN=I79_008300 PE=3 SV=1	1.02392	NO	0.956894	NO	0.936487	NO
G3GTB7	Heterogeneous nuclear ribonucleoprotein Q OS=Cricetulus griseus GN=I79_000895 PE=4 SV=1	1.02405	NO	1.14248	NO	1.14635	NO
G3HUF3	ATP-binding cassette sub-family B member 7, mitochondrial OS=Cricetulus griseus GN=I79_014563 PE=3 SV=1	1.02493	NO	1.12481	NO	1.09101	NO
G3HA23	Malate dehydrogenase (Fragment) OS=Cricetulus griseus GN=I79_007263 PE=4 SV=1	1.02571	NO	0.919016	NO	0.899	NO
G3GY75	Eukaryotic initiation factor 4A-I OS=Cricetulus griseus GN=I79_002748 PE=3 SV=1	1.02653	NO	1.08207	NO	1.07647	NO
G3H8Y8	Collagen alpha-1(XVIII) chain OS=Cricetulus griseus GN=I79_006837 PE=4 SV=1	1.02675	NO	0.991527	NO	0.934992	NO
G3GZ21	Peroxisomal 3,2-trans-enoyl-CoA isomerase OS=Cricetulus griseus GN=I79_003072 PE=4 SV=1	1.02703	NO	1.5531	YES	1.66932	YES
G3GR61	ATP synthase subunit gamma OS=Cricetulus griseus GN=I79_000004 PE=3 SV=1	1.02714	NO	1.14909	NO	1.13788	NO
G3HW36	Serine hydroxymethyltransferase OS=Cricetulus griseus GN=I79_015184 PE=1 SV=1	1.02747	NO	1.00786	NO	0.993076	NO
G3HNR0	Flavin reductase OS=Cricetulus griseus GN=I79_012403 PE=4 SV=1	1.02838	NO	1.06996	NO	1.06072	NO
G3HH44	Glutathione S-transferase A1 OS=Cricetulus griseus GN=I79_009940 PE=4 SV=1	1.02966	NO	1.16159	NO	1.14158	NO
G3I2P8	Annexin OS=Cricetulus griseus GN=I79_017691 PE=3 SV=1	1.03047	NO	1.06382	NO	1.03505	NO
G3I2M1	T-complex protein 1 subunit zeta OS=Cricetulus griseus GN=I79_017661 PE=3 SV=1	1.03153	NO	1.02859	NO	1.00536	NO
G3IB81	Mitochondrial carnitine/acylcarnitine carrier protein OS=Cricetulus griseus GN=I79_020873 PE=3 SV=1	1.03189	NO	1.24675	NO	1.25087	NO
G3I2D3	40S ribosomal protein S20 OS=Cricetulus griseus GN=I79_017563 PE=3 SV=1	1.03197	NO	1.10275	NO	1.09715	NO
G3I5Q4	Heterogeneous nuclear ribonucleoprotein M OS=Cricetulus griseus GN=I79_018809 PE=4 SV=1	1.0329	NO	0.806409	NO	0.741289	NO
G3GVI3	Serine hydroxymethyltransferase OS=Cricetulus griseus GN=I79_001722 PE=1 SV=1	1.0334	NO	1.20096	NO	1.19178	NO
G3HK39	Plasma glutamate carboxypeptidase OS=Cricetulus griseus GN=I79_011052 PE=4 SV=1	1.03402	NO	1.08067	NO	1.04581	NO
G3HIM1	Basement membrane-specific heparan sulfate proteoglycan core protein OS=Cricetulus griseus GN=I79_010495 PE=4 SV=1	1.03469	NO	1.0809	NO	1.03998	NO
G3HC01	Tropomyosin alpha-3 chain OS=Cricetulus griseus GN=I79_008041 PE=3 SV=1	1.03475	NO	0.9162	NO	0.87561	NO
G3GYL6	Cytosolic carboxypeptidase 2 OS=Cricetulus griseus GN=I79_002897 PE=4 SV=1	1.03979	NO	1.07016	NO	1.04115	NO
G3HRM2	Methyltransferase-like protein 7B OS=Cricetulus griseus GN=I79_013528 PE=4 SV=1	1.04064	NO	1.39996	YES	1.43537	YES
G3HS06	40S ribosomal protein S10 OS=Cricetulus griseus GN=I79_013631 PE=4 SV=1	1.04094	NO	1.07974	NO	1.03736	NO
G3I3E7	Platelet-activating factor acetylhydrolase 2, cytoplasmic OS=Cricetulus griseus GN=I79_017951 PE=4 SV=1	1.04137	NO	1.18229	NO	1.15976	NO
G3HWJ3	Putative uncharacterized protein OS=Cricetulus griseus GN=I79_015376 PE=4 SV=1	1.04204	NO	0.874253	NO	0.83201	NO
G3HPV5	Histone H1.5 OS=Cricetulus griseus GN=I79_012826 PE=3 SV=1	1.04356	NO	0.75527	NO	0.679388	NO
G3HA21	NADPH--cytochrome P450 reductase OS=Cricetulus griseus GN=I79_007261 PE=4 SV=1	1.04371	NO	1.26179	NO	1.25123	NO
G3I366	Prolyl endopeptidase OS=Cricetulus griseus GN=I79_017867 PE=4 SV=1	1.04388	NO	1.27933	NO	1.28554	NO
G3I5B0	Carnitine O-palmitoyltransferase 1, liver isoform OS=Cricetulus griseus GN=I79_018654 PE=4 SV=1	1.04444	NO	1.14376	NO	1.16485	NO
G3H1M4	Eukaryotic translation initiation factor 2 subunit 1 OS=Cricetulus griseus GN=I79_004073 PE=4 SV=1	1.04468	NO	1.01789	NO	0.985506	NO
G3I064	Neutral alpha-glucosidase AB OS=Cricetulus griseus GN=I79_016741 PE=4 SV=1	1.04499	NO	1.04945	NO	1.00387	NO
G3HJU7	UPF0465 protein C5orf33-like OS=Cricetulus griseus GN=I79_010949 PE=4 SV=1	1.04525	NO	1.01043	NO	0.980357	NO
G3ILE4	Kynurenine--oxoglutarate transaminase 3 OS=Cricetulus griseus GN=I79_024709 PE=4 SV=1	1.04559	NO	1.14084	NO	1.12293	NO
G3HIS0	26S proteasome non-ATPase regulatory subunit 6 OS=Cricetulus griseus GN=I79_010547 PE=4 SV=1	1.04577	NO	0.999724	NO	0.954799	NO
G3HGW7	40S ribosomal protein S21 OS=Cricetulus griseus GN=I79_009859 PE=3 SV=1	1.04585	NO	1.00478	NO	0.974083	NO
G3H832	Translationally-controlled tumor protein OS=Cricetulus griseus GN=I79_006528 PE=4 SV=1	1.04599	NO	1.00564	NO	0.9676	NO
G3GUQ6	Prohibitin-2 OS=Cricetulus griseus GN=I79_001428 PE=4 SV=1	1.04657	NO	1.15773	NO	1.12682	NO
G3H0T9	Huntingtin-interacting protein K OS=Cricetulus griseus GN=I79_003758 PE=4 SV=1	1.04678	NO	0.86256	NO	0.811111	NO
G3H5I7	Fibrinogen alpha chain OS=Cricetulus griseus GN=I79_005569 PE=4 SV=1	1.04731	NO	0.834218	YES	0.796534	YES
G3I306	Eukaryotic translation initiation factor 4 gamma 1 OS=Cricetulus griseus GN=I79_017805 PE=4 SV=1	1.04751	NO	0.941163	NO	0.878117	NO
G3HJK8	Mitochondrial inner membrane protein OS=Cricetulus griseus GN=I79_010854 PE=4 SV=1	1.04754	NO	1.39302	YES	1.38746	NO
G3HBJ0	Histidine ammonia-lyase OS=Cricetulus griseus GN=I79_007820 PE=4 SV=1	1.04804	NO	0.996765	NO	0.940347	NO
G3GRW1	Cytochrome c oxidase subunit 4 isoform 1, mitochondrial OS=Cricetulus griseus GN=I79_000256 PE=4 SV=1	1.04839	NO	1.10667	NO	1.0888	NO
G3H8L7	Ras-related protein Rab-5A OS=Cricetulus griseus GN=I79_006720 PE=3 SV=1	1.0491	NO	1.0649	NO	1.00862	NO
G3HMN4	Omega-amidase NIT2 OS=Cricetulus griseus GN=I79_012003 PE=4 SV=1	1.04954	NO	1.09048	NO	1.05426	NO
G3H4W2	D-2-hydroxyglutarate dehydrogenase, mitochondrial OS=Cricetulus griseus GN=I79_005325 PE=4 SV=1	1.0506	NO	1.05998	NO	1.01515	NO
G3I003	60S ribosomal protein L13a OS=Cricetulus griseus GN=I79_016670 PE=4 SV=1	1.05077	NO	1.0293	NO	1.00474	NO
G3HCU8	26S protease regulatory subunit 8 OS=Cricetulus griseus GN=I79_008315 PE=3 SV=1	1.05107	NO	0.991311	NO	0.925749	NO
G3HS88	Ubiquitin-conjugating enzyme E2 N (Fragment) OS=Cricetulus griseus GN=I79_013714 PE=3 SV=1	1.05149	NO	0.791851	YES	0.747268	YES
G3GY17	Cullin-associated NEDD8-dissociated protein 1 OS=Cricetulus griseus GN=I79_002670 PE=4 SV=1	1.05193	NO	1.0332	NO	0.968256	NO
G3HDQ2	Malate dehydrogenase OS=Cricetulus griseus GN=I79_008638 PE=3 SV=1	1.05283	NO	1.01193	NO	0.975597	NO
G3I5H3	Elongation factor 1-delta OS=Cricetulus griseus GN=I79_018721 PE=3 SV=1	1.05318	NO	0.677347	YES	0.620844	YES
G3GZ85	Nuclease domain-containing protein 1 OS=Cricetulus griseus GN=I79_003116 PE=4 SV=1	1.05335	NO	1.14984	NO	1.10709	NO
G3HP71	Heterogeneous nuclear ribonucleoprotein H (Fragment) OS=Cricetulus griseus GN=I79_012577 PE=4 SV=1	1.05423	NO	1.06715	NO	1.00993	NO
G3H8J2	Lambda-crystallin-like OS=Cricetulus griseus GN=I79_006694 PE=4 SV=1	1.05445	NO	1.35144	YES	1.3446	NO
G3HR00	NADH dehydrogenase [ubiquinone] 1 alpha subcomplex subunit 4 OS=Cricetulus griseus GN=I79_013258 PE=4 SV=1	1.05634	NO	1.06305	NO	1.03499	NO
G3HPK0	Hydroxysteroid dehydrogenase-like protein 2 OS=Cricetulus griseus GN=I79_012714 PE=4 SV=1	1.05641	NO	1.42967	YES	1.49558	NO
G3HTY6	NADH dehydrogenase [ubiquinone] iron-sulfur protein 2, mitochondrial OS=Cricetulus griseus GN=I79_014388 PE=3 SV=1	1.0568	NO	1.1002	NO	1.06318	NO
G3HAN5	Eukaryotic translation initiation factor 2 subunit 2 OS=Cricetulus griseus GN=I79_007491 PE=4 SV=1	1.05818	NO	0.932388	NO	0.868402	NO
G3HEQ3	Ran-specific GTPase-activating protein OS=Cricetulus griseus GN=I79_009045 PE=4 SV=1	1.05867	NO	0.702867	YES	0.626633	YES
G3HF04	Receptor expression-enhancing protein 5 (Fragment) OS=Cricetulus griseus GN=I79_009156 PE=4 SV=1	1.05884	NO	1.1486	NO	1.14053	NO
G3I4Z4	Galectin OS=Cricetulus griseus GN=I79_018535 PE=4 SV=1	1.05937	NO	0.736522	YES	0.674326	YES
G3ILP4	60S ribosomal protein L9 OS=Cricetulus griseus GN=I79_024815 PE=4 SV=1	1.06096	NO	1.03482	NO	0.977839	NO
G3I3G8	Transaldolase OS=Cricetulus griseus GN=I79_017974 PE=3 SV=1	1.06152	NO	1.09511	NO	1.05411	NO
G3I692	Cytosolic non-specific dipeptidase OS=Cricetulus griseus GN=I79_019004 PE=4 SV=1	1.06216	NO	0.750733	YES	0.70305	YES
G3H2E2	Heterogeneous nuclear ribonucleoprotein A/B OS=Cricetulus griseus GN=I79_004352 PE=4 SV=1	1.06429	NO	0.87171	NO	0.802474	NO
G3HXY1	PDZ and LIM domain protein 1 OS=Cricetulus griseus GN=I79_015897 PE=4 SV=1	1.06518	NO	0.962881	NO	0.893306	NO
G3HCX8	Calreticulin OS=Cricetulus griseus GN=I79_008346 PE=3 SV=1	1.06534	NO	0.756794	YES	0.711868	YES
G3H7E6	Aldehyde dehydrogenase X, mitochondrial OS=Cricetulus griseus GN=I79_006277 PE=3 SV=1	1.06594	NO	0.829118	NO	0.754426	NO
G3HU28	F-actin-capping protein subunit beta OS=Cricetulus griseus GN=I79_014432 PE=4 SV=1	1.06707	NO	1.15154	NO	1.11943	NO
G3GYP9	Peroxiredoxin-1 OS=Cricetulus griseus GN=I79_002954 PE=4 SV=1	1.06775	NO	0.726564	YES	0.67904	YES
G3HZ85	Acyl-CoA synthetase short-chain family member 3, mitochondrial OS=Cricetulus griseus GN=I79_016381 PE=4 SV=1	1.06845	NO	1.15441	NO	1.11205	NO
G3HUI7	Protein ERGIC-53 OS=Cricetulus griseus GN=I79_014598 PE=4 SV=1	1.06898	NO	1.09729	NO	1.04357	NO
G3I7A8	Sortilin (Fragment) OS=Cricetulus griseus GN=I79_019395 PE=4 SV=1	1.07002	NO	1.10132	NO	1.03811	NO
G3IAS8	Kinesin-like protein KIF27 OS=Cricetulus griseus GN=I79_020709 PE=3 SV=1	1.07024	NO	0.864714	NO	0.806866	YES
G3I7I9	Dolichyl-diphosphooligosaccharide--protein glycosyltransferase subunit STT3A OS=Cricetulus griseus GN=I79_019480 PE=4 SV=1	1.07053	NO	1.04597	NO	0.985408	NO
G3I310	26S proteasome non-ATPase regulatory subunit 2 OS=Cricetulus griseus GN=I79_017809 PE=4 SV=1	1.0711	NO	1.13906	NO	1.07362	NO
G3I249	Selenocysteine lyase OS=Cricetulus griseus GN=I79_017470 PE=4 SV=1	1.07178	NO	1.13228	NO	1.06499	NO
G3H1Z4	DnaJ-like subfamily C member 8 OS=Cricetulus griseus GN=I79_004193 PE=4 SV=1	1.07269	NO	0.964397	NO	0.881926	NO
G3I7Q3	Apolipoprotein A-IV OS=Cricetulus griseus GN=I79_019550 PE=3 SV=1	1.07279	NO	1.16861	NO	1.08335	NO
G3HEY9	Catenin alpha-1 OS=Cricetulus griseus GN=I79_009138 PE=4 SV=1	1.07295	NO	1.12867	NO	1.05284	NO
G3H853	cAMP-dependent protein kinase type I-alpha regulatory subunit OS=Cricetulus griseus GN=I79_006551 PE=4 SV=1	1.07488	NO	0.984927	NO	0.904915	NO
G3HNJ6	60S ribosomal protein L5 OS=Cricetulus griseus GN=I79_012334 PE=3 SV=1	1.07493	NO	1.21345	NO	1.19281	NO
G3I1V3	Fibronectin OS=Cricetulus griseus GN=I79_017372 PE=4 SV=1	1.07499	NO	0.682901	YES	0.62279	YES
G3IFM4	Methyltransferase-like protein 7A OS=Cricetulus griseus GN=I79_022547 PE=4 SV=1	1.0755	NO	1.15501	NO	1.11657	NO
G3HJ89	Clathrin heavy chain OS=Cricetulus griseus GN=I79_010729 PE=3 SV=1	1.07654	NO	1.13622	NO	1.06222	NO
G3HUL3	Aldehyde oxidase (Fragment) OS=Cricetulus griseus GN=I79_014625 PE=4 SV=1	1.07676	NO	0.982844	NO	0.890159	NO
G3HGF9	Protein transport protein Sec23A OS=Cricetulus griseus GN=I79_009685 PE=4 SV=1	1.07702	NO	1.01693	NO	0.941392	NO
G3HFM7	Myosin-11 OS=Cricetulus griseus GN=I79_009389 PE=4 SV=1	1.07751	NO	1.25182	NO	1.22954	NO
G3H331	Ras GTPase-activating-like protein IQGAP2 OS=Cricetulus griseus GN=I79_004639 PE=4 SV=1	1.07839	NO	1.11417	NO	1.03736	NO
G3IHH6	Fumarylacetoacetase OS=Cricetulus griseus GN=I79_023266 PE=4 SV=1	1.07932	NO	1.05038	NO	0.977413	NO
G3HVF7	Dihydropyrimidinase OS=Cricetulus griseus GN=I79_014944 PE=4 SV=1	1.08025	NO	1.196	NO	1.18604	NO
G3GWR2	Voltage-dependent anion-selective channel protein 2 OS=Cricetulus griseus GN=I79_002192 PE=4 SV=1	1.08156	NO	1.07112	NO	1.00211	NO
G3H018	40S ribosomal protein S18 OS=Cricetulus griseus GN=I79_003466 PE=3 SV=1	1.08209	NO	1.16661	NO	1.11938	NO
G3I2E9	Ras-related protein Rab-1B OS=Cricetulus griseus GN=I79_017591 PE=3 SV=1	1.08556	NO	0.982833	NO	0.912244	NO
G3HMB4	2-oxoglutarate dehydrogenase E1 component, mitochondrial OS=Cricetulus griseus GN=I79_011865 PE=4 SV=1	1.08646	NO	1.14128	NO	1.0658	NO
G3HSE5	Coatomer subunit beta OS=Cricetulus griseus GN=I79_013776 PE=3 SV=1	1.08693	NO	0.997346	NO	0.891849	NO
G3GZW8	Phosphoglycerate mutase 1 OS=Cricetulus griseus GN=I79_003415 PE=4 SV=1	1.08797	NO	1.16126	NO	1.08906	NO
G3GRD3	MOSC domain-containing protein 1, mitochondrial OS=Cricetulus griseus GN=I79_000076 PE=4 SV=1	1.08804	NO	1.05595	NO	0.982955	NO
G3HKP3	Cytochrome b-c1 complex subunit 1, mitochondrial OS=Cricetulus griseus GN=I79_011272 PE=3 SV=1	1.08823	NO	1.04887	NO	0.978417	NO
G3I0Q0	Non-muscle caldesmon OS=Cricetulus griseus GN=I79_016939 PE=4 SV=1	1.08835	NO	0.871536	NO	0.795748	YES
G3HP80	Vesicle-trafficking protein SEC22b OS=Cricetulus griseus GN=I79_012586 PE=4 SV=1	1.09021	NO	1.16172	NO	1.07027	NO
G3I873	Ubiquitin thioesterase OTUB1 OS=Cricetulus griseus GN=I79_019736 PE=4 SV=1	1.09108	NO	0.983298	NO	0.882742	NO
G3GRH9	Tropomodulin-3 OS=Cricetulus griseus GN=I79_000124 PE=4 SV=1	1.09205	NO	0.817381	NO	0.71159	NO
G3H0S7	Beta-2-microglobulin OS=Cricetulus griseus GN=I79_003745 PE=4 SV=1	1.09352	NO	0.813165	NO	0.731044	NO
G3GSJ7	D-beta-hydroxybutyrate dehydrogenase, mitochondrial OS=Cricetulus griseus GN=I79_000612 PE=3 SV=1	1.09365	NO	1.1112	NO	1.03618	NO
G3GSH5	ATP-dependent RNA helicase DDX3X OS=Cricetulus griseus GN=I79_000589 PE=3 SV=1	1.09597	NO	1.06395	NO	0.9701	NO
G3HRG8	Endoplasmic reticulum resident protein ERp44 (Fragment) OS=Cricetulus griseus GN=I79_013434 PE=4 SV=1	1.09603	NO	1.05354	NO	0.967558	NO
G3H2J8	Heterogeneous nuclear ribonucleoproteins A2/B1 OS=Cricetulus griseus GN=I79_004411 PE=4 SV=1	1.0961	NO	1.01708	NO	0.920623	NO
G3H0U6	Protein disulfide-isomerase A3 OS=Cricetulus griseus GN=I79_003765 PE=4 SV=1	1.09665	NO	0.925336	NO	0.840907	YES
G3IHE5	GTP-binding nuclear protein Ran OS=Cricetulus griseus GN=I79_023234 PE=4 SV=1	1.10106	NO	1.05172	NO	0.978679	NO
G3I7D7	RNA-binding protein FUS OS=Cricetulus griseus GN=I79_019424 PE=4 SV=1	1.10184	NO	0.76661	NO	0.655126	YES
G3HY04	Glutathione S-transferase theta-1 OS=Cricetulus griseus GN=I79_015929 PE=3 SV=1	1.10264	NO	3.10996	YES	3.00345	YES
G3I0F9	60S ribosomal protein L7a OS=Cricetulus griseus GN=I79_016844 PE=4 SV=1	1.10299	NO	1.05359	NO	0.956672	NO
G3HDL7	NADH-ubiquinone oxidoreductase 75 kDa subunit, mitochondrial OS=Cricetulus griseus GN=I79_008602 PE=4 SV=1	1.10696	NO	1.07032	NO	0.960453	NO
G3I216	Triosephosphate isomerase OS=Cricetulus griseus GN=I79_017439 PE=3 SV=1	1.10777	NO	0.978012	NO	0.87273	NO
G3HIQ1	Peptidyl-prolyl cis-trans isomerase OS=Cricetulus griseus GN=I79_010526 PE=3 SV=1	1.11083	NO	0.781767	YES	0.696004	YES
G3HKN1	Protein SET OS=Cricetulus griseus GN=I79_011260 PE=3 SV=1	1.11137	NO	0.707437	YES	0.603044	YES
G3HBP8	40S ribosomal protein S2 OS=Cricetulus griseus GN=I79_007954 PE=3 SV=1	1.11243	NO	1.14104	NO	1.06055	NO
G3HFZ9	Crk-like protein OS=Cricetulus griseus GN=I79_009517 PE=4 SV=1	1.1126	NO	0.836072	NO	0.716829	NO
G3I8S7	Polyadenylate-binding protein 1 OS=Cricetulus griseus GN=I79_019955 PE=4 SV=1	1.11338	NO	0.861911	NO	0.759246	NO
G3H1G8	Erlin-2 OS=Cricetulus griseus GN=I79_003994 PE=4 SV=1	1.1141	NO	1.19644	NO	1.1004	NO
G3HZ42	T-complex protein 1 subunit beta OS=Cricetulus griseus GN=I79_016337 PE=3 SV=1	1.11562	NO	1.16308	NO	1.06263	NO
G3GS73	Heterogeneous nuclear ribonucleoprotein A3-like 1 OS=Cricetulus griseus GN=I79_000386 PE=4 SV=1	1.11668	NO	0.521629	YES	0.409971	YES
G3H2A5	Vacuolar protein sorting-associated protein 29 OS=Cricetulus griseus GN=I79_004275 PE=4 SV=1	1.11717	NO	1.16794	NO	1.05624	NO
G3HBP4	Fumarylacetoacetate hydrolase domain-containing protein 1 OS=Cricetulus griseus GN=I79_007948 PE=4 SV=1	1.1178	NO	1.28434	NO	1.20151	NO
G3GWQ1	Vinculin OS=Cricetulus griseus GN=I79_002180 PE=4 SV=1	1.1183	NO	1.11005	NO	1.002	NO
G3I9K7	Arylacetamide deacetylase OS=Cricetulus griseus GN=I79_020256 PE=4 SV=1	1.11906	NO	1.13718	NO	1.04993	NO
G3H777	ADP/ATP translocase 2 OS=Cricetulus griseus GN=I79_006206 PE=3 SV=1	1.11986	NO	1.36365	YES	1.27366	NO
G3I5Z8	Proteasome-associated protein ECM29-like OS=Cricetulus griseus GN=I79_018909 PE=4 SV=1	1.12176	NO	1.16265	NO	1.01881	NO
G3H1B3	Lamin-L(I) OS=Cricetulus griseus GN=I79_003938 PE=3 SV=1	1.12223	NO	0.805863	NO	0.66772	NO
G3GZ40	Myosin-2 OS=Cricetulus griseus GN=I79_003091 PE=4 SV=1	1.12511	NO	1.19741	NO	1.0799	NO
G3H7K5	T-complex protein 1 subunit epsilon OS=Cricetulus griseus GN=I79_006338 PE=3 SV=1	1.1266	NO	1.13318	NO	1.01858	NO
G3IHA0	3-hydroxyisobutyryl-CoA hydrolase, mitochondrial OS=Cricetulus griseus GN=I79_023188 PE=4 SV=1	1.12713	NO	1.23376	NO	1.11341	NO
G3I4I9	Major vault protein OS=Cricetulus griseus GN=I79_018369 PE=4 SV=1	1.12754	NO	1.06239	NO	0.947598	NO
G3GVN8	Enoyl-CoA hydratase domain-containing protein 3, mitochondrial OS=Cricetulus griseus GN=I79_001784 PE=4 SV=1	1.12894	NO	1.15404	NO	1.04723	NO
G3H7Y5	Sodium/potassium-transporting ATPase subunit alpha-2 OS=Cricetulus griseus GN=I79_006481 PE=3 SV=1	1.13005	NO	1.13345	NO	1.00608	NO
G3HX69	LIM domain and actin-binding protein 1 OS=Cricetulus griseus GN=I79_015588 PE=4 SV=1	1.13042	NO	1.04887	NO	0.912761	NO
G3GWE9	Solute carrier family 2, facilitated glucose transporter member 9 OS=Cricetulus griseus GN=I79_002071 PE=3 SV=1	1.13068	NO	1.01861	NO	0.898791	NO
G3I351	40S ribosomal protein S9 OS=Cricetulus griseus GN=I79_017852 PE=4 SV=1	1.13338	NO	1.09932	NO	0.983862	NO
G3I2F2	Splicing factor 3B subunit 2 OS=Cricetulus griseus GN=I79_017595 PE=4 SV=1	1.13362	NO	0.53118	YES	0.40795	YES
G3HD97	Thioredoxin domain-containing protein 5 OS=Cricetulus griseus GN=I79_008476 PE=3 SV=1	1.13365	NO	0.779089	YES	0.679588	YES
G3H2M5	TRAF3-interacting JNK-activating modulator OS=Cricetulus griseus GN=I79_004441 PE=4 SV=1	1.13389	NO	1.16453	NO	1.06311	NO
G3IMS5	Serum albumin OS=Cricetulus griseus GN=I79_025220 PE=4 SV=1	1.13422	NO	1.12341	NO	0.994466	NO
G3I4H6	Fructose-bisphosphate aldolase OS=Cricetulus griseus GN=I79_018355 PE=3 SV=1	1.13444	NO	0.883534	NO	0.756696	NO
G3GY22	Ras-related protein Rap-1b OS=Cricetulus griseus GN=I79_002677 PE=4 SV=1	1.1349	NO	1.0996	NO	0.987915	NO
G3IBY4	Plastin-3 OS=Cricetulus griseus GN=I79_021170 PE=4 SV=1	1.13498	NO	1.08534	NO	0.959916	NO
G3HG83	T-complex protein 1 subunit gamma OS=Cricetulus griseus GN=I79_009604 PE=3 SV=1	1.1358	NO	1.16449	NO	1.03024	NO
G3HCJ1	Lon protease homolog, mitochondrial OS=Cricetulus griseus GN=Lonp1 PE=3 SV=1	1.13643	NO	1.15483	NO	1.03224	NO
G3I0X4	Epoxide hydrolase 1 OS=Cricetulus griseus GN=I79_017016 PE=4 SV=1	1.13665	NO	1.72406	YES	1.56493	YES
G3H2Q5	Carbonic anhydrase 2 (Fragment) OS=Cricetulus griseus GN=I79_004475 PE=4 SV=1	1.13725	NO	0.821718	NO	0.714729	NO
G3HP69	Calnexin OS=Cricetulus griseus GN=I79_012575 PE=3 SV=1	1.1403	NO	0.756178	YES	0.650692	YES
G3IDT6	Protein disulfide-isomerase A4 OS=Cricetulus griseus GN=I79_021872 PE=3 SV=1	1.14043	NO	1.16714	NO	1.05371	NO
G3HGS0	Citrate lyase subunit beta-like protein, mitochondrial OS=Cricetulus griseus GN=I79_009810 PE=4 SV=1	1.14046	NO	1.03692	NO	0.912928	NO
G3HKG9	60S acidic ribosomal protein P0 OS=Cricetulus griseus GN=I79_011192 PE=3 SV=1	1.14173	NO	1.14292	NO	1.03297	NO
F7J0L2	Splicing factor, arginine/serine-rich 1 (Fragment) OS=Cricetulus griseus GN=Srsf1 PE=2 SV=1	1.14173	NO	0.846316	NO	0.728656	NO
G3HNI4	Methylmalonate-semialdehyde dehydrogenase [acylating], mitochondrial OS=Cricetulus griseus GN=I79_012322 PE=3 SV=1	1.14292	NO	1.041	NO	0.923999	NO
G3HD94	Desmoplakin OS=Cricetulus griseus GN=I79_008473 PE=4 SV=1	1.14428	NO	1.09684	NO	0.965998	NO
G3HBJ1	Putative imidazolonepropionase OS=Cricetulus griseus GN=I79_007821 PE=4 SV=1	1.14447	NO	1.00093	NO	0.880316	NO
G3HID0	Dolichyl-diphosphooligosaccharide--protein glycosyltransferase subunit 1 OS=Cricetulus griseus GN=I79_010390 PE=4 SV=1	1.14776	NO	1.13548	NO	0.998503	NO
G3HFP1	Radixin OS=Cricetulus griseus GN=I79_009404 PE=4 SV=1	1.15009	NO	1.13441	NO	0.993804	NO
G3GX96	Actin-related protein 2/3 complex subunit 4 OS=Cricetulus griseus GN=I79_002331 PE=4 SV=1	1.15094	NO	1.14977	NO	1.00637	NO
G3H1U2	Heterogeneous nuclear ribonucleoprotein A3 OS=Cricetulus griseus GN=I79_004125 PE=4 SV=1	1.1511	NO	0.739693	YES	0.604324	YES
G3IGM5	Immunity-related GTPase family M protein OS=Cricetulus griseus GN=I79_022945 PE=4 SV=1	1.15157	NO	1.25312	NO	1.13343	NO
G3GZR1	Aspartyl-tRNA synthetase, cytoplasmic OS=Cricetulus griseus GN=I79_003356 PE=3 SV=1	1.1529	NO	1.13626	NO	1.00252	NO
G3HWE9	Tubulin alpha-4A chain OS=Cricetulus griseus GN=I79_015306 PE=3 SV=1	1.15578	NO	0.978199	NO	0.837601	NO
G3HSM8	Lamin-B2 OS=Cricetulus griseus GN=I79_013862 PE=3 SV=1	1.1582	NO	0.922411	NO	0.774393	NO
G3H154	Histone H2A OS=Cricetulus griseus GN=I79_003878 PE=3 SV=1	1.15938	NO	0.973479	NO	0.829204	NO
G3IBF1	Nucleophosmin OS=Cricetulus griseus GN=I79_020971 PE=4 SV=1	1.15978	NO	0.975616	NO	0.832629	NO
G3H8A8	Mesencephalic astrocyte-derived neurotrophic factor OS=Cricetulus griseus GN=I79_006608 PE=4 SV=1	1.16152	NO	0.73265	NO	0.590681	YES
G3HZJ7	Liver carboxylesterase 31 OS=Cricetulus griseus GN=I79_016503 PE=4 SV=1	1.16286	NO	1.33434	NO	1.19322	NO
G3GTP7	Vitronectin OS=Cricetulus griseus GN=I79_001034 PE=3 SV=1	1.16422	NO	0.68259	YES	0.575689	YES
G3HIY9	Glutamate--cysteine ligase catalytic subunit OS=Cricetulus griseus GN=I79_010621 PE=4 SV=1	1.16479	NO	1.08209	NO	0.920013	NO
G3HR10	Dihydropteridine reductase OS=Cricetulus griseus GN=I79_013270 PE=4 SV=1	1.16584	NO	1.07297	NO	0.931863	NO
G3I7X9	Liver carboxylesterase 1 OS=Cricetulus griseus GN=I79_019630 PE=4 SV=1	1.16663	NO	1.2149	NO	1.07296	NO
G3IA94	Myosin regulatory light chain 12B OS=Cricetulus griseus GN=I79_020511 PE=4 SV=1	1.17063	NO	0.964663	NO	0.819998	NO
G3IHH9	Isoamyl acetate-hydrolyzing esterase 1-like OS=Cricetulus griseus GN=I79_023269 PE=4 SV=1	1.17103	NO	0.839531	NO	0.691914	YES
G3I4W7	Cathepsin D OS=Cricetulus griseus GN=I79_018506 PE=3 SV=1	1.1713	NO	1.15416	NO	0.960799	NO
G3HE62	Brain protein 44 OS=Cricetulus griseus GN=I79_008836 PE=4 SV=1	1.17411	NO	1.37266	YES	1.19284	NO
G3IDM2	Cofilin-1 OS=Cricetulus griseus GN=I79_021805 PE=4 SV=1	1.17494	NO	0.727337	YES	0.599572	YES
G3HEH1	Cytochrome P450 1A2 OS=Cricetulus griseus GN=I79_008955 PE=4 SV=1	1.17518	NO	1.15121	NO	0.993994	NO
G3IH97	Keratin, type I cytoskeletal 18 OS=Cricetulus griseus GN=I79_023185 PE=3 SV=1	1.17582	NO	1.05378	NO	0.878224	NO
G3HGV7	tRNA-splicing ligase RtcB homolog OS=Cricetulus griseus GN=Rtcb PE=3 SV=1	1.17634	NO	1.18812	NO	1.01258	NO
G3I782	Heterogeneous nuclear ribonucleoprotein D0 OS=Cricetulus griseus GN=I79_019367 PE=4 SV=1	1.18004	NO	0.661248	YES	0.532294	YES
G3I015	NAD(P)H dehydrogenase [quinone] 1 OS=Cricetulus griseus GN=I79_016687 PE=4 SV=1	1.18059	NO	1.13247	NO	0.982361	NO
G3IKB7	Cytochrome P450 2B19 OS=Cricetulus griseus GN=I79_024316 PE=3 SV=1	1.18303	NO	1.08272	NO	0.915704	NO
G3HB98	Cystathionine gamma-lyase OS=Cricetulus griseus GN=I79_007722 PE=3 SV=1	1.18433	NO	1.23805	NO	1.07404	NO
G3H0Y9	EH domain-containing protein 4 OS=Cricetulus griseus GN=I79_003809 PE=4 SV=1	1.18571	NO	1.12471	NO	0.932556	NO
G3I6I6	Tubulin alpha-1A chain OS=Cricetulus griseus GN=I79_019110 PE=3 SV=1	1.1877	NO	0.790419	YES	0.662322	YES
G3HBD3	Nucleoside diphosphate kinase OS=Cricetulus griseus GN=I79_007761 PE=3 SV=1	1.19017	NO	0.960662	NO	0.796625	NO
G3IK13	Eukaryotic translation initiation factor 3 subunit C OS=Cricetulus griseus GN=Eif3c PE=3 SV=1	1.19119	NO	1.10354	NO	0.909434	NO
G3HJB0	Alpha-actinin-4 (Fragment) OS=Cricetulus griseus GN=I79_010752 PE=4 SV=1	1.19202	NO	1.07063	NO	0.894659	NO
G3I973	Hypoxia up-regulated protein 1 OS=Cricetulus griseus GN=I79_020107 PE=3 SV=1	1.19235	NO	0.965524	NO	0.798525	NO
G3HMB9	Histone H2A OS=Cricetulus griseus GN=I79_011871 PE=3 SV=1	1.19656	NO	1.02002	NO	0.837844	NO
G3HDT6	Histone H2A OS=Cricetulus griseus GN=I79_008702 PE=3 SV=1	1.19771	NO	1.053	NO	0.864853	NO
G3HUM5	SUMO-activating enzyme subunit 2 OS=Cricetulus griseus GN=I79_014638 PE=3 SV=1	1.19842	NO	1.16365	NO	0.982051	NO
G3IEK1	Actin-related protein 2/3 complex subunit 2 OS=Cricetulus griseus GN=I79_022148 PE=4 SV=1	1.19855	NO	1.19039	NO	1.00444	NO
G3H1K9	Alpha-actinin-1 OS=Cricetulus griseus GN=I79_004057 PE=4 SV=1	1.20256	NO	1.08527	NO	0.902753	NO
G3HP87	Dimethylaniline monooxygenase [N-oxide-forming] OS=Cricetulus griseus GN=I79_012594 PE=3 SV=1	1.20458	NO	1.25774	NO	1.07392	NO
G3IBT8	NADH dehydrogenase [ubiquinone] 1 alpha subcomplex subunit 8 OS=Cricetulus griseus GN=I79_021121 PE=4 SV=1	1.20836	NO	0.97171	NO	0.765483	NO
G3HD22	Trans-2,3-enoyl-CoA reductase OS=Cricetulus griseus GN=I79_008395 PE=4 SV=1	1.21	NO	1.10711	NO	0.905611	NO
G3H9Z1	Microsomal glutathione S-transferase 1 OS=Cricetulus griseus GN=I79_007224 PE=4 SV=1	1.21194	NO	1.19715	NO	1.0311	NO
G3GXB0	Rho GDP-dissociation inhibitor 1 OS=Cricetulus griseus GN=I79_002400 PE=4 SV=1	1.21455	NO	1.2588	NO	1.06106	NO
G3IET7	UDP-glucuronosyltransferase 1-7C OS=Cricetulus griseus GN=I79_022242 PE=3 SV=1	1.21558	NO	1.39532	YES	1.21293	NO
G3GWX6	Leukocyte elastase inhibitor A OS=Cricetulus griseus GN=I79_002261 PE=3 SV=1	1.2167	NO	0.965549	NO	0.758826	NO
G3HRJ7	Catenin delta-1 OS=Cricetulus griseus GN=I79_013441 PE=4 SV=1	1.2203	NO	1.06492	NO	0.854706	NO
G3IHL0	N(G),N(G)-dimethylarginine dimethylaminohydrolase 1 OS=Cricetulus griseus GN=I79_023302 PE=4 SV=1	1.2217	NO	1.03229	NO	0.838674	NO
G3HNK4	Dihydropyrimidinase-related protein 2 OS=Cricetulus griseus GN=I79_012342 PE=4 SV=1	1.2246	NO	0.936912	NO	0.739574	NO
G3HK90	14-3-3 protein eta OS=Cricetulus griseus GN=I79_011108 PE=3 SV=1	1.22648	NO	1.0199	NO	0.793466	NO
G3H511	Tropomyosin alpha-1 chain OS=Cricetulus griseus GN=I79_005379 PE=3 SV=1	1.22684	NO	0.897447	NO	0.725589	YES
G3IEB4	OCIA domain-containing protein 1 OS=Cricetulus griseus GN=I79_022059 PE=4 SV=1	1.23114	NO	1.11645	NO	0.884443	NO
G3IAK1	Transgelin OS=Cricetulus griseus GN=I79_020624 PE=4 SV=1	1.23145	NO	0.563721	YES	0.433828	YES
G3IHM9	Alcohol sulfotransferase A OS=Cricetulus griseus GN=I79_023322 PE=4 SV=1	1.23416	NO	1.05705	NO	0.890814	NO
G3GZA9	Reticulocalbin-1 (Fragment) OS=Cricetulus griseus GN=I79_003169 PE=4 SV=1	1.23512	NO	0.945559	NO	0.752813	NO
G3H8Y4	Collagen alpha-2(VI) chain OS=Cricetulus griseus GN=I79_006833 PE=4 SV=1	1.23547	NO	1.08568	NO	0.869858	NO
G3HFK9	Calcium-binding protein p22 (Fragment) OS=Cricetulus griseus GN=I79_009371 PE=4 SV=1	1.23633	NO	1.36239	YES	1.11308	NO
C0SSX9	Integrin-linked kinase OS=Cricetulus griseus GN=ilk PE=2 SV=1	1.23813	NO	1.17098	NO	0.936043	NO
G3HWB8	Superoxide dismutase OS=Cricetulus griseus GN=I79_015272 PE=3 SV=1	1.2392	NO	1.17049	NO	0.954681	NO
G3HN88	Adenylyl cyclase-associated protein OS=Cricetulus griseus GN=I79_012224 PE=3 SV=1	1.24577	NO	1.08152	NO	0.850896	NO
G3H2A8	Actin-related protein 2/3 complex subunit 3 (Fragment) OS=Cricetulus griseus GN=I79_004279 PE=4 SV=1	1.2474	NO	0.830224	NO	0.612141	YES
G3HZ17	Protein phosphatase 1 regulatory subunit 12 OS=Cricetulus griseus GN=I79_016312 PE=3 SV=1	1.25095	NO	0.850049	NO	0.631939	NO
G3ICW1	Osteoclast-stimulating factor 1 OS=Cricetulus griseus GN=I79_021516 PE=4 SV=1	1.25445	NO	0.630709	YES	0.434538	YES
G3IE25	Clathrin light chain A OS=Cricetulus griseus GN=I79_021967 PE=4 SV=1	1.26011	NO	1.14811	NO	0.904464	NO
G3I2F5	Barrier-to-autointegration factor OS=Cricetulus griseus GN=I79_017597 PE=4 SV=1	1.26491	NO	0.619368	YES	0.451826	YES
G3HXL1	Poly(RC)-binding protein 1 OS=Cricetulus griseus GN=I79_015737 PE=4 SV=1	1.26587	NO	0.837292	NO	0.612909	NO
G3HL16	Splicing factor 3B subunit 1 OS=Cricetulus griseus GN=I79_011401 PE=4 SV=1	1.26606	NO	1.1802	NO	0.928513	NO
G3HWI7	5-oxoprolinase OS=Cricetulus griseus GN=I79_015370 PE=4 SV=1	1.27156	NO	1.19465	NO	0.919643	NO
G3HN02	Talin-1 OS=Cricetulus griseus GN=I79_012132 PE=3 SV=1	1.27411	NO	0.881699	NO	0.673043	YES
G3HTJ2	Septin-7 (Fragment) OS=Cricetulus griseus GN=I79_014218 PE=3 SV=1	1.27632	NO	1.30405	NO	1.0246	NO
G3IMV8	Acyl-coenzyme A synthetase ACSM5, mitochondrial OS=Cricetulus griseus GN=I79_025261 PE=4 SV=1	1.27719	NO	1.22685	NO	0.970155	NO
G3HDU3	Histone H2B OS=Cricetulus griseus GN=I79_008709 PE=3 SV=1	1.28316	NO	1.05326	NO	0.81094	NO
G3GXZ0	Protein-glutamine gamma-glutamyltransferase 2 OS=Cricetulus griseus GN=I79_002635 PE=3 SV=1	1.28464	NO	1.53499	YES	1.22413	NO
G3H697	Glucosidase 2 subunit beta OS=Cricetulus griseus GN=I79_005851 PE=4 SV=1	1.28539	NO	1.01994	NO	0.787366	NO
G3IL48	Protein transport protein Sec31A OS=Cricetulus griseus GN=I79_024610 PE=4 SV=1	1.29211	NO	1.25502	NO	0.98457	NO
G3IEB1	Annexin OS=Cricetulus griseus GN=I79_022056 PE=3 SV=1	1.29379	NO	0.89361	NO	0.680986	YES
G3GRX4	Coactosin-like protein OS=Cricetulus griseus GN=I79_000269 PE=4 SV=1	1.32659	NO	1.04378	NO	0.777904	NO
G3I766	Liver carboxylesterase OS=Cricetulus griseus GN=I79_019351 PE=4 SV=1	1.33738	NO	1.17096	NO	0.872647	NO
G3HYJ9	Moesin OS=Cricetulus griseus GN=I79_016134 PE=4 SV=1	1.34066	NO	1.19029	NO	0.8952	NO
G3I952	EF-hand domain-containing protein D2 OS=Cricetulus griseus GN=I79_020086 PE=4 SV=1	1.34664	NO	0.832149	NO	0.587984	YES
G3HAB9	Ferritin light chain 1 OS=Cricetulus griseus GN=I79_007365 PE=4 SV=1	1.4153	NO	1.34124	NO	0.948791	NO

## Sheet: OV-infected-2
Supplemental Table 3g: list of proteins that were dyregulated only in the OV when compared to Normal control group and were not affected by curcumin treatment.
		OV/Normal		OV+Cur/Normal		OV+Cur/OV
ID	Description	Emean	Significant	Emean	Significant	Emean	Significant
G3IJG4	Glyceraldehyde-3-phosphate dehydrogenase OS=Cricetulus griseus GN=I79_023999 PE=4 SV=1	0.371653	YES	0.803896	NO	2.17251	YES
G3HQP8	Tubulin beta-7 chain OS=Cricetulus griseus GN=I79_013153 PE=3 SV=1	0.478155	YES	0.987114	NO	2.0033	YES
G3HMD1	Glyceraldehyde-3-phosphate dehydrogenase OS=Cricetulus griseus GN=I79_011887 PE=3 SV=1	0.564502	YES	0.883465	NO	1.57855	YES
G3I8J8	60S ribosomal protein L23a OS=Cricetulus griseus GN=I79_019872 PE=3 SV=1	0.582982	YES	1.24465	NO	2.16204	YES
G3H7U7	Electron transfer flavoprotein-ubiquinone oxidoreductase, mitochondrial OS=Cricetulus griseus GN=I79_006440 PE=4 SV=1	0.598065	YES	0.981917	NO	1.61655	YES
G3I3P7	Cytochrome c, somatic OS=Cricetulus griseus GN=I79_018057 PE=3 SV=1	0.613294	YES	1.38258	NO	2.295	YES
G3I994	Cytochrome b-c1 complex subunit 7 (Fragment) OS=Cricetulus griseus GN=I79_020129 PE=4 SV=1	0.632058	YES	0.885786	NO	1.41422	YES
G3IBL7	UDP-glucuronosyltransferase 2B5 OS=Cricetulus griseus GN=I79_021043 PE=3 SV=1	0.644155	YES	1.21888	NO	1.89762	YES
G3I0E7	Cytochrome P450 2D27 OS=Cricetulus griseus GN=I79_016829 PE=3 SV=1	0.66014	YES	1.11589	NO	1.68461	YES
G3H892	Aminoacylase-1A OS=Cricetulus griseus GN=I79_006592 PE=4 SV=1	0.663424	YES	1.07187	NO	1.59562	YES
G3I909	Delta-1-pyrroline-5-carboxylate dehydrogenase, mitochondrial OS=Cricetulus griseus GN=I79_020042 PE=3 SV=1	0.66675	YES	1.03211	NO	1.55727	YES
G3HBP3	Hydroxyacylglutathione hydrolase, mitochondrial OS=Cricetulus griseus GN=I79_007947 PE=3 SV=1	0.680512	YES	1.06362	NO	1.58775	YES
G3HQZ8	Cytoplasmic aconitate hydratase OS=Cricetulus griseus GN=I79_013257 PE=4 SV=1	0.683796	YES	1.02216	NO	1.52116	YES
G3HPC9	Apolipoprotein E OS=Cricetulus griseus GN=I79_012639 PE=3 SV=1	0.697614	YES	0.898811	NO	1.28967	YES
G3GW11	Non-specific lipid-transfer protein OS=Cricetulus griseus GN=I79_001919 PE=4 SV=1	0.702919	YES	1.0915	NO	1.58538	YES
G3GYR9	40S ribosomal protein S8 OS=Cricetulus griseus GN=I79_002981 PE=3 SV=1	0.703954	YES	1.12878	NO	1.66339	YES
G3HLD0	Lactoylglutathione lyase OS=Cricetulus griseus GN=I79_011518 PE=4 SV=1	0.70753	YES	1.05093	NO	1.45545	YES
G3HNS1	Cytochrome P450 2A6 OS=Cricetulus griseus GN=I79_012414 PE=4 SV=1	0.709313	YES	1.09599	NO	1.56486	YES
G3H0S4	Sorbitol dehydrogenase OS=Cricetulus griseus GN=I79_003742 PE=3 SV=1	0.726899	YES	0.988177	NO	1.36815	YES
G3HRN0	ATP synthase subunit beta OS=Cricetulus griseus GN=I79_013474 PE=3 SV=1	0.729224	YES	1.04426	NO	1.41683	YES
G3I255	L-lactate dehydrogenase OS=Cricetulus griseus GN=I79_017480 PE=3 SV=1	0.740037	YES	1.0192	NO	1.40253	YES
G3HWK8	Alanine aminotransferase 1 OS=Cricetulus griseus GN=I79_015340 PE=4 SV=1	0.747796	YES	0.991887	NO	1.32017	YES
G3H6Y6	NSFL1 cofactor p47 OS=Cricetulus griseus GN=I79_006110 PE=4 SV=1	0.757932	YES	1.01445	NO	1.33657	YES
G3I5V3	Short/branched chain specific acyl-CoA dehydrogenase, mitochondrial OS=Cricetulus griseus GN=I79_018861 PE=3 SV=1	0.760127	YES	1.17523	NO	1.56688	YES
G3H8G0	Glutathione peroxidase OS=Cricetulus griseus GN=I79_006660 PE=3 SV=1	0.773129	YES	1.1357	NO	1.49785	YES
G3HBM4	Calcium-binding mitochondrial carrier protein Aralar2 OS=Cricetulus griseus GN=I79_007859 PE=3 SV=1	0.776848	YES	1.02675	NO	1.33641	YES
G3H2Q4	Carbonic anhydrase 3 (Fragment) OS=Cricetulus griseus GN=I79_004474 PE=4 SV=1	0.781065	YES	0.96502	NO	1.25834	YES
G3HI59	Short-chain specific acyl-CoA dehydrogenase, mitochondrial OS=Cricetulus griseus GN=I79_010326 PE=3 SV=1	0.793092	YES	1.13905	NO	1.47286	YES
G3I334	Hydroxyacyl-coenzyme A dehydrogenase, mitochondrial OS=Cricetulus griseus GN=I79_017834 PE=4 SV=1	0.80881	YES	1.18524	NO	1.4798	YES
G3I4L6	Pyruvate carboxylase OS=Cricetulus griseus GN=PC PE=2 SV=1	0.81246	YES	1.06571	NO	1.30686	YES
G3H4Z5	C-1-tetrahydrofolate synthase, cytoplasmic OS=Cricetulus griseus GN=I79_005359 PE=3 SV=1	0.836309	YES	1.10197	NO	1.32665	YES
G3I0C8	Acetyl-CoA acetyltransferase, mitochondrial OS=Cricetulus griseus GN=I79_016807 PE=3 SV=1	0.837842	YES	1.01604	NO	1.23574	YES
G3HQM6	Endoplasmin OS=Cricetulus griseus GN=I79_013131 PE=3 SV=1	1.1772	YES	0.991234	NO	0.840179	YES
G3H576	Annexin OS=Cricetulus griseus GN=I79_005451 PE=3 SV=1	1.23069	YES	0.933063	NO	0.754975	YES
G3GZG6	Serotransferrin OS=Cricetulus griseus GN=I79_003225 PE=4 SV=1	1.29598	YES	1.06299	NO	0.792838	YES
G3H377	Creatine kinase B-type OS=Cricetulus griseus GN=I79_004692 PE=3 SV=1	1.36981	YES	0.920937	NO	0.653338	YES
G3HC25	Protein S100-A13 OS=Cricetulus griseus GN=I79_008068 PE=4 SV=1	1.39054	YES	0.967966	NO	0.68702	YES
G3HSX8	Biglycan OS=Cricetulus griseus GN=I79_013977 PE=4 SV=1	1.42835	YES	0.788041	NO	0.529278	YES
G3HG95	Lamin-A/C OS=Cricetulus griseus GN=I79_009616 PE=3 SV=1	1.54646	YES	1.05866	NO	0.684818	YES
G3I5A4	Annexin OS=Cricetulus griseus GN=I79_018648 PE=3 SV=1	1.59696	YES	1.09917	NO	0.688572	YES
G3II08	Keratin, type II cytoskeletal 7 OS=Cricetulus griseus GN=I79_023469 PE=4 SV=1	1.60427	YES	0.955366	NO	0.573113	YES
G3H8Y5	Collagen alpha-1(VI) chain OS=Cricetulus griseus GN=I79_006834 PE=4 SV=1	1.71114	YES	1.0916	NO	0.637175	YES
G3IG05	Annexin OS=Cricetulus griseus GN=I79_022682 PE=3 SV=1	1.72784	YES	1.07797	NO	0.6078	YES
G3HJG6	Decorin OS=Cricetulus griseus GN=I79_010811 PE=4 SV=1	1.74169	YES	0.799319	NO	0.405834	YES
G3I3Y6	Glutathione S-transferase P OS=Cricetulus griseus GN=I79_018157 PE=3 SV=1	1.80591	YES	0.867644	NO	0.461166	YES
G3HQC5	Prolargin OS=Cricetulus griseus GN=I79_013022 PE=4 SV=1	2.64943	YES	0.808069	NO	0.287197	YES
G3I8F7	Keratin, type I cytoskeletal 19 OS=Cricetulus griseus GN=I79_019825 PE=3 SV=1	2.80714	YES	0.781597	NO	0.252058	YES

## Sheet: OV-infected-3
Supplemental Table 3h: list of proteins that were not changed in OV when compared to Normal control group but affected by curcumin treatment.
		OV/Normal		OV+Cur/Normal		OV+Cur/OV
ID	Description	Emean	Significant	Emean	Significant	Emean	Significant
G3GYT9	Cytochrome P450 4A14 OS=Cricetulus griseus GN=I79_002918 PE=3 SV=1	0.844097	NO	1.53217	YES	1.9623	YES
G3H8N4	Lactase-like protein OS=Cricetulus griseus GN=I79_006744 PE=3 SV=1	0.848206	NO	0.444853	YES	0.454176	YES
G3I2S4	3,2-trans-enoyl-CoA isomerase, mitochondrial OS=Cricetulus griseus GN=I79_017718 PE=3 SV=1	0.857201	NO	1.91124	YES	2.38109	YES
G3IDB9	Electron transfer flavoprotein subunit beta OS=Cricetulus griseus GN=I79_021695 PE=4 SV=1	0.869204	NO	1.20774	YES	1.39396	YES
G3IBV7	Cytochrome b5 OS=Cricetulus griseus GN=I79_021140 PE=3 SV=1	0.873745	NO	1.281	YES	1.49793	YES
G3HNJ5	Epoxide hydrolase 2 OS=Cricetulus griseus GN=I79_012333 PE=4 SV=1	0.879364	NO	1.25034	YES	1.4339	YES
G3GZH2	Acyl-CoA dehydrogenase family member 11 OS=Cricetulus griseus GN=I79_003232 PE=3 SV=1	0.883333	NO	1.30127	YES	1.49246	YES
G3HTV9	Acyl-coenzyme A oxidase OS=Cricetulus griseus GN=I79_014341 PE=3 SV=1	0.884688	NO	2.03343	YES	2.36211	YES
G3HQV4	3-ketoacyl-CoA thiolase B, peroxisomal (Fragment) OS=Cricetulus griseus GN=I79_013210 PE=3 SV=1	0.886031	NO	0.656294	YES	0.728419	YES
G3HX67	Glycerol-3-phosphate dehydrogenase [NAD+], cytoplasmic OS=Cricetulus griseus GN=I79_015584 PE=3 SV=1	0.890254	NO	0.682046	YES	0.752177	YES
G3IL47	Carnitine O-acetyltransferase OS=Cricetulus griseus GN=I79_024609 PE=3 SV=1	0.894937	NO	1.48666	YES	1.73559	YES
G3H4X0	LanC-like protein 1 (Fragment) OS=Cricetulus griseus GN=I79_005333 PE=3 SV=1	0.899014	NO	1.39072	YES	1.57775	YES
G3HS40	H-2 class II histocompatibility antigen gamma chain OS=Cricetulus griseus GN=I79_013666 PE=3 SV=1	0.900261	NO	0.576739	YES	0.582392	YES
G3IJ99	ATP-binding cassette sub-family D member 3 (Fragment) OS=Cricetulus griseus GN=I79_023932 PE=3 SV=1	0.905115	NO	1.54034	YES	1.78146	YES
G3GVX1	Ribosome-binding protein 1 OS=Cricetulus griseus GN=I79_001876 PE=4 SV=1	0.923383	NO	0.743117	YES	0.801216	YES
G3H0B5	Isocitrate dehydrogenase [NAD] subunit alpha, mitochondrial OS=Cricetulus griseus GN=I79_003570 PE=3 SV=1	0.936984	NO	1.50791	YES	1.71646	YES
G3HNG5	Acyl-coenzyme A thioesterase 1 OS=Cricetulus griseus GN=I79_012303 PE=4 SV=1	0.937506	NO	1.76699	YES	2.09462	YES
G3GXQ3	Trifunctional enzyme subunit alpha, mitochondrial OS=Cricetulus griseus GN=I79_002545 PE=3 SV=1	0.960752	NO	1.72572	YES	1.84836	YES
G3I887	Peroxiredoxin-5, mitochondrial OS=Cricetulus griseus GN=I79_019750 PE=4 SV=1	0.96192	NO	0.728785	YES	0.75279	YES
G3GXA9	Protein disulfide-isomerase OS=Cricetulus griseus GN=I79_002399 PE=3 SV=1	0.987668	NO	0.773776	YES	0.78308	YES
G3IFC5	Glycine N-acyltransferase-like protein Keg1 OS=Cricetulus griseus GN=I79_022446 PE=4 SV=1	0.999446	NO	1.48626	YES	1.61397	YES
G3HGP4	Acetyl-CoA acetyltransferase, cytosolic OS=Cricetulus griseus GN=I79_009782 PE=3 SV=1	1.00343	NO	0.754119	YES	0.746929	YES
G3HB04	Protein disulfide-isomerase A6 OS=Cricetulus griseus GN=I79_007616 PE=4 SV=1	1.00798	NO	0.630633	YES	0.596267	YES
G3GZ21	Peroxisomal 3,2-trans-enoyl-CoA isomerase OS=Cricetulus griseus GN=I79_003072 PE=4 SV=1	1.02703	NO	1.5531	YES	1.66932	YES
G3HRM2	Methyltransferase-like protein 7B OS=Cricetulus griseus GN=I79_013528 PE=4 SV=1	1.04064	NO	1.39996	YES	1.43537	YES
G3H5I7	Fibrinogen alpha chain OS=Cricetulus griseus GN=I79_005569 PE=4 SV=1	1.04731	NO	0.834218	YES	0.796534	YES
G3HS88	Ubiquitin-conjugating enzyme E2 N (Fragment) OS=Cricetulus griseus GN=I79_013714 PE=3 SV=1	1.05149	NO	0.791851	YES	0.747268	YES
G3I5H3	Elongation factor 1-delta OS=Cricetulus griseus GN=I79_018721 PE=3 SV=1	1.05318	NO	0.677347	YES	0.620844	YES
G3HEQ3	Ran-specific GTPase-activating protein OS=Cricetulus griseus GN=I79_009045 PE=4 SV=1	1.05867	NO	0.702867	YES	0.626633	YES
G3I4Z4	Galectin OS=Cricetulus griseus GN=I79_018535 PE=4 SV=1	1.05937	NO	0.736522	YES	0.674326	YES
G3I692	Cytosolic non-specific dipeptidase OS=Cricetulus griseus GN=I79_019004 PE=4 SV=1	1.06216	NO	0.750733	YES	0.70305	YES
G3HCX8	Calreticulin OS=Cricetulus griseus GN=I79_008346 PE=3 SV=1	1.06534	NO	0.756794	YES	0.711868	YES
G3GYP9	Peroxiredoxin-1 OS=Cricetulus griseus GN=I79_002954 PE=4 SV=1	1.06775	NO	0.726564	YES	0.67904	YES
G3I1V3	Fibronectin OS=Cricetulus griseus GN=I79_017372 PE=4 SV=1	1.07499	NO	0.682901	YES	0.62279	YES
G3HY04	Glutathione S-transferase theta-1 OS=Cricetulus griseus GN=I79_015929 PE=3 SV=1	1.10264	NO	3.10996	YES	3.00345	YES
G3HIQ1	Peptidyl-prolyl cis-trans isomerase OS=Cricetulus griseus GN=I79_010526 PE=3 SV=1	1.11083	NO	0.781767	YES	0.696004	YES
G3HKN1	Protein SET OS=Cricetulus griseus GN=I79_011260 PE=3 SV=1	1.11137	NO	0.707437	YES	0.603044	YES
G3GS73	Heterogeneous nuclear ribonucleoprotein A3-like 1 OS=Cricetulus griseus GN=I79_000386 PE=4 SV=1	1.11668	NO	0.521629	YES	0.409971	YES
G3I2F2	Splicing factor 3B subunit 2 OS=Cricetulus griseus GN=I79_017595 PE=4 SV=1	1.13362	NO	0.53118	YES	0.40795	YES
G3HD97	Thioredoxin domain-containing protein 5 OS=Cricetulus griseus GN=I79_008476 PE=3 SV=1	1.13365	NO	0.779089	YES	0.679588	YES
G3I0X4	Epoxide hydrolase 1 OS=Cricetulus griseus GN=I79_017016 PE=4 SV=1	1.13665	NO	1.72406	YES	1.56493	YES
G3HP69	Calnexin OS=Cricetulus griseus GN=I79_012575 PE=3 SV=1	1.1403	NO	0.756178	YES	0.650692	YES
G3H1U2	Heterogeneous nuclear ribonucleoprotein A3 OS=Cricetulus griseus GN=I79_004125 PE=4 SV=1	1.1511	NO	0.739693	YES	0.604324	YES
G3GTP7	Vitronectin OS=Cricetulus griseus GN=I79_001034 PE=3 SV=1	1.16422	NO	0.68259	YES	0.575689	YES
G3IDM2	Cofilin-1 OS=Cricetulus griseus GN=I79_021805 PE=4 SV=1	1.17494	NO	0.727337	YES	0.599572	YES
G3I782	Heterogeneous nuclear ribonucleoprotein D0 OS=Cricetulus griseus GN=I79_019367 PE=4 SV=1	1.18004	NO	0.661248	YES	0.532294	YES
G3I6I6	Tubulin alpha-1A chain OS=Cricetulus griseus GN=I79_019110 PE=3 SV=1	1.1877	NO	0.790419	YES	0.662322	YES
G3IAK1	Transgelin OS=Cricetulus griseus GN=I79_020624 PE=4 SV=1	1.23145	NO	0.563721	YES	0.433828	YES
G3ICW1	Osteoclast-stimulating factor 1 OS=Cricetulus griseus GN=I79_021516 PE=4 SV=1	1.25445	NO	0.630709	YES	0.434538	YES
G3I2F5	Barrier-to-autointegration factor OS=Cricetulus griseus GN=I79_017597 PE=4 SV=1	1.26491	NO	0.619368	YES	0.451826	YES

## Sheet: OV-infected-4
Supplemental Table 3i: list of proteins in OV and OV+Cur groups that their expression were significantly differed those Normal control group but were not differed among OV and OV+Cur gropus.
		OV/Normal		OV+Cur/Normal		OV+Cur/OV
ID	Description	Emean	Significant	Emean	Significant	Emean	Significant
G3II70	Bifunctional ATP-dependent dihydroxyacetone kinase/FAD-AMP lyase (Cyclizing) OS=Cricetulus griseus GN=I79_023538 PE=4 SV=1	0.552602	YES	0.576164	YES	1.08569	NO
G3I388	28 kDa heat-and acid-stable phosphoprotein OS=Cricetulus griseus GN=I79_017889 PE=4 SV=1	0.674602	YES	0.730275	YES	1.06497	NO
G3IGI0	60S ribosomal protein L23a OS=Cricetulus griseus GN=I79_022895 PE=3 SV=1	0.730667	YES	0.6996	YES	0.995791	NO
G3IAQ0	Alpha-enolase OS=Cricetulus griseus GN=I79_020676 PE=3 SV=1	0.734033	YES	0.692811	YES	0.929656	NO
G3GU60	Phosphatidylethanolamine-binding protein 1 OS=Cricetulus griseus GN=I79_001211 PE=4 SV=1	0.778578	YES	0.780429	YES	1.01261	NO
G3ILF9	Phosphorylase OS=Cricetulus griseus GN=I79_024724 PE=3 SV=1	0.79016	YES	0.794247	YES	1.01424	NO
G3IAL6	Serum albumin OS=Cricetulus griseus GN=I79_020641 PE=4 SV=1	1.14992	YES	1.24002	YES	1.11174	NO
G3IKC3	Glutathione S-transferase Mu 6 OS=Cricetulus griseus GN=I79_024324 PE=4 SV=1	1.17959	YES	1.34677	YES	1.15612	NO
G3IH63	Myosin-9 OS=Cricetulus griseus GN=I79_023145 PE=4 SV=1	1.24203	YES	1.16819	YES	0.935222	NO
G3H671	Phenylalanine-4-hydroxylase OS=Cricetulus griseus GN=I79_005824 PE=4 SV=1	1.37392	YES	1.25606	YES	0.934658	NO
G3HXL6	Annexin OS=Cricetulus griseus GN=I79_015744 PE=3 SV=1	1.52406	YES	1.28659	YES	0.8536	NO
G3IBN9	Keratin, type II cytoskeletal 71 OS=Cricetulus griseus GN=I79_021070 PE=3 SV=1	1.58818	YES	1.52626	YES	0.967609	NO
G3IEF1	Ferritin OS=Cricetulus griseus GN=I79_022098 PE=3 SV=1	1.85872	YES	1.65422	YES	0.870945	NO

## Sheet: OV-infected-5
Supplemental Table 3j: list of proteins that were dyregulated in the OV when compared to Normal control group and significantly modulated by curcumin treatment.
		OV/Normal		OV+Cur/Normal		OV+Cur/OV
ID	Description	Emean	Significant	Emean	Significant	Emean	Significant
G3HJG5	Lumican OS=Cricetulus griseus GN=I79_010810 PE=4 SV=1	3.64944	YES	0.618087	YES	0.175905	YES
G3I8F7	Keratin, type I cytoskeletal 19 OS=Cricetulus griseus GN=I79_019825 PE=3 SV=1	2.80714	YES	0.781597	NO	0.252058	YES
G3HQC5	Prolargin OS=Cricetulus griseus GN=I79_013022 PE=4 SV=1	2.64943	YES	0.808069	NO	0.287197	YES
G3HUU7	Protein S100-A10 OS=Cricetulus griseus GN=I79_014715 PE=4 SV=1	2.61996	YES	0.590649	YES	0.195601	YES
G3HHR3	Vimentin OS=Cricetulus griseus GN=I79_010171 PE=3 SV=1	2.38198	YES	0.839181	YES	0.349001	YES
G3HC31	Protein S100-A6 OS=Cricetulus griseus GN=I79_008074 PE=4 SV=1	2.19431	YES	0.541194	YES	0.203374	YES
G3HLX0	Polymerase I and transcript release factor OS=Cricetulus griseus GN=I79_011714 PE=4 SV=1	1.87003	YES	0.449641	YES	0.201072	YES
G3I3Y6	Glutathione S-transferase P OS=Cricetulus griseus GN=I79_018157 PE=3 SV=1	1.80591	YES	0.867644	NO	0.461166	YES
G3HJG6	Decorin OS=Cricetulus griseus GN=I79_010811 PE=4 SV=1	1.74169	YES	0.799319	NO	0.405834	YES
G3IG05	Annexin OS=Cricetulus griseus GN=I79_022682 PE=3 SV=1	1.72784	YES	1.07797	NO	0.6078	YES
G3H8Y5	Collagen alpha-1(VI) chain OS=Cricetulus griseus GN=I79_006834 PE=4 SV=1	1.71114	YES	1.0916	NO	0.637175	YES
G3II08	Keratin, type II cytoskeletal 7 OS=Cricetulus griseus GN=I79_023469 PE=4 SV=1	1.60427	YES	0.955366	NO	0.573113	YES
G3I5A4	Annexin OS=Cricetulus griseus GN=I79_018648 PE=3 SV=1	1.59696	YES	1.09917	NO	0.688572	YES
G3H7Z2	Transgelin-2 OS=Cricetulus griseus GN=I79_006488 PE=4 SV=1	1.58164	YES	0.761663	YES	0.455654	YES
G3IH98	Keratin, type II cytoskeletal 8 OS=Cricetulus griseus GN=I79_023186 PE=3 SV=1	1.55054	YES	1.29444	YES	0.804233	YES
G3HG95	Lamin-A/C OS=Cricetulus griseus GN=I79_009616 PE=3 SV=1	1.54646	YES	1.05866	NO	0.684818	YES
G3GVD0	Actin, cytoplasmic 1 OS=Cricetulus griseus GN=I79_001666 PE=3 SV=1	1.46062	YES	0.545363	YES	0.363718	YES
G3I4Z7	Galectin OS=Cricetulus griseus GN=I79_018538 PE=4 SV=1	1.43146	YES	0.505046	YES	0.311023	YES
G3HSX8	Biglycan OS=Cricetulus griseus GN=I79_013977 PE=4 SV=1	1.42835	YES	0.788041	NO	0.529278	YES
G3HC25	Protein S100-A13 OS=Cricetulus griseus GN=I79_008068 PE=4 SV=1	1.39054	YES	0.967966	NO	0.68702	YES
G3H377	Creatine kinase B-type OS=Cricetulus griseus GN=I79_004692 PE=3 SV=1	1.36981	YES	0.920937	NO	0.653338	YES
G3IF80	Nucleolin OS=Cricetulus griseus GN=I79_022400 PE=4 SV=1	1.3603	YES	0.753635	YES	0.539646	YES
G3HNJ3	Clusterin OS=Cricetulus griseus GN=I79_012331 PE=3 SV=1	1.35214	YES	0.636642	YES	0.447495	YES
G3HRQ4	Myosin light polypeptide 6 OS=Cricetulus griseus GN=I79_013501 PE=4 SV=1	1.3072	YES	0.791504	YES	0.597556	YES
G3I0X5	Epoxide hydrolase 1 OS=Cricetulus griseus GN=I79_017017 PE=4 SV=1	1.2994	YES	1.86297	YES	1.49937	YES
G3GZG6	Serotransferrin OS=Cricetulus griseus GN=I79_003225 PE=4 SV=1	1.29598	YES	1.06299	NO	0.792838	YES
G3H576	Annexin OS=Cricetulus griseus GN=I79_005451 PE=3 SV=1	1.23069	YES	0.933063	NO	0.754975	YES
G3HWP9	Heterogeneous nuclear ribonucleoproteins C1/C2 OS=Cricetulus griseus GN=I79_015427 PE=4 SV=1	1.22482	YES	0.772077	YES	0.618008	YES
G3HQM6	Endoplasmin OS=Cricetulus griseus GN=I79_013131 PE=3 SV=1	1.1772	YES	0.991234	NO	0.840179	YES
G3I8R9	78 kDa glucose-regulated protein OS=Cricetulus griseus GN=I79_019946 PE=1 SV=1	1.12173	YES	0.77045	YES	0.692525	YES
G3I2Y1	Aspartate aminotransferase OS=Cricetulus griseus GN=I79_017779 PE=3 SV=1	0.861992	YES	1.14421	YES	1.3374	YES
G3HQI8	Myosin-Vb OS=Cricetulus griseus GN=I79_013090 PE=3 SV=1	0.838659	YES	1.1685	YES	1.37814	YES
G3I0C8	Acetyl-CoA acetyltransferase, mitochondrial OS=Cricetulus griseus GN=I79_016807 PE=3 SV=1	0.837842	YES	1.01604	NO	1.23574	YES
G3GS02	10-formyltetrahydrofolate dehydrogenase OS=Cricetulus griseus GN=I79_000309 PE=3 SV=1	0.836758	YES	1.30692	YES	1.5575	YES
G3H4Z5	C-1-tetrahydrofolate synthase, cytoplasmic OS=Cricetulus griseus GN=I79_005359 PE=3 SV=1	0.836309	YES	1.10197	NO	1.32665	YES
G3I4L6	Pyruvate carboxylase OS=Cricetulus griseus GN=PC PE=2 SV=1	0.81246	YES	1.06571	NO	1.30686	YES
G3I8X2	Long-chain-fatty-acid--CoA ligase 1 OS=Cricetulus griseus GN=I79_020004 PE=4 SV=1	0.812071	YES	1.34419	YES	1.7034	YES
G3GYA2	Very long-chain specific acyl-CoA dehydrogenase, mitochondrial OS=Cricetulus griseus GN=I79_002775 PE=3 SV=1	0.810061	YES	1.42802	YES	1.78655	YES
G3I334	Hydroxyacyl-coenzyme A dehydrogenase, mitochondrial OS=Cricetulus griseus GN=I79_017834 PE=4 SV=1	0.80881	YES	1.18524	NO	1.4798	YES
G3HJJ6	Fatty acid-binding protein, liver OS=Cricetulus griseus GN=I79_010843 PE=4 SV=1	0.794407	YES	1.5711	YES	2.09457	YES
G3HI59	Short-chain specific acyl-CoA dehydrogenase, mitochondrial OS=Cricetulus griseus GN=I79_010326 PE=3 SV=1	0.793092	YES	1.13905	NO	1.47286	YES
G3HP76	Hydroxymethylglutaryl-CoA synthase, mitochondrial OS=Cricetulus griseus GN=I79_012582 PE=4 SV=1	0.790915	YES	1.2023	YES	1.54971	YES
G3H2Q4	Carbonic anhydrase 3 (Fragment) OS=Cricetulus griseus GN=I79_004474 PE=4 SV=1	0.781065	YES	0.96502	NO	1.25834	YES
G3GXQ4	Trifunctional enzyme subunit beta, mitochondrial OS=Cricetulus griseus GN=I79_002546 PE=3 SV=1	0.777188	YES	1.54192	YES	2.0506	YES
G3HBM4	Calcium-binding mitochondrial carrier protein Aralar2 OS=Cricetulus griseus GN=I79_007859 PE=3 SV=1	0.776848	YES	1.02675	NO	1.33641	YES
G3H8G0	Glutathione peroxidase OS=Cricetulus griseus GN=I79_006660 PE=3 SV=1	0.773129	YES	1.1357	NO	1.49785	YES
G3I5V3	Short/branched chain specific acyl-CoA dehydrogenase, mitochondrial OS=Cricetulus griseus GN=I79_018861 PE=3 SV=1	0.760127	YES	1.17523	NO	1.56688	YES
G3H6Y6	NSFL1 cofactor p47 OS=Cricetulus griseus GN=I79_006110 PE=4 SV=1	0.757932	YES	1.01445	NO	1.33657	YES
G3I539	Hsc70-interacting protein OS=Cricetulus griseus GN=I79_018582 PE=4 SV=1	0.75769	YES	0.534883	YES	0.695536	YES
G3HAN8	Adenosylhomocysteinase OS=Cricetulus griseus GN=I79_007494 PE=3 SV=1	0.757208	YES	1.19546	YES	1.59724	YES
G3HWK8	Alanine aminotransferase 1 OS=Cricetulus griseus GN=I79_015340 PE=4 SV=1	0.747796	YES	0.991887	NO	1.32017	YES
G3I255	L-lactate dehydrogenase OS=Cricetulus griseus GN=I79_017480 PE=3 SV=1	0.740037	YES	1.0192	NO	1.40253	YES
G3HKL8	Peroxisomal bifunctional enzyme OS=Cricetulus griseus GN=I79_011247 PE=4 SV=1	0.735414	YES	2.50621	YES	3.55752	YES
G3HRN0	ATP synthase subunit beta OS=Cricetulus griseus GN=I79_013474 PE=3 SV=1	0.729224	YES	1.04426	NO	1.41683	YES
G3H0S4	Sorbitol dehydrogenase OS=Cricetulus griseus GN=I79_003742 PE=3 SV=1	0.726899	YES	0.988177	NO	1.36815	YES
G3HNS1	Cytochrome P450 2A6 OS=Cricetulus griseus GN=I79_012414 PE=4 SV=1	0.709313	YES	1.09599	NO	1.56486	YES
G3HLD0	Lactoylglutathione lyase OS=Cricetulus griseus GN=I79_011518 PE=4 SV=1	0.70753	YES	1.05093	NO	1.45545	YES
G3GYR9	40S ribosomal protein S8 OS=Cricetulus griseus GN=I79_002981 PE=3 SV=1	0.703954	YES	1.12878	NO	1.66339	YES
G3GW11	Non-specific lipid-transfer protein OS=Cricetulus griseus GN=I79_001919 PE=4 SV=1	0.702919	YES	1.0915	NO	1.58538	YES
G3HPC9	Apolipoprotein E OS=Cricetulus griseus GN=I79_012639 PE=3 SV=1	0.697614	YES	0.898811	NO	1.28967	YES
G3HQZ8	Cytoplasmic aconitate hydratase OS=Cricetulus griseus GN=I79_013257 PE=4 SV=1	0.683796	YES	1.02216	NO	1.52116	YES
G3HBP3	Hydroxyacylglutathione hydrolase, mitochondrial OS=Cricetulus griseus GN=I79_007947 PE=3 SV=1	0.680512	YES	1.06362	NO	1.58775	YES
G3HJY5	Fructose-bisphosphate aldolase OS=Cricetulus griseus GN=I79_010987 PE=3 SV=1	0.669194	YES	0.795184	YES	1.1884	YES
G3I909	Delta-1-pyrroline-5-carboxylate dehydrogenase, mitochondrial OS=Cricetulus griseus GN=I79_020042 PE=3 SV=1	0.66675	YES	1.03211	NO	1.55727	YES
G3H892	Aminoacylase-1A OS=Cricetulus griseus GN=I79_006592 PE=4 SV=1	0.663424	YES	1.07187	NO	1.59562	YES
G3I0E7	Cytochrome P450 2D27 OS=Cricetulus griseus GN=I79_016829 PE=3 SV=1	0.66014	YES	1.11589	NO	1.68461	YES
G3IBL7	UDP-glucuronosyltransferase 2B5 OS=Cricetulus griseus GN=I79_021043 PE=3 SV=1	0.644155	YES	1.21888	NO	1.89762	YES
G3GXD7	Fatty acid synthase OS=Cricetulus griseus GN=I79_002427 PE=4 SV=1	0.643686	YES	0.904142	YES	1.4167	YES
G3I994	Cytochrome b-c1 complex subunit 7 (Fragment) OS=Cricetulus griseus GN=I79_020129 PE=4 SV=1	0.632058	YES	0.885786	NO	1.41422	YES
G3H309	Betaine--homocysteine S-methyltransferase 1 OS=Cricetulus griseus GN=I79_004614 PE=3 SV=1	0.615273	YES	0.81423	YES	1.3334	YES
G3I3P7	Cytochrome c, somatic OS=Cricetulus griseus GN=I79_018057 PE=3 SV=1	0.613294	YES	1.38258	NO	2.295	YES
G3H7U7	Electron transfer flavoprotein-ubiquinone oxidoreductase, mitochondrial OS=Cricetulus griseus GN=I79_006440 PE=4 SV=1	0.598065	YES	0.981917	NO	1.61655	YES
G3I8J8	60S ribosomal protein L23a OS=Cricetulus griseus GN=I79_019872 PE=3 SV=1	0.582982	YES	1.24465	NO	2.16204	YES
G3HC41	Pyruvate kinase OS=Cricetulus griseus GN=I79_007991 PE=3 SV=1	0.568319	YES	0.766208	YES	1.34523	YES
G3HMD1	Glyceraldehyde-3-phosphate dehydrogenase OS=Cricetulus griseus GN=I79_011887 PE=3 SV=1	0.564502	YES	0.883465	NO	1.57855	YES
G3HLV6	ATP-citrate synthase OS=Cricetulus griseus GN=I79_011700 PE=4 SV=1	0.507553	YES	0.737007	YES	1.46987	YES
G3HQP8	Tubulin beta-7 chain OS=Cricetulus griseus GN=I79_013153 PE=3 SV=1	0.478155	YES	0.987114	NO	2.0033	YES
G3IJG4	Glyceraldehyde-3-phosphate dehydrogenase OS=Cricetulus griseus GN=I79_023999 PE=4 SV=1	0.371653	YES	0.803896	NO	2.17251	YES

[truncated: 2 more sheets: Sheet1, Sheet2]
