# Supplementary material for: Discovering proteins for chemoprevention and chemotherapy by curcumin in liver fluke infection-induced bile duct cancer
Source: PLoS One. 2018 Nov 15;13(11):e0207405. doi: 10.1371/journal.pone.0207405 (PMC6237386; doi:10.1371/journal.pone.0207405)
Supplement: S4 Table — (XLSX) [file pone.0207405.s004.xlsx]

## Sheet: Cluster 1
Accession	PROT.NAME	MEM.SHIP	PROTEIN EXPRESSION RATIO
			OV/Normal (1)	OV+Cur/Normal (2)	CCA/Normal (3)	CCA+Cur/Normal (4)
G3H3X1	Apoptosis-inducing factor 1, mitochondrial OS=Cricetulus griseus GN=I79_004962 PE=4 SV=1	0.995105	0.905641	1.10645	0.795134	0.937707
G3HL13	60 kDa heat shock protein, mitochondrial OS=Cricetulus griseus GN=I79_011398 PE=3 SV=1	0.98346	0.914575	1.02617	0.790036	0.950708
G3HQI8	Myosin-Vb OS=Cricetulus griseus GN=I79_013090 PE=3 SV=1	0.852508	0.838659	1.1685	0.750621	0.960136
G3I834	Cytochrome c oxidase subunit 5A, mitochondrial OS=Cricetulus griseus GN=I79_019691 PE=4 SV=1	0.764371	0.82607	0.901604	0.703911	0.868492
G3GYT9	Cytochrome P450 4A14 OS=Cricetulus griseus GN=I79_002918 PE=3 SV=1	0.630785	0.844097	1.53217	0.67233	0.927676
G3HE01	NADH dehydrogenase [ubiquinone] iron-sulfur protein 4, mitochondrial OS=Cricetulus griseus GN=I79_008770 PE=4 SV=1	0.953897	0.780973	0.824297	0.647085	0.777246
G3IIU8	Acyl carrier protein, mitochondrial OS=Cricetulus griseus GN=I79_023776 PE=3 SV=1	0.99995	0.814955	0.958441	0.630503	0.75544
G3H2K2	Cytochrome c, somatic OS=Cricetulus griseus GN=I79_004417 PE=3 SV=1	0.996458	0.783507	0.970125	0.614899	0.825887
G3I071	60S ribosomal protein L35 OS=Cricetulus griseus GN=I79_016748 PE=3 SV=1	0.977215	0.800981	0.937725	0.607606	0.841174
G3HMV6	Hydroxymethylglutaryl-CoA lyase, mitochondrial OS=Cricetulus griseus GN=I79_012073 PE=4 SV=1	0.979164	0.886395	0.970489	0.566075	0.784373
G3IBV7	Cytochrome b5 OS=Cricetulus griseus GN=I79_021140 PE=3 SV=1	0.997486	0.873745	1.281	0.538987	0.957649
G3HYJ8	10 kDa heat shock protein, mitochondrial OS=Cricetulus griseus GN=I79_016132 PE=3 SV=1	0.987526	0.805904	1.02664	0.490285	0.855556
G3IDB9	Electron transfer flavoprotein subunit beta OS=Cricetulus griseus GN=I79_021695 PE=4 SV=1	0.647849	0.869204	1.20774	0.725345	0.789056
G3GTF9	ATP synthase subunit d, mitochondrial OS=Cricetulus griseus GN=I79_000940 PE=4 SV=1	0.865029	0.898848	1.02608	0.709348	0.775924
G3GZX4	Dihydrodipicolinate synthase-like, mitochondrial OS=Cricetulus griseus GN=I79_003422 PE=4 SV=1	0.6152	0.79225	1.05253	0.68938	0.741305
G3H7U0	3-hydroxyacyl-CoA dehydrogenase type-2 OS=Cricetulus griseus GN=I79_006433 PE=3 SV=1	0.928204	0.912663	1.13266	0.660264	0.753175
G3IMC9	Acyl-coenzyme A synthetase ACSM2, mitochondrial OS=Cricetulus griseus GN=I79_025068 PE=4 SV=1	0.998225	0.851808	1.04529	0.638238	0.755875
G3I0C8	Acetyl-CoA acetyltransferase, mitochondrial OS=Cricetulus griseus GN=I79_016807 PE=3 SV=1	0.999995	0.837842	1.01604	0.632432	0.784556
G3H928	Adenylate kinase 2, mitochondrial OS=Cricetulus griseus GN=I79_006890 PE=3 SV=1	0.999991	0.858045	1.08537	0.63001	0.799673
G3HBM4	Calcium-binding mitochondrial carrier protein Aralar2 OS=Cricetulus griseus GN=I79_007859 PE=3 SV=1	0.78171	0.776848	1.02675	0.616036	0.66187
G3HRN0	ATP synthase subunit beta OS=Cricetulus griseus GN=I79_013474 PE=3 SV=1	0.958873	0.729224	1.04426	0.606849	0.814533
G3I6P1	Glyceraldehyde-3-phosphate dehydrogenase OS=Cricetulus griseus GN=I79_019168 PE=3 SV=1	0.912725	0.769116	0.955288	0.60021	0.659438
G3HER1	Tricarboxylate transport protein, mitochondrial OS=Cricetulus griseus GN=I79_009055 PE=3 SV=1	0.958473	0.949262	1.10355	0.589067	0.757505
G3HED9	ATP synthase subunit e, mitochondrial OS=Cricetulus griseus GN=I79_008923 PE=4 SV=1	0.951104	0.753036	1.09257	0.558733	0.665735
G3H8G0	Glutathione peroxidase OS=Cricetulus griseus GN=I79_006660 PE=3 SV=1	0.96847	0.773129	1.1357	0.519232	0.641215
G3I994	Cytochrome b-c1 complex subunit 7 (Fragment) OS=Cricetulus griseus GN=I79_020129 PE=4 SV=1	0.702166	0.632058	0.885786	0.515168	0.79677
G3HMZ7	Histidine triad nucleotide-binding protein 2 OS=Cricetulus griseus GN=I79_012127 PE=4 SV=1	0.773498	0.986673	1.14477	0.492384	0.685786
G3GW11	Non-specific lipid-transfer protein OS=Cricetulus griseus GN=I79_001919 PE=4 SV=1	0.994974	0.702919	1.0915	0.47898	0.666189
G3H6Y6	NSFL1 cofactor p47 OS=Cricetulus griseus GN=I79_006110 PE=4 SV=1	0.999965	0.757932	1.01445	0.476655	0.740555
G3H309	Betaine--homocysteine S-methyltransferase 1 OS=Cricetulus griseus GN=I79_004614 PE=4 SV=1	0.709984	0.615273	0.81423	0.418242	0.468646
G3HYG9	Mitochondrial import inner membrane translocase subunit Tim13 OS=Cricetulus griseus GN=I79_016102 PE=4 SV=1	0.998428	0.728755	0.890288	0.417164	0.613524
G3H0K4	Peptide methionine sulfoxide reductase OS=Cricetulus griseus GN=I79_003665 PE=4 SV=1	0.841635	0.870368	0.925505	0.406349	0.658346
G3HBY2	Hematological and neurological expressed 1-like protein OS=Cricetulus griseus GN=I79_007934 PE=4 SV=1	0.999078	0.651446	0.831138	0.300654	0.571056

## Sheet: Cluster 2
Accession	PROT.NAME	MEM.SHIP	PROTEIN EXPRESSION RATIO
			OV/Normal (1)	OV+Cur/Normal (2)	CCA/Normal (3)	CCA+Cur/Normal (4)
G3H8N4	Lactase-like protein OS=Cricetulus griseus GN=I79_006744 PE=3 SV=1	0.870767	0.848206	0.444853	0.55946	1.0104
G3IBN9	Keratin, type II cytoskeletal 71 OS=Cricetulus griseus GN=I79_021070 PE=3 SV=1	0.982322	1.58818	1.52626	1.88546	2.34445
G3HC25	Protein S100-A13 OS=Cricetulus griseus GN=I79_008068 PE=4 SV=1	0.844314	1.39054	0.967966	1.52147	1.8621
G3HWB8	Superoxide dismutase OS=Cricetulus griseus GN=I79_015272 PE=3 SV=1	0.99875	1.2392	1.17049	1.47938	3.21785
G3IBF1	Nucleophosmin OS=Cricetulus griseus GN=I79_020971 PE=4 SV=1	0.976118	1.15978	0.975616	1.40868	1.81692
G3I0Q0	Non-muscle caldesmon OS=Cricetulus griseus GN=I79_016939 PE=4 SV=1	0.999998	1.08835	0.871536	1.18312	1.87046
G3I539	Hsc70-interacting protein OS=Cricetulus griseus GN=I79_018582 PE=4 SV=1	0.517818	0.75769	0.534883	0.716571	0.803173
G3HJS1	Spectrin beta chain, brain 1 OS=Cricetulus griseus GN=I79_010920 PE=4 SV=1	0.999981	1.37118	1.31832	1.37182	1.56421
G3I952	EF-hand domain-containing protein D2 OS=Cricetulus griseus GN=I79_020086 PE=4 SV=1	0.533711	1.34664	0.832149	1.33944	1.54268
G3IL48	Protein transport protein Sec31A OS=Cricetulus griseus GN=I79_024610 PE=4 SV=1	0.999996	1.29211	1.25502	1.31053	1.45849
G3HZ17	Protein phosphatase 1 regulatory subunit 12A OS=Cricetulus griseus GN=I79_016312 PE=4 SV=1	0.986879	1.25095	0.850049	1.29703	1.73704
G3GXB0	Rho GDP-dissociation inhibitor 1 OS=Cricetulus griseus GN=I79_002400 PE=4 SV=1	0.928612	1.21455	1.2588	1.26502	1.40577
G3GZ40	Myosin-2 OS=Cricetulus griseus GN=I79_003091 PE=4 SV=1	0.985242	1.12511	1.19741	1.24219	2.13351
G3GUI1	Alpha-2-macroglobulin OS=Cricetulus griseus GN=I79_001343 PE=4 SV=1	0.792474	1.02007	1.21275	1.22802	1.55129
G3GZA9	Reticulocalbin-1 (Fragment) OS=Cricetulus griseus GN=I79_003169 PE=4 SV=1	0.999492	1.23512	0.945559	1.11941	1.90797
G3HCX8	Calreticulin OS=Cricetulus griseus GN=I79_008346 PE=3 SV=1	0.999775	1.06534	0.756794	1.08916	1.62131
G3I8R9	78 kDa glucose-regulated protein OS=Cricetulus griseus GN=I79_019946 PE=1 SV=1	0.982973	1.12173	0.77045	1.07533	1.42918
G3H7R4	Thioredoxin-dependent peroxide reductase, mitochondrial OS=Cricetulus griseus GN=I79_006402 PE=4 SV=1	0.974581	0.996117	1.04174	1.06408	1.30289
G3I306	Eukaryotic translation initiation factor 4 gamma 1 OS=Cricetulus griseus GN=I79_017805 PE=4 SV=1	0.999995	1.04751	0.941163	1.05892	1.31761
G3IMF7	PDZ and LIM domain protein 5 OS=Cricetulus griseus GN=I79_025096 PE=4 SV=1	0.99976	0.934965	0.880653	1.00621	1.50457
G3GVX1	Ribosome-binding protein 1 OS=Cricetulus griseus GN=I79_001876 PE=4 SV=1	0.999576	0.923383	0.743117	0.980814	1.29977
G3H5W5	LIM and SH3 domain protein 1 OS=Cricetulus griseus GN=I79_005710 PE=4 SV=1	0.972128	0.900344	0.955092	0.952113	1.68216
G3GZ90	Calumenin OS=Cricetulus griseus GN=I79_003123 PE=4 SV=1	0.999738	0.981838	0.874393	0.948349	1.32105
G3H9H7	Heterogeneous nuclear ribonucleoprotein G OS=Cricetulus griseus GN=I79_007049 PE=4 SV=1	0.999517	0.958829	0.774369	0.900977	1.27626
G3HDU9	Histone H1.1 OS=Cricetulus griseus GN=I79_008715 PE=3 SV=1	0.985418	0.94647	0.860572	0.867343	2.28178

## Sheet: Cluster 3
Accession	PROT.NAME	MEM.SHIP	PROTEIN EXPRESSION RATIO
			OV/Normal (1)	OV+Cur/Normal (2)	CCA/Normal (3)	CCA+Cur/Normal (4)
G3I6W5	Prefoldin subunit 6 OS=Cricetulus griseus GN=I79_019243 PE=4 SV=1	0.814112	0.928338	0.858395	0.623821	0.783024
G3I8K0	Cytochrome P450 2C26 OS=Cricetulus griseus GN=I79_019875 PE=3 SV=1	0.958905	0.876758	0.627247	0.578064	0.658861
G3I7M2	Elongation factor Tu OS=Cricetulus griseus GN=I79_019515 PE=3 SV=1	0.996029	1.0227	0.895493	0.844352	0.800527
G3HA23	Malate dehydrogenase (Fragment) OS=Cricetulus griseus GN=I79_007263 PE=4 SV=1	0.999885	1.02571	0.919016	0.833044	0.820775
G3GYP7	Alcohol dehydrogenase [NADP+] OS=Cricetulus griseus GN=I79_002952 PE=4 SV=1	0.999253	0.989072	0.89457	0.73465	0.729538
G3GYP9	Peroxiredoxin-1 OS=Cricetulus griseus GN=I79_002954 PE=4 SV=1	0.885086	1.06775	0.726564	0.713801	0.80958
G3HTU8	Galactokinase OS=Cricetulus griseus GN=I79_014328 PE=3 SV=1	0.593457	0.932292	0.909288	0.703978	0.720989
G3ICM8	Hemoglobin subunit epsilon-Y2 OS=Cricetulus griseus GN=I79_021426 PE=3 SV=1	0.785946	0.94438	0.729053	0.698069	0.41942
G3HGP4	Acetyl-CoA acetyltransferase, cytosolic OS=Cricetulus griseus GN=I79_009782 PE=3 SV=1	0.987761	1.00343	0.754119	0.69655	0.738956
G3HUL3	Aldehyde oxidase (Fragment) OS=Cricetulus griseus GN=I79_014625 PE=4 SV=1	0.979745	1.07676	0.982844	0.668825	0.724355
G3HX67	Glycerol-3-phosphate dehydrogenase [NAD+], cytoplasmic OS=Cricetulus griseus GN=I79_015584 PE=3 SV=1	0.969446	0.890254	0.682046	0.661783	0.551663
G3HDE5	Proteasome activator complex subunit 1 OS=Cricetulus griseus GN=I79_008549 PE=4 SV=1	0.998772	0.935075	0.83491	0.631266	0.648695
G3IMT4	Alcohol dehydrogenase 1 OS=Cricetulus griseus GN=I79_025230 PE=4 SV=1	0.514365	0.951031	0.906369	0.618861	0.598808
G3H302	Selenium-binding protein 1 OS=Cricetulus griseus GN=I79_004607 PE=4 SV=1	0.950727	1.00288	0.866578	0.604738	0.511842
G3HD84	3-hydroxyisobutyrate dehydrogenase, mitochondrial OS=Cricetulus griseus GN=I79_008461 PE=4 SV=1	0.705542	0.947394	0.919304	0.603934	0.687139
G3HQV4	3-ketoacyl-CoA thiolase B, peroxisomal (Fragment) OS=Cricetulus griseus GN=I79_013210 PE=3 SV=1	0.995172	0.886031	0.656294	0.60195	0.57269
G3HAA2	Phenazine biosynthesis-like domain-containing protein 2 OS=Cricetulus griseus GN=I79_007348 PE=4 SV=1	0.961613	0.972278	0.740404	0.559239	0.743638
G3GWI0	2-oxo-4-hydroxy-4-carboxy-5-ureidoimidazoline decarboxylase OS=Cricetulus griseus GN=I79_002105 PE=4 SV=1	0.96351	0.920851	0.734314	0.532661	0.709845
G3IE79	Arginase-1 OS=Cricetulus griseus GN=I79_022023 PE=3 SV=1	0.948181	0.908734	0.827694	0.479663	0.580841
G3I887	Peroxiredoxin-5, mitochondrial OS=Cricetulus griseus GN=I79_019750 PE=4 SV=1	0.997731	0.96192	0.728785	0.474451	0.610819
G3IKN5	Glutathione S-transferase omega-1 OS=Cricetulus griseus GN=I79_024438 PE=3 SV=1	0.901065	1.26881	0.999795	1.00709	0.792387
G3IEF1	Ferritin OS=Cricetulus griseus GN=I79_022098 PE=3 SV=1	0.851906	1.85872	1.65422	0.963047	1.40288
G3I377	Cytochrome P450 3A31 OS=Cricetulus griseus GN=I79_017878 PE=3 SV=1	0.612345	1.33512	1.18834	0.849376	0.631054
G3IH52	Aldehyde oxidase (Fragment) OS=Cricetulus griseus GN=I79_023133 PE=4 SV=1	0.897997	0.949965	0.910622	0.798986	0.775969
G3H4U2	Serine--pyruvate aminotransferase, mitochondrial OS=Cricetulus griseus GN=I79_005304 PE=3 SV=1	0.646274	0.962493	0.874308	0.769307	0.621487
G3HVE0	Ornithine aminotransferase, mitochondrial OS=Cricetulus griseus GN=I79_014927 PE=3 SV=1	0.507332	0.901348	0.817473	0.736071	0.552122

## Sheet: Cluster 4
Accession	PROT.NAME	MEM.SHIP	PROTEIN EXPRESSION RATIO
			OV/Normal (1)	OV+Cur/Normal (2)	CCA/Normal (3)	CCA+Cur/Normal (4)
G3HP71	Heterogeneous nuclear ribonucleoprotein H (Fragment) OS=Cricetulus griseus GN=I79_012577 PE=4 SV=1	0.967891	1.05423	1.06715	1.47809	1.3742
G3H7Z2	Transgelin-2 OS=Cricetulus griseus GN=I79_006488 PE=4 SV=1	0.948585	1.58164	0.761663	3.36533	2.74297
G3GZJ0	Collagen alpha-5(VI) chain OS=Cricetulus griseus GN=I79_003253 PE=4 SV=1	0.999843	1.80284	1.3097	2.82253	2.92644
G3IH98	Keratin, type II cytoskeletal 8 OS=Cricetulus griseus GN=I79_023186 PE=3 SV=1	0.999969	1.55054	1.29444	2.76321	2.60316
G3IDD4	Serpin H1 OS=Cricetulus griseus GN=I79_021710 PE=3 SV=1	0.511192	1.31312	1.07739	2.50201	1.99537
G3IH46	Prothymosin alpha OS=Cricetulus griseus GN=I79_023127 PE=4 SV=1	0.999998	1.45504	1.16248	2.40115	2.33214
G3I5A4	Annexin A5 OS=Cricetulus griseus GN=I79_018648 PE=3 SV=1	0.812289	1.59696	1.09917	2.33977	2.036
G3IEB1	Annexin OS=Cricetulus griseus GN=I79_022056 PE=3 SV=1	0.995185	1.29379	0.89361	2.08793	1.89514
G3H8Y4	Collagen alpha-2(VI) chain OS=Cricetulus griseus GN=I79_006833 PE=4 SV=1	0.999014	1.23547	1.08568	2.06095	1.88558
G3IH63	Myosin-9 OS=Cricetulus griseus GN=I79_023145 PE=4 SV=1	0.999562	1.24203	1.16819	2.0357	1.92942
G3IH97	Keratin, type I cytoskeletal 18 OS=Cricetulus griseus GN=I79_023185 PE=3 SV=1	0.996436	1.17582	1.05378	1.98529	2.20962
G3GWX6	Leukocyte elastase inhibitor A OS=Cricetulus griseus GN=I79_002261 PE=3 SV=1	0.990192	1.2167	0.965549	1.96934	1.74764
G3IA94	Myosin regulatory light chain 12B OS=Cricetulus griseus GN=I79_020511 PE=4 SV=1	0.999999	1.17063	0.964663	1.93824	1.88486
G3GXZ0	Protein-glutamine gamma-glutamyltransferase 2 OS=Cricetulus griseus GN=I79_002635 PE=3 SV=1	0.750472	1.28464	1.53499	1.92456	1.79278
G3HN88	Adenylyl cyclase-associated protein OS=Cricetulus griseus GN=I79_012224 PE=3 SV=1	0.830316	1.24577	1.08152	1.92261	1.66306
G3HDU3	Histone H2B OS=Cricetulus griseus GN=I79_008709 PE=3 SV=1	0.986275	1.28316	1.05326	1.86097	1.68606
G3HQP8	Tubulin beta-7 chain OS=Cricetulus griseus GN=I79_013153 PE=3 SV=1	0.778501	0.478155	0.987114	1.83113	1.56642
G3HTJ2	Septin-7 (Fragment) OS=Cricetulus griseus GN=I79_014218 PE=3 SV=1	0.987917	1.27632	1.30405	1.82792	1.72992
G3H511	Tropomyosin alpha-1 chain OS=Cricetulus griseus GN=I79_005379 PE=3 SV=1	0.543772	1.22684	0.897447	1.78601	1.52232
G3GXS2	EMILIN-1 OS=Cricetulus griseus GN=I79_002565 PE=4 SV=1	0.937996	0.918019	0.892992	1.78553	1.52498
G3HD97	Thioredoxin domain-containing protein 5 OS=Cricetulus griseus GN=I79_008476 PE=3 SV=1	0.914935	1.13365	0.779089	1.75228	1.5261
G3HNK4	Dihydropyrimidinase-related protein 2 OS=Cricetulus griseus GN=I79_012342 PE=4 SV=1	0.98944	1.2246	0.936912	1.70543	1.58495
G3H4I2	Tropomyosin beta chain OS=Cricetulus griseus GN=I79_005183 PE=3 SV=1	0.735485	0.90644	1.30647	1.6837	1.91614
G3HQM6	Endoplasmin OS=Cricetulus griseus GN=I79_013131 PE=3 SV=1	0.999981	1.1772	0.991234	1.66626	1.69466
G3HDT6	Histone H2A OS=Cricetulus griseus GN=I79_008702 PE=3 SV=1	0.999996	1.19771	1.053	1.63396	1.64692
G3IF80	Nucleolin OS=Cricetulus griseus GN=I79_022400 PE=4 SV=1	0.81855	1.3603	0.753635	1.6264	1.80392
G3IEX2	Nuclease-sensitive element-binding protein 1 OS=Cricetulus griseus GN=I79_022277 PE=4 SV=1	0.866424	1.02008	1.26302	1.62301	1.7482
G3GY22	Ras-related protein Rap-1b OS=Cricetulus griseus GN=I79_002677 PE=4 SV=1	0.998693	1.1349	1.0996	1.59036	1.51358
G3IDT6	Protein disulfide-isomerase A4 OS=Cricetulus griseus GN=I79_021872 PE=3 SV=1	0.99348	1.14043	1.16714	1.57811	1.64742
G3I1H5	Legumain OS=Cricetulus griseus GN=I79_017232 PE=4 SV=1	0.9999	1.01502	0.943275	1.52802	1.46764
G3H533	Peptidyl-prolyl cis-trans isomerase OS=Cricetulus griseus GN=I79_005402 PE=3 SV=1	0.963956	1.28111	1.05437	1.51366	1.62877
G3IBK2	Filamin-A OS=Cricetulus griseus GN=I79_021027 PE=4 SV=1	0.998072	0.986276	0.997468	1.50983	1.54099
G3HFP1	Radixin OS=Cricetulus griseus GN=I79_009404 PE=4 SV=1	0.990644	1.15009	1.13441	1.42357	1.35904
G3H0U6	Protein disulfide-isomerase A3 OS=Cricetulus griseus GN=I79_003765 PE=4 SV=1	0.998766	1.09665	0.925336	1.4227	1.50068
G3H5I7	Fibrinogen alpha chain OS=Cricetulus griseus GN=I79_005569 PE=4 SV=1	0.915363	1.04731	0.834218	1.412	1.27905
G3HID0	Dolichyl-diphosphooligosaccharide--protein glycosyltransferase subunit 1 OS=Cricetulus griseus GN=I79_010390 PE=4 SV=1	0.998358	1.14776	1.13548	1.40697	1.36722
G3HMB9	Histone H2A OS=Cricetulus griseus GN=I79_011871 PE=3 SV=1	0.905941	1.19656	1.02002	1.39288	1.52381
G3I8S7	Polyadenylate-binding protein 1 OS=Cricetulus griseus GN=I79_019955 PE=4 SV=1	0.820508	1.11338	0.861911	1.35386	1.54471
G3GWQ1	Vinculin OS=Cricetulus griseus GN=I79_002180 PE=4 SV=1	0.994698	1.1183	1.11005	1.30271	1.34766
G3HC01	Tropomyosin alpha-3 chain OS=Cricetulus griseus GN=I79_008041 PE=3 SV=1	0.996562	1.03475	0.9162	1.22519	1.28118
G3I7X9	Liver carboxylesterase 1 OS=Cricetulus griseus GN=I79_019630 PE=4 SV=1	0.985506	1.16663	1.2149	1.45274	1.47207
G3I015	NAD(P)H dehydrogenase [quinone] 1 OS=Cricetulus griseus GN=I79_016687 PE=4 SV=1	0.996288	1.18059	1.13247	1.41001	1.47954
G3I973	Hypoxia up-regulated protein 1 OS=Cricetulus griseus GN=I79_020107 PE=3 SV=1	0.95174	1.19235	0.965524	1.35064	1.3844
G3HKN1	Protein SET OS=Cricetulus griseus GN=I79_011260 PE=3 SV=1	0.81286	1.11137	0.707437	1.3103	1.46423
G3H2E2	Heterogeneous nuclear ribonucleoprotein A/B OS=Cricetulus griseus GN=I79_004352 PE=4 SV=1	0.898835	1.06429	0.87171	1.19155	1.26884
G3IAS8	Kinesin-like protein KIF27 OS=Cricetulus griseus GN=I79_020709 PE=3 SV=1	0.681867	1.07024	0.864714	1.17756	1.29101
G3GXA9	Protein disulfide-isomerase OS=Cricetulus griseus GN=I79_002399 PE=3 SV=1	0.520958	0.987668	0.773776	1.09127	1.22776

## Sheet: Cluster 5
Accession	PROT.NAME	MEM.SHIP	PROTEIN EXPRESSION RATIO
			OV/Normal (1)	OV+Cur/Normal (2)	CCA/Normal (3)	CCA+Cur/Normal (4)
G3HY04	Glutathione S-transferase theta-1 OS=Cricetulus griseus GN=I79_015929 PE=3 SV=1	0.999958	1.10264	3.10996	1.39709	1.02019
G3GYA2	Very long-chain specific acyl-CoA dehydrogenase, mitochondrial OS=Cricetulus griseus GN=I79_002775 PE=3 SV=1	0.983108	0.810061	1.42802	0.814129	0.936702
G3I0E7	Cytochrome P450 2D27 OS=Cricetulus griseus GN=I79_016829 PE=3 SV=1	0.98008	0.66014	1.11589	0.754272	0.832474
G3I334	Hydroxyacyl-coenzyme A dehydrogenase, mitochondrial OS=Cricetulus griseus GN=I79_017834 PE=4 SV=1	0.691474	0.80881	1.18524	0.753612	0.883536
G3HKL8	Peroxisomal bifunctional enzyme OS=Cricetulus griseus GN=I79_011247 PE=4 SV=1	0.985199	0.735414	2.50621	0.610791	0.893077
G3HJJ6	Fatty acid-binding protein, liver OS=Cricetulus griseus GN=I79_010843 PE=3 SV=1	0.525163	0.794407	1.5711	0.60833	0.851947
G3I0X4	Epoxide hydrolase 1 OS=Cricetulus griseus GN=I79_017016 PE=4 SV=1	0.893686	1.13665	1.72406	1.42947	1.49044
G3H4Z5	C-1-tetrahydrofolate synthase, cytoplasmic OS=Cricetulus griseus GN=I79_005359 PE=3 SV=1	0.854088	0.836309	1.10197	0.850139	0.693918
G3GS02	10-formyltetrahydrofolate dehydrogenase OS=Cricetulus griseus GN=I79_000309 PE=3 SV=1	0.999145	0.836758	1.30692	0.834244	0.768574
G3I4L6	Pyruvate carboxylase OS=Cricetulus griseus GN=PC PE=2 SV=1	0.990426	0.81246	1.06571	0.810282	0.85245
G3I8X2	Long-chain-fatty-acid--CoA ligase 1 OS=Cricetulus griseus GN=I79_020004 PE=4 SV=1	0.99054	0.812071	1.34419	0.793071	0.875783
G3I909	Delta-1-pyrroline-5-carboxylate dehydrogenase, mitochondrial OS=Cricetulus griseus GN=I79_020042 PE=3 SV=1	0.999713	0.66675	1.03211	0.749645	0.734885
G3HAN8	Adenosylhomocysteinase OS=Cricetulus griseus GN=I79_007494 PE=3 SV=1	0.997851	0.757208	1.19546	0.748752	0.673244
G3I255	L-lactate dehydrogenase A chain OS=Cricetulus griseus GN=I79_017480 PE=3 SV=1	0.977963	0.740037	1.0192	0.704455	0.657747
G3HI59	Short-chain specific acyl-CoA dehydrogenase, mitochondrial OS=Cricetulus griseus GN=I79_010326 PE=3 SV=1	0.844639	0.793092	1.13905	0.698576	0.731238
G3HQZ8	Cytoplasmic aconitate hydratase OS=Cricetulus griseus GN=I79_013257 PE=4 SV=1	0.971115	0.683796	1.02216	0.678364	0.559233
G3HP76	Hydroxymethylglutaryl-CoA synthase, mitochondrial OS=Cricetulus griseus GN=I79_012582 PE=4 SV=1	0.752178	0.790915	1.2023	0.656371	0.6829
G3HBP3	Hydroxyacylglutathione hydrolase, mitochondrial OS=Cricetulus griseus GN=I79_007947 PE=3 SV=1	0.996583	0.680512	1.06362	0.647429	0.648168
G3HC41	Pyruvate kinase OS=Cricetulus griseus GN=I79_007991 PE=3 SV=1	0.999408	0.568319	0.766208	0.61237	0.552507
G3GXD7	Fatty acid synthase OS=Cricetulus griseus GN=I79_002427 PE=4 SV=1	0.568853	0.643686	0.904142	0.596464	0.474898
G3HLV6	ATP-citrate synthase OS=Cricetulus griseus GN=I79_011700 PE=4 SV=1	0.961213	0.507553	0.737007	0.5025	0.417754
G3HJK8	Mitochondrial inner membrane protein OS=Cricetulus griseus GN=I79_010854 PE=4 SV=1	0.68784	1.04754	1.39302	1.22525	1.31485
G3IBL7	UDP-glucuronosyltransferase 2B5 OS=Cricetulus griseus GN=I79_021043 PE=3 SV=1	0.986275	0.644155	1.21888	0.955223	0.733319
G3GXQ3	Trifunctional enzyme subunit alpha, mitochondrial OS=Cricetulus griseus GN=I79_002545 PE=3 SV=1	0.774136	0.960752	1.72572	0.904214	1.17992
G3HR08	Cytosol aminopeptidase OS=Cricetulus griseus GN=I79_013268 PE=3 SV=1	0.730585	0.831258	0.910448	0.902508	0.804711
G3GXQ4	Trifunctional enzyme subunit beta, mitochondrial OS=Cricetulus griseus GN=I79_002546 PE=3 SV=1	0.725969	0.777188	1.54192	0.897653	1.23299
G3I5V3	Short/branched chain specific acyl-CoA dehydrogenase, mitochondrial OS=Cricetulus griseus GN=I79_018861 PE=3 SV=1	0.999621	0.760127	1.17523	0.88637	0.79971
G3GSC1	Hydroxyacid oxidase 1 OS=Cricetulus griseus GN=I79_000442 PE=4 SV=1	0.874733	0.845369	1.04391	0.838867	0.745111
G3H255	4-hydroxyphenylpyruvate dioxygenase OS=Cricetulus griseus GN=I79_004300 PE=3 SV=1	0.727815	0.838794	1.07129	0.836023	0.693874
G3I877	Stress-induced-phosphoprotein 1 OS=Cricetulus griseus GN=I79_019739 PE=4 SV=1	0.988333	0.747886	0.897317	0.823323	0.757183
G3HMD1	Glyceraldehyde-3-phosphate dehydrogenase OS=Cricetulus griseus GN=I79_011887 PE=3 SV=1	0.941515	0.564502	0.883465	0.793482	0.635068
G3H892	Aminoacylase-1A OS=Cricetulus griseus GN=I79_006592 PE=4 SV=1	0.99585	0.663424	1.07187	0.770266	0.789625

## Sheet: Cluster 6
Accession	PROT.NAME	MEM.SHIP	PROTEIN EXPRESSION RATIO
			OV/Normal (1)	OV+Cur/Normal (2)	CCA/Normal (3)	CCA+Cur/Normal (4)
G3H377	Creatine kinase B-type OS=Cricetulus griseus GN=I79_004692 PE=3 SV=1	0.946073	1.36981	0.920937	1.62243	1.05216
G3HIQ1	Peptidyl-prolyl cis-trans isomerase OS=Cricetulus griseus GN=I79_010526 PE=3 SV=1	0.988945	1.11083	0.781767	1.18992	1.0515
G3I8F7	Keratin, type I cytoskeletal 19 OS=Cricetulus griseus GN=I79_019825 PE=3 SV=1	0.988606	2.80714	0.781597	3.72722	1.67192
G3HHR3	Vimentin OS=Cricetulus griseus GN=I79_010171 PE=3 SV=1	0.603796	2.38198	0.839181	3.38279	2.30364
G3HJG5	Lumican OS=Cricetulus griseus GN=I79_010810 PE=4 SV=1	0.996148	3.64944	0.618087	2.88543	1.59105
G3HUU7	Protein S100-A10 OS=Cricetulus griseus GN=I79_014715 PE=4 SV=1	0.999988	2.61996	0.590649	2.72721	1.51137
G3HQC5	Prolargin OS=Cricetulus griseus GN=I79_013022 PE=4 SV=1	0.999749	2.64943	0.808069	2.61709	1.44002
G3HG95	Lamin-A/C OS=Cricetulus griseus GN=I79_009616 PE=3 SV=1	0.992499	1.54646	1.05866	1.74269	1.39442
G3HN02	Talin-1 OS=Cricetulus griseus GN=I79_012132 PE=3 SV=1	0.653148	1.27411	0.881699	1.46921	1.29957
G3I9X8	Spectrin alpha chain, brain OS=Cricetulus griseus GN=I79_020389 PE=4 SV=1	0.994023	1.1985	1.03323	1.18255	1.15122
G3H2Q5	Carbonic anhydrase 2 (Fragment) OS=Cricetulus griseus GN=I79_004475 PE=4 SV=1	0.937879	1.13725	0.821718	1.08566	0.776744
G3IAK1	Transgelin OS=Cricetulus griseus GN=I79_020624 PE=4 SV=1	0.890805	1.23145	0.563721	0.890788	0.712201
G3GYU2	Cytochrome P450 4B1 OS=Cricetulus griseus GN=I79_002921 PE=3 SV=1	0.898813	0.802659	0.703764	0.828218	0.800423

## Sheet: Cluster 7
Accession	PROT.NAME	MEM.SHIP	PROTEIN EXPRESSION RATIO
			OV/Normal (1)	OV+Cur/Normal (2)	CCA/Normal (3)	CCA+Cur/Normal (4)
G3HAE2	ATP synthase subunit alpha, mitochondrial OS=Cricetulus griseus GN=I79_007391 PE=4 SV=1	0.807756	0.714668	0.883783	0.776781	0.967185
G3H284	Endoplasmic reticulum protein ERp29 OS=Cricetulus griseus GN=I79_004255 PE=4 SV=1	0.99999	0.869967	0.917611	0.69661	1.08845
G3I979	40S ribosomal protein S25 (Fragment) OS=Cricetulus griseus GN=I79_020113 PE=4 SV=1	0.999994	0.843788	0.893809	0.696115	1.02404
G3HDL6	Elongation factor 1-beta OS=Cricetulus griseus GN=I79_008601 PE=3 SV=1	0.987939	0.819581	0.798059	0.693371	0.990277
G3I3H2	60S acidic ribosomal protein P2 OS=Cricetulus griseus GN=I79_017979 PE=4 SV=1	0.999599	0.791537	0.880369	0.67726	1.09508
G3HRM8	Nascent polypeptide-associated complex subunit alpha, muscle-specific form OS=Cricetulus griseus GN=I79_013472 PE=4 SV=1	0.997213	0.795321	0.946536	0.632223	1.01236
G3GYD5	Complement component 1 Q subcomponent-binding protein, mitochondrial OS=Cricetulus griseus GN=I79_002810 PE=4 SV=1	0.913333	0.890844	0.881305	0.600026	0.94031
G3H0S7	Beta-2-microglobulin OS=Cricetulus griseus GN=I79_003745 PE=3 SV=1	0.710514	1.09352	0.813165	0.585576	1.0803
G3IH96	Eukaryotic translation initiation factor 4B OS=Cricetulus griseus GN=I79_023184 PE=4 SV=1	0.998263	0.795786	0.97999	0.57864	1.07492
G3H4B6	Coiled-coil domain-containing protein 124 OS=Cricetulus griseus GN=I79_005116 PE=4 SV=1	0.99092	0.815364	0.876639	0.569886	0.945442
G3HBZ8	Ubiquitin-associated protein 2-like OS=Cricetulus griseus GN=I79_008037 PE=4 SV=1	0.997444	0.813161	0.77479	0.522607	1.10008
G3IGI0	60S ribosomal protein L23a OS=Cricetulus griseus GN=I79_022895 PE=3 SV=1	0.998321	0.730667	0.6996	0.403133	0.953532
G3I0X5	Epoxide hydrolase 1 OS=Cricetulus griseus GN=I79_017017 PE=4 SV=1	0.805221	1.2994	1.86297	1.44786	1.97153
G3GWB3	Alpha-2-macroglobulin receptor-associated protein OS=Cricetulus griseus GN=I79_002033 PE=4 SV=1	0.95555	0.867984	0.919227	0.760111	1.26939
G3H2J8	Heterogeneous nuclear ribonucleoproteins A2/B1 OS=Cricetulus griseus GN=I79_004411 PE=4 SV=1	0.99368	1.0961	1.01708	0.71371	1.3077
G3I388	28 kDa heat-and acid-stable phosphoprotein OS=Cricetulus griseus GN=I79_017889 PE=4 SV=1	0.972042	0.674602	0.730275	0.563977	0.746011
G3IET7	UDP-glucuronosyltransferase 1-7C OS=Cricetulus griseus GN=I79_022242 PE=3 SV=1	0.55433	1.21558	1.39532	1.31421	1.44207
G3I7Q3	Apolipoprotein A-IV OS=Cricetulus griseus GN=I79_019550 PE=4 SV=1	0.982688	1.07279	1.16861	1.05224	1.30947
G3HAB9	Ferritin light chain 1 OS=Cricetulus griseus GN=I79_007365 PE=4 SV=1	0.99524	1.4153	1.34124	0.950759	1.66191
G3H5D5	Acyl-CoA-binding protein OS=Cricetulus griseus GN=I79_005522 PE=4 SV=1	0.936215	0.756479	1.01429	0.739569	1.46522

## Sheet: Cluster 8
Accession	PROT.NAME	MEM.SHIP	PROTEIN EXPRESSION RATIO
			OV/Normal (1)	OV+Cur/Normal (2)	CCA/Normal (3)	CCA+Cur/Normal (4)
G3GSJ7	D-beta-hydroxybutyrate dehydrogenase, mitochondrial OS=Cricetulus griseus GN=I79_000612 PE=3 SV=1	0.55694	1.09365	1.1112	0.766967	0.860332
G3HND5	Glyoxalase domain-containing protein 5 OS=Cricetulus griseus GN=I79_012272 PE=4 SV=1	0.527771	0.959238	1.01704	0.644336	0.746362
G3GZD2	Phosphoglucomutase-1 OS=Cricetulus griseus GN=I79_003195 PE=3 SV=1	0.99163	1.00729	1.01309	0.834961	0.793416
G3GR82	Aldo-keto reductase family 1 member C21 (Fragment) OS=Cricetulus griseus GN=I79_000025 PE=4 SV=1	0.99898	0.938717	1.03594	0.81944	0.705
G3HMX6	NAD(P) transhydrogenase, mitochondrial OS=Cricetulus griseus GN=I79_012106 PE=4 SV=1	0.983064	0.885268	1.01746	0.805842	0.724684
G3I4W0	Acyl-coenzyme A oxidase OS=Cricetulus griseus GN=I79_018499 PE=3 SV=1	0.754786	0.902245	1.10169	0.801257	0.760968
G3GVI3	Serine hydroxymethyltransferase OS=Cricetulus griseus GN=I79_001722 PE=3 SV=1	0.999917	1.0334	1.20096	0.799494	0.715287
G3H289	Aldehyde dehydrogenase, mitochondrial OS=Cricetulus griseus GN=I79_004260 PE=3 SV=1	0.997992	0.837332	0.916215	0.766167	0.700841
G3H1B2	Alpha-aminoadipic semialdehyde dehydrogenase OS=Cricetulus griseus GN=I79_003937 PE=3 SV=1	0.998513	0.996164	1.03362	0.764388	0.738545
G3IDU6	Argininosuccinate lyase OS=Cricetulus griseus GN=I79_021883 PE=3 SV=1	0.993627	0.937754	1.04022	0.761103	0.761486
G3GS40	Succinyl-CoA ligase [GDP-forming] subunit beta, mitochondrial OS=Cricetulus griseus GN=I79_000350 PE=4 SV=1	0.998568	0.944587	1.01288	0.759847	0.755973
G3IG06	Sarcosine dehydrogenase, mitochondrial OS=Cricetulus griseus GN=I79_022683 PE=3 SV=1	0.963422	0.948167	1.22414	0.752478	0.678973
G3ICM5	Hemoglobin subunit beta OS=Cricetulus griseus GN=I79_021423 PE=3 SV=1	0.999816	0.842842	0.897011	0.75077	0.683995
G3HML9	Alpha-aminoadipic semialdehyde synthase, mitochondrial OS=Cricetulus griseus GN=I79_011987 PE=4 SV=1	0.999559	0.99329	1.0845	0.749542	0.732355
G3IHH6	Fumarylacetoacetase OS=Cricetulus griseus GN=I79_023266 PE=4 SV=1	0.69275	1.07932	1.05038	0.747337	0.734767
G3HRM4	Retinol dehydrogenase 2 OS=Cricetulus griseus GN=I79_013468 PE=3 SV=1	0.989269	0.972714	1.16632	0.744073	0.723104
G3IKF1	Enoyl-CoA hydratase, mitochondrial OS=Cricetulus griseus GN=I79_024352 PE=3 SV=1	0.745671	0.906387	1.11895	0.736899	0.740708
G3HDQ1	UTP--glucose-1-phosphate uridylyltransferase OS=Cricetulus griseus GN=I79_008637 PE=4 SV=1	0.999328	0.912889	1.03103	0.712534	0.689665
G3GV35	3-hydroxyanthranilate 3,4-dioxygenase OS=Cricetulus griseus GN=I79_001565 PE=4 SV=1	0.901321	0.894127	1.01614	0.705036	0.730579
G3H894	Abhydrolase domain-containing protein 14B OS=Cricetulus griseus GN=I79_006594 PE=4 SV=1	0.9906	0.992933	0.999374	0.69451	0.604515
G3HW36	Serine hydroxymethyltransferase, mitochondrial OS=Cricetulus griseus GN=I79_015184 PE=3 SV=1	0.921746	1.02747	1.00786	0.688355	0.630036
G3I5L5	Retinal dehydrogenase 1 OS=Cricetulus griseus GN=I79_018768 PE=3 SV=1	0.99639	0.822071	0.935225	0.681018	0.66058
G3H8Y2	Formimidoyltransferase-cyclodeaminase OS=Cricetulus griseus GN=I79_006831 PE=4 SV=1	0.973204	0.811795	1.02318	0.679773	0.590176
G3IA41	Hemoglobin subunit alpha OS=Cricetulus griseus GN=I79_020457 PE=3 SV=1	0.791705	0.917907	0.894809	0.678	0.647103
G3GXD0	L-xylulose reductase OS=Cricetulus griseus GN=I79_002420 PE=4 SV=1	0.999099	0.966228	1.02012	0.675122	0.640826
G3HMI9	Uricase OS=Cricetulus griseus GN=I79_011952 PE=3 SV=1	0.995161	0.76872	0.893094	0.671882	0.559304
G3HWK8	Alanine aminotransferase 1 OS=Cricetulus griseus GN=I79_015340 PE=4 SV=1	0.699871	0.747796	0.991887	0.669346	0.564904
G3H4W9	transaldolase OS=Cricetulus griseus GN=I79_017974 PE=3 SV=1	0.999873	0.912669	0.983304	0.6098	0.551901
G3HAP6	Acetyl-coenzyme A synthetase, cytoplasmic OS=Cricetulus griseus GN=I79_007503 PE=4 SV=1	0.98868	0.810551	0.822515	0.589528	0.444717
G3HH44	Glutathione S-transferase OS=Cricetulus griseus GN=I79_009940 PE=3 SV=1	0.983333	1.02966	1.16159	0.579595	0.622574
G3HJY5	Fructose-bisphosphate aldolase OS=Cricetulus griseus GN=I79_010987 PE=3 SV=1	0.99442	0.669194	0.795184	0.573742	0.458136
G3HQ15	S-adenosylmethionine synthetase isoform type-1 OS=Cricetulus griseus GN=I79_012904 PE=3 SV=1	0.99195	0.834728	1.02072	0.571422	0.561693
G3IHC0	Isocitrate dehydrogenase [NADP] OS=Cricetulus griseus GN=I79_023209 PE=3 SV=1	0.999409	0.92807	1.0235	0.55306	0.521282
G3GYY6	Catalase OS=Cricetulus griseus GN=I79_003036 PE=3 SV=1	0.982848	0.906356	0.958881	0.552368	0.568996
G3IN99	Glycogen phosphorylase, liver form OS=Cricetulus griseus GN=I79_025411 PE=3 SV=1	0.886877	0.806799	0.796825	0.524028	0.509359
G3GRZ9	Urocanate hydratase OS=Cricetulus griseus GN=I79_000306 PE=4 SV=1	0.997517	0.839156	0.881352	0.521361	0.485425
G3ILF9	Phosphorylase OS=Cricetulus griseus GN=I79_024724 PE=3 SV=1	0.985266	0.79016	0.794247	0.513825	0.457819
G3IFJ6	Glutathione S-transferase OS=Cricetulus griseus GN=I79_022519 PE=3 SV=1	0.864888	0.869402	1.11805	0.483069	0.543032
G3II70	Bifunctional ATP-dependent dihydroxyacetone kinase/FAD-AMP lyase (Cyclizing) OS=Cricetulus griseus GN=I79_023538 PE=4 SV=1	0.997313	0.552602	0.576164	0.420604	0.41374
G3IFJ5	Glutathione S-transferase OS=Cricetulus griseus GN=I79_022518 PE=3 SV=1	0.614935	0.939072	0.97276	0.400418	0.545161
G3I5H1	Glutathione S-transferase OS=Cricetulus griseus GN=I79_018719 PE=3 SV=1	0.990935	0.971123	1.08451	0.309694	0.323348
G3H2Q4	Carbonic anhydrase 3 (Fragment) OS=Cricetulus griseus GN=I79_004474 PE=4 SV=1	0.999031	0.781065	0.96502	0.309036	0.29074
G3H3Y4	Regucalcin OS=Cricetulus griseus GN=I79_004976 PE=4 SV=1	0.959866	1.02184	1.02212	0.907183	0.796691
G3INF7	Glutathione S-transferase Mu 1 OS=Cricetulus griseus GN=I79_025478 PE=3 SV=1	0.907389	0.979216	1.02445	0.892527	0.617006
G3GWR8	Proteasome subunit alpha type-7 (Fragment) OS=Cricetulus griseus GN=I79_002199 PE=4 SV=1	0.998956	0.975971	1.10038	0.844186	0.78857
G3HU51	Isocitrate dehydrogenase [NADP] OS=Cricetulus griseus GN=I79_014456 PE=3 SV=1	0.989135	0.929463	0.973106	0.837822	0.711277
G3HHZ9	Delta-aminolevulinic acid dehydratase OS=Cricetulus griseus GN=I79_010261 PE=3 SV=1	0.837062	0.990347	1.20213	0.837693	0.821859
G3I2I9	60S ribosomal protein L3 OS=Cricetulus griseus GN=I79_017622 PE=3 SV=1	0.998133	0.933087	0.992122	0.83616	0.735205
G3IN18	60S ribosomal protein L8 OS=Cricetulus griseus GN=I79_025329 PE=3 SV=1	0.993544	0.918193	1.00307	0.825029	0.687788
G3IEB0	Argininosuccinate synthase OS=Cricetulus griseus GN=I79_022055 PE=4 SV=1	0.896747	1.00801	0.982346	0.813285	0.710416
G3GTJ3	Glyceraldehyde-3-phosphate dehydrogenase OS=Cricetulus griseus GN=I79_000978 PE=3 SV=1	0.852614	1.0067	0.967753	0.79439	0.608528
G3GRR8	60S ribosomal protein L13 OS=Cricetulus griseus GN=I79_000212 PE=3 SV=1	0.993505	0.902007	0.909956	0.793375	0.731156
G3HYH7	60S ribosomal protein L28 OS=Cricetulus griseus GN=I79_016110 PE=4 SV=1	0.99136	0.868295	0.922327	0.791149	0.676227
G3H8J2	Lambda-crystallin-like OS=Cricetulus griseus GN=I79_006694 PE=4 SV=1	0.97905	1.05445	1.35144	0.781854	0.730345
G3GU30	60S ribosomal protein L6 OS=Cricetulus griseus GN=I79_001178 PE=3 SV=1	0.857097	1.01389	0.986386	0.774687	0.709891
G3I526	Amine oxidase [flavin-containing] B OS=Cricetulus griseus GN=I79_018567 PE=4 SV=1	0.999266	0.958816	1.12195	0.74667	0.696344
G3GXS3	Ketohexokinase OS=Cricetulus griseus GN=I79_002566 PE=4 SV=1	0.966038	0.79141	0.908154	0.737763	0.634144
G3HL28	Glutathione S-transferase kappa 1 OS=Cricetulus griseus GN=I79_011413 PE=4 SV=1	0.99991	0.986353	1.17612	0.735721	0.615306
G3H9D1	Acetyl-CoA carboxylase 1 OS=Cricetulus griseus GN=I79_006999 PE=4 SV=1	0.986713	0.788561	0.929036	0.697517	0.618245

## Sheet: Cluster 9
Accession	PROT.NAME	MEM.SHIP	PROTEIN EXPRESSION RATIO
			OV/Normal (1)	OV+Cur/Normal (2)	CCA/Normal (3)	CCA+Cur/Normal (4)
G3H5I8	Fibrinogen beta chain OS=Cricetulus griseus GN=I79_005570 PE=4 SV=1	0.877922	0.868546	0.990204	1.76064	1.31588
G3HXL1	Poly(RC)-binding protein 1 OS=Cricetulus griseus GN=I79_015737 PE=4 SV=1	0.946456	1.26587	0.837292	1.73265	1.32282
G3HHM2	Histone H3.1t OS=Cricetulus griseus GN=I79_010126 PE=3 SV=1	0.989616	0.962657	1.02363	1.71953	1.18449
G3HRJ7	Catenin delta-1 OS=Cricetulus griseus GN=I79_013441 PE=4 SV=1	0.999997	1.2203	1.06492	1.66739	1.29836
G3IAL6	Serum albumin OS=Cricetulus griseus GN=I79_020641 PE=4 SV=1	0.850269	1.14992	1.24002	1.65023	1.05596
G3IMS5	Serum albumin OS=Cricetulus griseus GN=I79_025220 PE=4 SV=1	0.817547	1.13422	1.12341	1.58179	0.953464
G3IEK1	Actin-related protein 2/3 complex subunit 2 OS=Cricetulus griseus GN=I79_022148 PE=4 SV=1	0.962263	1.19855	1.19039	1.53006	1.16363
G3HSM8	Lamin-B2 OS=Cricetulus griseus GN=I79_013862 PE=3 SV=1	0.958996	1.1582	0.922411	1.42269	1.18444
G3H0Y9	EH domain-containing protein 4 OS=Cricetulus griseus GN=I79_003809 PE=4 SV=1	0.996682	1.18571	1.12471	1.41607	1.17774
G3I7Q1	Apolipoprotein A-I OS=Cricetulus griseus GN=I79_019548 PE=4 SV=1	0.935184	0.939573	1.01877	1.33928	0.955886
G3I4I9	Major vault protein OS=Cricetulus griseus GN=I79_018369 PE=4 SV=1	0.770433	1.12754	1.06239	1.2963	1.21276
G3HSL4	Elongation factor 2 OS=Cricetulus griseus GN=I79_013848 PE=4 SV=1	0.577849	0.915627	1.09973	1.28233	1.13068
G3HKG9	60S acidic ribosomal protein P0 OS=Cricetulus griseus GN=I79_011192 PE=3 SV=1	0.965273	1.14173	1.14292	1.25735	1.13409
G3HNJ3	Clusterin OS=Cricetulus griseus GN=I79_012331 PE=3 SV=1	0.999875	1.35214	0.636642	6.16205	2.80259
G3I5L3	Annexin OS=Cricetulus griseus GN=I79_018766 PE=3 SV=1	0.997929	1.50517	1.20996	4.88317	2.76971
G3HC31	Protein S100-A6 OS=Cricetulus griseus GN=I79_008074 PE=4 SV=1	0.991671	2.19431	0.541194	4.52472	2.14165
G3GTP7	Vitronectin OS=Cricetulus griseus GN=I79_001034 PE=3 SV=1	0.999891	1.16422	0.68259	4.26218	2.10342
G3HJG6	Decorin OS=Cricetulus griseus GN=I79_010811 PE=4 SV=1	0.999975	1.74169	0.799319	4.00285	2.19792
G3HSX8	Biglycan OS=Cricetulus griseus GN=I79_013977 PE=4 SV=1	0.999837	1.42835	0.788041	3.75466	1.63667
G3IG05	Annexin A2 OS=Cricetulus griseus GN=I79_022682 PE=3 SV=1	0.998591	1.72784	1.07797	3.31706	2.25542
G3I4Z7	Galectin-1 OS=Cricetulus griseus GN=I79_018538 PE=4 SV=1	0.999422	1.43146	0.505046	3.10615	1.65018
G3GVD0	Actin, cytoplasmic 1 OS=Cricetulus griseus GN=I79_001666 PE=3 SV=1	0.997137	1.46062	0.545363	2.89499	1.50221
G3I3Y6	Glutathione S-transferase P OS=Cricetulus griseus GN=I79_018157 PE=3 SV=1	0.955733	1.80591	0.867644	2.84564	1.80638
G3II08	Keratin, type II cytoskeletal 7 OS=Cricetulus griseus GN=I79_023469 PE=4 SV=1	0.998542	1.60427	0.955366	2.69798	1.65651
G3H8N1	Plastin-2 OS=Cricetulus griseus GN=I79_006736 PE=4 SV=1	0.987246	1.38025	1.13093	2.62088	1.93039
G3GZG6	Serotransferrin OS=Cricetulus griseus GN=I79_003225 PE=4 SV=1	0.999981	1.29598	1.06299	2.4497	1.62065
G3HIX6	Tryptophanyl-tRNA synthetase, cytoplasmic OS=Cricetulus griseus GN=I79_010607 PE=3 SV=1	0.999921	1.46498	1.10562	2.38156	1.71094
G3HPC9	Apolipoprotein E OS=Cricetulus griseus GN=I79_012639 PE=4 SV=1	0.983713	0.697614	0.898811	2.3771	1.14254
G3H8Y5	Collagen alpha-1(VI) chain OS=Cricetulus griseus GN=I79_006834 PE=4 SV=1	0.822798	1.71114	1.0916	2.37552	1.92355
G3HRQ4	Myosin light polypeptide 6 OS=Cricetulus griseus GN=I79_013501 PE=4 SV=1	0.996915	1.3072	0.791504	2.27101	1.57725
G3I4W7	Cathepsin D OS=Cricetulus griseus GN=I79_018506 PE=3 SV=1	0.815009	1.1713	1.15416	2.09348	1.66878
G3I1V3	Fibronectin OS=Cricetulus griseus GN=I79_017372 PE=4 SV=1	0.8042	1.07499	0.682901	2.08345	1.57683
G3GRX4	Coactosin-like protein OS=Cricetulus griseus GN=I79_000269 PE=4 SV=1	0.986118	1.32659	1.04378	2.05354	1.62186
G3HYJ9	Moesin OS=Cricetulus griseus GN=I79_016134 PE=4 SV=1	0.999046	1.34066	1.19029	2.01347	1.59445
G3IMT1	Collagen alpha-3(VI) chain OS=Cricetulus griseus GN=I79_025227 PE=4 SV=1	0.999636	1.39744	1.33151	2.00581	1.52689
G3HKZ1	14-3-3 protein zeta/delta OS=Cricetulus griseus GN=I79_011374 PE=3 SV=1	0.999992	1.3462	1.15357	1.98279	1.44468
G3GY44	Myosin-10 OS=Cricetulus griseus GN=I79_002699 PE=4 SV=1	0.962609	1.3511	1.16776	1.9387	1.61926
G3HXL6	Annexin OS=Cricetulus griseus GN=I79_015744 PE=3 SV=1	0.996701	1.52406	1.28659	1.92407	1.61675
G3I6I6	Tubulin alpha-1A chain OS=Cricetulus griseus GN=I79_019110 PE=3 SV=1	0.994876	1.1877	0.790419	1.7837	1.29199
G3I4H6	Fructose-bisphosphate aldolase OS=Cricetulus griseus GN=I79_018355 PE=3 SV=1	0.996334	1.13444	0.883534	1.70347	1.33036
G3IDM2	Cofilin-1 OS=Cricetulus griseus GN=I79_021805 PE=4 SV=1	0.964781	1.17494	0.727337	1.70304	1.26134
G3HPV7	Histone H4 OS=Cricetulus griseus GN=I79_012828 PE=3 SV=1	0.999982	1.20064	1.0435	1.67268	1.26173
G3H697	Glucosidase 2 subunit beta OS=Cricetulus griseus GN=I79_005851 PE=4 SV=1	0.935869	1.28539	1.01994	1.59718	1.36281
G3H576	Annexin A6 OS=Cricetulus griseus GN=I79_005451 PE=3 SV=1	0.790375	1.23069	0.933063	1.51003	1.30361
G3H1K9	Alpha-actinin-1 OS=Cricetulus griseus GN=I79_004057 PE=4 SV=1	0.999449	1.20256	1.08527	1.41627	1.22423
G3HJ89	Clathrin heavy chain 1 OS=Cricetulus griseus GN=I79_010729 PE=4 SV=1	0.904328	1.07654	1.13622	1.35665	1.20241
G3IAQ0	Alpha-enolase OS=Cricetulus griseus GN=I79_020676 PE=3 SV=1	0.99634	0.734033	0.692811	0.907121	0.729046
